# Supplementary material for: Voltage-gated Na+ currents in human dorsal root ganglion neurons
Source: eLife. 2017 May 16;6:e23235. doi: 10.7554/eLife.23235 (PMC5433841; doi:10.7554/eLife.23235)
Supplement: Figure 1—source data 1. — Data for Figure B top row on the right in the first columns. TTX-S current isolated by TTX and voltage are in columns J and K. Inactivation data plotted in Figure 1A right are in columns N-Q. Raw data in Figure 1A are in columns S-F, with the expanded time scale of these data in Figure 1B in columns AH-AU. IV data in Figure 1C are in the remaining columns. DOI: http://dx.doi.org/10.7554/eLife.23235.004 [file elife-23235-fig1-data1.xlsx]

## Sheet: Figure 1
TTX isolation		Total 1-8-13 c1	Before TTX	After TTX		XR	omV		Dif TTX	Dif Volt		9-17-12c12		XR inact		XS inact	raw inact		-100	-90	-80	-70	-60	-50	-40	-30	-20	-10	0	10	20	blow up		-100	-90	-80	-70	-60	-50	-40	-30	-20	-10	0	10	20		blow up
		0	0.0214	0.0668		0	-0.0105		-0.0454	0.0318			-100		-100	11790.5		0	0.0351	0.0244	0.0717	0.0565	0.0778	0.0397	-0.029	-0.0336	-0.0443	0.061	-0.0229	0.0687	0.0122	total current	0	0.0351	0.0244	0.0717	0.0565	0.0778	0.0397	-0.029	-0.0336	-0.0443	0.061	-0.0229	0.0687	0.0122		XS alone	460
		0.05	-0.0299	0.0827		0.05	0.1128		-0.1126	-0.1427			-90		-90	11625.7		0.05	0.2304	0.1694	0.1816	0.1633	0.061	0.116	0.1572	0.0107	-0.0015259	0.09	0.0229	0.0656	-0.0030518		0.05	0.2304	0.1694	0.1816	0.1633	0.061	0.116	0.1572	0.0107	-0.0015259	0.09	0.0229	0.0656	-0.0030518			460.05
		0.1	0.0048828	0.018		0.1	-0.0263		-0.0131	0.0312			-80		-80	11479.2		0.1	-1.1795	-1.355	-1.4389	-1.471	-1.6159	-1.6892	-1.6907	-1.7242	-1.7441	-1.7716	-1.7426	-1.8295	-2.0691		0.1	-1.1795	-1.355	-1.4389	-1.471	-1.6159	-1.6892	-1.6907	-1.7242	-1.7441	-1.7716	-1.7426	-1.8295	-2.0691			460.1
		0.15	-0.0048828	0.0766		0.15	0.0835		-0.0814	-0.0884			-70	5816.65	-70	10742.2		0.15	-0.3052	-0.1831	-0.1999	-0.2243	-0.2686	-0.1953	-0.2457	-0.2151	-0.1022	-0.1343	-0.145	-0.1266	-0.1999		0.15	-0.3052	-0.1831	-0.1999	-0.2243	-0.2686	-0.1953	-0.2457	-0.2151	-0.1022	-0.1343	-0.145	-0.1266	-0.1999			460.15
		0.2	-0.036	0.1126		0.2	-0.2308		-0.1486	0.1948			-60	5958.56	-60	7496.64		0.2	0.4654	0.5219	0.6775	0.7263	0.7126	0.7141	0.8026	0.7828	0.8591	0.9064	0.8118	0.8865	0.9094		0.2	0.4654	0.5219	0.6775	0.7263	0.7126	0.7141	0.8026	0.7828	0.8591	0.9064	0.8118	0.8865	0.9094			460.2
		0.25	-0.0342	0.0784		0.25	-0.3315		-0.1126	0.2973			-50	5764.77	-50	3031.92		0.25	0.3586	0.3235	0.4349	0.4913	0.5402	0.4715	0.4318	0.473	0.4456	0.6134	0.502	0.5844	0.6226		0.25	0.3586	0.3235	0.4349	0.4913	0.5402	0.4715	0.4318	0.473	0.4456	0.6134	0.502	0.5844	0.6226			460.25
		0.3	-0.0269	0.0912		0.3	-0.2216		-0.1181	0.1948			-40	5691.53	-40	791.931		0.3	0.1541	0.1511	0.1328	0.1511	0.2243	0.1831	0.1373	0.2106	0.1907	0.174	0.2533	0.2319	0.2335		0.3	0.1541	0.1511	0.1328	0.1511	0.2243	0.1831	0.1373	0.2106	0.1907	0.174	0.2533	0.2319	0.2335			460.3
		0.35	0.0054932	0.0778		0.35	-0.1484		-0.0723	0.1539			-30	5406.19	-30			0.35	0.0839	0.1175	0.0244	0.1282	0.0397	0.0656	0.1068	0.1068	0.1526	0.1175	0.1343	0.1083	0.145		0.35	0.0839	0.1175	0.0244	0.1282	0.0397	0.0656	0.1068	0.1068	0.1526	0.1175	0.1343	0.1083	0.145			460.35
		0.4	-0.0421	0.0613		0.4	-0.1289		-0.1034	0.0868			-20	3732.3				0.4	0.0137	0.0565	-0.0091553	0.0198	0.0443	0.0107	0.032	0.029	0.0778	0.0229	0.032	0.0381	-0.0183		0.4	0.0137	0.0565	-0.0091553	0.0198	0.0443	0.0107	0.032	0.029	0.0778	0.0229	0.032	0.0381	-0.0183			460.4
		0.45	0.0787	0.0509		0.45	-0.0874		0.0278	0.1661			-10	558.471				0.45	-0.0626	-0.1328	-0.0030518	0.0259	-0.0351	-0.0198	0	-0.0244	0.0504	-0.0519	-0.0336	-0.0153	-0.0412		0.45	-0.0626	-0.1328	-0.0030518	0.0259	-0.0351	-0.0198	0	-0.0244	0.0504	-0.0519	-0.0336	-0.0153	-0.0412			460.45
		0.5	0.0629	0.0723		0.5	0.005406		-0.009417	0.0575			0	0				0.5	-0.0061035	-0.1266	0.0045776	-0.0015259	-0.0381	0.0183	0.0473	-0.0122	-0.0336	0.0946	-0.029	-0.0015259	-0.0214		0.5	-0.0061035	-0.1266	0.0045776	-0.0015259	-0.0381	0.0183	0.0473	-0.0122	-0.0336	0.0946	-0.029	-0.0015259	-0.0214			460.5
		0.55	0.0269	0.0515		0.55	-0.0538		-0.0247	0.0807								0.55	0.0168	-0.0641	-0.0381	-0.029	-0.0473	-0.0549	-0.032	-0.0214	-0.0229	0.0229	-0.0641	-0.0702	-0.116		0.55	0.0168	-0.0641	-0.0381	-0.029	-0.0473	-0.0549	-0.032	-0.0214	-0.0229	0.0229	-0.0641	-0.0702	-0.116			460.55
		0.6	0.033	0.0662		0.6	-0.0697		-0.0332	0.1026								0.6	-0.0443	0.0427	0.0198	-0.0397	-0.0931	0	-0.0641	-0.0717	0.0885	-0.0351	-0.0183	-0.058	-0.0076294		0.6	-0.0443	0.0427	0.0198	-0.0397	-0.0931	0	-0.0641	-0.0717	0.0885	-0.0351	-0.0183	-0.058	-0.0076294			460.6
		0.65	0.0397	0.0369		0.65	-0.0092424		0.0027901	0.0489								0.65	-0.0748	0.0687	-0.0137	0.0305	-0.0198	0.0030518	0.0153	-0.0198	0.0030518	-0.0137	0.0030518	0.0259	0.061		0.65	-0.0748	0.0687	-0.0137	0.0305	-0.0198	0.0030518	0.0153	-0.0198	0.0030518	-0.0137	0.0030518	0.0259	0.061			460.65
		0.7	-0.0507	0.0039238		0.7	0.0121		-0.0546	-0.0628								0.7	-0.0488	0.0122	-0.0549	0.087	0.0824	-0.0916	-0.0809	-0.0091553	0.0183	-0.0626	-0.032	0.029	0.0717		0.7	-0.0488	0.0122	-0.0549	0.087	0.0824	-0.0916	-0.0809	-0.0091553	0.0183	-0.0626	-0.032	0.029	0.0717			460.7
		0.75	0.0195	0.0674		0.75	-0.044		-0.0479	0.0636								0.75	0.0275	-0.0702	-0.0214	-0.0595	-0.0443	-0.0961	-0.0748	-0.0549	0.0275	-0.0275	0.0656	0.0061035	-0.0305		0.75	0.0275	-0.0702	-0.0214	-0.0595	-0.0443	-0.0961	-0.0748	-0.0549	0.0275	-0.0275	0.0656	0.0061035	-0.0305			460.75
		0.8	0.036	0.0747		0.8	-0.0666		-0.0387	0.1026								0.8	0.0473	-0.0427	-0.0275	-0.0565	-0.0656	-0.0595	-0.0244	-0.0214	-0.0626	0	-0.0015259	-0.0153	-0.0534		0.8	0.0473	-0.0427	-0.0275	-0.0565	-0.0656	-0.0595	-0.0244	-0.0214	-0.0626	0	-0.0015259	-0.0153	-0.0534			460.8
		0.85	-0.0061035	0.1071		0.85	-0.0398		-0.1132	0.0337								0.85	-0.0565	-0.0397	-0.0183	-0.0045776	0.0107	0.0122	-0.0504	0.0061035	-0.0122	0.0748	-0.0244	-0.0214	-0.0244		0.85	-0.0565	-0.0397	-0.0183	-0.0045776	0.0107	0.0122	-0.0504	0.0061035	-0.0122	0.0748	-0.0244	-0.0214	-0.0244			460.85
		0.9	0.0189	0.0991		0.9	0.0096785		-0.0802	0.0092424								0.9	-0.0381	-0.0702	0.0397	0	-0.0122	0.0748	0.0275	0.0443	0.0153	0.0259	0.0153	0.0214	-0.0198		0.9	-0.0381	-0.0702	0.0397	0	-0.0122	0.0748	0.0275	0.0443	0.0153	0.0259	0.0153	0.0214	-0.0198			460.9
		0.95	0.0781	0.0521		0.95	-0.0507		0.026	0.1289								0.95	0.0366	-0.0717	0.0397	-0.0229	0.0214	-0.0732	-0.0015259	-0.0122	-0.0305	0.0488	0.0687	-0.0397	-0.0351		0.95	0.0366	-0.0717	0.0397	-0.0229	0.0214	-0.0732	-0.0015259	-0.0122	-0.0305	0.0488	0.0687	-0.0397	-0.0351			460.95
		1	0.0385	0.0741		1	-0.0568		-0.0357	0.0953								1	0.0137	0.0198	-0.0504	0.0473	0.0030518	-0.116	0.0443	-0.0534	0.0214	-0.0443	-0.0198	-0.0030518	-0.0549		1	0.0137	0.0198	-0.0504	0.0473	0.0030518	-0.116	0.0443	-0.0534	0.0214	-0.0443	-0.0198	-0.0030518	-0.0549			461
		1.05	-0.00061035	0.0729		1.05	0.028		-0.0735	-0.0286								1.05	-0.0366	0.0824	-0.0229	0.0549	-0.0565	0.0229	0.0091553	-0.0351	-0.0061035	0.0305	0.0122	0.0504	-0.0122		1.05	-0.0366	0.0824	-0.0229	0.0549	-0.0565	0.0229	0.0091553	-0.0351	-0.0061035	0.0305	0.0122	0.0504	-0.0122			461.05
		1.1	-0.0372	0.0625		1.1	-0.0233		-0.0997	-0.014								1.1	-0.0351	-0.0214	-0.0091553	0.0412	0.0214	0.0030518	-0.0122	-0.0168	0.0366	0.1007	0.0137	-0.0717	0.0229		1.1	-0.0351	-0.0214	-0.0091553	0.0412	0.0214	0.0030518	-0.0122	-0.0168	0.0366	0.1007	0.0137	-0.0717	0.0229			461.1
		1.15	0.0293	0.0241		1.15	0.0353		0.0052315	-0.0060166								1.15	0.0275	-0.0137	0.0717	-0.0137	0.0595	0.0229	-0.0412	0.061	0.0305	0	-0.0259	0.0137	0.0198		1.15	0.0275	-0.0137	0.0717	-0.0137	0.0595	0.0229	-0.0412	0.061	0.0305	0	-0.0259	0.0137	0.0198			461.15
		1.2	0.0323	0.0265		1.2	-0.0227		0.0058418	0.055								1.2	0.0519	-0.0427	0.0061035	-0.0183	0.0671	-0.0519	-0.0519	0.0824	0.0045776	-0.0305	-0.0549	-0.0412	0.0122		1.2	0.0519	-0.0427	0.0061035	-0.0183	0.0671	-0.0519	-0.0519	0.0824	0.0045776	-0.0305	-0.0549	-0.0412	0.0122			461.2
		1.25	0.0177	0.0759		1.25	-0.0733		-0.0582	0.091								1.25	-0.0183	-0.0397	0.0427	-0.0137	-0.0153	0.0732	0.0305	0.0412	-0.0183	0.0473	0.0656	-0.0793	0.0122		1.25	-0.0183	-0.0397	0.0427	-0.0137	-0.0153	0.0732	0.0305	0.0412	-0.0183	0.0473	0.0656	-0.0793	0.0122			461.25
		1.3	0.0421	0.032		1.3	0.0286		0.0101	0.0135								1.3	-0.0351	-0.0168	-0.0458	0.0381	-0.029	0.0061035	0.0458	-0.0229	-0.0549	-0.0137	0.0061035	0.0351	0.0839		1.3	-0.0351	-0.0168	-0.0458	0.0381	-0.029	0.0061035	0.0458	-0.0229	-0.0549	-0.0137	0.0061035	0.0351	0.0839			461.3
		1.35	0.014	0.0247		1.35	-0.0043596		-0.0106	0.0184								1.35	-0.0030518	0.0381	-0.0412	0.0519	0.0091553	-0.0519	-0.0687	-0.0473	0.0107	0.0214	0.061	0.0397	0.029		1.35	-0.0030518	0.0381	-0.0412	0.0519	0.0091553	-0.0519	-0.0687	-0.0473	0.0107	0.0214	0.061	0.0397	0.029			461.35
		1.4	0.0293	0.0613		1.4	0.0188		-0.032	0.0105								1.4	-0.0183	0.0198	0.0504	-0.0824	-0.0045776	0.0336	-0.0946	0.0229	-0.0183	-0.0091553	-0.0153	-0.0305	-0.0519		1.4	-0.0183	0.0198	0.0504	-0.0824	-0.0045776	0.0336	-0.0946	0.0229	-0.0183	-0.0091553	-0.0153	-0.0305	-0.0519			461.4
		1.45	-0.0091553	0.0949		1.45	-0.0111		-0.104	0.0019183								1.45	-0.0107	0.0458	0.0351	-0.0045776	-0.0045776	0.0168	0.029	0.0198	0.0565	-0.0656	-0.0549	-0.0565	-0.061		1.45	-0.0107	0.0458	0.0351	-0.0045776	-0.0045776	0.0168	0.029	0.0198	0.0565	-0.0656	-0.0549	-0.0565	-0.061			461.45
		1.5	-0.036	0.0729		1.5	-0.0446		-0.1089	0.0086321								1.5	0.1053	0.0687	-0.0107	0.058	0.0412	-0.0488	0	-0.0458	0.0458	0.0153	0.0259	-0.0076294	0.0107		1.5	0.1053	0.0687	-0.0107	0.058	0.0412	-0.0488	0	-0.0458	0.0458	0.0153	0.0259	-0.0076294	0.0107			461.5
		1.55	0.0018311	0.0296		1.55	-0.0617		-0.0277	0.0636								1.55	-0.0214	-0.0091553	-0.0030518	-0.0168	-0.0214	-0.029	-0.0107	-0.0168	0.0473	0.0229	-0.0626	-0.0671	0.0168		1.55	-0.0214	-0.0091553	-0.0030518	-0.0168	-0.0214	-0.029	-0.0107	-0.0168	0.0473	0.0229	-0.0626	-0.0671	0.0168			461.55
		1.6	0.0336	-0.0040108		1.6	-0.041		0.0376	0.0746								1.6	-0.0168	-0.0488	-0.0153	0.0030518	0.0122	0.0122	-0.0381	0.0198	-0.0061035	0.0061035	0.0443	0.0198	0.0565		1.6	-0.0168	-0.0488	-0.0153	0.0030518	0.0122	0.0122	-0.0381	0.0198	-0.0061035	0.0061035	0.0443	0.0198	0.0565			461.6
		1.65	-0.061	0.0241		1.65	0.0317		-0.0851	-0.0927								1.65	-0.0076294	-0.032	0.0763	-0.0427	0.0458	-0.0045776	-0.0107	-0.0122	-0.0504	0	0.0244	0.0595	0.0366		1.65	-0.0076294	-0.032	0.0763	-0.0427	0.0458	-0.0045776	-0.0107	-0.0122	-0.0504	0	0.0244	0.0595	0.0366			461.65
		1.7	0.0623	0.0619		1.7	0.0219		0.00034872	0.0404								1.7	0.0366	-0.0412	0.0305	-0.0305	-0.0626	-0.0259	-0.0030518	-0.0824	-0.0015259	-0.0366	-0.0061035	0.0107	0.0137		1.7	0.0366	-0.0412	0.0305	-0.0305	-0.0626	-0.0259	-0.0030518	-0.0824	-0.0015259	-0.0366	-0.0061035	0.0107	0.0137			461.7
		1.75	0.0629	0.0405		1.75	-0.0398		0.0223	0.1026								1.75	0.0458	0.0045776	-0.0748	-0.0565	-0.0214	-0.0305	0.0671	0.0519	-0.0641	-0.1053	0.0259	-0.0244	-0.0793		1.75	0.0458	0.0045776	-0.0748	-0.0565	-0.0214	-0.0305	0.0671	0.0519	-0.0641	-0.1053	0.0259	-0.0244	-0.0793			461.75
		1.8	0.0214	0.0063652		1.8	-0.0202		0.015	0.0416								1.8	-0.0412	-0.0061035	-0.0061035	-0.0351	0.0244	0.0030518	0.0824	0.0824	-0.0107	0.0244	0.0153	-0.0626	-0.1007		1.8	-0.0412	-0.0061035	-0.0061035	-0.0351	0.0244	0.0030518	0.0824	0.0824	-0.0107	0.0244	0.0153	-0.0626	-0.1007			461.8
		1.85	-0.0091553	0.018		1.85	0.0176		-0.0271	-0.0268								1.85	-0.0351	0.0366	0.0244	0.0488	0.0214	0.032	-0.0168	0.058	0.0336	0.0839	0.0076294	0.0214	0.0626		1.85	-0.0351	0.0366	0.0244	0.0488	0.0214	0.032	-0.0168	0.058	0.0336	0.0839	0.0076294	0.0214	0.0626			461.85
		1.9	0.0452	0.0326		1.9	0.0152		0.0126	0.03								1.9	0.0641	0.061	-0.0473	0.0045776	-0.0198	-0.0076294	-0.0519	-0.0153	0.0244	0.0076294	0.0305	-0.0656	0.0671		1.9	0.0641	0.061	-0.0473	0.0045776	-0.0198	-0.0076294	-0.0519	-0.0153	0.0244	0.0076294	0.0305	-0.0656	0.0671			461.9
		1.95	0	0.0485		1.95	-0.0355		-0.0485	0.0355								1.95	-0.0153	0.0259	-0.0061035	0.0275	0.0626	0.0122	-0.032	0.0549	0.09	-0.0443	0.0107	-0.0244	0.0198		1.95	-0.0153	0.0259	-0.0061035	0.0275	0.0626	0.0122	-0.032	0.0549	0.09	-0.0443	0.0107	-0.0244	0.0198			461.95
		2	-0.0385	0.0882		2	-0.0477		-0.1266	0.0092425								2	-0.0244	0	0.0168	0.032	0.0366	-0.0030518	0.0045776	-0.0656	0.0259	-0.0305	-0.0549	-0.0427	-0.0305		2	-0.0244	0	0.0168	0.032	0.0366	-0.0030518	0.0045776	-0.0656	0.0259	-0.0305	-0.0549	-0.0427	-0.0305			462
		2.05	0.0391	0.0918		2.05	0.0060163		-0.0528	0.033								2.05	0.0534	0.0473	-0.0824	0.029	-0.0091553	0.0565	0.0702	0.029	-0.0763	0.1083	0.0412	-0.0122	0.0015259		2.05	0.0534	0.0473	-0.0824	0.029	-0.0091553	0.0565	0.0702	0.029	-0.0763	0.1083	0.0412	-0.0122	0.0015259			462.05
		2.1	0.0415	0.0943		2.1	-0.0074114		-0.0528	0.0489								2.1	0.0977	0.0412	-0.061	-0.0259	-0.032	-0.0488	-0.0168	0.0244	0.0061035	-0.0366	0.0397	0.0229	0.0198		2.1	0.0977	0.0412	-0.061	-0.0259	-0.032	-0.0488	-0.0168	0.0244	0.0061035	-0.0366	0.0397	0.0229	0.0198			462.1
		2.15	-0.0549	0.0277		2.15	-0.0385		-0.0827	-0.0164								2.15	0.0030518	-0.0626	0.0122	-0.0015259	0.0107	-0.0443	-0.0702	-0.0045776	0.0183	0.0015259	-0.0091553	0.0229	-0.0504		2.15	0.0030518	-0.0626	0.0122	-0.0015259	0.0107	-0.0443	-0.0702	-0.0045776	0.0183	0.0015259	-0.0091553	0.0229	-0.0504			462.15
		2.2	0.0183	0.0045341		2.2	-0.0575		0.0138	0.0758								2.2	-0.0687	-0.09	0.0595	-0.0381	0.0351	0.0015259	-0.0015259	0.0015259	0.0519	0.0259	0.0015259	0.0336	0.0534		2.2	-0.0687	-0.09	0.0595	-0.0381	0.0351	0.0015259	-0.0015259	0.0015259	0.0519	0.0259	0.0015259	0.0336	0.0534			462.2
		2.25	0.0482	0.0088066		2.25	-0.0733		0.0394	0.1215								2.25	-0.0214	0.0366	0.0122	0.0244	0.0488	-0.0641	0.0305	-0.0168	-0.0198	-0.0488	-0.0473	0.0443	0.1312		2.25	-0.0214	0.0366	0.0122	0.0244	0.0488	-0.0641	0.0305	-0.0168	-0.0198	-0.0488	-0.0473	0.0443	0.1312			462.25
		2.3	0.0030518	0.0344		2.3	0.0402		-0.0314	-0.0371								2.3	-0.0137	0.0488	0	0.0198	0.0015259	-0.0045776	0.0153	0.0549	0.0015259	0.0244	-0.0488	0.032	0.0427		2.3	-0.0137	0.0488	0	0.0198	0.0015259	-0.0045776	0.0153	0.0549	0.0015259	0.0244	-0.0488	0.032	0.0427			462.3
		2.35	0.0879	0.1132		2.35	0.0335		-0.0253	0.0544								2.35	0.0091553	0.0091553	0.0229	0.0153	0.0137	0.0427	0.0137	-0.0198	0.0305	0.0534	-0.0030518	0.0549	-0.0122		2.35	0.0091553	0.0091553	0.0229	0.0153	0.0137	0.0427	0.0137	-0.0198	0.0305	0.0534	-0.0030518	0.0549	-0.0122			462.35
		2.4	-0.033	0.0045341		2.4	-0.0239		-0.0375	-0.0090681								2.4	0.0305	-0.0015259	0.0045776	-0.0137	0.0443	0.0091553	-0.0381	0.1266	0.0397	0	0.0671	-0.0305	0.0458		2.4	0.0305	-0.0015259	0.0045776	-0.0137	0.0443	0.0091553	-0.0381	0.1266	0.0397	0	0.0671	-0.0305	0.0458			462.4
		2.45	-0.0018311	0.0894		2.45	0.0188		-0.0912	-0.0207								2.45	0.0473	0.0702	0.0183	-0.0229	-0.0122	-0.0488	0.0259	0.0030518	0.0259	-0.0397	0.0137	-0.0275	-0.032		2.45	0.0473	0.0702	0.0183	-0.0229	-0.0122	-0.0488	0.0259	0.0030518	0.0259	-0.0397	0.0137	-0.0275	-0.032			462.45
		2.5	-0.0531	0.0967		2.5	-0.0221		-0.1498	-0.031								2.5	0.0076294	0.0366	-0.032	-0.0153	-0.0534	0.0076294	0.0748	0.0076294	0.0137	0.0763	0.0412	-0.0045776	-0.0534		2.5	0.0076294	0.0366	-0.032	-0.0153	-0.0534	0.0076294	0.0748	0.0076294	0.0137	0.0763	0.0412	-0.0045776	-0.0534			462.5
		2.55	0.0201	0.0753		2.55	-0.0446		-0.0552	0.0648								2.55	-0.0504	0.061	-0.0259	0.0122	0.0488	0.0259	0.0565	0.0366	-0.0153	0.0397	0.0565	0.0183	0.0229		2.55	-0.0504	0.061	-0.0259	0.0122	0.0488	0.0259	0.0565	0.0366	-0.0153	0.0397	0.0565	0.0183	0.0229			462.55
		2.6	0.0916	0.0454		2.6	-0.0532		0.0461	0.1447								2.6	-0.0122	-0.0244	0.0214	0.0549	-0.09	0.0153	-0.0565	-0.0030518	0.0244	0.0061035	0.0061035	0.0015259	0.0275		2.6	-0.0122	-0.0244	0.0214	0.0549	-0.09	0.0153	-0.0565	-0.0030518	0.0244	0.0061035	0.0061035	0.0015259	0.0275			462.6
		2.65	0.0299	0.0918		2.65	0.0561		-0.0619	-0.0262								2.65	-0.0473	0.0091553	0.0565	0.0030518	-0.0153	-0.0183	-0.0305	0.0137	0.0336	-0.0091553	-0.0397	0.0626	0.058		2.65	-0.0473	0.0091553	0.0565	0.0030518	-0.0153	-0.0183	-0.0305	0.0137	0.0336	-0.0091553	-0.0397	0.0626	0.058			462.65
		2.7	0.0378	0.0503		2.7	-0.0214		-0.0125	0.0593								2.7	-0.0748	0.0198	0.0030518	-0.0168	-0.0015259	-0.0656	0.0091553	0.0259	-0.0076294	-0.0443	0.0030518	0.0305	-0.0366		2.7	-0.0748	0.0198	0.0030518	-0.0168	-0.0015259	-0.0656	0.0091553	0.0259	-0.0076294	-0.0443	0.0030518	0.0305	-0.0366			462.7
		2.75	0.0042725	0.0509		2.75	-0.0446		-0.0466	0.0489								2.75	-0.0137	-0.0214	-0.0473	-0.087	0.0839	-0.1022	-0.0824	-0.0366	-0.0107	-0.0534	0.0305	-0.0412	-0.0091553		2.75	-0.0137	-0.0214	-0.0473	-0.087	0.0839	-0.1022	-0.0824	-0.0366	-0.0107	-0.0534	0.0305	-0.0412	-0.0091553			462.75
		2.8	-0.0036621	0.1059		2.8	0.039		-0.1095	-0.0426								2.8	0.0793	0.0137	0.0183	-0.0107	0.1358	0.1114	-0.0015259	0.058	0.0244	-0.0748	-0.0015259	-0.0656	-0.0488		2.8	0.0793	0.0137	0.0183	-0.0107	0.1358	0.1114	-0.0015259	0.058	0.0244	-0.0748	-0.0015259	-0.0656	-0.0488			462.8
		2.85	-0.0366	0.0753		2.85	0.0237		-0.112	-0.0603								2.85	0.0091553	0.0381	0.0076294	0.0488	0.0015259	0.0961	-0.0366	0.0458	0.0030518	-0.0030518	-0.0443	0.0275	0.0565		2.85	0.0091553	0.0381	0.0076294	0.0488	0.0015259	0.0961	-0.0366	0.0458	0.0030518	-0.0030518	-0.0443	0.0275	0.0565			462.85
		2.9	0.0018311	0.0442		2.9	-0.0416		-0.0424	0.0434								2.9	-0.0214	-0.0107	-0.0366	0.0259	-0.0183	0.0091553	-0.032	0.0091553	-0.0488	0.0168	-0.0885	-0.029	-0.0778		2.9	-0.0214	-0.0107	-0.0366	0.0259	-0.0183	0.0091553	-0.032	0.0091553	-0.0488	0.0168	-0.0885	-0.029	-0.0778			462.9
		2.95	-0.0323	0.0491		2.95	0.0041853		-0.0814	-0.0365								2.95	0.0381	0.0030518	0.032	-0.0061035	-0.0595	0.0412	0.0122	-0.0107	-0.0854	-0.0229	0.0809	0	0.0076294		2.95	0.0381	0.0030518	0.032	-0.0061035	-0.0595	0.0412	0.0122	-0.0107	-0.0854	-0.0229	0.0809	0	0.0076294			462.95
		3	-0.0067139	0.0454		3	-0.0416		-0.0521	0.0349								3	-0.0076294	0.0549	0.0045776	0.0458	-0.0427	-0.0763	0.0122	-0.0412	0.0641	0.0015259	0.0259	0.0427	-0.029		3	-0.0076294	0.0549	0.0045776	0.0458	-0.0427	-0.0763	0.0122	-0.0412	0.0641	0.0015259	0.0259	0.0427	-0.029			463
		3.05	0.0269	0.0589		3.05	-0.00497		-0.032	0.0318								3.05	-0.0351	-0.0626	0.0214	0.029	-0.0045776	-0.0549	0.0275	0.09	0.0351	0.0045776	-0.0351	-0.0153	0.029		3.05	-0.0351	-0.0626	0.0214	0.029	-0.0045776	-0.0549	0.0275	0.09	0.0351	0.0045776	-0.0351	-0.0153	0.029			463.05
		3.1	-0.0079346	0.0747		3.1	0.0078474		-0.0827	-0.0158								3.1	0.061	-0.0153	0.0183	-0.0595	-0.0336	0.0565	0.0778	0.0443	-0.0381	-0.0061035	0.0030518	0	-0.0153		3.1	0.061	-0.0153	0.0183	-0.0595	-0.0336	0.0565	0.0778	0.0443	-0.0381	-0.0061035	0.0030518	0	-0.0153			463.1
		3.15	-0.0256	0.0448		3.15	0.00052317		-0.0705	-0.0262								3.15	-0.032	-0.0153	0.0015259	-0.0259	0.0504	0.0107	-0.0473	-0.0107	-0.0168	-0.0412	0.0748	-0.0351	-0.0214		3.15	-0.032	-0.0153	0.0015259	-0.0259	0.0504	0.0107	-0.0473	-0.0107	-0.0168	-0.0412	0.0748	-0.0351	-0.0214			463.15
		3.2	0.0012207	-0.0076729		3.2	-0.0245		0.0088936	0.0257								3.2	-0.0015259	0.0045776	0.0137	-0.0381	-0.0565	-0.0076294	-0.0275	0.0214	0.0504	0.0427	-0.0214	-0.09	0.0336		3.2	-0.0015259	0.0045776	0.0137	-0.0381	-0.0565	-0.0076294	-0.0275	0.0214	0.0504	0.0427	-0.0214	-0.09	0.0336			463.2
		3.25	-0.0024414	0.0528		3.25	-0.0098528		-0.0552	0.0074114								3.25	-0.0336	0.0427	0.0061035	0.0336	-0.032	-0.0076294	-0.0030518	-0.0458	-0.0473	0.0793	-0.0702	-0.0336	-0.0015259		3.25	-0.0336	0.0427	0.0061035	0.0336	-0.032	-0.0076294	-0.0030518	-0.0458	-0.0473	0.0793	-0.0702	-0.0336	-0.0015259			463.25
		3.3	0.0287	0.0857		3.3	-0.0269		-0.057	0.0556								3.3	-0.0061035	0.0122	-0.0153	0.0153	0.0351	-0.0030518	-0.0183	-0.0549	0.0305	-0.0977	0.0229	0.0534	0.0030518		3.3	-0.0061035	0.0122	-0.0153	0.0153	0.0351	-0.0030518	-0.0183	-0.0549	0.0305	-0.0977	0.0229	0.0534	0.0030518			463.3
		3.35	-0.0048828	0.0643		3.35	-0.0111		-0.0692	0.0061907								3.35	0.0702	-0.0045776	-0.0259	0.0275	0.0198	0.0427	0.0854	-0.0381	0.0015259	-0.0259	0.0443	0.0427	0.0198		3.35	0.0702	-0.0045776	-0.0259	0.0275	0.0198	0.0427	0.0854	-0.0381	0.0015259	-0.0259	0.0443	0.0427	0.0198			463.35
		3.4	-0.0281	0.0875		3.4	0.0158		-0.1156	-0.0439								3.4	-0.0671	0.0534	-0.0336	0.0305	-0.0153	0.0183	-0.032	-0.0412	0.0153	0.0061035	0.0229	-0.0305	0.0336		3.4	-0.0671	0.0534	-0.0336	0.0305	-0.0153	0.0183	-0.032	-0.0412	0.0153	0.0061035	0.0229	-0.0305	0.0336			463.4
		3.45	-0.0232	0.0631		3.45	-0.0202		-0.0863	-0.0029646								3.45	-0.0183	0.0732	-0.0412	-0.0595	0.0122	-0.0091553	-0.0534	0.0504	0.0275	0.0076294	0.0091553	-0.0458	-0.0748		3.45	-0.0183	0.0732	-0.0412	-0.0595	0.0122	-0.0091553	-0.0534	0.0504	0.0275	0.0076294	0.0091553	-0.0458	-0.0748			463.45
		3.5	0.033	0.0625		3.5	0.0402		-0.0296	-0.0072375								3.5	-0.0351	0.0153	0.0015259	0.0061035	-0.0519	0.0427	-0.0107	0.0122	-0.0183	-0.0244	-0.0488	0.0137	-0.029		3.5	-0.0351	0.0153	0.0015259	0.0061035	-0.0519	0.0427	-0.0107	0.0122	-0.0183	-0.0244	-0.0488	0.0137	-0.029			463.5
		3.55	0.0024414	0.0020927		3.55	0.0201		0.0003487	-0.0176								3.55	0.0122	0.0305	0.0229	0.029	-0.0076294	0.0214	0.0305	0.0488	0.0168	-0.0061035	-0.0229	0.0351	-0.0061035		3.55	0.0122	0.0305	0.0229	0.029	-0.0076294	0.0214	0.0305	0.0488	0.0168	-0.0061035	-0.0229	0.0351	-0.0061035			463.55
		3.6	0.0177	0.0613		3.6	-0.0135		-0.0436	0.0312								3.6	0.0458	-0.0671	0.0275	0.032	0.1755	-0.0091553	0.0595	0.0244	0.0137	0.0427	0.029	0.0671	0.0061035		3.6	0.0458	-0.0671	0.0275	0.032	0.1755	-0.0091553	0.0595	0.0244	0.0137	0.0427	0.029	0.0671	0.0061035			463.6
		3.65	-0.0281	0.1059		3.65	-0.0398		-0.1339	0.0117								3.65	-0.0397	-0.032	0.0366	-0.0153	0.0091553	0.0427	0.0488	0.0214	-0.0763	0.0137	0.0839	0.0443	0.0549		3.65	-0.0397	-0.032	0.0366	-0.0153	0.0091553	0.0427	0.0488	0.0214	-0.0763	0.0137	0.0839	0.0443	0.0549			463.65
		3.7	-0.0214	0.1071		3.7	-0.063		-0.1284	0.0416								3.7	-0.0107	0.0412	-0.0122	0.0656	-0.0305	0.0183	-0.0458	0.0702	0.0061035	0.0061035	-0.0153	0.0030518	-0.0198		3.7	-0.0107	0.0412	-0.0122	0.0656	-0.0305	0.0183	-0.0458	0.0702	0.0061035	0.0061035	-0.0153	0.0030518	-0.0198			463.7
		3.75	-0.0238	0.0167		3.75	0.0158		-0.0405	-0.0396								3.75	0.0137	0.0214	0.0488	0.0488	0.029	0.0443	0.0107	0.0137	0.0229	-0.0198	-0.0763	-0.0122	-0.0671		3.75	0.0137	0.0214	0.0488	0.0488	0.029	0.0443	0.0107	0.0137	0.0229	-0.0198	-0.0763	-0.0122	-0.0671			463.75
		3.8	0.0269	0.0576		3.8	0.0152		-0.0308	0.0117								3.8	0.0244	0.0168	-0.0641	0.058	-0.0931	-0.0122	0.0076294	-0.0412	0.0504	0.032	-0.0427	-0.0076294	0.0458		3.8	0.0244	0.0168	-0.0641	0.058	-0.0931	-0.0122	0.0076294	-0.0412	0.0504	0.032	-0.0427	-0.0076294	0.0458			463.8
		3.85	0.0097656	0.0020927		3.85	-0.0605		0.0076729	0.0703								3.85	0.0305	-0.0504	-0.0030518	-0.0107	-0.0275	-0.0458	-0.0168	0.0137	0.0763	0.0244	0.0137	0.0854	0.0153		3.85	0.0305	-0.0504	-0.0030518	-0.0107	-0.0275	-0.0458	-0.0168	0.0137	0.0763	0.0244	0.0137	0.0854	0.0153			463.85
		3.9	-0.0116	0.115		3.9	-0.0453		-0.1266	0.0337								3.9	-0.061	0.0045776	-0.0015259	-0.0259	0.0824	-0.0198	0.0519	-0.0931	0.0015259	-0.0198	0.0412	0.0839	-0.0671		3.9	-0.061	0.0045776	-0.0015259	-0.0259	0.0824	-0.0198	0.0519	-0.0931	0.0015259	-0.0198	0.0412	0.0839	-0.0671			463.9
		3.95	0.0085449	0.0265		3.95	0.0353		-0.018	-0.0268								3.95	-0.0229	0.0473	0.0931	-0.0412	-0.0153	0.0061035	-0.0305	-0.0488	-0.0015259	-0.0107	-0.0885	-0.0198	0.0076294		3.95	-0.0229	0.0473	0.0931	-0.0412	-0.0153	0.0061035	-0.0305	-0.0488	-0.0015259	-0.0107	-0.0885	-0.0198	0.0076294			463.95
		4	0.0177	0.0662		4	0.0078474		-0.0485	0.0098528								4	0.0534	0.0229	-0.0183	0.0549	0.0473	0.0626	-0.0015259	0.0992	-0.0030518	0.032	-0.1251	0.0259	0.1389		4	0.0534	0.0229	-0.0183	0.0549	0.0473	0.0626	-0.0015259	0.0992	-0.0030518	0.032	-0.1251	0.0259	0.1389			464
		4.05	0.0128	-0.0052315		4.05	-0.0184		0.018	0.0312								4.05	0.0687	-0.0015259	0.0107	0.0412	0.0015259	0.0946	0.029	0.0443	-0.0427	0.0427	-0.0534	0.0030518	0.0229		4.05	0.0687	-0.0015259	0.0107	0.0412	0.0015259	0.0946	0.029	0.0443	-0.0427	0.0427	-0.0534	0.0030518	0.0229			464.05
		4.1	-0.0751	0.0546		4.1	-0.0080217		-0.1297	-0.0671								4.1	0.0427	-0.0259	0.0732	-0.0366	0.0549	0.0366	-0.0061035	-0.0168	0.0198	-0.0473	0.0549	-0.0091553	-0.0076294		4.1	0.0427	-0.0259	0.0732	-0.0366	0.0549	0.0366	-0.0061035	-0.0168	0.0198	-0.0473	0.0549	-0.0091553	-0.0076294			464.1
		4.15	0.0403	0.1083		4.15	-0.0483		-0.068	0.0886								4.15	-0.0015259	-0.0259	-0.0045776	-0.0504	0.032	-0.0504	0.0244	-0.029	-0.0305	-0.0641	0.1099	-0.0595	-0.0153		4.15	-0.0015259	-0.0259	-0.0045776	-0.0504	0.032	-0.0504	0.0244	-0.029	-0.0305	-0.0641	0.1099	-0.0595	-0.0153			464.15
		4.2	-0.0299	0.0979		4.2	-0.0251		-0.1278	-0.0047956								4.2	-0.1022	-0.029	-0.0671	0.0504	-0.0275	-0.0458	0.0091553	0.0412	-0.0473	0	0.0656	0.0076294	-0.0565		4.2	-0.1022	-0.029	-0.0671	0.0504	-0.0275	-0.0458	0.0091553	0.0412	-0.0473	0	0.0656	0.0076294	-0.0565			464.2
		4.25	-0.0525	0.0662		4.25	-0.0055803		-0.1187	-0.0469								4.25	0.0473	0.0122	0.0305	0.0824	-0.029	-0.0137	-0.0397	-0.0336	0.0137	0.0473	-0.0045776	0.029	-0.0137		4.25	0.0473	0.0122	0.0305	0.0824	-0.029	-0.0137	-0.0397	-0.0336	0.0137	0.0473	-0.0045776	0.029	-0.0137			464.25
		4.3	0.0293	0.0357		4.3	0.0494		-0.0063652	-0.0201								4.3	0.0839	-0.032	0.0076294	-0.0168	0.0030518	0.0198	0.0030518	-0.0030518	-0.0351	0.0214	0.0015259	0.0259	0.1007		4.3	0.0839	-0.032	0.0076294	-0.0168	0.0030518	0.0198	0.0030518	-0.0030518	-0.0351	0.0214	0.0015259	0.0259	0.1007			464.3
		4.35	-0.0287	0.0351		4.35	-0.0111		-0.0637	-0.0176								4.35	-0.0091553	-0.029	-0.0534	-0.1358	-0.029	0.0229	-0.032	0.1282	-0.0534	-0.0214	-0.0137	-0.0504	0.029		4.35	-0.0091553	-0.029	-0.0534	-0.1358	-0.029	0.0229	-0.032	0.1282	-0.0534	-0.0214	-0.0137	-0.0504	0.029			464.35
		4.4	-0.0079346	0.0576		4.4	0.014		-0.0656	-0.0219								4.4	-0.0091553	0.0595	0.0198	-0.0763	0.0198	0.0015259	0.0549	0.0443	0.1114	-0.0045776	-0.0427	-0.0534	-0.0977		4.4	-0.0091553	0.0595	0.0198	-0.0763	0.0198	0.0015259	0.0549	0.0443	0.1114	-0.0045776	-0.0427	-0.0534	-0.0977			464.4
		4.45	-0.0323	0.0778		4.45	0.0207		-0.1101	-0.053								4.45	-0.0030518	0.0412	0.0381	0.0504	0.0504	0.061	0.0702	-0.0839	0.1099	-0.0534	0.0107	0.0687	0		4.45	-0.0030518	0.0412	0.0381	0.0504	0.0504	0.061	0.0702	-0.0839	0.1099	-0.0534	0.0107	0.0687	0			464.45
		4.5	-0.0048828	0.0503		4.5	-0.0233		-0.0552	0.0184								4.5	0.029	-0.0091553	0.0473	0.0305	-0.0488	0.0336	-0.0107	0.0214	-0.0153	0.0153	-0.0244	0.0443	-0.0198		4.5	0.029	-0.0091553	0.0473	0.0305	-0.0488	0.0336	-0.0107	0.0214	-0.0153	0.0153	-0.0244	0.0443	-0.0198			464.5
		4.55	0.0323	0.0222		4.55	-0.0074114		0.0101	0.0398								4.55	0.0122	0.0153	0.0351	-0.0504	-0.0015259	-0.0107	0.0259	0.0366	-0.0198	-0.0091553	0.0015259	0.0015259	-0.0336		4.55	0.0122	0.0153	0.0351	-0.0504	-0.0015259	-0.0107	0.0259	0.0366	-0.0198	-0.0091553	0.0015259	0.0015259	-0.0336			464.55
		4.6	-0.0153	0.0534		4.6	-0.0507		-0.0686	0.0355								4.6	-0.0091553	0.0153	-0.0244	-0.0977	-0.0045776	-0.0091553	-0.0137	-0.0244	-0.0763	0.0214	-0.0137	-0.0443	0.0122		4.6	-0.0091553	0.0153	-0.0244	-0.0977	-0.0045776	-0.0091553	-0.0137	-0.0244	-0.0763	0.0214	-0.0137	-0.0443	0.0122			464.6
		4.65	-0.0531	0.079		4.65	0.0103		-0.1321	-0.0634								4.65	-0.0397	0.0030518	-0.0137	0.0137	-0.0122	-0.0473	-0.0793	-0.061	0.0244	0.0137	-0.0534	-0.0091553	0.029		4.65	-0.0397	0.0030518	-0.0137	0.0137	-0.0122	-0.0473	-0.0793	-0.061	0.0244	0.0137	-0.0534	-0.0091553	0.029			464.65
		4.7	-0.0061035	0.0625		4.7	0.0329		-0.0686	-0.039								4.7	-0.0122	0.0412	-0.0641	0.0045776	-0.0168	-0.0015259	0.0488	0.0473	0	0.0275	0.0198	0.0412	-0.0275		4.7	-0.0122	0.0412	-0.0641	0.0045776	-0.0168	-0.0015259	0.0488	0.0473	0	0.0275	0.0198	0.0412	-0.0275			464.7
		4.75	0.0623	0.0375		4.75	-0.0697		0.0248	0.1319								4.75	0.0351	-0.0183	-0.0168	0.0809	0.0656	0.0397	0.0107	0.0198	-0.0351	-0.0534	0.0336	-0.0214	0.0534		4.75	0.0351	-0.0183	-0.0168	0.0809	0.0656	0.0397	0.0107	0.0198	-0.0351	-0.0534	0.0336	-0.0214	0.0534			464.75
		4.8	-0.0287	-0.00034869		4.8	0.0182		-0.0283	-0.0469								4.8	0	-0.0244	0.0030518	-0.032	0.0076294	0.0717	0.0488	0.0091553	-0.0259	-0.0137	0.0381	-0.0793	0.0412		4.8	0	-0.0244	0.0030518	-0.032	0.0076294	0.0717	0.0488	0.0091553	-0.0259	-0.0137	0.0381	-0.0793	0.0412			464.8
		4.85	-0.0348	0.1113		4.85	0.0029646		-0.1461	-0.0378								4.85	0.0153	-0.0045776	-0.0214	-0.0076294	0.0168	0.029	0.0961	0.0427	0.0076294	-0.0045776	0.0366	-0.0091553	0.032		4.85	0.0153	-0.0045776	-0.0214	-0.0076294	0.0168	0.029	0.0961	0.0427	0.0076294	-0.0045776	0.0366	-0.0091553	0.032			464.85
		4.9	0.0073242	0.0705		4.9	0.0237		-0.0631	-0.0164								4.9	0.061	0.061	0.0305	-0.0076294	0.0091553	0.0259	0.0412	0.0091553	0.0412	0.0091553	-0.029	0.1083	0.0122		4.9	0.061	0.061	0.0305	-0.0076294	0.0091553	0.0259	0.0412	0.0091553	0.0412	0.0091553	-0.029	0.1083	0.0122			464.9
		4.95	-0.0659	0.0595		4.95	-0.041		-0.1254	-0.0249								4.95	-0.0122	0.0534	0.0122	0.0107	0.0122	0.0488	0.0030518	-0.0473	0.0137	0.0137	-0.0091553	0.0763	0.0275		4.95	-0.0122	0.0534	0.0122	0.0107	0.0122	0.0488	0.0030518	-0.0473	0.0137	0.0137	-0.0091553	0.0763	0.0275			464.95
		5	-0.0177	0.082		5	-0.0214		-0.0997	0.0037493								5	-0.0595	-0.0214	0.0045776	-0.0427	-0.0168	-0.0641	-0.0931	0.0381	-0.0229	-0.0488	-0.0168	0.0061035	0.0244		5	-0.0595	-0.0214	0.0045776	-0.0427	-0.0168	-0.0641	-0.0931	0.0381	-0.0229	-0.0488	-0.0168	0.0061035	0.0244			465
		5.05	0.0305	0.0497		5.05	-0.0153		-0.0192	0.0459								5.05	0.0351	-0.0595	-0.0458	-0.0259	-0.0412	0.0565	0.0030518	0.0153	-0.0778	0.0504	0.0061035	-0.0839	0.0854		5.05	0.0351	-0.0595	-0.0458	-0.0259	-0.0412	0.0565	0.0030518	0.0153	-0.0778	0.0504	0.0061035	-0.0839	0.0854			465.05
		5.1	-0.0824	0.0985		5.1	0.0035749		-0.1809	-0.086								5.1	0.0305	0.0030518	-0.0412	0.0854	0.0122	0.0565	-0.0275	0.0443	0.0214	0.0275	0	0.0045776	0.0061035		5.1	0.0305	0.0030518	-0.0412	0.0854	0.0122	0.0565	-0.0275	0.0443	0.0214	0.0275	0	0.0045776	0.0061035			465.1
		5.15	-0.0195	0.0479		5.15	-0.0324		-0.0674	0.0129								5.15	-0.0015259	0.1007	-0.0443	-0.0381	-0.0183	0.0259	0.0595	0.0015259	0.0626	-0.1022	0.0565	0.1022	-0.0305		5.15	-0.0015259	0.1007	-0.0443	-0.0381	-0.0183	0.0259	0.0595	0.0015259	0.0626	-0.1022	0.0565	0.1022	-0.0305			465.15
		5.2	-0.0293	0.0363		5.2	-0.0343		-0.0656	0.00497								5.2	-0.0076294	-0.0137	-0.0946	-0.1236	0.0687	-0.0412	0.1007	-0.0351	0.0473	-0.0656	0.0045776	0.0336	-0.0656		5.2	-0.0076294	-0.0137	-0.0946	-0.1236	0.0687	-0.0412	0.1007	-0.0351	0.0473	-0.0656	0.0045776	0.0336	-0.0656			465.2
		5.25	0.0153	0.0668		5.25	0.0225		-0.0515	-0.0072367								5.25	0.0473	0.0153	0.032	-0.0214	-0.0519	-0.0473	0.0748	-0.0381	0.032	-0.0168	-0.058	0.0626	-0.0656		5.25	0.0473	0.0153	0.032	-0.0214	-0.0519	-0.0473	0.0748	-0.0381	0.032	-0.0168	-0.058	0.0626	-0.0656			465.25
		5.3	-0.0195	0.079		5.3	-0.0184		-0.0985	-0.0011336								5.3	-0.032	0.119	0.0656	0.0946	-0.0458	0.0336	-0.0045776	-0.0061035	-0.0565	0.0458	-0.0107	0.0107	-0.0091553		5.3	-0.032	0.119	0.0656	0.0946	-0.0458	0.0336	-0.0045776	-0.0061035	-0.0565	0.0458	-0.0107	0.0107	-0.0091553			465.3
		5.35	-0.0342	0.0601		5.35	-0.033		-0.0943	-0.0011335								5.35	-0.0214	0.0381	-0.0214	-0.0626	0.0412	0.0732	-0.0030518	0.0091553	-0.0153	0.0091553	0.0549	-0.0565	0.0443		5.35	-0.0214	0.0381	-0.0214	-0.0626	0.0412	0.0732	-0.0030518	0.0091553	-0.0153	0.0091553	0.0549	-0.0565	0.0443			465.35
		5.4	-0.0342	0.0302		5.4	0.0023542		-0.0643	-0.0365								5.4	0.0076294	-0.0259	0.0275	-0.0427	-0.0183	-0.0183	0.0732	0.0153	-0.0412	-0.0427	0.0122	0.0076294	-0.0137		5.4	0.0076294	-0.0259	0.0275	-0.0427	-0.0183	-0.0183	0.0732	0.0153	-0.0412	-0.0427	0.0122	0.0076294	-0.0137			465.4
		5.45	0.061	0.0479		5.45	0.0323		0.0132	0.0288								5.45	-0.0045776	-0.0091553	0.0015259	0.0122	0.0534	0.0137	-0.0214	-0.0412	-0.032	0	-0.0305	0.0076294	0.0702		5.45	-0.0045776	-0.0091553	0.0015259	0.0122	0.0534	0.0137	-0.0214	-0.0412	-0.032	0	-0.0305	0.0076294	0.0702			465.45
		5.5	0.0201	0.0351		5.5	-0.0061907		-0.0149	0.0263								5.5	0.0671	-0.0504	0.0091553	0.0824	0.0305	0.0030518	-0.0778	-0.0183	0.0854	0.0717	-0.0366	-0.0030518	0.1282		5.5	0.0671	-0.0504	0.0091553	0.0824	0.0305	0.0030518	-0.0778	-0.0183	0.0854	0.0717	-0.0366	-0.0030518	0.1282			465.5
		5.55	-0.0433	0.1022		5.55	0.0304		-0.1455	-0.0738								5.55	-0.0045776	-0.032	0.0229	0.0443	0.0015259	0.0763	-0.0091553	0.0168	0.0045776	-0.0045776	0.0305	0.0015259	-0.0015259		5.55	-0.0045776	-0.032	0.0229	0.0443	0.0015259	0.0763	-0.0091553	0.0168	0.0045776	-0.0045776	0.0305	0.0015259	-0.0015259			465.55
		5.6	-0.1184	0.0997		5.6	-0.0599		-0.2182	-0.0585								5.6	-0.0122	0.0305	0.0565	-0.0183	-0.0229	0	0.0183	0.0793	-0.0366	-0.032	0.0412	-0.0275	0.0366		5.6	-0.0122	0.0305	0.0565	-0.0183	-0.0229	0	0.0183	0.0793	-0.0366	-0.032	0.0412	-0.0275	0.0366			465.6
		5.65	-0.0519	0.0637		5.65	-0.03		-0.1156	-0.0219								5.65	0.0732	-0.0122	0.032	-0.0015259	-0.029	-0.0381	0.0397	0.0107	-0.0259	-0.0534	-0.0336	-0.0076294	0.0198		5.65	0.0732	-0.0122	0.032	-0.0015259	-0.029	-0.0381	0.0397	0.0107	-0.0259	-0.0534	-0.0336	-0.0076294	0.0198			465.65
		5.7	0.0287	0.0381		5.7	0.0622		-0.009417	-0.0335								5.7	-0.0168	-0.0229	-0.0641	0.0091553	0.0443	0.029	0.0076294	-0.032	-0.0015259	-0.0305	-0.0091553	0.087	-0.0397		5.7	-0.0168	-0.0229	-0.0641	0.0091553	0.0443	0.029	0.0076294	-0.032	-0.0015259	-0.0305	-0.0091553	0.087	-0.0397			465.7
		5.75	0.033	0.0979		5.75	-8.7229e-05		-0.065	0.033								5.75	0.0183	0.0427	0.0305	-0.0259	0.0504	0.087	0.0427	-0.0137	0.0183	0.0015259	-0.0458	0.0076294	0.0198		5.75	0.0183	0.0427	0.0305	-0.0259	0.0504	0.087	0.0427	-0.0137	0.0183	0.0015259	-0.0458	0.0076294	0.0198			465.75
		5.8	-0.047	-0.0321		5.8	-0.0233		-0.0149	-0.0237								5.8	-0.0397	0.0122	0.0153	-0.0015259	-0.0595	-0.0351	0.0748	0.0168	-0.0397	0.0015259	-0.0381	-0.0412	0.0244		5.8	-0.0397	0.0122	0.0153	-0.0015259	-0.0595	-0.0351	0.0748	0.0168	-0.0397	0.0015259	-0.0381	-0.0412	0.0244			465.8
		5.85	-0.0244	0.0057548		5.85	0.042		-0.0302	-0.0664								5.85	-0.0336	-0.0671	-0.029	0.0229	-0.0778	0.0381	0.0198	-0.0275	-0.0153	0.0045776	0.0275	0.0381	0		5.85	-0.0336	-0.0671	-0.029	0.0229	-0.0778	0.0381	0.0198	-0.0275	-0.0153	0.0045776	0.0275	0.0381	0			465.85
		5.9	0.0476	0.0607		5.9	0.0096785		-0.0131	0.0379								5.9	0.0488	-0.0305	0.0214	-0.0275	-0.0153	-0.0198	0.0259	0.0015259	-0.0458	0.0305	0.0839	0.032	0.0045776		5.9	0.0488	-0.0305	0.0214	-0.0275	-0.0153	-0.0198	0.0259	0.0015259	-0.0458	0.0305	0.0839	0.032	0.0045776			465.9
		5.95	0.0012207	0.0515		5.95	0.0023542		-0.0503	-0.0011335								5.95	-0.0045776	-0.0305	0.0748	0.0626	0.0488	0.0595	0.0091553	-0.0351	0.0137	-0.0091553	0.0275	-0.0091553	-0.0397		5.95	-0.0045776	-0.0305	0.0748	0.0626	0.0488	0.0595	0.0091553	-0.0351	0.0137	-0.0091553	0.0275	-0.0091553	-0.0397			465.95
		6	-0.0598	0.0967		6	-0.0263		-0.1565	-0.0335								6	-0.0519	-0.0137	0.032	0.0107	0.0198	0.0839	0.0275	0.0305	0.0229	-0.0061035	0.0275	-0.032	0.0809		6	-0.0519	-0.0137	0.032	0.0107	0.0198	0.0839	0.0275	0.0305	0.0229	-0.0061035	0.0275	-0.032	0.0809			466
		6.05	0.0116	0.0723		6.05	0.0029646		-0.0607	0.0086321								6.05	0.032	0.0091553	-0.0259	-0.0045776	-0.0687	0.0045776	0.0305	-0.0412	-0.0214	0.0305	-0.0961	-0.0122	0		6.05	0.032	0.0091553	-0.0259	-0.0045776	-0.0687	0.0045776	0.0305	-0.0412	-0.0214	0.0305	-0.0961	-0.0122	0			466.05
		6.1	-0.0446	0.0405		6.1	0.0060163		-0.0851	-0.0506								6.1	0.0076294	0.0595	0.0473	0.0641	-0.0061035	-0.0916	-0.0015259	-0.0641	0	0.029	-0.0381	0.0015259	-0.032		6.1	0.0076294	0.0595	0.0473	0.0641	-0.0061035	-0.0916	-0.0015259	-0.0641	0	0.029	-0.0381	0.0015259	-0.032			466.1
		6.15	-0.0159	0.0827		6.15	-0.0061907		-0.0985	-0.0096784								6.15	0.0198	0.0351	-0.0473	-0.0793	0.0427	0.0519	-0.0229	-0.0763	-0.0427	-0.0244	0.0595	-0.0381	-0.0275		6.15	0.0198	0.0351	-0.0473	-0.0793	0.0427	0.0519	-0.0229	-0.0763	-0.0427	-0.0244	0.0595	-0.0381	-0.0275			466.15
		6.2	-0.011	0.1236		6.2	-0.0269		-0.1345	0.016								6.2	-0.0015259	0.0183	0.0259	-0.0504	0.0732	0.0137	-0.029	-0.0168	0.0091553	-0.0275	-0.0534	0.0030518	0.0137		6.2	-0.0015259	0.0183	0.0259	-0.0504	0.0732	0.0137	-0.029	-0.0168	0.0091553	-0.0275	-0.0534	0.0030518	0.0137			466.2
		6.25	-0.0042725	0.0314		6.25	-0.0593		-0.0357	0.055								6.25	0.0030518	-0.0854	-0.0259	0.0305	-0.0793	0.0366	0	0.0091553	0.0381	-0.0351	0.0626	0.0214	0.0839		6.25	0.0030518	-0.0854	-0.0259	0.0305	-0.0793	0.0366	0	0.0091553	0.0381	-0.0351	0.0626	0.0214	0.0839			466.25
		6.3	0.0097656	0.0479		6.3	0.0298		-0.0381	-0.0201								6.3	0.0565	-0.0946	-0.061	0.0534	-0.09	0.0336	-0.0214	0.0076294	0.0473	-0.029	0.0504	0.0153	-0.0214		6.3	0.0565	-0.0946	-0.061	0.0534	-0.09	0.0336	-0.0214	0.0076294	0.0473	-0.029	0.0504	0.0153	-0.0214			466.3
		6.35	-0.0042725	0.0698		6.35	-0.0123		-0.0741	0.0080218								6.35	0.0045776	0.0427	-0.0381	0.0977	0.029	-0.0381	0.0168	-0.0045776	-0.0107	0.1083	0.0458	-0.0305	-0.0015259		6.35	0.0045776	0.0427	-0.0381	0.0977	0.029	-0.0381	0.0168	-0.0045776	-0.0107	0.1083	0.0458	-0.0305	-0.0015259			466.35
		6.4	0.0153	0.0601		6.4	-0.0343		-0.0448	0.0495								6.4	0.0045776	0.1236	-0.0137	0.058	0.0397	0.0305	0.0565	0.0793	-0.0351	-0.0045776	-0.0351	-0.0076294	0.0549		6.4	0.0045776	0.1236	-0.0137	0.058	0.0397	0.0305	0.0565	0.0793	-0.0351	-0.0045776	-0.0351	-0.0076294	0.0549			466.4
		6.45	0.0232	-0.0229		6.45	-0.0123		0.0461	0.0355								6.45	0.0488	0.0427	0.0488	-0.0473	0.0183	0.061	-0.1053	-0.0045776	0.0381	-0.0488	-0.0412	0.0656	-0.0153		6.45	0.0488	0.0427	0.0488	-0.0473	0.0183	0.061	-0.1053	-0.0045776	0.0381	-0.0488	-0.0412	0.0656	-0.0153			466.45
		6.5	-0.0171	0.032		6.5	0.0219		-0.0491	-0.039								6.5	-0.0702	0.0488	-0.0275	-0.029	0.0641	0.0168	-0.0336	0.0549	-0.0473	0.0076294	-0.0641	-0.0015259	0.0595		6.5	-0.0702	0.0488	-0.0275	-0.029	0.0641	0.0168	-0.0336	0.0549	-0.0473	0.0076294	-0.0641	-0.0015259	0.0595			466.5
		6.55	-0.0555	0.0997		6.55	-0.0129		-0.1553	-0.0426								6.55	-0.0091553	-0.0122	-0.0565	0.0275	0.0198	-0.0137	0.0656	-0.0091553	-0.0427	0.0427	-0.0458	-0.0045776	0.032		6.55	-0.0091553	-0.0122	-0.0565	0.0275	0.0198	-0.0137	0.0656	-0.0091553	-0.0427	0.0427	-0.0458	-0.0045776	0.032			466.55
		6.6	0.0030518	0.0576		6.6	-0.0129		-0.0546	0.016								6.6	0.0229	-0.0458	0.0091553	0.0198	0.0153	0	0.0030518	-0.0687	0.0504	-0.0214	0.0351	-0.0153	0.0473		6.6	0.0229	-0.0458	0.0091553	0.0198	0.0153	0	0.0030518	-0.0687	0.0504	-0.0214	0.0351	-0.0153	0.0473			466.6
		6.65	0.0201	0.0075859		6.65	0.0017439		0.0126	0.0184								6.65	-0.0061035	-0.0336	0.0076294	-0.0183	-0.0519	-0.0244	-0.0030518	0.0015259	0.1053	0.0015259	0.0626	0.0153	-0.0015259		6.65	-0.0061035	-0.0336	0.0076294	-0.0183	-0.0519	-0.0244	-0.0030518	0.0015259	0.1053	0.0015259	0.0626	0.0153	-0.0015259			466.65
		6.7	-0.022	0.0546		6.7	-0.0367		-0.0766	0.0147								6.7	-0.0488	-0.0549	-0.0091553	-0.0122	-0.0397	0.0183	-0.0244	0.0229	0.032	-0.0854	-0.0748	0.1083	-0.0336		6.7	-0.0488	-0.0549	-0.0091553	-0.0122	-0.0397	0.0183	-0.0244	0.0229	0.032	-0.0854	-0.0748	0.1083	-0.0336			466.7
		6.75	0.0726	0.0558		6.75	-0.03		0.0168	0.1026								6.75	-0.0214	0.0091553	0.029	-0.0030518	0.0153	0.0412	0.0015259	0.0244	-0.0137	-0.0076294	-0.0275	0.0458	-0.0259		6.75	-0.0214	0.0091553	0.029	-0.0030518	0.0153	0.0412	0.0015259	0.0244	-0.0137	-0.0076294	-0.0275	0.0458	-0.0259			466.75
		6.8	-0.0036621	0.00087201		6.8	-0.0227		-0.0045341	0.019								6.8	-0.029	-0.0732	-0.0107	0.0549	0.0381	0.0366	-0.0763	0.0198	-0.0168	0.0198	-0.0198	0	-0.0687		6.8	-0.029	-0.0732	-0.0107	0.0549	0.0381	0.0366	-0.0763	0.0198	-0.0168	0.0198	-0.0198	0	-0.0687			466.8
		6.85	-0.0513	0.0705		6.85	-0.00497		-0.1217	-0.0463								6.85	0.0015259	-0.1083	-0.0259	-0.0626	0.0443	0.029	0.0168	-0.0641	-0.09	-0.0168	0.0702	0	0.0717		6.85	0.0015259	-0.1083	-0.0259	-0.0626	0.0443	0.029	0.0168	-0.0641	-0.09	-0.0168	0.0702	0	0.0717			466.85
		6.9	0.0018311	0.0851		6.9	0.0707		-0.0833	-0.0689								6.9	0.0916	-0.032	0.0275	0.061	0.0626	-0.0153	-0.0351	-0.032	-0.0030518	-0.0473	0.0198	-0.0336	0.1038		6.9	0.0916	-0.032	0.0275	0.061	0.0626	-0.0153	-0.0351	-0.032	-0.0030518	-0.0473	0.0198	-0.0336	0.1038			466.9
		6.95	0.0104	0.0558		6.95	0.0023542		-0.0454	0.0080218								6.95	0.0473	0.0488	0.0656	0.0015259	-0.0656	0.0076294	0.0259	0.0015259	0.0626	-0.0015259	0.0687	0.0122	0.0275		6.95	0.0473	0.0488	0.0656	0.0015259	-0.0656	0.0076294	0.0259	0.0015259	0.0626	-0.0015259	0.0687	0.0122	0.0275			466.95
		7	-0.0482	0.0296		7	-0.0257		-0.0778	-0.0225								7	-0.0244	0.0244	0.0198	0.0168	-0.0336	0.0916	-0.0336	0.0015259	-0.0214	0.0229	0.0412	0.0504	-0.0763		7	-0.0244	0.0244	0.0198	0.0168	-0.0336	0.0916	-0.0336	0.0015259	-0.0214	0.0229	0.0412	0.0504	-0.0763			467
		7.05	-0.0256	0.0711		7.05	0.0096785		-0.0967	-0.0353								7.05	-0.0626	0.029	-0.0336	0.0397	0.0091553	0	-0.0748	-0.0565	-0.0168	0.0336	-0.0061035	0.0732	0.0275		7.05	-0.0626	0.029	-0.0336	0.0397	0.0091553	0	-0.0748	-0.0565	-0.0168	0.0336	-0.0061035	0.0732	0.0275			467.05
		7.1	0.0085449	0.0363		7.1	-0.0221		-0.0277	0.0306								7.1	-0.09	-0.0015259	-0.0259	0.0488	0.029	0	0.0351	-0.0244	-0.0229	0.0305	0.0504	0.0336	0.0214		7.1	-0.09	-0.0015259	-0.0259	0.0488	0.029	0	0.0351	-0.0244	-0.0229	0.0305	0.0504	0.0336	0.0214			467.1
		7.15	0.0439	0.0454		7.15	-0.0483		-0.0014824	0.0923								7.15	0.0229	-0.0137	-0.0626	-0.0366	0.0717	0.0366	0.0015259	-0.0107	-0.0076294	0	0.0259	0.0137	0.0061035		7.15	0.0229	-0.0137	-0.0626	-0.0366	0.0717	0.0366	0.0015259	-0.0107	-0.0076294	0	0.0259	0.0137	0.0061035			467.15
		7.2	-0.022	0.0277		7.2	-0.0111		-0.0497	-0.0109								7.2	-0.0214	0.0137	-0.0732	0.029	0.0214	0.0198	-0.0549	0.0015259	-0.0153	-0.116	-0.032	-0.0717	0.0702		7.2	-0.0214	0.0137	-0.0732	0.029	0.0214	0.0198	-0.0549	0.0015259	-0.0153	-0.116	-0.032	-0.0717	0.0702			467.2
		7.25	-0.0604	0.0589		7.25	0.0115		-0.1193	-0.0719								7.25	-0.0107	0	-0.0183	-0.0656	-0.0015259	0	0.0030518	-0.0198	0.0443	-0.0305	-0.0641	0.0366	-0.0153		7.25	-0.0107	0	-0.0183	-0.0656	-0.0015259	0	0.0030518	-0.0198	0.0443	-0.0305	-0.0641	0.0366	-0.0153			467.25
		7.3	-0.00061035	0.0454		7.3	-0.0453		-0.046	0.0446								7.3	0.0687	-0.0168	0.0015259	0.0961	-0.0244	0.0061035	0.0076294	-0.0137	0.0107	0.0458	0.0259	-0.0030518	0.0076294		7.3	0.0687	-0.0168	0.0015259	0.0961	-0.0244	0.0061035	0.0076294	-0.0137	0.0107	0.0458	0.0259	-0.0030518	0.0076294			467.3
		7.35	-0.0018311	0.0552		7.35	0.005406		-0.057	-0.007237								7.35	-0.0153	-0.0336	-0.0534	-0.0229	0.032	-0.0198	0.0336	-0.1068	-0.0534	0.0214	0.0366	0.1007	0.0107		7.35	-0.0153	-0.0336	-0.0534	-0.0229	0.032	-0.0198	0.0336	-0.1068	-0.0534	0.0214	0.0366	0.1007	0.0107			467.35
		7.4	-0.0494	0.0412		7.4	0.0677		-0.0906	-0.1171								7.4	-0.058	-0.0275	-0.1099	-0.0412	0.0748	0.0168	0.0916	-0.0427	0.0244	-0.0229	-0.0641	0.0763	0.0793		7.4	-0.058	-0.0275	-0.1099	-0.0412	0.0748	0.0168	0.0916	-0.0427	0.0244	-0.0229	-0.0641	0.0763	0.0793			467.4
		7.45	-0.0189	0.0198		7.45	0.017		-0.0387	-0.0359								7.45	0.0778	-0.0519	-0.0458	0.0916	0.0504	0.0732	0.0244	0.0458	0.0549	-0.0549	0.0030518	0.0504	-0.0412		7.45	0.0778	-0.0519	-0.0458	0.0916	0.0504	0.0732	0.0244	0.0458	0.0549	-0.0549	0.0030518	0.0504	-0.0412			467.45
		7.5	-0.0415	0.0289		7.5	-0.0141		-0.0705	-0.0274								7.5	0.0305	-0.0107	0.0412	0.0854	0	0.0519	-0.0229	-0.0122	0.029	0.0244	0.0793	0.1068	-0.0336		7.5	0.0305	-0.0107	0.0412	0.0854	0	0.0519	-0.0229	-0.0122	0.029	0.0244	0.0793	0.1068	-0.0336			467.5
		7.55	-0.0244	0.0314		7.55	-0.0385		-0.0558	0.0141								7.55	0.0137	0.1022	0.0091553	0.032	-0.0488	0.029	0.0305	-0.0946	-0.0641	-0.1099	0.0488	-0.0397	-0.1022		7.55	0.0137	0.1022	0.0091553	0.032	-0.0488	0.029	0.0305	-0.0946	-0.0641	-0.1099	0.0488	-0.0397	-0.1022			467.55
		7.6	-0.0171	0.0363		7.6	-0.0404		-0.0534	0.0233								7.6	-0.0671	0.0183	0.0458	-0.0549	-0.061	0.0458	0.0458	-0.0275	-0.0504	-0.0793	0.0275	-0.0824	-0.0198		7.6	-0.0671	0.0183	0.0458	-0.0549	-0.061	0.0458	0.0458	-0.0275	-0.0504	-0.0793	0.0275	-0.0824	-0.0198			467.6
		7.65	-0.0787	0.0081962		7.65	-0.0025286		-0.0869	-0.0762								7.65	-0.0045776	0.0397	0.0412	-0.0045776	0.0931	-0.0488	-0.0137	-0.0168	0.0122	-0.0229	0.0244	0.0458	0.1312		7.65	-0.0045776	0.0397	0.0412	-0.0045776	0.0931	-0.0488	-0.0137	-0.0168	0.0122	-0.0229	0.0244	0.0458	0.1312			467.65
		7.7	-0.0568	0.0918		7.7	0.0115		-0.1486	-0.0683								7.7	-0.0488	-0.0305	-0.0763	-0.0473	0.0412	-0.0153	-0.058	0.0137	-0.0824	0.0504	-0.0076294	0.0809	0.0214		7.7	-0.0488	-0.0305	-0.0763	-0.0473	0.0412	-0.0153	-0.058	0.0137	-0.0824	0.0504	-0.0076294	0.0809	0.0214			467.7
		7.75	0.0494	0.0546		7.75	-0.0422		-0.0051445	0.0916								7.75	-0.0473	-0.0214	-0.1007	0.0030518	0.0458	0.087	-0.0397	-0.0336	-0.0366	0.0504	0.0275	0.0458	0.0061035		7.75	-0.0473	-0.0214	-0.1007	0.0030518	0.0458	0.087	-0.0397	-0.0336	-0.0366	0.0504	0.0275	0.0458	0.0061035			467.75
		7.8	0.0232	0.0546		7.8	-0.0221		-0.0314	0.0453								7.8	-0.0305	0.029	-0.0488	0.0045776	0.032	0.0732	0.0137	-0.0275	0.0427	0.0259	0.0137	0.0198	-0.0626		7.8	-0.0305	0.029	-0.0488	0.0045776	0.032	0.0732	0.0137	-0.0275	0.0427	0.0259	0.0137	0.0198	-0.0626			467.8
		7.85	-0.0275	0.1199		7.85	0.0512		-0.1474	-0.0786								7.85	-0.0961	-0.0198	-0.0229	0.0671	0.0854	0.0702	0.1068	0.0519	0.1282	0.0504	0.0183	0.2426	0.0885		7.85	-0.0961	-0.0198	-0.0229	0.0671	0.0854	0.0702	0.1068	0.0519	0.1282	0.0504	0.0183	0.2426	0.0885			467.85
		7.9	0.0189	0.0473		7.9	-0.0233		-0.0283	0.0422								7.9	-0.116	-0.0687	-0.0168	0.0885	0.1617	0.1999	0.1968	0.238	0.1495	0.2914	0.0641	1.0025	0.8438		7.9	-0.116	-0.0687	-0.0168	0.0885	0.1617	0.1999	0.1968	0.238	0.1495	0.2914	0.0641	1.0025	0.8438			467.9
		7.95	0.0079346	0.0235		7.95	0.0323		-0.0155	-0.0243								7.95	0.0656	-0.0732	-0.0061035	0.0076294	0.0183	0.0183	0.0153	0.2716	0.4013	0.7355	1.1276	1.4587	2.3453		7.95	0.0656	-0.0732	-0.0061035	0.0076294	0.0183	0.0183	0.0153	0.2716	0.4013	0.7355	1.1276	1.4587	2.3453			467.95
		8	-0.0054932	0.01		8	-0.0233		-0.0155	0.0178								8	0.0854	-0.0748	0.0778	0.0305	0.0916	0.1572	0.2258	0.3693	0.7507	1.1597	1.7563	2.0462	3.4195		8	0.0854	-0.0748	0.0778	0.0305	0.0916	0.1572	0.2258	0.3693	0.7507	1.1597	1.7563	2.0462	3.4195			468
		8.05	0	0.0454		8.05	0.0115		-0.0454	-0.0115								8.05	0.0030518	0.0076294	-0.0992	-0.0214	-0.0183	-0.0153	0.0793	0.1297	0.3693	0.4562	0.473	0.4486	1.7136		8.05	0.0030518	0.0076294	-0.0992	-0.0214	-0.0183	-0.0153	0.0793	0.1297	0.3693	0.4562	0.473	0.4486	1.7136			468.05
		8.1	-0.0159	0.0491		8.1	0.031		-0.065	-0.0469								8.1	-0.0412	-0.0214	-0.0504	0.0259	0.0366	0.1083	0.2609	0.2426	0.1328	-0.3891	-1.4954	-1.8768	-0.7889		8.1	-0.0412	-0.0214	-0.0504	0.0259	0.0366	0.1083	0.2609	0.2426	0.1328	-0.3891	-1.4954	-1.8768	-0.7889			468.1
		8.15	0.0042725	0.0558		8.15	-0.041		-0.0515	0.0453								8.15	-0.0091553	-0.0397	0.0045776	0.1328	0.0793	0.1923	0.1755	0.1984	-0.1938	-1.6678	-3.7659	-4.5975	-3.0716		8.15	-0.0091553	-0.0397	0.0045776	0.1328	0.0793	0.1923	0.1755	0.1984	-0.1938	-1.6678	-3.7659	-4.5975	-3.0716			468.15
		8.2	-0.0201	0.0509		8.2	0.017		-0.0711	-0.0371								8.2	0.0107	0.0076294	-0.0488	0.0839	-0.0366	0	-0.0916	-0.1892	-0.7431	-2.8839	-5.9876	-6.8329	-4.7745		8.2	0.0107	0.0076294	-0.0488	0.0839	-0.0366	0	-0.0916	-0.1892	-0.7431	-2.8839	-5.9876	-6.8329	-4.7745			468.2
		8.25	-0.0409	0.0705		8.25	0.0408		-0.1113	-0.0817								8.25	-0.0275	0.0397	0.0397	0.0168	-0.0885	0.0397	-0.0549	-0.264	-1.088	-3.9871	-7.6965	-8.3328	-5.6824		8.25	-0.0275	0.0397	0.0397	0.0168	-0.0885	0.0397	-0.0549	-0.264	-1.088	-3.9871	-7.6965	-8.3328	-5.6824			468.25
		8.3	-0.0427	0.018		8.3	-0.0178		-0.0607	-0.0249								8.3	-0.0458	-0.0427	0.0137	0.0030518	0.0473	0.0732	0.0366	-0.1755	-1.3092	-4.863	-8.9996	-9.2178	-6.041		8.3	-0.0458	-0.0427	0.0137	0.0030518	0.0473	0.0732	0.0366	-0.1755	-1.3092	-4.863	-8.9996	-9.2178	-6.041			468.3
		8.35	-0.0195	0.0576		8.35	-0.0684		-0.0772	0.0489								8.35	-0.0045776	-0.0045776	-0.0122	-0.0458	0.0839	0.0626	-0.0595	-0.1801	-1.4938	-5.6976	-10.0922	-9.7061	-6.2683		8.35	-0.0045776	-0.0045776	-0.0122	-0.0458	0.0839	0.0626	-0.0595	-0.1801	-1.4938	-5.6976	-10.0922	-9.7061	-6.2683			468.35
		8.4	0.0122	0.0808		8.4	0.0292		-0.0686	-0.017								8.4	0.0076294	0.0229	-0.0443	-0.0473	-0.0366	0.0244	0.0519	-0.206	-1.7258	-6.4911	-10.9863	-10.0891	-6.4331		8.4	0.0076294	0.0229	-0.0443	-0.0473	-0.0366	0.0244	0.0519	-0.206	-1.7258	-6.4911	-10.9863	-10.0891	-6.4331			468.4
		8.45	0.0146	0.0601		8.45	0.0225		-0.0454	-0.0078471								8.45	-0.0275	0	-0.029	0.0427	0.0045776	0.09	-0.0214	-0.3036	-1.8723	-7.2311	-11.7203	-10.2615	-6.366		8.45	-0.0275	0	-0.029	0.0427	0.0045776	0.09	-0.0214	-0.3036	-1.8723	-7.2311	-11.7203	-10.2615	-6.366			468.45
		8.5	0.0238	0.0454		8.5	-0.0276		-0.0216	0.0514								8.5	-0.058	-0.0076294	-0.029	0	0	0.0366	-0.0565	-0.2609	-2.0691	-7.8568	-12.1689	-10.2905	-6.2866		8.5	-0.058	-0.0076294	-0.029	0	0	0.0366	-0.0565	-0.2609	-2.0691	-7.8568	-12.1689	-10.2905	-6.2866			468.5
		8.55	-0.0775	0.1059		8.55	-0.0055803		-0.1834	-0.0719								8.55	-0.0305	-0.0259	-0.1068	-0.029	0.0275	0	-0.0275	-0.3326	-2.3117	-8.5068	-12.4283	-10.1822	-6.2119		8.55	-0.0305	-0.0259	-0.1068	-0.029	0.0275	0	-0.0275	-0.3326	-2.3117	-8.5068	-12.4283	-10.1822	-6.2119			468.55
		8.6	-0.0482	0.0143		8.6	-0.0025286		-0.0625	-0.0457								8.6	-0.0045776	-0.0595	-0.0549	0.0229	-0.0702	0.0809	-0.0504	-0.3098	-2.3697	-9.1431	-12.709	-10.0296	-6.0928		8.6	-0.0045776	-0.0595	-0.0549	0.0229	-0.0702	0.0809	-0.0504	-0.3098	-2.3697	-9.1431	-12.709	-10.0296	-6.0928			468.6
		8.65	0.08	0.0137		8.65	0.0628		0.0663	0.0172								8.65	-0.0153	-0.0122	0.029	0.0351	-0.0030518	0.0778	-0.0961	-0.2487	-2.4933	-9.6024	-12.8784	-10.0098	-5.9937		8.65	-0.0153	-0.0122	0.029	0.0351	-0.0030518	0.0778	-0.0961	-0.2487	-2.4933	-9.6024	-12.8784	-10.0098	-5.9937			468.65
		8.7	0.0153	0.0125		8.7	-0.0080217		0.0027901	0.0233								8.7	-0.0458	0.0366	0.0412	0.058	0.0366	0.0885	-0.0809	-0.3647	-2.652	-10.0479	-12.8494	-9.9838	-5.925		8.7	-0.0458	0.0366	0.0412	0.058	0.0366	0.0885	-0.0809	-0.3647	-2.652	-10.0479	-12.8494	-9.9838	-5.925			468.7
		8.75	-0.0073242	0.043		8.75	0.0133		-0.0503	-0.0207								8.75	-0.0183	-0.0045776	-0.0626	-0.0473	0.0198	0.0504	-0.0931	-0.3403	-2.7145	-10.3302	-12.7106	-9.7214	-5.7739		8.75	-0.0183	-0.0045776	-0.0626	-0.0473	0.0198	0.0504	-0.0931	-0.3403	-2.7145	-10.3302	-12.7106	-9.7214	-5.7739			468.75
		8.8	-0.0208	0.0204		8.8	-0.0074114		-0.0412	-0.0133								8.8	0.061	-0.0748	-0.0030518	-0.0122	0.0885	0.0732	0.0107	-0.2808	-2.8671	-10.73	-12.7289	-9.4971	-5.6778		8.8	0.061	-0.0748	-0.0030518	-0.0122	0.0885	0.0732	0.0107	-0.2808	-2.8671	-10.73	-12.7289	-9.4971	-5.6778			468.8
		8.85	0.0024414	0.0882		8.85	0.0268		-0.0857	-0.0243								8.85	-0.1068	-0.0366	0.058	0.0183	0.1358	0.0961	-0.0854	-0.3799	-2.9831	-11.0672	-12.6663	-9.256	-5.5985		8.85	-0.1068	-0.0366	0.058	0.0183	0.1358	0.0961	-0.0854	-0.3799	-2.9831	-11.0672	-12.6663	-9.256	-5.5985			468.85
		8.9	-0.0177	0.0039238		8.9	-0.0361		-0.0216	0.0184								8.9	-0.0839	0.0488	-0.0183	-0.0519	-0.058	0.0153	-0.0488	-0.473	-3.0869	-11.2427	-12.4374	-9.108	-5.4688		8.9	-0.0839	0.0488	-0.0183	-0.0519	-0.058	0.0153	-0.0488	-0.473	-3.0869	-11.2427	-12.4374	-9.108	-5.4688			468.9
		8.95	-0.0476	0.082		8.95	-0.0055803		-0.1297	-0.042								8.95	0	0.0626	-0.09	0.0091553	0.0030518	-0.0244	-0.0809	-0.3647	-3.0914	-11.4822	-12.2818	-9.0088	-5.394		8.95	0	0.0626	-0.09	0.0091553	0.0030518	-0.0244	-0.0809	-0.3647	-3.0914	-11.4822	-12.2818	-9.0088	-5.394			468.95
		9	0.0097656	0.0167		9	-0.0318		-0.0069756	0.0416								9	0.0107	-0.0687	0.0305	0.0107	0.0641	-0.0656	-0.0702	-0.4547	-3.2425	-11.6364	-12.0575	-8.7845	-5.2338		9	0.0107	-0.0687	0.0305	0.0107	0.0641	-0.0656	-0.0702	-0.4547	-3.2425	-11.6364	-12.0575	-8.7845	-5.2338			469
		9.05	0.0568	0.0619		9.05	-0.0239		-0.0051445	0.0807								9.05	0.0473	0	0.0427	-0.0091553	-0.0030518	0.0229	-0.061	-0.3677	-3.3066	-11.7508	-11.9308	-8.7097	-5.1209		9.05	0.0473	0	0.0427	-0.0091553	-0.0030518	0.0229	-0.061	-0.3677	-3.3066	-11.7508	-11.9308	-8.7097	-5.1209			469.05
		9.1	-0.0262	0.0839		9.1	-0.0196		-0.1101	-0.0066267								9.1	-0.0336	-0.0519	-0.0153	-0.0061035	-0.0366	0.0778	-0.0015259	-0.412	-3.3691	-11.9156	-11.7996	-8.461	-5.1849		9.1	-0.0336	-0.0519	-0.0153	-0.0061035	-0.0366	0.0778	-0.0015259	-0.412	-3.3691	-11.9156	-11.7996	-8.461	-5.1849			469.1
		9.15	-0.0354	0.0564		9.15	-0.0837		-0.0918	0.0483								9.15	0.0259	0.0168	-0.0137	0.0214	0.0061035	0.0595	-0.0702	-0.3754	-3.4378	-11.9415	-11.5494	-8.3359	-5.0537		9.15	0.0259	0.0168	-0.0137	0.0214	0.0061035	0.0595	-0.0702	-0.3754	-3.4378	-11.9415	-11.5494	-8.3359	-5.0537			469.15
		9.2	0.0128	0.0393		9.2	-0.00069753		-0.0265	0.0135								9.2	-0.0045776	0.0137	-0.0275	-0.0275	-0.0183	0.0137	-0.1144	-0.3571	-3.4332	-11.8347	-11.3632	-8.2642	-4.9683		9.2	-0.0045776	0.0137	-0.0275	-0.0275	-0.0183	0.0137	-0.1144	-0.3571	-3.4332	-11.8347	-11.3632	-8.2642	-4.9683			469.2
		9.25	0.0128	0.0271		9.25	0.0213		-0.0143	-0.0084581								9.25	-0.1312	-0.0107	-0.0961	0.0214	0.0519	0.0122	-0.1282	-0.4608	-3.5751	-11.8805	-11.1908	-8.1329	-4.8706		9.25	-0.1312	-0.0107	-0.0961	0.0214	0.0519	0.0122	-0.1282	-0.4608	-3.5751	-11.8805	-11.1908	-8.1329	-4.8706			469.25
		9.3	0.0201	0.0448		9.3	-0.0233		-0.0247	0.0434								9.3	-0.0366	0.0259	0.0198	-0.0183	0.0305	-0.0336	-0.0519	-0.4562	-3.5278	-11.8347	-11.0336	-8.0277	-4.7638		9.3	-0.0366	0.0259	0.0198	-0.0183	0.0305	-0.0336	-0.0519	-0.4562	-3.5278	-11.8347	-11.0336	-8.0277	-4.7638			469.3
		9.35	-0.0604	0.0521		9.35	0.0090681		-0.1126	-0.0695								9.35	-0.0305	-0.0839	-0.0259	-0.0702	-0.061	-0.148	-0.1022	-0.4227	-3.6331	-11.8561	-10.8902	-7.8812	-4.6555		9.35	-0.0305	-0.0839	-0.0259	-0.0702	-0.061	-0.148	-0.1022	-0.4227	-3.6331	-11.8561	-10.8902	-7.8812	-4.6555			469.35
		9.4	-0.036	0.0772		9.4	0.0396		-0.1132	-0.0756								9.4	-0.0458	-0.0549	-0.0565	0.0045776	0.0412	0.0412	-0.0183	-0.4608	-3.6392	-11.7889	-10.7208	-7.8049	-4.6112		9.4	-0.0458	-0.0549	-0.0565	0.0045776	0.0412	0.0412	-0.0183	-0.4608	-3.6392	-11.7889	-10.7208	-7.8049	-4.6112			469.4
		9.45	-0.0067139	0.0277		9.45	0.0090681		-0.0344	-0.0158								9.45	-0.0504	0.0229	0.0214	-0.0045776	0.0763	0.1053	-0.0854	-0.4379	-3.7659	-11.705	-10.4584	-7.7362	-4.5929		9.45	-0.0504	0.0229	0.0214	-0.0045776	0.0763	0.1053	-0.0854	-0.4379	-3.7659	-11.705	-10.4584	-7.7362	-4.5929			469.45
		9.5	-0.0201	0.0241		9.5	-0.0361		-0.0442	0.016								9.5	-0.0839	0.0214	0.0244	0.0504	-0.0504	0.029	-0.0504	-0.444	-3.7323	-11.5967	-10.3699	-7.5043	-4.4922		9.5	-0.0839	0.0214	0.0244	0.0504	-0.0504	0.029	-0.0504	-0.444	-3.7323	-11.5967	-10.3699	-7.5043	-4.4922			469.5
		9.55	0.0427	0.0369		9.55	-0.0184		0.0058418	0.0611								9.55	-0.0107	-0.0305	-0.0030518	-0.0168	-0.0366	0.0412	-0.0885	-0.3387	-3.775	-11.4624	-10.2203	-7.4799	-4.4815		9.55	-0.0107	-0.0305	-0.0030518	-0.0168	-0.0366	0.0412	-0.0885	-0.3387	-3.775	-11.4624	-10.2203	-7.4799	-4.4815			469.55
		9.6	-0.0385	0.1443		9.6	0.0268		-0.1828	-0.0652								9.6	-0.0336	-0.0793	-0.0168	-0.0275	0.0656	-0.0397	-0.061	-0.3632	-3.801	-11.4334	-10.1791	-7.4051	-4.2862		9.6	-0.0336	-0.0793	-0.0168	-0.0275	0.0656	-0.0397	-0.061	-0.3632	-3.801	-11.4334	-10.1791	-7.4051	-4.2862			469.6
		9.65	-0.0775	0.068		9.65	-0.0074114		-0.1455	-0.0701								9.65	0.0122	0.0015259	0.0641	0.0687	0.0168	0.0214	-0.1328	-0.412	-3.8025	-11.3083	-9.9808	-7.3792	-4.1657		9.65	0.0122	0.0015259	0.0641	0.0687	0.0168	0.0214	-0.1328	-0.412	-3.8025	-11.3083	-9.9808	-7.3792	-4.1657			469.65
		9.7	0.0507	0.0479		9.7	0.0262		0.0027901	0.0245								9.7	-0.058	0.0641	0.0122	0.0045776	0.0107	0.0275	-0.1572	-0.4578	-3.7979	-11.1649	-9.7763	-7.2662	-4.2221		9.7	-0.058	0.0641	0.0122	0.0045776	0.0107	0.0275	-0.1572	-0.4578	-3.7979	-11.1649	-9.7763	-7.2662	-4.2221			469.7
		9.75	0.0305	-0.0027901		9.75	-0.0453		0.0333	0.0758								9.75	-0.1007	-0.0351	0.0275	0	0.0259	-0.0076294	-0.1129	-0.4517	-3.7964	-11.084	-9.6909	-7.1533	-4.2206		9.75	-0.1007	-0.0351	0.0275	0	0.0259	-0.0076294	-0.1129	-0.4517	-3.7964	-11.084	-9.6909	-7.1533	-4.2206			469.75
		9.8	-0.0482	0.0509		9.8	-0.0544		-0.0991	0.0061907								9.8	-0.0504	-0.0244	0.0168	-0.0183	-0.0153	-0.0244	-0.0427	-0.5112	-3.7827	-10.9406	-9.6832	-7.1121	-4.0375		9.8	-0.0504	-0.0244	0.0168	-0.0183	-0.0153	-0.0244	-0.0427	-0.5112	-3.7827	-10.9406	-9.6832	-7.1121	-4.0375			469.8
		9.85	0.0305	0.1492		9.85	-0.0208		-0.1187	0.0514								9.85	-0.058	-0.0717	-0.0473	0.0229	0.0015259	0.0381	-0.0015259	-0.4395	-3.9215	-10.7483	-9.4818	-6.9992	-4.0497		9.85	-0.058	-0.0717	-0.0473	0.0229	0.0015259	0.0381	-0.0015259	-0.4395	-3.9215	-10.7483	-9.4818	-6.9992	-4.0497			469.85
		9.9	0.0030518	0.0564		9.9	-0.006801		-0.0534	0.0098528								9.9	-0.0259	-0.0519	-0.0381	-0.0565	0.032	0.0961	0.0030518	-0.4486	-3.9093	-10.6674	-9.4559	-6.9672	-4.0192		9.9	-0.0259	-0.0519	-0.0381	-0.0565	0.032	0.0961	0.0030518	-0.4486	-3.9093	-10.6674	-9.4559	-6.9672	-4.0192			469.9
		9.95	-0.0629	0.0631		9.95	-0.0019182		-0.126	-0.0609								9.95	-0.0809	0.0244	-0.0198	-0.0275	-0.0061035	-0.0076294	-0.1007	-0.4929	-3.9291	-10.5225	-9.3475	-6.9168	-4.0054		9.95	-0.0809	0.0244	-0.0198	-0.0275	-0.0061035	-0.0076294	-0.1007	-0.4929	-3.9291	-10.5225	-9.3475	-6.9168	-4.0054			469.95
		10	-0.0604	0.0186		10	-0.033		-0.079	-0.0274								10	-0.0916	0.0168	-0.087	0.0198	-0.0259	0.0412	-0.1114	-0.4517	-3.9414	-10.3928	-9.2499	-6.8619	-3.8437		10	-0.0916	0.0168	-0.087	0.0198	-0.0259	0.0412	-0.1114	-0.4517	-3.9414	-10.3928	-9.2499	-6.8619	-3.8437			470
		10.05	0.0208	0.1132		10.05	-0.0495		-0.0924	0.0703								10.05	-0.0183	0.0076294	-0.0107	0.0061035	0.0122	0.0717	-0.0977	-0.4257	-3.8559	-10.2463	-9.108	-6.7856	-3.7964		10.05	-0.0183	0.0076294	-0.0107	0.0061035	0.0122	0.0717	-0.0977	-0.4257	-3.8559	-10.2463	-9.108	-6.7856	-3.7964			470.05
		10.1	0.0598	0.0997		10.1	-0.0013079		-0.0399	0.0611								10.1	0.0045776	-0.0122	0.0473	0.1007	0.0595	0.0091553	-0.1221	-0.5127	-3.9536	-10.0754	-9.0653	-6.7123	-3.7537		10.1	0.0045776	-0.0122	0.0473	0.1007	0.0595	0.0091553	-0.1221	-0.5127	-3.9536	-10.0754	-9.0653	-6.7123	-3.7537			470.1
		10.15	0.0134	0.0582		10.15	0.0084578		-0.0448	0.0049699								10.15	-0.0443	-0.0183	-0.0076294	0.0153	-0.032	0.0427	-0.1007	-0.5554	-3.9169	-9.9365	-9.0012	-6.7322	-3.6377		10.15	-0.0443	-0.0183	-0.0076294	0.0153	-0.032	0.0427	-0.1007	-0.5554	-3.9169	-9.9365	-9.0012	-6.7322	-3.6377			470.15
		10.2	-0.0525	0.0351		10.2	-0.0105		-0.0875	-0.042								10.2	-0.0427	-0.0687	-0.0229	-0.0214	0.0030518	-0.0549	-0.1007	-0.4776	-3.8773	-9.7549	-8.8776	-6.6223	-3.6453		10.2	-0.0427	-0.0687	-0.0229	-0.0214	0.0030518	-0.0549	-0.1007	-0.4776	-3.8773	-9.7549	-8.8776	-6.6223	-3.6453			470.2
		10.25	0.0293	0.0625		10.25	0.0701		-0.0332	-0.0408								10.25	0.0076294	-0.0351	0.0351	0	0.0626	-0.0473	-0.0534	-0.5035	-3.9124	-9.7107	-8.8272	-6.5277	-3.624		10.25	0.0076294	-0.0351	0.0351	0	0.0626	-0.0473	-0.0534	-0.5035	-3.9124	-9.7107	-8.8272	-6.5277	-3.624			470.25
		10.3	-0.025	0.1297		10.3	0.0292		-0.1547	-0.0542								10.3	-0.0168	-0.0259	0.0259	-0.0153	0.058	0.0183	-0.0977	-0.5005	-3.923	-9.4589	-8.7082	-6.5048	-3.5858		10.3	-0.0168	-0.0259	0.0259	-0.0153	0.058	0.0183	-0.0977	-0.5005	-3.923	-9.4589	-8.7082	-6.5048	-3.5858			470.3
		10.35	0.0018311	0.0753		10.35	-0.0483		-0.0735	0.0501								10.35	-0.0702	-0.0595	-0.0351	0.0687	-0.0122	0.0183	-0.0595	-0.3891	-3.8666	-9.3628	-8.6472	-6.3767	-3.5309		10.35	-0.0702	-0.0595	-0.0351	0.0687	-0.0122	0.0183	-0.0595	-0.3891	-3.8666	-9.3628	-8.6472	-6.3767	-3.5309			470.35
		10.4	0.0476	0.065		10.4	-0.0648		-0.0174	0.1124								10.4	-0.029	-0.0992	-0.0107	-0.0091553	0.0183	0.0519	-0.0839	-0.412	-3.859	-9.2346	-8.6609	-6.337	-3.5751		10.4	-0.029	-0.0992	-0.0107	-0.0091553	0.0183	0.0519	-0.0839	-0.412	-3.859	-9.2346	-8.6609	-6.337	-3.5751			470.4
		10.45	0.014	0.0167		10.45	-0.0312		-0.0027031	0.0453								10.45	-0.0198	-0.0107	0.0259	-0.0214	-0.0809	0.0687	-0.1358	-0.4623	-3.8147	-9.0927	-8.5495	-6.3797	-3.4088		10.45	-0.0198	-0.0107	0.0259	-0.0214	-0.0809	0.0687	-0.1358	-0.4623	-3.8147	-9.0927	-8.5495	-6.3797	-3.4088			470.45
		10.5	-0.0214	0.0131		10.5	0.0066267		-0.0344	-0.028								10.5	-0.0381	-0.0381	0.0137	0.0717	-0.0183	0.0519	-0.1022	-0.4364	-3.8132	-8.9767	-8.4442	-6.2622	-3.3371		10.5	-0.0381	-0.0381	0.0137	0.0717	-0.0183	0.0519	-0.1022	-0.4364	-3.8132	-8.9767	-8.4442	-6.2622	-3.3371			470.5
		10.55	-0.0104	0.0088066		10.55	0.007237		-0.0192	-0.0176								10.55	-0.1312	0	-0.0183	-0.0076294	0.0565	-0.0305	-0.0992	-0.5066	-3.8239	-8.8531	-8.4671	-6.2317	-3.3142		10.55	-0.1312	0	-0.0183	-0.0076294	0.0565	-0.0305	-0.0992	-0.5066	-3.8239	-8.8531	-8.4671	-6.2317	-3.3142			470.55
		10.6	0.061	0.0558		10.6	0.0103		0.0052315	0.0507								10.6	-0.0763	-0.0488	-0.0305	-0.0427	0.0153	-0.058	-0.1175	-0.5203	-3.8528	-8.7143	-8.4274	-6.1203	-3.3035		10.6	-0.0763	-0.0488	-0.0305	-0.0427	0.0153	-0.058	-0.1175	-0.5203	-3.8528	-8.7143	-8.4274	-6.1203	-3.3035			470.6
		10.65	-0.0183	0.1089		10.65	0.0219		-0.1272	-0.0402								10.65	-0.0015259	-0.0137	0.0488	0	-0.0122	0.0091553	-0.0091553	-0.4852	-3.8208	-8.5358	-8.2962	-6.1142	-3.2425		10.65	-0.0015259	-0.0137	0.0488	0	-0.0122	0.0091553	-0.0091553	-0.4852	-3.8208	-8.5358	-8.2962	-6.1142	-3.2425			470.65
		10.7	-0.0091553	0.0448		10.7	0.0219		-0.054	-0.031								10.7	-0.0519	0.029	0.0244	0.058	0.0351	-0.0030518	-0.1251	-0.4028	-3.7827	-8.49	-8.2672	-6.163	-3.1708		10.7	-0.0519	0.029	0.0244	0.058	0.0351	-0.0030518	-0.1251	-0.4028	-3.7827	-8.49	-8.2672	-6.163	-3.1708			470.7
		10.75	0.00061035	0.0216		10.75	-0.0196		-0.021	0.0202								10.75	0.0778	0.0381	-0.0839	0.0473	0.0305	-0.0076294	-0.0397	-0.5402	-3.8284	-8.4427	-8.2489	-6.0989	-3.0716		10.75	0.0778	0.0381	-0.0839	0.0473	0.0305	-0.0076294	-0.0397	-0.5402	-3.8284	-8.4427	-8.2489	-6.0989	-3.0716			470.75
		10.8	0.0146	0.0802		10.8	-0.0343		-0.0656	0.0489								10.8	-0.0091553	-0.0717	-0.0061035	0.0045776	-0.0061035	-0.0763	-0.0809	-0.4959	-3.8055	-8.3008	-8.2382	-5.9158	-3.1525		10.8	-0.0091553	-0.0717	-0.0061035	0.0045776	-0.0061035	-0.0763	-0.0809	-0.4959	-3.8055	-8.3008	-8.2382	-5.9158	-3.1525			470.8
		10.85	0.2631	0.2755		10.85	0.2141		-0.0125	0.0489								10.85	-0.0458	-0.0229	0.0519	0.0443	0.0351	-0.0045776	-0.116	-0.4349	-3.7735	-8.168	-8.107	-5.9158	-3.0991		10.85	-0.0458	-0.0229	0.0519	0.0443	0.0351	-0.0045776	-0.116	-0.4349	-3.7735	-8.168	-8.107	-5.9158	-3.0991			470.85
		10.9	0.7019	0.8163		10.9	0.5614		-0.1144	0.1405								10.9	-0.0549	-0.0198	-0.0045776	0.0045776	-0.0061035	0.0137	-0.116	-0.4501	-3.8055	-7.9773	-8.1558	-5.8914	-2.9938		10.9	-0.0549	-0.0198	-0.0045776	0.0045776	-0.0061035	0.0137	-0.116	-0.4501	-3.8055	-7.9773	-8.1558	-5.8914	-2.9938			470.9
		10.95	0.907	1.0684		10.95	0.6719		-0.1614	0.2351								10.95	-0.0656	-0.061	-0.0275	0.0427	-0.0671	0.0137	-0.1465	-0.4822	-3.7048	-7.8629	-8.1421	-5.8365	-2.9572		10.95	-0.0656	-0.061	-0.0275	0.0427	-0.0671	0.0137	-0.1465	-0.4822	-3.7048	-7.8629	-8.1421	-5.8365	-2.9572			470.95
		11	0.5762	1.0519		11	0.5303		-0.4757	0.0459								11	-0.1297	-0.0427	-0.0275	0.1007	-0.0214	0.0443	-0.0656	-0.5417	-3.7201	-7.785	-8.0505	-5.8411	-2.9022		11	-0.1297	-0.0427	-0.0275	0.1007	-0.0214	0.0443	-0.0656	-0.5417	-3.7201	-7.785	-8.0505	-5.8411	-2.9022			471
		11.05	-0.0073242	0.7998		11.05	0.443		-0.8071	-0.4504								11.05	-0.0198	-0.0198	-0.0748	0.0412	0.0443	-0.0137	-0.1373	-0.4242	-3.7003	-7.7591	-7.9071	-5.7968	-2.9343		11.05	-0.0198	-0.0198	-0.0748	0.0412	0.0443	-0.0137	-0.1373	-0.4242	-3.7003	-7.7591	-7.9071	-5.7968	-2.9343			471.05
		11.1	-0.5841	0.621		11.1	0.3521		-1.2051	-0.9362								11.1	0.0168	-0.0443	0.0351	0.0427	0.0565	-0.0366	-0.0824	-0.4852	-3.6926	-7.6019	-7.9697	-5.8243	-2.7985		11.1	0.0168	-0.0443	0.0351	0.0427	0.0565	-0.0366	-0.0824	-0.4852	-3.6926	-7.6019	-7.9697	-5.8243	-2.7985			471.1
		11.15	-1.2909	0.361		11.15	0.1952		-1.6519	-1.4861								11.15	0.0259	-0.0885	-0.0519	0.0488	-0.0045776	-0.0229	-0.1312	-0.5692	-3.6804	-7.4844	-7.9529	-5.777	-2.7771		11.15	0.0259	-0.0885	-0.0519	0.0488	-0.0045776	-0.0229	-0.1312	-0.5692	-3.6804	-7.4844	-7.9529	-5.777	-2.7771			471.15
		11.2	-2.074	0.1992		11.2	0.0268		-2.2732	-2.1007								11.2	-0.0626	-0.0488	-0.1144	-0.0931	-0.0122	-0.0198	0.0076294	-0.5295	-3.6987	-7.3853	-7.8095	-5.6	-2.7847		11.2	-0.0626	-0.0488	-0.1144	-0.0931	-0.0122	-0.0198	0.0076294	-0.5295	-3.6987	-7.3853	-7.8095	-5.6	-2.7847			471.2
		11.25	-2.7014	-0.0058418		11.25	0.0041853		-2.6956	-2.7056								11.25	-0.0443	-0.0732	0.061	-0.0183	-0.0076294	0.0473	-0.1434	-0.4913	-3.6575	-7.3486	-7.8079	-5.5206	-2.7206		11.25	-0.0443	-0.0732	0.061	-0.0183	-0.0076294	0.0473	-0.1434	-0.4913	-3.6575	-7.3486	-7.8079	-5.5206	-2.7206			471.25
		11.3	-3.3716	-0.1981		11.3	-0.1093		-3.1735	-3.2622								11.3	-0.0198	-0.032	-0.0091553	-0.0045776	0.0305	0.0809	-0.0168	-0.5081	-3.6713	-7.2784	-7.7454	-5.5267	-2.7649		11.3	-0.0198	-0.032	-0.0091553	-0.0045776	0.0305	0.0809	-0.0168	-0.5081	-3.6713	-7.2784	-7.7454	-5.5267	-2.7649			471.3
		11.35	-3.9636	-0.4172		11.35	-0.2155		-3.5464	-3.7481								11.35	-0.0336	0.0336	-0.0198	-0.0076294	0.0153	-0.0336	-0.032	-0.502	-3.569	-7.2205	-7.692	-5.5115	-2.6764		11.35	-0.0336	0.0336	-0.0198	-0.0076294	0.0153	-0.0336	-0.032	-0.502	-3.569	-7.2205	-7.692	-5.5115	-2.6764			471.35
		11.4	-4.3451	-0.5478		11.4	-0.3309		-3.7973	-4.0142								11.4	0.0061035	0.0214	0.0030518	0.0488	-0.0626	0.0015259	-0.1465	-0.4883	-3.6194	-7.1243	-7.7362	-5.4642	-2.6138		11.4	0.0061035	0.0214	0.0030518	0.0488	-0.0626	0.0015259	-0.1465	-0.4883	-3.6194	-7.1243	-7.7362	-5.4642	-2.6138			471.4
		11.45	-4.6912	-0.6669		11.45	-0.4157		-4.0243	-4.2754								11.45	-0.032	0.0076294	-0.0305	-0.029	0.0091553	0	-0.174	-0.5142	-3.6057	-6.9473	-7.7225	-5.4291	-2.6199		11.45	-0.032	0.0076294	-0.0305	-0.029	0.0091553	0	-0.174	-0.5142	-3.6057	-6.9473	-7.7225	-5.4291	-2.6199			471.45
		11.5	-5.1361	-0.8133		11.5	-0.5048		-4.3228	-4.6313								11.5	-0.1175	0.0030518	-0.0961	-0.0244	0.0443	-0.0244	-0.0336	-0.4395	-3.5538	-6.9031	-7.6935	-5.3314	-2.5497		11.5	-0.1175	0.0030518	-0.0961	-0.0244	0.0443	-0.0244	-0.0336	-0.4395	-3.5538	-6.9031	-7.6935	-5.3314	-2.5497			471.5
		11.55	-5.4889	-0.9848		11.55	-0.5836		-4.504	-4.9053								11.55	-0.0168	-0.0504	-0.0824	0.1129	0.0534	-0.0122	-0.029	-0.5005	-3.5324	-6.8344	-7.6309	-5.2902	-2.5894		11.55	-0.0168	-0.0504	-0.0824	0.1129	0.0534	-0.0122	-0.029	-0.5005	-3.5324	-6.8344	-7.6309	-5.2902	-2.5894			471.55
		11.6	-5.6274	-1.0941		11.6	-0.6385		-4.5333	-4.9889								11.6	-0.0107	-0.0366	0.0305	0.0153	-0.0198	-0.032	-0.1129	-0.5402	-3.54	-6.7825	-7.5104	-5.3757	-2.5101		11.6	-0.0107	-0.0366	0.0305	0.0153	-0.0198	-0.032	-0.1129	-0.5402	-3.54	-6.7825	-7.5104	-5.3757	-2.5101			471.6
		11.65	-5.8398	-1.2192		11.65	-0.7313		-4.6206	-5.1086								11.65	-0.0656	0.0183	0.0534	-0.0229	0.0030518	0	-0.0793	-0.4883	-3.5126	-6.7596	-7.4921	-5.3055	-2.4872		11.65	-0.0656	0.0183	0.0534	-0.0229	0.0030518	0	-0.0793	-0.4883	-3.5126	-6.7596	-7.4921	-5.3055	-2.4872			471.65
		11.7	-5.929	-1.276		11.7	-0.8802		-4.653	-5.0487								11.7	-0.1312	-0.0916	-0.029	-0.0107	-0.0030518	0.0412	-0.1373	-0.4334	-3.3768	-6.665	-7.5714	-5.2261	-2.5055		11.7	-0.1312	-0.0916	-0.029	-0.0107	-0.0030518	0.0412	-0.1373	-0.4334	-3.3768	-6.665	-7.5714	-5.2261	-2.5055			471.7
		11.75	-6.051	-1.337		11.75	-0.8802		-4.714	-5.1708								11.75	0.0183	-0.0076294	0.0397	0.0061035	-0.0076294	0.1114	-0.1129	-0.4166	-3.3737	-6.5765	-7.5913	-5.191	-2.4246		11.75	0.0183	-0.0076294	0.0397	0.0061035	-0.0076294	0.1114	-0.1129	-0.4166	-3.3737	-6.5765	-7.5913	-5.191	-2.4246			471.75
		11.8	-6.1261	-1.428		11.8	-0.9913		-4.6981	-5.1348								11.8	0.0351	-0.0397	0.0412	0.0427	0.0595	-0.0458	-0.0153	-0.4608	-3.4058	-6.4774	-7.46	-5.0797	-2.4109		11.8	0.0351	-0.0397	0.0412	0.0427	0.0595	-0.0458	-0.0153	-0.4608	-3.4058	-6.4774	-7.46	-5.0797	-2.4109			471.8
		11.85	-6.2152	-1.4975		11.85	-1.0212		-4.7177	-5.194								11.85	-0.0443	-0.0214	0.0504	0.0168	0.0443	-0.0687	-0.0488	-0.4471	-3.4164	-6.3767	-7.4265	-5.1239	-2.4155		11.85	-0.0443	-0.0214	0.0504	0.0168	0.0443	-0.0687	-0.0488	-0.4471	-3.4164	-6.3767	-7.4265	-5.1239	-2.4155			471.85
		11.9	-6.1499	-1.5976		11.9	-1.0963		-4.5523	-5.0536								11.9	-0.0702	0.0091553	0.0412	0.0595	0.0015259	-0.0946	-0.1205	-0.5264	-3.2898	-6.2958	-7.3975	-5.1514	-2.3148		11.9	-0.0702	0.0091553	0.0412	0.0595	0.0015259	-0.0946	-0.1205	-0.5264	-3.2898	-6.2958	-7.3975	-5.1514	-2.3148			471.9
		11.95	-6.0761	-1.6959		11.95	-1.1762		-4.3801	-4.8998								11.95	-0.058	-0.0061035	0.0030518	-0.0030518	0.0198	-0.087	-0.0931	-0.5051	-3.3081	-6.2485	-7.3669	-5.0278	-2.3056		11.95	-0.058	-0.0061035	0.0030518	-0.0030518	0.0198	-0.087	-0.0931	-0.5051	-3.3081	-6.2485	-7.3669	-5.0278	-2.3056			471.95
		12	-6.0541	-1.6953		12	-1.2751		-4.3588	-4.779								12	-0.0259	-0.0351	-0.0305	-0.0015259	-0.0030518	0.0366	-0.0763	-0.415	-3.3005	-6.1951	-7.3196	-4.9973	-2.2873		12	-0.0259	-0.0351	-0.0305	-0.0015259	-0.0030518	0.0366	-0.0763	-0.415	-3.3005	-6.1951	-7.3196	-4.9973	-2.2873			472
		12.05	-6.0034	-1.7539		12.05	-1.2501		-4.2495	-4.7533								12.05	-0.0015259	0.0275	0.0061035	0.0091553	0.0076294	0.0244	-0.2029	-0.4303	-3.3676	-6.1844	-7.338	-5.0049	-2.298		12.05	-0.0015259	0.0275	0.0061035	0.0091553	0.0076294	0.0244	-0.2029	-0.4303	-3.3676	-6.1844	-7.338	-5.0049	-2.298			472.05
		12.1	-5.9479	-1.8857		12.1	-1.3758		-4.0622	-4.5721								12.1	0.058	-0.0061035	0.029	0.0458	-0.0015259	0.0030518	-0.1266	-0.4562	-3.299	-6.0806	-7.2983	-4.9362	-2.3148		12.1	0.058	-0.0061035	0.029	0.0458	-0.0015259	0.0030518	-0.1266	-0.4562	-3.299	-6.0806	-7.2983	-4.9362	-2.3148			472.1
		12.15	-5.9497	-1.8833		12.15	-1.4295		-4.0664	-4.5202								12.15	-0.029	-0.0427	0.0015259	0.0427	0.0030518	0.0153	-0.0793	-0.5341	-3.3203	-6.0333	-7.1549	-4.8355	-2.2644		12.15	-0.029	-0.0427	0.0015259	0.0427	0.0030518	0.0153	-0.0793	-0.5341	-3.3203	-6.0333	-7.1549	-4.8355	-2.2644			472.15
		12.2	-5.8539	-1.901		12.2	-1.4759		-3.9529	-4.378								12.2	-0.0076294	0.0427	-0.0122	0.0137	-0.0076294	-0.0122	-0.1251	-0.5035	-3.1845	-5.9921	-7.2846	-4.8355	-2.153		12.2	-0.0076294	0.0427	-0.0122	0.0137	-0.0076294	-0.0122	-0.1251	-0.5035	-3.1845	-5.9921	-7.2846	-4.8355	-2.153			472.2
		12.25	-5.8142	-1.9046		12.25	-1.4875		-3.9096	-4.3267								12.25	-0.0458	0.0198	0.0030518	0.0351	0	-0.087	-0.0504	-0.4196	-3.1738	-5.954	-7.1838	-4.8889	-2.2247		12.25	-0.0458	0.0198	0.0030518	0.0351	0	-0.087	-0.0504	-0.4196	-3.1738	-5.954	-7.1838	-4.8889	-2.2247			472.25
		12.3	-5.705	-2.0243		12.3	-1.5943		-3.6807	-4.1106								12.3	-0.0793	-0.0137	0.0030518	-0.0015259	0.0427	-0.0076294	-0.1434	-0.4791	-3.1433	-5.957	-7.1686	-4.8508	-2.15		12.3	-0.0793	-0.0137	0.0030518	-0.0015259	0.0427	-0.0076294	-0.1434	-0.4791	-3.1433	-5.957	-7.1686	-4.8508	-2.15			472.3
		12.35	-5.6299	-2.0115		12.35	-1.6822		-3.6184	-3.9477								12.35	-0.0748	-0.0595	0.0534	-0.058	0.0443	-0.0183	-0.1572	-0.4364	-3.186	-5.9082	-7.2037	-4.8035	-2.1606		12.35	-0.0748	-0.0595	0.0534	-0.058	0.0443	-0.0183	-0.1572	-0.4364	-3.186	-5.9082	-7.2037	-4.8035	-2.1606			472.35
		12.4	-5.556	-2.1274		12.4	-1.5931		-3.4286	-3.9629								12.4	-0.061	0.0351	0.0854	0.0259	-0.0183	-0.0351	-0.0732	-0.4776	-3.2547	-5.835	-7.132	-4.6997	-2.1195		12.4	-0.061	0.0351	0.0854	0.0259	-0.0183	-0.0351	-0.0732	-0.4776	-3.2547	-5.835	-7.132	-4.6997	-2.1195			472.4
		12.45	-5.4022	-2.0688		12.45	-1.6517		-3.3334	-3.7505								12.45	0.0305	0.0045776	0.0061035	0.029	-0.0076294	-0.0305	-0.0366	-0.4547	-3.1647	-5.7419	-7.1304	-4.6341	-2.0828		12.45	0.0305	0.0045776	0.0061035	0.029	-0.0076294	-0.0305	-0.0366	-0.4547	-3.1647	-5.7419	-7.1304	-4.6341	-2.0828			472.45
		12.5	-5.3577	-2.1164		12.5	-1.7451		-3.2412	-3.6126								12.5	-0.0443	-0.0504	0.0214	0.0061035	-0.061	-0.0275	-0.0961	-0.5157	-3.1082	-5.7358	-7.0587	-4.6097	-2.0783		12.5	-0.0443	-0.0504	0.0214	0.0061035	-0.061	-0.0275	-0.0961	-0.5157	-3.1082	-5.7358	-7.0587	-4.6097	-2.0783			472.5
		12.55	-5.293	-2.1878		12.55	-1.833		-3.1051	-3.46								12.55	0.0885	-0.029	-0.0259	-0.0916	0.0045776	0.0015259	-0.0717	-0.4379	-3.0777	-5.5634	-7.0511	-4.6158	-2.0203		12.55	0.0885	-0.029	-0.0259	-0.0916	0.0045776	0.0015259	-0.0717	-0.4379	-3.0777	-5.5634	-7.0511	-4.6158	-2.0203			472.55
		12.6	-5.2637	-2.2019		12.6	-1.8812		-3.0618	-3.3825								12.6	-0.0992	-0.0641	-0.0504	-0.029	-0.0244	-0.0091553	-0.1251	-0.5051	-3.1128	-5.5939	-7.0831	-4.5929	-1.9608		12.6	-0.0992	-0.0641	-0.0504	-0.029	-0.0244	-0.0091553	-0.1251	-0.5051	-3.1128	-5.5939	-7.0831	-4.5929	-1.9608			472.6
		12.65	-5.1459	-2.2239		12.65	-1.8958		-2.922	-3.25								12.65	-0.1129	-0.0443	0.0534	0.0168	-0.0305	-0.0091553	-0.1541	-0.4807	-3.0655	-5.5435	-7.0419	-4.5425	-2.0126		12.65	-0.1129	-0.0443	0.0534	0.0168	-0.0305	-0.0091553	-0.1541	-0.4807	-3.0655	-5.5435	-7.0419	-4.5425	-2.0126			472.65
		12.7	-5.0348	-2.266		12.7	-1.8977		-2.7688	-3.1371								12.7	-0.058	-0.058	0.0107	-0.0198	0.061	0.0183	-0.0656	-0.4318	-3.064	-5.4932	-7.0206	-4.4769	-1.9577		12.7	-0.058	-0.058	0.0107	-0.0198	0.061	0.0183	-0.0656	-0.4318	-3.064	-5.4932	-7.0206	-4.4769	-1.9577			472.7
		12.75	-4.9603	-2.3227		12.75	-1.9782		-2.6376	-2.9821								12.75	0.029	0.0198	-0.0488	0.0839	-0.0397	0.0336	-0.1541	-0.4532	-3.0823	-5.5161	-6.9641	-4.4876	-1.9623		12.75	0.029	0.0198	-0.0488	0.0839	-0.0397	0.0336	-0.1541	-0.4532	-3.0823	-5.5161	-6.9641	-4.4876	-1.9623			472.75
		12.8	-4.8932	-2.2867		12.8	-1.9923		-2.6065	-2.9009								12.8	0.0107	0.0198	0.0244	0.0381	-0.0183	-0.0244	-0.1083	-0.5142	-3.1036	-5.455	-6.9519	-4.4998	-1.9196		12.8	0.0107	0.0198	0.0244	0.0381	-0.0183	-0.0244	-0.1083	-0.5142	-3.1036	-5.455	-6.9519	-4.4998	-1.9196			472.8
		12.85	-4.8322	-2.2794		12.85	-2.021		-2.5528	-2.8112								12.85	-0.0351	-0.0351	0.0381	0.0244	0.0916	-0.0595	-0.0458	-0.4486	-2.9923	-5.2918	-6.9458	-4.483	-1.9058		12.85	-0.0351	-0.0351	0.0381	0.0244	0.0916	-0.0595	-0.0458	-0.4486	-2.9923	-5.2918	-6.9458	-4.483	-1.9058			472.85
		12.9	-4.7504	-2.3081		12.9	-2.0197		-2.4423	-2.7306								12.9	-0.0458	0.0137	0.0626	0.0107	0	-0.0626	-0.0641	-0.3845	-2.9465	-5.3223	-6.8893	-4.3808	-1.9424		12.9	-0.0458	0.0137	0.0626	0.0107	0	-0.0626	-0.0641	-0.3845	-2.9465	-5.3223	-6.8893	-4.3808	-1.9424			472.9
		12.95	-4.6564	-2.3728		12.95	-2.0722		-2.2836	-2.5841								12.95	-0.0412	-0.0076294	0.0427	-0.0214	-0.0519	0.0397	-0.1831	-0.5096	-3.1006	-5.3833	-6.8878	-4.2999	-1.9363		12.95	-0.0412	-0.0076294	0.0427	-0.0214	-0.0519	0.0397	-0.1831	-0.5096	-3.1006	-5.3833	-6.8878	-4.2999	-1.9363			472.95
		13	-4.6448	-2.3612		13	-2.0808		-2.2836	-2.564								13	-0.0763	-0.061	0.0381	0.0122	-0.0504	0.0626	-0.1953	-0.5341	-3.0426	-5.3146	-6.8466	-4.274	-1.8997		13	-0.0763	-0.061	0.0381	0.0122	-0.0504	0.0626	-0.1953	-0.5341	-3.0426	-5.3146	-6.8466	-4.274	-1.8997			473
		13.05	-4.6417	-2.3789		13.05	-2.1198		-2.2628	-2.5219								13.05	-0.1358	0.0229	0.0732	0.0091553	0.0366	0.0748	-0.0763	-0.4288	-2.8519	-5.2139	-6.8512	-4.2679	-1.77		13.05	-0.1358	0.0229	0.0732	0.0091553	0.0366	0.0748	-0.0763	-0.4288	-2.8519	-5.2139	-6.8512	-4.2679	-1.77			473.05
		13.1	-4.5129	-2.4149		13.1	-2.1601		-2.098	-2.3528								13.1	-0.029	0.0229	-0.0153	0.0168	0.1144	-0.0122	-0.058	-0.4654	-2.9083	-5.159	-6.7947	-4.3106	-1.767		13.1	-0.029	0.0229	-0.0153	0.0168	0.1144	-0.0122	-0.058	-0.4654	-2.9083	-5.159	-6.7947	-4.3106	-1.767			473.1
		13.15	-4.3835	-2.4588		13.15	-2.1906		-1.9247	-2.1929								13.15	-0.0443	0.0275	-0.0336	-0.0091553	-0.0504	-0.1144	-0.0656	-0.499	-2.9068	-5.1834	-6.81	-4.2343	-1.8524		13.15	-0.0443	0.0275	-0.0336	-0.0091553	-0.0504	-0.1144	-0.0656	-0.499	-2.9068	-5.1834	-6.81	-4.2343	-1.8524			473.15
		13.2	-4.314	-2.421		13.2	-2.2169		-1.893	-2.0971								13.2	-0.0381	-0.0045776	0.0916	0.0656	-0.0504	-0.0488	-0.1343	-0.4776	-2.8961	-5.1056	-6.7642	-4.1504	-1.8417		13.2	-0.0381	-0.0045776	0.0916	0.0656	-0.0504	-0.0488	-0.1343	-0.4776	-2.8961	-5.1056	-6.7642	-4.1504	-1.8417			473.2
		13.25	-4.3384	-2.4527		13.25	-2.2608		-1.8856	-2.0776								13.25	0.0412	-0.1251	0.0671	-0.0351	-0.0687	0.0122	-0.1007	-0.4379	-2.9373	-5.0934	-6.8527	-4.129	-1.8082		13.25	0.0412	-0.1251	0.0671	-0.0351	-0.0687	0.0122	-0.1007	-0.4379	-2.9373	-5.0934	-6.8527	-4.129	-1.8082			473.25
		13.3	-4.3219	-2.4881		13.3	-2.2572		-1.8338	-2.0647								13.3	-0.0091553	-0.0412	0.0275	-0.0397	0.1328	0.0137	-0.116	-0.5402	-2.8427	-5.0751	-6.7856	-4.0649	-1.8173		13.3	-0.0091553	-0.0412	0.0275	-0.0397	0.1328	0.0137	-0.116	-0.5402	-2.8427	-5.0751	-6.7856	-4.0649	-1.8173			473.3
		13.35	-4.1663	-2.5333		13.35	-2.2596		-1.633	-1.9067								13.35	-0.0687	-0.0549	0.0473	0.0351	0.0153	-0.0275	-0.1343	-0.5554	-2.8778	-5.1025	-6.7093	-4.0695	-1.8539		13.35	-0.0687	-0.0549	0.0473	0.0351	0.0153	-0.0275	-0.1343	-0.5554	-2.8778	-5.1025	-6.7093	-4.0695	-1.8539			473.35
		13.4	-4.1675	-2.4625		13.4	-2.3408		-1.705	-1.8267								13.4	-0.0122	-0.0091553	0.0305	0.1022	0.0198	-0.0153	-0.1221	-0.4547	-2.858	-5.0751	-6.6589	-4.0573	-1.77		13.4	-0.0122	-0.0091553	0.0305	0.1022	0.0198	-0.0153	-0.1221	-0.4547	-2.858	-5.0751	-6.6589	-4.0573	-1.77			473.4
		13.45	-4.1333	-2.479		13.45	-2.3707		-1.6543	-1.7626								13.45	-0.0076294	-0.0259	0.0748	-0.0198	-0.0214	-0.0793	-0.1785	-0.4761	-2.7451	-4.9179	-6.6147	-3.9673	-1.7181		13.45	-0.0076294	-0.0259	0.0748	-0.0198	-0.0214	-0.0793	-0.1785	-0.4761	-2.7451	-4.9179	-6.6147	-3.9673	-1.7181			473.45
		13.5	-4.0845	-2.5736		13.5	-2.3029		-1.5109	-1.7815								13.5	-0.0641	-0.0336	0.0259	0.0107	0.0168	0.0244	-0.1266	-0.4669	-2.7725	-4.9149	-6.4697	-3.9963	-1.767		13.5	-0.0641	-0.0336	0.0259	0.0107	0.0168	0.0244	-0.1266	-0.4669	-2.7725	-4.9149	-6.4697	-3.9963	-1.767			473.5
		13.55	-4.0265	-2.5303		13.55	-2.3603		-1.4962	-1.6662								13.55	-0.1343	-0.0504	0.0275	-0.0549	-0.0107	0.0351	-0.0931	-0.4105	-2.8595	-4.9103	-6.5735	-3.9856	-1.7716		13.55	-0.1343	-0.0504	0.0275	-0.0549	-0.0107	0.0351	-0.0931	-0.4105	-2.8595	-4.9103	-6.5735	-3.9856	-1.7716			473.55
		13.6	-4.0173	-2.5309		13.6	-2.3774		-1.4865	-1.6399								13.6	-0.0168	-0.0153	0	-0.032	0.0030518	-0.0168	-0.145	-0.4913	-2.7664	-4.8492	-6.6498	-3.9627	-1.7181		13.6	-0.0168	-0.0153	0	-0.032	0.0030518	-0.0168	-0.145	-0.4913	-2.7664	-4.8492	-6.6498	-3.9627	-1.7181			473.6
		13.65	-3.9948	-2.5449		13.65	-2.3597		-1.4498	-1.635								13.65	-0.0916	0.0122	0.0137	-0.0336	-0.0122	-0.0214	-0.1709	-0.499	-2.7679	-4.8462	-6.5002	-3.9551	-1.6708		13.65	-0.0916	0.0122	0.0137	-0.0336	-0.0122	-0.0214	-0.1709	-0.499	-2.7679	-4.8462	-6.5002	-3.9551	-1.6708			473.65
		13.7	-3.905	-2.5571		13.7	-2.4342		-1.3479	-1.4709								13.7	-0.0137	-0.0122	0.0397	-0.0458	0.0168	-0.0427	-0.1419	-0.4669	-2.7878	-4.7562	-6.4529	-3.9536	-1.6922		13.7	-0.0137	-0.0122	0.0397	-0.0458	0.0168	-0.0427	-0.1419	-0.4669	-2.7878	-4.7562	-6.4529	-3.9536	-1.6922			473.7
		13.75	-3.9032	-2.6151		13.75	-2.4189		-1.2881	-1.4843								13.75	-0.0305	-0.0122	-0.0153	0.0488	-0.0061035	-0.0381	-0.087	-0.4471	-2.7206	-4.7195	-6.4987	-3.8864	-1.6663		13.75	-0.0305	-0.0122	-0.0153	0.0488	-0.0061035	-0.0381	-0.087	-0.4471	-2.7206	-4.7195	-6.4987	-3.8864	-1.6663			473.75
		13.8	-3.8294	-2.587		13.8	-2.4305		-1.2423	-1.3988								13.8	0.0168	-0.0045776	0.0076294	0.0091553	-0.0336	-0.0702	-0.1495	-0.4745	-2.7771	-4.8004	-6.5292	-3.9002	-1.683		13.8	0.0168	-0.0045776	0.0076294	0.0091553	-0.0336	-0.0702	-0.1495	-0.4745	-2.7771	-4.8004	-6.5292	-3.9002	-1.683			473.8
		13.85	-3.8001	-2.5681		13.85	-2.4567		-1.232	-1.3433								13.85	0.0122	0.0091553	0.0412	-0.0076294	0.087	0.0626	-0.0946	-0.4639	-2.7542	-4.6875	-6.4667	-3.7384	-1.5091		13.85	0.0122	0.0091553	0.0412	-0.0076294	0.087	0.0626	-0.0946	-0.4639	-2.7542	-4.6875	-6.4667	-3.7384	-1.5091			473.85
		13.9	-3.819	-2.5834		13.9	-2.516		-1.2356	-1.303								13.9	-0.0763	-0.0839	0.0534	0.0656	0.0168	0.0030518	-0.1099	-0.4395	-2.7023	-4.6173	-6.4041	-3.7598	-1.5976		13.9	-0.0763	-0.0839	0.0534	0.0656	0.0168	0.0030518	-0.1099	-0.4395	-2.7023	-4.6173	-6.4041	-3.7598	-1.5976			473.9
		13.95	-3.7189	-2.6218		13.95	-2.4171		-1.0971	-1.3018								13.95	-0.0717	-0.0473	0.0305	0.0183	-0.0107	-0.0030518	-0.1785	-0.4745	-2.7573	-4.6753	-6.3782	-3.8345	-1.6586		13.95	-0.0717	-0.0473	0.0305	0.0183	-0.0107	-0.0030518	-0.1785	-0.4745	-2.7573	-4.6753	-6.3782	-3.8345	-1.6586			473.95
		14	-3.6688	-2.6102		14	-2.436		-1.0586	-1.2328								14	-0.0091553	-0.0412	0.0793	-0.0519	-0.0534	-0.0107	-0.1389	-0.5112	-2.6962	-4.6585	-6.3767	-3.7628	-1.6281		14	-0.0091553	-0.0412	0.0793	-0.0519	-0.0534	-0.0107	-0.1389	-0.5112	-2.6962	-4.6585	-6.3767	-3.7628	-1.6281			474
		14.05	-3.7372	-2.612		14.05	-2.4641		-1.1251	-1.2731								14.05	0.0198	0.0153	0.0305	0.0366	-0.0732	0.032	-0.1587	-0.5737	-2.6321	-4.6341	-6.3446	-3.682	-1.6785		14.05	0.0198	0.0153	0.0305	0.0366	-0.0732	0.032	-0.1587	-0.5737	-2.6321	-4.6341	-6.3446	-3.682	-1.6785			474.05
		14.1	-3.642	-2.5596		14.1	-2.483		-1.0824	-1.159								14.1	-0.0443	0.0565	-0.0244	0.0565	0.09	-0.0641	-0.1587	-0.56	-2.7115	-4.5792	-6.3339	-3.7064	-1.5091		14.1	-0.0443	0.0565	-0.0244	0.0565	0.09	-0.0641	-0.1587	-0.56	-2.7115	-4.5792	-6.3339	-3.7064	-1.5091			474.1
		14.15	-3.6444	-2.5852		14.15	-2.5416		-1.0592	-1.1028								14.15	-0.0839	-0.0351	-0.0076294	0.0595	-0.0122	-0.0916	-0.1007	-0.4395	-2.5726	-4.5761	-6.2683	-3.6377	-1.5533		14.15	-0.0839	-0.0351	-0.0076294	0.0595	-0.0122	-0.0916	-0.1007	-0.4395	-2.5726	-4.5761	-6.2683	-3.6377	-1.5533			474.15
		14.2	-3.6414	-2.6224		14.2	-2.5666		-1.0189	-1.0747								14.2	-0.1175	-0.0473	-0.0076294	-0.0198	0.0687	0.0153	-0.0778	-0.4593	-2.6413	-4.5731	-6.2653	-3.5645	-1.6419		14.2	-0.1175	-0.0473	-0.0076294	-0.0198	0.0687	0.0153	-0.0778	-0.4593	-2.6413	-4.5731	-6.2653	-3.5645	-1.6419			474.2
		14.25	-3.5877	-2.6297		14.25	-2.4824		-0.9579	-1.1053								14.25	-0.0519	-0.029	0.0656	0.0397	0.0061035	-0.0488	-0.1404	-0.4639	-2.6627	-4.4891	-6.247	-3.6514	-1.5442		14.25	-0.0519	-0.029	0.0656	0.0397	0.0061035	-0.0488	-0.1404	-0.4639	-2.6627	-4.4891	-6.247	-3.6514	-1.5442			474.25
		14.3	-3.5632	-2.5858		14.3	-2.5636		-0.9774	-0.9997								14.3	-0.0107	0.0015259	-0.0275	0.0519	-0.0229	-0.0076294	-0.1205	-0.441	-2.5284	-4.4586	-6.2485	-3.6469	-1.5472		14.3	-0.0107	0.0015259	-0.0275	0.0519	-0.0229	-0.0076294	-0.1205	-0.441	-2.5284	-4.4586	-6.2485	-3.6469	-1.5472			474.3
		14.35	-3.5425	-2.6169		14.35	-2.5922		-0.9256	-0.9502								14.35	0.029	-0.058	0.058	0.0473	-0.0015259	-0.0259	-0.1572	-0.4868	-2.594	-4.3991	-6.2195	-3.653	-1.4908		14.35	0.029	-0.058	0.058	0.0473	-0.0015259	-0.0259	-0.1572	-0.4868	-2.594	-4.3991	-6.2195	-3.653	-1.4908			474.35
		14.4	-3.5169	-2.6767		14.4	-2.5666		-0.8401	-0.9502								14.4	-0.0565	0.0244	-0.0045776	0.0427	0.0305	-0.0229	-0.1236	-0.5127	-2.5299	-4.419	-6.1249	-3.5477	-1.4648		14.4	-0.0565	0.0244	-0.0045776	0.0427	0.0305	-0.0229	-0.1236	-0.5127	-2.5299	-4.419	-6.1249	-3.5477	-1.4648			474.4
		14.45	-3.4729	-2.6944		14.45	-2.5489		-0.7785	-0.924								14.45	-0.0473	0	0.0565	-0.0534	0.0504	-0.0443	-0.1343	-0.4044	-2.6092	-4.4632	-6.1935	-3.5004	-1.4496		14.45	-0.0473	0	0.0565	-0.0534	0.0504	-0.0443	-0.1343	-0.4044	-2.6092	-4.4632	-6.1935	-3.5004	-1.4496			474.45
		14.5	-3.4369	-2.6419		14.5	-2.5996		-0.7949	-0.8373								14.5	-0.0214	-0.0458	0.0168	0.0198	0.0244	-0.0122	-0.1221	-0.4456	-2.6444	-4.4922	-6.1905	-3.5355	-1.5457		14.5	-0.0214	-0.0458	0.0168	0.0198	0.0244	-0.0122	-0.1221	-0.4456	-2.6444	-4.4922	-6.1905	-3.5355	-1.5457			474.5
		14.55	-3.4174	-2.5992		14.55	-2.5544		-0.8181	-0.863								14.55	-0.0091553	-0.0412	-0.0091553	-0.0015259	-0.0397	0.0381	-0.0809	-0.5646	-2.6276	-4.4113	-6.1539	-3.5477	-1.4404		14.55	-0.0091553	-0.0412	-0.0091553	-0.0015259	-0.0397	0.0381	-0.0809	-0.5646	-2.6276	-4.4113	-6.1539	-3.5477	-1.4404			474.55
		14.6	-3.4375	-2.6505		14.6	-2.4891		-0.787	-0.9484								14.6	-0.0137	-0.0061035	-0.0168	-0.032	-0.0885	-0.0397	-0.0671	-0.473	-2.5269	-4.335	-6.0669	-3.479	-1.5228		14.6	-0.0137	-0.0061035	-0.0168	-0.032	-0.0885	-0.0397	-0.0671	-0.473	-2.5269	-4.335	-6.0669	-3.479	-1.5228			474.6
		14.65	-3.3954	-2.6719		14.65	-2.6331		-0.7235	-0.7622								14.65	-0.0961	-0.058	-0.0183	0.0473	0	-0.0427	-0.1358	-0.4135	-2.507	-4.2801	-5.9982	-3.392	-1.5167		14.65	-0.0961	-0.058	-0.0183	0.0473	0	-0.0427	-0.1358	-0.4135	-2.507	-4.2801	-5.9982	-3.392	-1.5167			474.65
		14.7	-3.4119	-2.6548		14.7	-2.6295		-0.7571	-0.7824								14.7	-0.0015259	0.0412	0.0366	0.0656	0.0473	-0.0153	-0.1266	-0.4776	-2.4841	-4.3137	-6.1035	-3.4439	-1.4053		14.7	-0.0015259	0.0412	0.0366	0.0656	0.0473	-0.0153	-0.1266	-0.4776	-2.4841	-4.3137	-6.1035	-3.4439	-1.4053			474.7
		14.75	-3.3911	-2.6688		14.75	-2.5813		-0.7223	-0.8098								14.75	-0.0351	0.0229	0.0427	0.0473	0.029	-0.0244	-0.1389	-0.5112	-2.4719	-4.2358	-6.0593	-3.4531	-1.4267		14.75	-0.0351	0.0229	0.0427	0.0473	0.029	-0.0244	-0.1389	-0.5112	-2.4719	-4.2358	-6.0593	-3.4531	-1.4267			474.75
		14.8	-3.3978	-2.6706		14.8	-2.5434		-0.7272	-0.8544								14.8	0.0336	0.0198	0.0412	0.0397	-0.0229	-0.0488	-0.0717	-0.4822	-2.4948	-4.3045	-5.9891	-3.3478	-1.4374		14.8	0.0336	0.0198	0.0412	0.0397	-0.0229	-0.0488	-0.0717	-0.4822	-2.4948	-4.3045	-5.9891	-3.3478	-1.4374			474.8
		14.85	-3.3563	-2.6639		14.85	-2.5465		-0.6924	-0.8098								14.85	-0.0595	-0.0183	0.032	0.0275	0.0259	-0.061	-0.0992	-0.415	-2.5192	-4.3106	-5.925	-3.4515	-1.4465		14.85	-0.0595	-0.0183	0.032	0.0275	0.0259	-0.061	-0.0992	-0.415	-2.5192	-4.3106	-5.925	-3.4515	-1.4465			474.85
		14.9	-3.3026	-2.634		14.9	-2.5819		-0.6686	-0.7207								14.9	-0.1022	-0.0229	0.0595	0.0336	0.0885	-0.0183	-0.1022	-0.47	-2.4338	-4.2847	-5.9433	-3.3478	-1.3825		14.9	-0.1022	-0.0229	0.0595	0.0336	0.0885	-0.0183	-0.1022	-0.47	-2.4338	-4.2847	-5.9433	-3.3478	-1.3825			474.9
		14.95	-3.3148	-2.6865		14.95	-2.6301		-0.6283	-0.6847								14.95	-0.0504	-0.0015259	0.0076294	0.029	-0.0671	0.0107	-0.1083	-0.5936	-2.4353	-4.3213	-5.9204	-3.3203	-1.4069		14.95	-0.0504	-0.0015259	0.0076294	0.029	-0.0671	0.0107	-0.1083	-0.5936	-2.4353	-4.3213	-5.9204	-3.3203	-1.4069			474.95
		15	-3.2721	-2.6914		15	-2.5855		-0.5807	-0.6866								15	0.0534	0.0015259	0.0977	0.0229	-0.0565	0.0366	-0.1404	-0.4745	-2.4551	-4.2389	-5.9509	-3.3127	-1.4771		15	0.0534	0.0015259	0.0977	0.0229	-0.0565	0.0366	-0.1404	-0.4745	-2.4551	-4.2389	-5.9509	-3.3127	-1.4771			475
		15.05	-3.2776	-2.7036		15.05	-2.624		-0.574	-0.6536								15.05	0.0122	-0.0244	0.0107	-0.0565	-0.0045776	-0.0061035	-0.235	-0.4242	-2.42	-4.1245	-5.9357	-3.2623	-1.3947		15.05	0.0122	-0.0244	0.0107	-0.0565	-0.0045776	-0.0061035	-0.235	-0.4242	-2.42	-4.1245	-5.9357	-3.2623	-1.3947			475.05
		15.1	-3.2422	-2.703		15.1	-2.6338		-0.5392	-0.6084								15.1	-0.0717	-0.0397	-0.0626	-0.0168	0	-0.0549	-0.0916	-0.4791	-2.4155	-4.1184	-5.867	-3.4103	-1.3489		15.1	-0.0717	-0.0397	-0.0626	-0.0168	0	-0.0549	-0.0916	-0.4791	-2.4155	-4.1184	-5.867	-3.4103	-1.3489			475.1
		15.15	-3.2147	-2.6474		15.15	-2.6093		-0.5673	-0.6054								15.15	-0.0366	0.0504	-0.0412	0.0549	0.0717	0.0153	-0.1663	-0.5112	-2.449	-4.1718	-5.838	-3.2715	-1.4206		15.15	-0.0366	0.0504	-0.0412	0.0549	0.0717	0.0153	-0.1663	-0.5112	-2.449	-4.1718	-5.838	-3.2715	-1.4206			475.15
		15.2	-3.2709	-2.7164		15.2	-2.5153		-0.5545	-0.7555								15.2	-0.0122	-0.0153	0.0214	0.0397	0.0854	0.0381	-0.1938	-0.4135	-2.4277	-4.1733	-5.8563	-3.2074	-1.413		15.2	-0.0122	-0.0153	0.0214	0.0397	0.0854	0.0381	-0.1938	-0.4135	-2.4277	-4.1733	-5.8563	-3.2074	-1.413			475.2
		15.25	-3.1793	-2.6426		15.25	-2.6002		-0.5368	-0.5791								15.25	-0.0107	0.0122	0.0137	0.0412	-0.0076294	-0.0885	-0.061	-0.4898	-2.3132	-4.097	-5.8365	-3.215	-1.4496		15.25	-0.0107	0.0122	0.0137	0.0412	-0.0076294	-0.0885	-0.061	-0.4898	-2.3132	-4.097	-5.8365	-3.215	-1.4496			475.25
		15.3	-3.1152	-2.6578		15.3	-2.6112		-0.4574	-0.5041								15.3	-0.1144	0.0030518	0.0443	0.0824	-0.0168	0.0137	-0.0229	-0.4608	-2.3544	-4.1458	-5.8258	-3.1693	-1.3901		15.3	-0.1144	0.0030518	0.0443	0.0824	-0.0168	0.0137	-0.0229	-0.4608	-2.3544	-4.1458	-5.8258	-3.1693	-1.3901			475.3
		15.35	-3.1445	-2.6523		15.35	-2.5977		-0.4922	-0.5468								15.35	-0.0214	-0.0336	0.061	0.0626	-0.0214	0.0259	-0.119	-0.4364	-2.4109	-4.097	-5.7999	-3.1662	-1.3138		15.35	-0.0214	-0.0336	0.061	0.0626	-0.0214	0.0259	-0.119	-0.4364	-2.4109	-4.097	-5.7999	-3.1662	-1.3138			475.35
		15.4	-3.1854	-2.6535		15.4	-2.5697		-0.5319	-0.6158								15.4	-0.0076294	-0.0229	0.0458	-0.0259	0.0397	-0.0595	-0.2121	-0.56	-2.33	-4.1	-5.7312	-3.1815	-1.3138		15.4	-0.0076294	-0.0229	0.0458	-0.0259	0.0397	-0.0595	-0.2121	-0.56	-2.33	-4.1	-5.7312	-3.1815	-1.3138			475.4
		15.45	-3.1476	-2.6969		15.45	-2.6606		-0.4507	-0.487								15.45	-0.0763	-0.0504	0.0015259	-0.0061035	-0.0366	-0.0183	-0.1923	-0.4562	-2.3239	-4.0543	-5.6946	-3.1906	-1.3107		15.45	-0.0763	-0.0504	0.0015259	-0.0061035	-0.0366	-0.0183	-0.1923	-0.4562	-2.3239	-4.0543	-5.6946	-3.1906	-1.3107			475.45
		15.5	-3.1055	-2.6529		15.5	-2.6215		-0.4525	-0.4839								15.5	-0.0397	0.0717	0.029	0.0488	-0.0748	-0.0214	-0.09	-0.4349	-2.3438	-4.0588	-5.7709	-3.096	-1.3214		15.5	-0.0397	0.0717	0.029	0.0488	-0.0748	-0.0214	-0.09	-0.4349	-2.3438	-4.0588	-5.7709	-3.096	-1.3214			475.5
		15.55	-3.0743	-2.6804		15.55	-2.5416		-0.3939	-0.5328								15.55	-0.0214	0.061	0.0809	0.0076294	0.0534	0.0091553	-0.1282	-0.3754	-2.2553	-4.0665	-5.6213	-3.1479	-1.329		15.55	-0.0214	0.061	0.0809	0.0076294	0.0534	0.0091553	-0.1282	-0.3754	-2.2553	-4.0665	-5.6213	-3.1479	-1.329			475.55
		15.6	-3.0725	-2.6938		15.6	-2.5861		-0.3787	-0.4864								15.6	0.0030518	0.0045776	0.0687	-0.0427	0.0198	-0.0381	-0.1648	-0.5356	-2.2751	-4.0375	-5.6152	-3.0701	-1.3351		15.6	0.0030518	0.0045776	0.0687	-0.0427	0.0198	-0.0381	-0.1648	-0.5356	-2.2751	-4.0375	-5.6152	-3.0701	-1.3351			475.6
		15.65	-3.0695	-2.7366		15.65	-2.5337		-0.3329	-0.5358								15.65	-0.0381	-0.0839	0.0656	0.0397	0.0687	0.0015259	-0.0671	-0.4425	-2.3819	-4.0878	-5.6732	-3.0518	-1.3992		15.65	-0.0381	-0.0839	0.0656	0.0397	0.0687	0.0015259	-0.0671	-0.4425	-2.3819	-4.0878	-5.6732	-3.0518	-1.3992			475.65
		15.7	-3.158	-2.6468		15.7	-2.6325		-0.5111	-0.5254								15.7	-0.1022	-0.0412	0.0168	0.0488	-0.0244	-0.0534	-0.09	-0.4211	-2.3575	-4.0222	-5.6793	-3.096	-1.3001		15.7	-0.1022	-0.0412	0.0168	0.0488	-0.0244	-0.0534	-0.09	-0.4211	-2.3575	-4.0222	-5.6793	-3.096	-1.3001			475.7
		15.75	-3.0725	-2.6078		15.75	-2.5819		-0.4647	-0.4906								15.75	-0.0137	0.0519	-0.0045776	-0.0183	0.0183	-0.0534	-0.1205	-0.4654	-2.2308	-3.9993	-5.5954	-3.0304	-1.236		15.75	-0.0137	0.0519	-0.0045776	-0.0183	0.0183	-0.0534	-0.1205	-0.4654	-2.2308	-3.9993	-5.5954	-3.0304	-1.236			475.75
		15.8	-2.973	-2.7048		15.8	-2.5526		-0.2682	-0.4204								15.8	-0.0275	-0.0015259	-0.0458	0.0549	-0.0045776	0.087	-0.1068	-0.47	-2.3071	-4.0909	-5.5527	-2.9282	-1.2741		15.8	-0.0275	-0.0015259	-0.0458	0.0549	-0.0045776	0.087	-0.1068	-0.47	-2.3071	-4.0909	-5.5527	-2.9282	-1.2741			475.8
		15.85	-2.973	-2.656		15.85	-2.5874		-0.317	-0.3857								15.85	-0.0519	-0.0305	-0.0091553	0.087	0.0122	0.0305	-0.2243	-0.3998	-2.2659	-3.9368	-5.5466	-3.0029	-1.2909		15.85	-0.0519	-0.0305	-0.0091553	0.087	0.0122	0.0305	-0.2243	-0.3998	-2.2659	-3.9368	-5.5466	-3.0029	-1.2909			475.85
		15.9	-3.0188	-2.6304		15.9	-2.5184		-0.3884	-0.5004								15.9	-0.0778	0.0259	0.0687	0.1022	-0.0565	-0.0793	-0.1251	-0.4425	-2.1881	-3.8864	-5.513	-2.9755	-1.3489		15.9	-0.0778	0.0259	0.0687	0.1022	-0.0565	-0.0793	-0.1251	-0.4425	-2.1881	-3.8864	-5.513	-2.9755	-1.3489			475.9
		15.95	-2.9846	-2.6651		15.95	-2.6209		-0.3195	-0.3637								15.95	-0.0916	0.0153	0.0137	0.0137	-0.0473	-0.0259	-0.1221	-0.5188	-2.2354	-3.9215	-5.5008	-2.945	-1.2924		15.95	-0.0916	0.0153	0.0137	0.0137	-0.0473	-0.0259	-0.1221	-0.5188	-2.2354	-3.9215	-5.5008	-2.945	-1.2924			475.95
		16	-3.0115	-2.6377		16	-2.6807		-0.3738	-0.3307								16	-0.0229	-0.0214	0.032	-0.0259	0.0091553	0.0656	-0.177	-0.4669	-2.2476	-3.8193	-5.5359	-2.9434	-1.2482		16	-0.0229	-0.0214	0.032	-0.0259	0.0091553	0.0656	-0.177	-0.4669	-2.2476	-3.8193	-5.5359	-2.9434	-1.2482			476
		16.05	-2.9816	-2.6346		16.05	-2.5813		-0.3469	-0.4003								16.05	-0.0091553	-0.0977	-0.0198	-0.09	-0.029	-0.0107	-0.09	-0.4288	-2.2186	-3.9078	-5.3589	-3.0151	-1.2329		16.05	-0.0091553	-0.0977	-0.0198	-0.09	-0.029	-0.0107	-0.09	-0.4288	-2.2186	-3.9078	-5.3589	-3.0151	-1.2329			476.05
		16.1	-2.948	-2.6548		16.1	-2.5837		-0.2932	-0.3643								16.1	-0.0671	0.029	0.0595	0.09	0.0458	-0.0153	-0.032	-0.4044	-2.1469	-3.9093	-5.4428	-2.9663	-1.2115		16.1	-0.0671	0.029	0.0595	0.09	0.0458	-0.0153	-0.032	-0.4044	-2.1469	-3.9093	-5.4428	-2.9663	-1.2115			476.1
		16.15	-2.9273	-2.6438		16.15	-2.577		-0.2835	-0.3503								16.15	-0.0030518	0.0809	0.0656	0.0839	-0.0122	-0.0137	-0.0702	-0.4745	-2.1195	-3.8559	-5.455	-2.9953	-1.3077		16.15	-0.0030518	0.0809	0.0656	0.0839	-0.0122	-0.0137	-0.0702	-0.4745	-2.1195	-3.8559	-5.455	-2.9953	-1.3077			476.15
		16.2	-2.9108	-2.5254		16.2	-2.5514		-0.3854	-0.3594								16.2	0.0030518	0.0107	-0.0168	0.0076294	-0.0351	-0.0732	-0.0946	-0.4898	-2.1927	-3.859	-5.3635	-2.887	-1.2543		16.2	0.0030518	0.0107	-0.0168	0.0076294	-0.0351	-0.0732	-0.0946	-0.4898	-2.1927	-3.859	-5.3635	-2.887	-1.2543			476.2
		16.25	-2.9211	-2.6352		16.25	-2.566		-0.2859	-0.3551								16.25	-0.0946	-0.029	-0.0275	0.0381	-0.0427	-0.0473	-0.2075	-0.4547	-2.2171	-3.8193	-5.3711	-2.8748	-1.2558		16.25	-0.0946	-0.029	-0.0275	0.0381	-0.0427	-0.0473	-0.2075	-0.4547	-2.2171	-3.8193	-5.3711	-2.8748	-1.2558			476.25
		16.3	-2.9657	-2.6902		16.3	-2.6203		-0.2755	-0.3454								16.3	-0.0549	-0.029	0.0595	0.0030518	-0.0153	-0.029	-0.206	-0.4593	-2.2675	-3.8315	-5.3818	-2.8671	-1.2085		16.3	-0.0549	-0.029	0.0595	0.0030518	-0.0153	-0.029	-0.206	-0.4593	-2.2675	-3.8315	-5.3818	-2.8671	-1.2085			476.3
		16.35	-2.8326	-2.6029		16.35	-2.5684		-0.2298	-0.2642								16.35	-0.0366	-0.0259	0.1083	0.0443	-0.0275	-0.0122	-0.0992	-0.4593	-2.1973	-3.8559	-5.2429	-2.8626	-1.355		16.35	-0.0366	-0.0259	0.1083	0.0443	-0.0275	-0.0122	-0.0992	-0.4593	-2.1973	-3.8559	-5.2429	-2.8626	-1.355			476.35
		16.4	-2.8772	-2.5626		16.4	-2.5019		-0.3146	-0.3753								16.4	-0.0458	-0.0107	0.0534	0.1144	-0.0595	0.0015259	-0.0748	-0.4654	-2.1133	-3.743	-5.3513	-2.8961	-1.294		16.4	-0.0458	-0.0107	0.0534	0.1144	-0.0595	0.0015259	-0.0748	-0.4654	-2.1133	-3.743	-5.3513	-2.8961	-1.294			476.4
		16.45	-2.9163	-2.7018		16.45	-2.5074		-0.2145	-0.4089								16.45	-0.0091553	-0.0091553	0.0183	0	-0.0076294	-0.0214	-0.0854	-0.5554	-2.1866	-3.8086	-5.3177	-2.832	-1.2573		16.45	-0.0091553	-0.0091553	0.0183	0	-0.0076294	-0.0214	-0.0854	-0.5554	-2.1866	-3.8086	-5.3177	-2.832	-1.2573			476.45
		16.5	-2.9028	-2.6719		16.5	-2.5526		-0.231	-0.3503								16.5	-0.0519	0.0717	-0.0168	-0.0259	-0.0381	-0.058	-0.1312	-0.5295	-2.1088	-3.8223	-5.2887	-2.8351	-1.3046		16.5	-0.0519	0.0717	-0.0168	-0.0259	-0.0381	-0.058	-0.1312	-0.5295	-2.1088	-3.8223	-5.2887	-2.8351	-1.3046			476.5
		16.55	-2.8363	-2.6206		16.55	-2.5391		-0.2157	-0.2972								16.55	-0.0519	-0.0275	0.0397	0.0397	-0.0015259	-0.0977	-0.1617	-0.4669	-2.0752	-3.7598	-5.2017	-2.803	-1.3061		16.55	-0.0519	-0.0275	0.0397	0.0397	-0.0015259	-0.0977	-0.1617	-0.4669	-2.0752	-3.7598	-5.2017	-2.803	-1.3061			476.55
		16.6	-2.8394	-2.634		16.6	-2.6093		-0.2053	-0.23								16.6	-0.0732	-0.058	0.061	0.0397	0.0107	-0.0259	-0.1892	-0.4669	-2.063	-3.8025	-5.2429	-2.7847	-1.1902		16.6	-0.0732	-0.058	0.061	0.0397	0.0107	-0.0259	-0.1892	-0.4669	-2.063	-3.8025	-5.2429	-2.7847	-1.1902			476.6
		16.65	-2.8497	-2.5614		16.65	-2.5813		-0.2883	-0.2685								16.65	0.0122	-0.0244	0.0244	0.0015259	0.032	0.058	0.0061035	-0.3922	-2.1408	-3.8483	-5.1819	-2.8198	-1.1856		16.65	0.0122	-0.0244	0.0244	0.0015259	0.032	0.058	0.0061035	-0.3922	-2.1408	-3.8483	-5.1819	-2.8198	-1.1856			476.65
		16.7	-2.8125	-2.6316		16.7	-2.5318		-0.1809	-0.2807								16.7	0.0305	0.0137	0.0122	0.0107	-0.0061035	0.0198	-0.0824	-0.3937	-2.15	-3.7323	-5.2353	-2.7924	-1.1856		16.7	0.0305	0.0137	0.0122	0.0107	-0.0061035	0.0198	-0.0824	-0.3937	-2.15	-3.7323	-5.2353	-2.7924	-1.1856			476.7
		16.75	-2.7637	-2.5693		16.75	-2.5086		-0.1944	-0.255								16.75	-0.0045776	0.058	0.0168	0.0366	0.0183	-0.0229	-0.2075	-0.4639	-1.9959	-3.6743	-5.2048	-2.7863	-1.239		16.75	-0.0045776	0.058	0.0168	0.0366	0.0183	-0.0229	-0.2075	-0.4639	-1.9959	-3.6743	-5.2048	-2.7863	-1.239			476.75
		16.8	-2.84	-2.6059		16.8	-2.4885		-0.234	-0.3515								16.8	-0.0076294	-0.0305	0.0244	-0.0153	-0.0137	-0.0030518	-0.1495	-0.4745	-2.0981	-3.7628	-5.1544	-2.8153	-1.2024		16.8	-0.0076294	-0.0305	0.0244	-0.0153	-0.0137	-0.0030518	-0.1495	-0.4745	-2.0981	-3.7628	-5.1544	-2.8153	-1.2024			476.8
		16.85	-2.8174	-2.5895		16.85	-2.5666		-0.2279	-0.2508								16.85	-0.0366	-0.0137	0.0916	0.0381	-0.0412	0.0778	-0.1465	-0.4898	-2.1469	-3.7903	-5.1651	-2.7298	-1.2024		16.85	-0.0366	-0.0137	0.0916	0.0381	-0.0412	0.0778	-0.1465	-0.4898	-2.1469	-3.7903	-5.1651	-2.7298	-1.2024			476.85
		16.9	-2.8491	-2.5846		16.9	-2.5984		-0.2645	-0.2508								16.9	-0.0381	-0.0961	0.0153	-0.0076294	0.0168	-0.0229	-0.174	-0.412	-2.0294	-3.6728	-5.1727	-2.7191	-1.1993		16.9	-0.0381	-0.0961	0.0153	-0.0076294	0.0168	-0.0229	-0.174	-0.412	-2.0294	-3.6728	-5.1727	-2.7191	-1.1993			476.9
		16.95	-2.7216	-2.6004		16.95	-2.4976		-0.1211	-0.2239								16.95	-0.0504	0.0107	0.0259	0.0595	0.0168	-0.0854	-0.0427	-0.4395	-1.9775	-3.6942	-5.1132	-2.713	-1.2176		16.95	-0.0504	0.0107	0.0259	0.0595	0.0168	-0.0854	-0.0427	-0.4395	-1.9775	-3.6942	-5.1132	-2.713	-1.2176			476.95
		17	-2.7521	-2.5596		17	-2.5202		-0.1925	-0.2319								17	-0.1328	0.0763	0.0229	0.0778	0.0381	-0.0061035	-0.0717	-0.499	-2.0538	-3.685	-5.1758	-2.7573	-1.1658		17	-0.1328	0.0763	0.0229	0.0778	0.0381	-0.0061035	-0.0717	-0.499	-2.0538	-3.685	-5.1758	-2.7573	-1.1658			477
		17.05	-2.7863	-2.6236		17.05	-2.4744		-0.1626	-0.3118								17.05	-0.0381	0.0091553	0.0366	0.0381	-0.0549	0.0045776	-0.1556	-0.5142	-1.9974	-3.7277	-5.0507	-2.6886	-1.1673		17.05	-0.0381	0.0091553	0.0366	0.0381	-0.0549	0.0045776	-0.1556	-0.5142	-1.9974	-3.7277	-5.0507	-2.6886	-1.1673			477.05
		17.1	-2.7167	-2.5516		17.1	-2.4879		-0.1651	-0.2288								17.1	-0.0153	0.0305	0.0122	0	-0.0122	-0.0549	-0.1923	-0.4593	-2.1118	-3.6545	-5.0919	-2.6886	-1.2283		17.1	-0.0153	0.0305	0.0122	0	-0.0122	-0.0549	-0.1923	-0.4593	-2.1118	-3.6545	-5.0919	-2.6886	-1.2283			477.1
		17.15	-2.7277	-2.5522		17.15	-2.5599		-0.1754	-0.1678								17.15	-0.0748	0.0061035	0.0305	0.0473	-0.0076294	-0.0122	-0.1205	-0.4578	-2.0538	-3.656	-5.014	-2.6825	-1.1688		17.15	-0.0748	0.0061035	0.0305	0.0473	-0.0076294	-0.0122	-0.1205	-0.4578	-2.0538	-3.656	-5.014	-2.6825	-1.1688			477.15
		17.2	-2.6636	-2.4906		17.2	-2.4769		-0.173	-0.1867								17.2	-0.0061035	0.0259	0.0168	-0.0107	0.0488	0.0534	-0.0854	-0.4898	-1.9928	-3.7033	-5.0552	-2.6215	-1.1276		17.2	-0.0061035	0.0259	0.0168	-0.0107	0.0488	0.0534	-0.0854	-0.4898	-1.9928	-3.7033	-5.0552	-2.6215	-1.1276			477.2
		17.25	-2.6532	-2.5364		17.25	-2.4567		-0.1168	-0.1965								17.25	0.0656	-0.061	-0.058	-0.0137	0.0305	-0.032	-0.1587	-0.4852	-1.976	-3.6316	-4.9896	-2.5726	-1.1734		17.25	0.0656	-0.061	-0.058	-0.0137	0.0305	-0.032	-0.1587	-0.4852	-1.976	-3.6316	-4.9896	-2.5726	-1.1734			477.25
		17.3	-2.6697	-2.5699		17.3	-2.486		-0.0998	-0.1836								17.3	0.0107	-0.0473	0	0.0687	-0.0336	0.0076294	-0.0839	-0.5142	-1.9974	-3.6636	-4.8737	-2.6062	-1.149		17.3	0.0107	-0.0473	0	0.0687	-0.0336	0.0076294	-0.0839	-0.5142	-1.9974	-3.6636	-4.8737	-2.6062	-1.149			477.3
		17.35	-2.7246	-2.5461		17.35	-2.4903		-0.1785	-0.2343								17.35	-0.0885	-0.0626	0.0977	0.0198	0.0961	-0.032	-0.0473	-0.4044	-2.0203	-3.6453	-4.8782	-2.6474	-1.1108		17.35	-0.0885	-0.0626	0.0977	0.0198	0.0961	-0.032	-0.0473	-0.4044	-2.0203	-3.6453	-4.8782	-2.6474	-1.1108			477.35
		17.4	-2.7368	-2.5296		17.4	-2.414		-0.2072	-0.3228								17.4	-0.1266	-0.0839	0.0565	0.0183	-0.0045776	-0.0305	-0.1053	-0.3906	-1.9745	-3.5477	-4.9469	-2.6321	-1.1673		17.4	-0.1266	-0.0839	0.0565	0.0183	-0.0045776	-0.0305	-0.1053	-0.3906	-1.9745	-3.5477	-4.9469	-2.6321	-1.1673			477.4
		17.45	-2.6086	-2.5516		17.45	-2.497		-0.057	-0.1116								17.45	-0.0061035	0.0641	0.0214	0.1083	-0.0045776	-0.0275	-0.209	-0.5234	-1.947	-3.5523	-4.9057	-2.6077	-1.1353		17.45	-0.0061035	0.0641	0.0214	0.1083	-0.0045776	-0.0275	-0.209	-0.5234	-1.947	-3.5523	-4.9057	-2.6077	-1.1353			477.45
		17.5	-2.6221	-2.5675		17.5	-2.5044		-0.0546	-0.1177								17.5	0.0045776	0	0.0336	0.0687	0	-0.0397	-0.119	-0.4807	-1.9074	-3.5507	-4.805	-2.5635	-1.1017		17.5	0.0045776	0	0.0336	0.0687	0	-0.0397	-0.119	-0.4807	-1.9074	-3.5507	-4.805	-2.5635	-1.1017			477.5
		17.55	-2.6325	-2.5223		17.55	-2.4213		-0.1101	-0.2111								17.55	-0.0214	0.032	0.0168	-0.0275	-0.0244	-0.0015259	-0.09	-0.4608	-1.8951	-3.595	-4.8828	-2.536	-1.2054		17.55	-0.0214	0.032	0.0168	-0.0275	-0.0244	-0.0015259	-0.09	-0.4608	-1.8951	-3.595	-4.8828	-2.536	-1.2054			477.55
		17.6	-2.6898	-2.4851		17.6	-2.4793		-0.2047	-0.2105								17.6	-0.0458	0.0504	0.0061035	-0.0030518	0.032	0.0107	-0.0519	-0.5234	-1.9318	-3.5599	-4.9606	-2.5955	-1.2085		17.6	-0.0458	0.0504	0.0061035	-0.0030518	0.032	0.0107	-0.0519	-0.5234	-1.9318	-3.5599	-4.9606	-2.5955	-1.2085			477.6
		17.65	-2.6764	-2.5382		17.65	-2.4793		-0.1382	-0.1971								17.65	0.0091553	0.0198	-0.0549	0.0198	0.0397	0.0275	-0.0519	-0.5234	-1.9974	-3.5461	-4.8309	-2.623	-1.0971		17.65	0.0091553	0.0198	-0.0549	0.0198	0.0397	0.0275	-0.0519	-0.5234	-1.9974	-3.5461	-4.8309	-2.623	-1.0971			477.65
		17.7	-2.6117	-2.5559		17.7	-2.4543		-0.0558	-0.1574								17.7	-0.0351	-0.1236	0.0427	0.061	-0.0427	-0.029	-0.2106	-0.3708	-1.976	-3.5782	-4.773	-2.5375	-1.0971		17.7	-0.0351	-0.1236	0.0427	0.061	-0.0427	-0.029	-0.2106	-0.3708	-1.976	-3.5782	-4.773	-2.5375	-1.0971			477.7
		17.75	-2.6141	-2.518		17.75	-2.4397		-0.0961	-0.1745								17.75	0.0473	-0.0458	0.0137	0.0336	-0.0229	0.0045776	-0.0473	-0.5035	-1.9943	-3.5873	-4.8401	-2.5192	-1.1795		17.75	0.0473	-0.0458	0.0137	0.0336	-0.0229	0.0045776	-0.0473	-0.5035	-1.9943	-3.5873	-4.8401	-2.5192	-1.1795			477.75
		17.8	-2.6148	-2.5065		17.8	-2.4256		-0.1083	-0.1891								17.8	-0.0763	0.0641	-0.0198	0.032	0.0061035	-0.032	-0.0381	-0.4471	-1.9455	-3.5675	-4.7623	-2.5848	-1.1124		17.8	-0.0763	0.0641	-0.0198	0.032	0.0061035	-0.032	-0.0381	-0.4471	-1.9455	-3.5675	-4.7623	-2.5848	-1.1124			477.8
		17.85	-2.6209	-2.5657		17.85	-2.3951		-0.0552	-0.2257								17.85	-0.0351	0.0763	0.0748	0.0259	0.0076294	0.0427	-0.0961	-0.5005	-1.9547	-3.4653	-4.7989	-2.5559	-1.1322		17.85	-0.0351	0.0763	0.0748	0.0259	0.0076294	0.0427	-0.0961	-0.5005	-1.9547	-3.4653	-4.7989	-2.5559	-1.1322			477.85
		17.9	-2.6135	-2.4405		17.9	-2.3914		-0.173	-0.2221								17.9	0.0030518	0.0443	-0.0061035	0.0488	-0.0045776	0.0717	-0.1053	-0.4288	-1.8921	-3.5294	-4.7653	-2.5024	-1.1322		17.9	0.0030518	0.0443	-0.0061035	0.0488	-0.0045776	0.0717	-0.1053	-0.4288	-1.8921	-3.5294	-4.7653	-2.5024	-1.1322			477.9
		17.95	-2.5415	-2.4497		17.95	-2.3921		-0.0918	-0.1494								17.95	-0.0534	-0.0366	0.0275	-0.0351	-0.0656	-0.0854	-0.1709	-0.4852	-1.944	-3.5461	-4.6753	-2.4948	-1.1765		17.95	-0.0534	-0.0366	0.0275	-0.0351	-0.0656	-0.0854	-0.1709	-0.4852	-1.944	-3.5461	-4.6753	-2.4948	-1.1765			477.95
		18	-2.5098	-2.4845		18	-2.4226		-0.0253	-0.0872								18	-0.0107	-0.0381	0.0778	0.0153	0.0229	-0.1312	-0.1755	-0.5173	-1.9653	-3.5553	-4.7455	-2.4979	-1.0757		18	-0.0107	-0.0381	0.0778	0.0153	0.0229	-0.1312	-0.1755	-0.5173	-1.9653	-3.5553	-4.7455	-2.4979	-1.0757			478
		18.05	-2.5653	-2.4656		18.05	-2.3719		-0.0998	-0.1934								18.05	-0.0137	-0.029	0.0030518	0.0366	-0.0473	-0.0183	-0.1282	-0.3937	-1.9104	-3.5217	-4.6753	-2.4109	-1.0773		18.05	-0.0137	-0.029	0.0030518	0.0366	-0.0473	-0.0183	-0.1282	-0.3937	-1.9104	-3.5217	-4.6753	-2.4109	-1.0773			478.05
		18.1	-2.5671	-2.5113		18.1	-2.4177		-0.0558	-0.1495								18.1	0.0122	-0.0229	0.0107	0.0687	-0.0259	-0.0030518	-0.119	-0.4181	-1.825	-3.476	-4.6936	-2.4307	-1.1322		18.1	0.0122	-0.0229	0.0107	0.0687	-0.0259	-0.0030518	-0.119	-0.4181	-1.825	-3.476	-4.6936	-2.4307	-1.1322			478.1
		18.15	-2.5012	-2.504		18.15	-2.3689		0.0027872	-0.1324								18.15	0.0443	0.0229	0.0168	0.0687	-0.0732	0.0030518	-0.1389	-0.5112	-1.828	-3.4744	-4.689	-2.4887	-1.1139		18.15	0.0443	0.0229	0.0168	0.0687	-0.0732	0.0030518	-0.1389	-0.5112	-1.828	-3.4744	-4.689	-2.4887	-1.1139			478.15
		18.2	-2.5037	-2.41		18.2	-2.3542		-0.0936	-0.1495								18.2	-0.0412	0.032	0.0702	0.0259	-0.0030518	-0.0091553	-0.1221	-0.4288	-1.8417	-3.4866	-4.6265	-2.5131	-1.1032		18.2	-0.0412	0.032	0.0702	0.0259	-0.0030518	-0.0091553	-0.1221	-0.4288	-1.8417	-3.4866	-4.6265	-2.5131	-1.1032			478.2
		18.25	-2.4872	-2.4204		18.25	-2.3597		-0.0668	-0.1275								18.25	-0.0656	-0.087	-0.0137	0.0122	-0.0488	-0.0030518	-0.177	-0.4379	-1.8997	-3.3737	-4.5837	-2.4918	-1.1322		18.25	-0.0656	-0.087	-0.0137	0.0122	-0.0488	-0.0030518	-0.177	-0.4379	-1.8997	-3.3737	-4.5837	-2.4918	-1.1322			478.25
		18.3	-2.4542	-2.4924		18.3	-2.3914		0.0382	-0.0628								18.3	-0.0717	0.0961	0.0275	0	0.0030518	0.0214	-0.1434	-0.3922	-1.918	-3.4454	-4.6478	-2.4292	-1.0025		18.3	-0.0717	0.0961	0.0275	0	0.0030518	0.0214	-0.1434	-0.3922	-1.918	-3.4454	-4.6478	-2.4292	-1.0025			478.3
		18.35	-2.5104	-2.4747		18.35	-2.3731		-0.0357	-0.1372								18.35	0.0244	-0.0183	-0.0763	0.0107	-0.0061035	-0.0534	-0.1434	-0.4547	-1.9592	-3.5049	-4.6112	-2.3605	-1.0178		18.35	0.0244	-0.0183	-0.0763	0.0107	-0.0061035	-0.0534	-0.1434	-0.4547	-1.9592	-3.5049	-4.6112	-2.3605	-1.0178			478.35
		18.4	-2.4976	-2.4765		18.4	-2.3933		-0.021	-0.1043								18.4	-0.0229	-0.0351	-0.0259	-0.0168	0.0488	0.0076294	-0.1541	-0.4181	-1.8646	-3.4699	-4.5578	-2.4109	-1.1093		18.4	-0.0229	-0.0351	-0.0259	-0.0168	0.0488	0.0076294	-0.1541	-0.4181	-1.8646	-3.4699	-4.5578	-2.4109	-1.1093			478.4
		18.45	-2.4963	-2.479		18.45	-2.3621		-0.0174	-0.1342								18.45	-0.0351	-0.0168	0.119	0.0595	0.0122	-0.0305	-0.0702	-0.4776	-1.8158	-3.4912	-4.5197	-2.4246	-1.091		18.45	-0.0351	-0.0168	0.119	0.0595	0.0122	-0.0305	-0.0702	-0.4776	-1.8158	-3.4912	-4.5197	-2.4246	-1.091			478.45
		18.5	-2.5165	-2.4332		18.5	-2.3066		-0.0833	-0.2099								18.5	-0.0122	0.0778	0.0656	0.032	-0.0473	-0.0671	-0.1282	-0.4059	-1.8417	-3.5156	-4.4861	-2.4399	-1.0773		18.5	-0.0122	0.0778	0.0656	0.032	-0.0473	-0.0671	-0.1282	-0.4059	-1.8417	-3.5156	-4.4861	-2.4399	-1.0773			478.5
		18.55	-2.4799	-2.4308		18.55	-2.3115		-0.0491	-0.1684								18.55	-0.0809	0.0336	-0.0061035	0.0473	-0.0458	0.0732	-0.0809	-0.4089	-1.8539	-3.4821	-4.6051	-2.3712	-1.1032		18.55	-0.0809	0.0336	-0.0061035	0.0473	-0.0458	0.0732	-0.0809	-0.4089	-1.8539	-3.4821	-4.6051	-2.3712	-1.1032			478.55
		18.6	-2.4908	-2.3929		18.6	-2.3451		-0.0979	-0.1458								18.6	-0.0793	-0.0214	-0.0671	0.0107	0.0381	0.0122	-0.145	-0.4395	-1.7975	-3.4164	-4.5898	-2.3544	-1.059		18.6	-0.0793	-0.0214	-0.0671	0.0107	0.0381	0.0122	-0.145	-0.4395	-1.7975	-3.4164	-4.5898	-2.3544	-1.059			478.6
		18.65	-2.4646	-2.4363		18.65	-2.3628		-0.0283	-0.1018								18.65	-0.0351	0.0229	0.0534	0.0305	-0.0732	-0.0137	-0.145	-0.4471	-1.7731	-3.3676	-4.5288	-2.3727	-1.0513		18.65	-0.0351	0.0229	0.0534	0.0305	-0.0732	-0.0137	-0.145	-0.4471	-1.7731	-3.3676	-4.5288	-2.3727	-1.0513			478.65
		18.7	-2.4255	-2.4399		18.7	-2.3475		0.0144	-0.078								18.7	-0.0244	0.1007	0.0458	0.0214	-0.0656	0.0168	-0.0702	-0.4425	-1.8097	-3.3966	-4.4525	-2.3743	-1.0986		18.7	-0.0244	0.1007	0.0458	0.0214	-0.0656	0.0168	-0.0702	-0.4425	-1.8097	-3.3966	-4.4525	-2.3743	-1.0986			478.7
		18.75	-2.4164	-2.3972		18.75	-2.2944		-0.0192	-0.122								18.75	-0.0030518	-0.0198	0.0259	-0.0030518	-0.0137	-0.0778	-0.1541	-0.4288	-1.857	-3.4058	-4.512	-2.2751	-1.0254		18.75	-0.0030518	-0.0198	0.0259	-0.0030518	-0.0137	-0.0778	-0.1541	-0.4288	-1.857	-3.4058	-4.512	-2.2751	-1.0254			478.75
		18.8	-2.4731	-2.4405		18.8	-2.317		-0.0326	-0.1562								18.8	0.0091553	0.0122	-0.0153	-0.0183	-0.0275	-0.0229	-0.1099	-0.4303	-1.767	-3.4012	-4.4144	-2.3254	-1.0559		18.8	0.0091553	0.0122	-0.0153	-0.0183	-0.0275	-0.0229	-0.1099	-0.4303	-1.767	-3.4012	-4.4144	-2.3254	-1.0559			478.8
		18.85	-2.4994	-2.4149		18.85	-2.3255		-0.0845	-0.1739								18.85	-0.0336	0.0351	0.1007	-0.0015259	-0.0443	-0.0381	-0.0412	-0.4776	-1.77	-3.4348	-4.5212	-2.3743	-0.9842		18.85	-0.0336	0.0351	0.1007	-0.0015259	-0.0443	-0.0381	-0.0412	-0.4776	-1.77	-3.4348	-4.5212	-2.3743	-0.9842			478.85
		18.9	-2.4628	-2.41		18.9	-2.3158		-0.0528	-0.147								18.9	-0.0824	0.0259	0.0717	-0.0397	-0.0977	-0.032	-0.0946	-0.4791	-1.8097	-3.4149	-4.4769	-2.3117	-0.9918		18.9	-0.0824	0.0259	0.0717	-0.0397	-0.0977	-0.032	-0.0946	-0.4791	-1.8097	-3.4149	-4.4769	-2.3117	-0.9918			478.9
		18.95	-2.4518	-2.3807		18.95	-2.2834		-0.0711	-0.1684								18.95	-0.0351	-0.0153	0.0336	0.0244	-0.0961	-0.029	-0.145	-0.4471	-1.8005	-3.4027	-4.3564	-2.2965	-1.1185		18.95	-0.0351	-0.0153	0.0336	0.0244	-0.0961	-0.029	-0.145	-0.4471	-1.8005	-3.4027	-4.3564	-2.2965	-1.1185			478.95
		19	-2.3981	-2.3545		19	-2.234		-0.0436	-0.1641								19	-0.0427	0.0045776	0.0015259	0.0641	0.0168	0.0107	-0.1373	-0.4593	-1.7792	-3.363	-4.3747	-2.3346	-1.0376		19	-0.0427	0.0045776	0.0015259	0.0641	0.0168	0.0107	-0.1373	-0.4593	-1.7792	-3.363	-4.3747	-2.3346	-1.0376			479
		19.05	-2.3901	-2.3899		19.05	-2.2767		-0.00026281	-0.1134								19.05	-0.032	0.0168	-0.0412	-0.0458	-0.0168	0.0626	-0.1419	-0.4303	-1.7563	-3.3707	-4.3808	-2.2903	-1.0071		19.05	-0.032	0.0168	-0.0412	-0.0458	-0.0168	0.0626	-0.1419	-0.4303	-1.7563	-3.3707	-4.3808	-2.2903	-1.0071			479.05
		19.1	-2.3676	-2.421		19.1	-2.2883		0.0535	-0.0793								19.1	-0.0717	0.0030518	-0.029	-0.0168	0.0137	-0.0336	-0.1465	-0.4776	-1.6998	-3.2913	-4.425	-2.2797	-1.059		19.1	-0.0717	0.0030518	-0.029	-0.0168	0.0137	-0.0336	-0.1465	-0.4776	-1.6998	-3.2913	-4.425	-2.2797	-1.059			479.1
		19.15	-2.3749	-2.4271		19.15	-2.3231		0.0522	-0.0518								19.15	-0.1129	0.0244	-0.0107	0.1022	-0.0229	-0.0763	-0.1297	-0.3952	-1.7563	-3.3402	-4.361	-2.2995	-1.033		19.15	-0.1129	0.0244	-0.0107	0.1022	-0.0229	-0.0763	-0.1297	-0.3952	-1.7563	-3.3402	-4.361	-2.2995	-1.033			479.15
		19.2	-2.4139	-2.388		19.2	-2.284		-0.0259	-0.1299								19.2	0.0015259	-0.0168	0.0397	0.0641	-0.09	-0.0549	-0.1328	-0.3967	-1.8204	-3.4149	-4.3381	-2.2308	-1.0651		19.2	0.0015259	-0.0168	0.0397	0.0641	-0.09	-0.0549	-0.1328	-0.3967	-1.8204	-3.4149	-4.3381	-2.2308	-1.0651			479.2
		19.25	-2.4005	-2.3435		19.25	-2.2382		-0.057	-0.1623								19.25	0.0565	0	0.029	-0.061	-0.1251	-0.0748	-0.087	-0.4272	-1.7288	-3.3936	-4.2923	-2.2324	-1.0223		19.25	0.0565	0	0.029	-0.061	-0.1251	-0.0748	-0.087	-0.4272	-1.7288	-3.3936	-4.2923	-2.2324	-1.0223			479.25
		19.3	-2.3431	-2.3691		19.3	-2.2804		0.026	-0.0628								19.3	0.0045776	0.0351	0.0030518	0.0549	0.0427	0	-0.1328	-0.444	-1.7441	-3.3279	-4.2923	-2.2232	-0.9888		19.3	0.0045776	0.0351	0.0030518	0.0549	0.0427	0	-0.1328	-0.444	-1.7441	-3.3279	-4.2923	-2.2232	-0.9888			479.3
		19.35	-2.3956	-2.4009		19.35	-2.3103		0.0052272	-0.0854								19.35	0.0137	-0.0931	0.0992	0.0793	-0.0381	0.061	-0.1556	-0.4578	-1.7166	-3.2333	-4.3884	-2.243	-0.975		19.35	0.0137	-0.0931	0.0992	0.0793	-0.0381	0.061	-0.1556	-0.4578	-1.7166	-3.2333	-4.3884	-2.243	-0.975			479.35
		19.4	-2.3456	-2.3453		19.4	-2.2102		-0.00026281	-0.1354								19.4	-0.0427	0.0473	-0.0137	0.0214	0	-0.0259	-0.1144	-0.4196	-1.8097	-3.2349	-4.3442	-2.214	-1.0483		19.4	-0.0427	0.0473	-0.0137	0.0214	0	-0.0259	-0.1144	-0.4196	-1.8097	-3.2349	-4.3442	-2.214	-1.0483			479.4
		19.45	-2.3364	-2.3703		19.45	-2.2047		0.0339	-0.1318								19.45	-0.0656	0.0748	0.0183	-0.0091553	-0.0397	-0.0366	-0.0168	-0.3693	-1.7319	-3.3173	-4.3182	-2.2201	-1.0864		19.45	-0.0656	0.0748	0.0183	-0.0091553	-0.0397	-0.0366	-0.0168	-0.3693	-1.7319	-3.3173	-4.3182	-2.2201	-1.0864			479.45
		19.5	-2.3529	-2.3374		19.5	-2.2327		-0.0155	-0.1202								19.5	0.0045776	0.0030518	0.0397	0.0671	-0.0763	0.0091553	-0.1297	-0.3326	-1.7029	-3.2623	-4.187	-2.2492	-1.0529		19.5	0.0045776	0.0030518	0.0397	0.0671	-0.0763	0.0091553	-0.1297	-0.3326	-1.7029	-3.2623	-4.187	-2.2492	-1.0529			479.5
		19.55	-2.3541	-2.3435		19.55	-2.2553		-0.0106	-0.0988								19.55	0.0397	-0.0091553	-0.0336	0.0229	0.0137	0.0885	-0.0809	-0.4745	-1.6846	-3.3737	-4.2374	-2.3026	-0.9735		19.55	0.0397	-0.0091553	-0.0336	0.0229	0.0137	0.0885	-0.0809	-0.4745	-1.6846	-3.3737	-4.2374	-2.3026	-0.9735			479.55
		19.6	-2.3077	-2.3508		19.6	-2.2315		0.0431	-0.0762								19.6	-0.058	-0.0198	0.0687	0.0595	0.0549	-0.0809	-0.0809	-0.3571	-1.7456	-3.3447	-4.2389	-2.15	-1.0544		19.6	-0.058	-0.0198	0.0687	0.0595	0.0549	-0.0809	-0.0809	-0.3571	-1.7456	-3.3447	-4.2389	-2.15	-1.0544			479.6
		19.65	-2.2662	-2.3313		19.65	-2.2071		0.065	-0.0591								19.65	-0.0198	0.0381	-0.0214	0.0275	-0.0061035	-0.0366	-0.1907	-0.3967	-1.7059	-3.3035	-4.2419	-2.179	-1.0468		19.65	-0.0198	0.0381	-0.0214	0.0275	-0.0061035	-0.0366	-0.1907	-0.3967	-1.7059	-3.3035	-4.2419	-2.179	-1.0468			479.65
		19.7	-2.3651	-2.2513		19.7	-2.2321		-0.1138	-0.133								19.7	-0.0381	0.0549	-0.0473	-0.0275	-0.0504	-0.0473	-0.1663	-0.5554	-1.7212	-3.1876	-4.1641	-2.2537	-0.9323		19.7	-0.0381	0.0549	-0.0473	-0.0275	-0.0504	-0.0473	-0.1663	-0.5554	-1.7212	-3.1876	-4.1641	-2.2537	-0.9323			479.7
		19.75	-2.3798	-2.2886		19.75	-2.2352		-0.0912	-0.1446								19.75	-0.0061035	-0.032	0.0885	-0.0427	0.032	-0.0351	-0.0992	-0.4791	-1.7456	-3.2761	-4.216	-2.1729	-0.9689		19.75	-0.0061035	-0.032	0.0885	-0.0427	0.032	-0.0351	-0.0992	-0.4791	-1.7456	-3.2761	-4.216	-2.1729	-0.9689			479.75
		19.8	-2.32	-2.3233		19.8	-2.1619		0.0033972	-0.158								19.8	0.029	-0.0137	0.1114	-0.0183	-0.0137	-0.0137	-0.1709	-0.5081	-1.6251	-3.2684	-4.2023	-2.2293	-0.9903		19.8	0.029	-0.0137	0.1114	-0.0183	-0.0137	-0.0137	-0.1709	-0.5081	-1.6251	-3.2684	-4.2023	-2.2293	-0.9903			479.8
		19.85	-2.2967	-2.3587		19.85	-2.1485		0.062	-0.1482								19.85	0.0045776	0.0641	0.0671	0.0061035	-0.0626	-0.0351	-0.1373	-0.4105	-1.6754	-3.299	-4.155	-2.2308	-1.0513		19.85	0.0045776	0.0641	0.0671	0.0061035	-0.0626	-0.0351	-0.1373	-0.4105	-1.6754	-3.299	-4.155	-2.2308	-1.0513			479.85
		19.9	-2.2528	-2.3142		19.9	-2.2071		0.0614	-0.0457								19.9	-0.0366	0.0549	-0.0137	0.0122	-0.087	-0.0229	-0.087	-0.3616	-1.6983	-3.244	-4.2069	-2.2125	-0.9705		19.9	-0.0366	0.0549	-0.0137	0.0122	-0.087	-0.0229	-0.087	-0.3616	-1.6983	-3.244	-4.2069	-2.2125	-0.9705			479.9
		19.95	-2.2876	-2.3288		19.95	-2.1803		0.0412	-0.1073								19.95	0.0076294	-0.0061035	-0.032	0.0168	-0.0443	-0.0030518	-0.1266	-0.4471	-1.7426	-3.2227	-4.184	-2.2278	-1.0208		19.95	0.0076294	-0.0061035	-0.032	0.0168	-0.0443	-0.0030518	-0.1266	-0.4471	-1.7426	-3.2227	-4.184	-2.2278	-1.0208			479.95
		20	-2.3261	-2.2422		20	-2.1882		-0.0839	-0.1379								20	-0.0015259	-0.0809	0.0458	-0.0045776	0	0.0412	-0.1801	-0.415	-1.6998	-3.2272	-4.1397	-2.1484	-1.03		20	-0.0015259	-0.0809	0.0458	-0.0045776	0	0.0412	-0.1801	-0.415	-1.6998	-3.2272	-4.1397	-2.1484	-1.03			480
		20.05	-2.2778	-2.2794		20.05	-2.1528		0.0015672	-0.125								20.05	-0.058	0.0137	0	0.0504	0.0137	-0.0275	-0.0549	-0.3464	-1.5945	-3.2135	-4.1367	-2.1057	-0.9064		20.05	-0.058	0.0137	0	0.0504	0.0137	-0.0275	-0.0549	-0.3464	-1.5945	-3.2135	-4.1367	-2.1057	-0.9064			480.05
		20.1	-2.229	-2.302		20.1	-2.1778		0.073	-0.0512								20.1	-0.0641	-0.0168	-0.0412	0.032	-0.0244	-0.1221	-0.1236	-0.473	-1.7014	-3.2593	-4.0878	-2.1271	-0.9598		20.1	-0.0641	-0.0168	-0.0412	0.032	-0.0244	-0.1221	-0.1236	-0.473	-1.7014	-3.2593	-4.0878	-2.1271	-0.9598			480.1
		20.15	-2.2644	-2.2812		20.15	-2.2248		0.0168	-0.0396								20.15	0.0259	0.0427	-0.0076294	-0.0091553	-0.0336	-0.0687	-0.145	-0.5386	-1.6129	-3.2501	-4.1382	-2.0859	-1.0101		20.15	0.0259	0.0427	-0.0076294	-0.0091553	-0.0336	-0.0687	-0.145	-0.5386	-1.6129	-3.2501	-4.1382	-2.0859	-1.0101			480.15
		20.2	-2.262	-2.2153		20.2	-2.093		-0.0466	-0.169								20.2	0.0061035	0.0183	0.0214	-0.0534	-0.0381	0.0381	-0.0992	-0.4196	-1.6571	-3.1967	-4.1199	-2.1866	-0.9766		20.2	0.0061035	0.0183	0.0214	-0.0534	-0.0381	0.0381	-0.0992	-0.4196	-1.6571	-3.1967	-4.1199	-2.1866	-0.9766			480.2
		20.25	-2.2717	-2.2745		20.25	-2.1192		0.0027872	-0.1525								20.25	-0.0183	-0.0534	0.0015259	0.0671	-0.0641	0.0137	-0.0717	-0.3616	-1.7105	-3.2181	-4.1428	-2.095	-0.9613		20.25	-0.0183	-0.0534	0.0015259	0.0671	-0.0641	0.0137	-0.0717	-0.3616	-1.7105	-3.2181	-4.1428	-2.095	-0.9613			480.25
		20.3	-2.2266	-2.2837		20.3	-2.1571		0.0571	-0.0695								20.3	-0.0504	0	0.0015259	-0.0030518	-0.0443	-0.0336	-0.1129	-0.4593	-1.6571	-3.2333	-4.126	-2.1317	-1.0162		20.3	-0.0504	0	0.0015259	-0.0030518	-0.0443	-0.0336	-0.1129	-0.4593	-1.6571	-3.2333	-4.126	-2.1317	-1.0162			480.3
		20.35	-2.2211	-2.2763		20.35	-2.1851		0.0553	-0.0359								20.35	-0.0122	-0.0519	0.0641	-0.0153	0	0.0427	-0.0885	-0.3723	-1.619	-3.299	-3.9749	-2.1515	-0.9872		20.35	-0.0122	-0.0519	0.0641	-0.0153	0	0.0427	-0.0885	-0.3723	-1.619	-3.299	-3.9749	-2.1515	-0.9872			480.35
		20.4	-2.2162	-2.2776		20.4	-2.1217		0.0614	-0.0945								20.4	-0.0519	0.0061035	0.0763	0.0366	0.0107	-0.0244	-0.1251	-0.4379	-1.6602	-3.1952	-4.0299	-2.1393	-0.9674		20.4	-0.0519	0.0061035	0.0763	0.0366	0.0107	-0.0244	-0.1251	-0.4379	-1.6602	-3.1952	-4.0299	-2.1393	-0.9674			480.4
		20.45	-2.1802	-2.2239		20.45	-2.1217		0.0437	-0.0585								20.45	-0.0229	0.0427	-0.0076294	0.0183	-0.032	-0.0809	-0.1633	-0.473	-1.7181	-3.1342	-3.9597	-2.1057	-0.911		20.45	-0.0229	0.0427	-0.0076294	0.0183	-0.032	-0.0809	-0.1633	-0.473	-1.7181	-3.1342	-3.9597	-2.1057	-0.911			480.45
		20.5	-2.1686	-2.2458		20.5	-2.1461		0.0772	-0.0225								20.5	0.0534	-0.0091553	0.0229	-0.0107	-0.029	-0.0351	-0.1404	-0.4166	-1.6312	-3.1601	-3.981	-2.1362	-1.0056		20.5	0.0534	-0.0091553	0.0229	-0.0107	-0.029	-0.0351	-0.1404	-0.4166	-1.6312	-3.1601	-3.981	-2.1362	-1.0056			480.5
		20.55	-2.2614	-2.2672		20.55	-2.1455		0.0058472	-0.1159								20.55	-0.0168	0.0229	0.0381	-0.061	-0.0168	0.0061035	-0.0198	-0.4227	-1.5701	-3.183	-4.0299	-2.0828	-1.0483		20.55	-0.0168	0.0229	0.0381	-0.061	-0.0168	0.0061035	-0.0198	-0.4227	-1.5701	-3.183	-4.0299	-2.0828	-1.0483			480.55
		20.6	-2.1747	-2.2239		20.6	-2.118		0.0492	-0.0567								20.6	0.0015259	-0.0107	-0.0030518	-0.0671	-0.029	0.0153	-0.1038	-0.4868	-1.6403	-3.2303	-3.9825	-2.0416	-0.9811		20.6	0.0015259	-0.0107	-0.0030518	-0.0671	-0.029	0.0153	-0.1038	-0.4868	-1.6403	-3.2303	-3.9825	-2.0416	-0.9811			480.6
		20.65	-2.1179	-2.2141		20.65	-2.0637		0.0962	-0.0542								20.65	0.0015259	0.0793	-0.0351	-0.0168	-0.0595	-0.058	-0.0961	-0.4654	-1.7456	-3.2166	-4.0253	-1.9959	-1.0391		20.65	0.0015259	0.0793	-0.0351	-0.0168	-0.0595	-0.058	-0.0961	-0.4654	-1.7456	-3.2166	-4.0253	-1.9959	-1.0391			480.65
		20.7	-2.207	-2.2104		20.7	-2.1027		0.0033972	-0.1043								20.7	-0.0229	0.0091553	0.0305	0.0748	-0.0336	-0.0916	-0.087	-0.3448	-1.5854	-3.0838	-3.9566	-2.0431	-1.0193		20.7	-0.0229	0.0091553	0.0305	0.0748	-0.0336	-0.0916	-0.087	-0.3448	-1.5854	-3.0838	-3.9566	-2.0431	-1.0193			480.7
		20.75	-2.2315	-2.2086		20.75	-2.104		-0.0229	-0.1275								20.75	-0.0992	-0.0549	-0.0229	0.0748	-0.0565	0.0259	-0.1007	-0.3571	-1.5335	-3.2044	-3.9566	-1.9943	-0.9216		20.75	-0.0992	-0.0549	-0.0229	0.0748	-0.0565	0.0259	-0.1007	-0.3571	-1.5335	-3.2044	-3.9566	-1.9943	-0.9216			480.75
		20.8	-2.1954	-2.2086		20.8	-2.1223		0.0132	-0.0732								20.8	-0.0351	-0.0229	-0.0305	-0.0153	0.0076294	-0.0061035	-0.0977	-0.322	-1.6144	-3.2379	-3.9261	-1.9791	-0.9155		20.8	-0.0351	-0.0229	-0.0305	-0.0153	0.0076294	-0.0061035	-0.0977	-0.322	-1.6144	-3.2379	-3.9261	-1.9791	-0.9155			480.8
		20.85	-2.2119	-2.2324		20.85	-2.0905		0.0205	-0.1214								20.85	0.0107	0.0015259	0.0443	-0.0061035	0.0443	-0.1175	-0.1556	-0.3754	-1.6357	-3.1708	-3.8956	-2.0874	-0.9415		20.85	0.0107	0.0015259	0.0443	-0.0061035	0.0443	-0.1175	-0.1556	-0.3754	-1.6357	-3.1708	-3.8956	-2.0874	-0.9415			480.85
		20.9	-2.1851	-2.1769		20.9	-2.0545		-0.0081928	-0.1305								20.9	0.0854	0.0183	0.1038	-0.0214	-0.0381	0.0153	-0.0656	-0.5035	-1.5869	-3.1494	-3.9261	-2.0309	-0.9995		20.9	0.0854	0.0183	0.1038	-0.0214	-0.0381	0.0153	-0.0656	-0.5035	-1.5869	-3.1494	-3.9261	-2.0309	-0.9995			480.9
		20.95	-2.1466	-2.1476		20.95	-2.0796		0.00095719	-0.0671								20.95	0.0412	0.0427	0.0045776	-0.0183	-0.0687	0.0427	-0.0717	-0.4349	-1.5381	-3.1158	-3.9063	-1.9989	-0.9857		20.95	0.0412	0.0427	0.0045776	-0.0183	-0.0687	0.0427	-0.0717	-0.4349	-1.5381	-3.1158	-3.9063	-1.9989	-0.9857			480.95
		21	-2.1411	-2.2055		21	-2.0533		0.0644	-0.0878								21	-0.0687	0.061	-0.0153	0.0244	0.0107	0.0183	-0.0824	-0.4028	-1.6724	-3.067	-3.801	-2.063	-0.9888		21	-0.0687	0.061	-0.0153	0.0244	0.0107	0.0183	-0.0824	-0.4028	-1.6724	-3.067	-3.801	-2.063	-0.9888			481
		21.05	-2.1692	-2.2294		21.05	-2.0411		0.0602	-0.1281								21.05	-0.0366	-0.0122	-0.0214	0.0030518	-0.0977	-0.0168	-0.1724	-0.4608	-1.5595	-3.1479	-3.9047	-2.0035	-0.975		21.05	-0.0366	-0.0122	-0.0214	0.0030518	-0.0977	-0.0168	-0.1724	-0.4608	-1.5595	-3.1479	-3.9047	-2.0035	-0.975			481.05
		21.1	-2.1674	-2.1445		21.1	-2.0155		-0.0228	-0.1519								21.1	0.0137	0.0015259	-0.0351	-0.0045776	-0.0366	0.0015259	-0.0656	-0.4166	-1.6068	-3.1296	-3.9124	-2.0569	-0.9705		21.1	0.0137	0.0015259	-0.0351	-0.0045776	-0.0366	0.0015259	-0.0656	-0.4166	-1.6068	-3.1296	-3.9124	-2.0569	-0.9705			481.1
		21.15	-2.1429	-2.1567		21.15	-2.0429		0.0138	-0.1								21.15	0.0183	0.058	0.0259	-0.0153	-0.0015259	-0.0122	-0.0351	-0.4517	-1.5717	-3.0594	-3.8422	-2.1072	-0.9872		21.15	0.0183	0.058	0.0259	-0.0153	-0.0015259	-0.0122	-0.0351	-0.4517	-1.5717	-3.0594	-3.8422	-2.1072	-0.9872			481.15
		21.2	-2.0996	-2.1622		21.2	-2.068		0.0626	-0.0317								21.2	0.0122	0.0458	0.0778	0.0839	0.0091553	0.0214	-0.0488	-0.4349	-1.5411	-3.0701	-3.8315	-1.973	-0.972		21.2	0.0122	0.0458	0.0778	0.0839	0.0091553	0.0214	-0.0488	-0.4349	-1.5411	-3.0701	-3.8315	-1.973	-0.972			481.2
		21.25	-2.0947	-2.1518		21.25	-2.0661		0.0571	-0.0286								21.25	-0.0656	-0.0763	0.0244	0.0061035	-0.0259	-0.0549	-0.0778	-0.4013	-1.5747	-3.0594	-3.7506	-2.0142	-0.9903		21.25	-0.0656	-0.0763	0.0244	0.0061035	-0.0259	-0.0549	-0.0778	-0.4013	-1.5747	-3.0594	-3.7506	-2.0142	-0.9903			481.25
		21.3	-2.157	-2.1463		21.3	-2.0789		-0.0106	-0.078								21.3	-0.0107	0.029	-0.0229	-0.0534	-0.0946	0	-0.0626	-0.4303	-1.5259	-3.157	-3.7201	-2.0721	-0.9842		21.3	-0.0107	0.029	-0.0229	-0.0534	-0.0946	0	-0.0626	-0.4303	-1.5259	-3.157	-3.7201	-2.0721	-0.9842			481.3
		21.35	-2.1381	-2.1122		21.35	-2.0899		-0.0259	-0.0481								21.35	0.0732	0.0153	-0.0412	0.0778	-0.0549	0.0168	-0.1175	-0.4089	-1.59	-3.1235	-3.8391	-2.0111	-0.9369		21.35	0.0732	0.0153	-0.0412	0.0778	-0.0549	0.0168	-0.1175	-0.4089	-1.59	-3.1235	-3.8391	-2.0111	-0.9369			481.35
		21.4	-2.0929	-2.1537		21.4	-2.0551		0.0608	-0.0378								21.4	-0.0214	-0.0137	-0.0397	0.0397	0.0885	-0.0763	-0.1266	-0.3632	-1.532	-3.1464	-3.7796	-1.9592	-0.9689		21.4	-0.0214	-0.0137	-0.0397	0.0397	0.0885	-0.0763	-0.1266	-0.3632	-1.532	-3.1464	-3.7796	-1.9592	-0.9689			481.4
		21.45	-2.0966	-2.1299		21.45	-2.0545		0.0333	-0.042								21.45	0.029	-0.0015259	0.032	0.0183	-0.0061035	-0.0641	-0.1099	-0.4074	-1.5045	-3.0685	-3.7949	-2.0004	-0.8835		21.45	0.029	-0.0015259	0.032	0.0183	-0.0061035	-0.0641	-0.1099	-0.4074	-1.5045	-3.0685	-3.7949	-2.0004	-0.8835			481.45
		21.5	-2.0606	-2.0877		21.5	-1.9819		0.0272	-0.0787								21.5	-0.0641	-0.032	0.0351	-0.0091553	0.0305	0.029	-0.0626	-0.3998	-1.5152	-3.0762	-3.8162	-2.0203	-0.9964		21.5	-0.0641	-0.032	0.0351	-0.0091553	0.0305	0.029	-0.0626	-0.3998	-1.5152	-3.0762	-3.8162	-2.0203	-0.9964			481.5
		21.55	-2.0807	-2.1402		21.55	-1.9648		0.0595	-0.1159								21.55	-0.0061035	0.0305	0.0061035	-0.0259	-0.0275	0.0504	-0.0091553	-0.293	-1.593	-3.0151	-3.7903	-1.9562	-0.9583		21.55	-0.0061035	0.0305	0.0061035	-0.0259	-0.0275	0.0504	-0.0091553	-0.293	-1.593	-3.0151	-3.7903	-1.9562	-0.9583			481.55
		21.6	-2.0569	-2.1109		21.6	-2.0374		0.0541	-0.0194								21.6	-0.032	-0.0153	-0.0351	-0.0259	-0.0793	-0.0198	-0.0916	-0.4211	-1.4862	-3.0884	-3.7415	-1.9974	-0.9323		21.6	-0.032	-0.0153	-0.0351	-0.0259	-0.0793	-0.0198	-0.0916	-0.4211	-1.4862	-3.0884	-3.7415	-1.9974	-0.9323			481.6
		21.65	-2.0264	-2.1787		21.65	-2.0246		0.1523	-0.0017515								21.65	0.0351	-0.0137	0.0198	-0.0229	0.0214	0.0153	-0.087	-0.4715	-1.5488	-3.1418	-3.6835	-1.9775	-0.9125		21.65	0.0351	-0.0137	0.0198	-0.0229	0.0214	0.0153	-0.087	-0.4715	-1.5488	-3.1418	-3.6835	-1.9775	-0.9125			481.65
		21.7	-2.1155	-2.1347		21.7	-2.0069		0.0193	-0.1086								21.7	0.0183	0.0229	0.0061035	0.0153	0.0153	0.0107	-0.0992	-0.4578	-1.5366	-3.122	-3.6789	-1.9302	-0.9445		21.7	0.0183	0.0229	0.0061035	0.0153	0.0153	0.0107	-0.0992	-0.4578	-1.5366	-3.122	-3.6789	-1.9302	-0.9445			481.7
		21.75	-2.0593	-2.0987		21.75	-2.0545		0.0394	-0.0048015								21.75	0.0702	-0.0107	0.0137	-0.0351	-0.0427	0.0473	-0.0748	-0.4349	-1.5091	-3.0563	-3.6469	-1.9608	-0.8881		21.75	0.0702	-0.0107	0.0137	-0.0351	-0.0427	0.0473	-0.0748	-0.4349	-1.5091	-3.0563	-3.6469	-1.9608	-0.8881			481.75
		21.8	-2.0313	-2.0945		21.8	-1.9392		0.0632	-0.0921								21.8	-0.0061035	-0.0626	-0.0183	0.0732	-0.0458	0.0626	-0.0549	-0.3845	-1.5442	-3.1433	-3.6881	-2.0523	-0.9827		21.8	-0.0061035	-0.0626	-0.0183	0.0732	-0.0458	0.0626	-0.0549	-0.3845	-1.5442	-3.1433	-3.6881	-2.0523	-0.9827			481.8
		21.85	-2.019	-2.0212		21.85	-2.0026		0.0021872	-0.0164								21.85	-0.1144	0.0504	-0.0717	0.09	-0.1038	0.0259	-0.0961	-0.4517	-1.5671	-3.0792	-3.6667	-1.947	-0.9171		21.85	-0.1144	0.0504	-0.0717	0.09	-0.1038	0.0259	-0.0961	-0.4517	-1.5671	-3.0792	-3.6667	-1.947	-0.9171			481.85
		21.9	-1.9989	-2.0975		21.9	-1.952		0.0986	-0.0469								21.9	-0.0458	0.0488	-0.0412	0.0168	-0.0626	0.029	-0.0946	-0.4318	-1.5442	-3.0014	-3.6652	-1.8692	-0.9033		21.9	-0.0458	0.0488	-0.0412	0.0168	-0.0626	0.029	-0.0946	-0.4318	-1.5442	-3.0014	-3.6652	-1.8692	-0.9033			481.9
		21.95	-2.0654	-2.1293		21.95	-1.9849		0.0638	-0.0805								21.95	0.0961	-0.0702	-0.0488	-0.0549	0	-0.0015259	-0.0153	-0.4135	-1.532	-3.038	-3.6285	-1.9333	-0.914		21.95	0.0961	-0.0702	-0.0488	-0.0549	0	-0.0015259	-0.0153	-0.4135	-1.532	-3.038	-3.6285	-1.9333	-0.914			481.95
		22	-2.0429	-2.1476		22	-2.0179		0.1047	-0.0249								22	0.1022	0.0168	0.0854	-0.0107	-0.0061035	-0.0504	-0.145	-0.4318	-1.4938	-3.0075	-3.685	-1.9577	-0.8636		22	0.1022	0.0168	0.0854	-0.0107	-0.0061035	-0.0504	-0.145	-0.4318	-1.4938	-3.0075	-3.685	-1.9577	-0.8636			482
		22.05	-2.0673	-2.0261		22.05	-1.9428		-0.0412	-0.1244								22.05	-0.0488	0.0122	0.029	-0.0030518	0.0504	-0.1068	-0.0946	-0.3616	-1.4923	-3.0991	-3.6469	-1.8478	-0.9201		22.05	-0.0488	0.0122	0.029	-0.0030518	0.0504	-0.1068	-0.0946	-0.3616	-1.4923	-3.0991	-3.6469	-1.8478	-0.9201			482.05
		22.1	-2.0862	-2.0334		22.1	-1.9227		-0.0528	-0.1635								22.1	-0.0671	-0.0153	0.0366	0.0519	0.0336	-0.0137	-0.029	-0.4181	-1.4954	-3.038	-3.6514	-1.9577	-0.8423		22.1	-0.0671	-0.0153	0.0366	0.0519	0.0336	-0.0137	-0.029	-0.4181	-1.4954	-3.038	-3.6514	-1.9577	-0.8423			482.1
		22.15	-2.0367	-2.0963		22.15	-1.8665		0.0596	-0.1702								22.15	-0.0961	-0.0763	-0.0366	-0.0565	-0.0412	-0.0030518	-0.0504	-0.3616	-1.5427	-2.9938	-3.653	-1.9211	-0.8896		22.15	-0.0961	-0.0763	-0.0366	-0.0565	-0.0412	-0.0030518	-0.0504	-0.3616	-1.5427	-2.9938	-3.653	-1.9211	-0.8896			482.15
		22.2	-2.0642	-2.092		22.2	-1.9807		0.0278	-0.0835								22.2	-0.0824	-0.1053	0.032	-0.0641	-0.0015259	0.0458	-0.1007	-0.3937	-1.5427	-2.9465	-3.5721	-1.9486	-0.9262		22.2	-0.0824	-0.1053	0.032	-0.0641	-0.0015259	0.0458	-0.1007	-0.3937	-1.5427	-2.9465	-3.5721	-1.9486	-0.9262			482.2
		22.25	-1.991	-2.0755		22.25	-2.0106		0.0846	0.0196								22.25	0.0412	-0.0519	-0.029	-0.0565	-0.1465	0.0488	-0.0671	-0.3708	-1.416	-3.0151	-3.6026	-1.7792	-0.9018		22.25	0.0412	-0.0519	-0.029	-0.0565	-0.1465	0.0488	-0.0671	-0.3708	-1.416	-3.0151	-3.6026	-1.7792	-0.9018			482.25
		22.3	-2.0453	-2.1177		22.3	-1.9349		0.0724	-0.1104								22.3	0.0565	0.0702	-0.0381	0	-0.0412	-0.032	-0.1923	-0.4242	-1.4374	-3.0319	-3.5889	-1.8219	-0.8408		22.3	0.0565	0.0702	-0.0381	0	-0.0412	-0.032	-0.1923	-0.4242	-1.4374	-3.0319	-3.5889	-1.8219	-0.8408			482.3
		22.35	-2.0233	-2.056		22.35	-1.9416		0.0327	-0.0817								22.35	0.032	0.0153	0.0351	0.0381	0.0656	-0.0366	0.0030518	-0.412	-1.5305	-3.0136	-3.5248	-1.9058	-0.9552		22.35	0.032	0.0153	0.0351	0.0381	0.0656	-0.0366	0.0030518	-0.412	-1.5305	-3.0136	-3.5248	-1.9058	-0.9552			482.35
		22.4	-2.0276	-2.0188		22.4	-1.9764		-0.0088128	-0.0512								22.4	-0.0519	-0.0443	-0.0183	-0.0473	-0.0687	-0.0839	-0.116	-0.4059	-1.4969	-2.9373	-3.6209	-1.8875	-0.8972		22.4	-0.0519	-0.0443	-0.0183	-0.0473	-0.0687	-0.0839	-0.116	-0.4059	-1.4969	-2.9373	-3.6209	-1.8875	-0.8972			482.4
		22.45	-1.958	-2.0853		22.45	-1.9398		0.1273	-0.0182								22.45	-0.0549	-0.061	0.0305	-0.0458	-0.0061035	0.0061035	-0.1266	-0.4089	-1.5442	-2.9953	-3.627	-1.9302	-0.9399		22.45	-0.0549	-0.061	0.0305	-0.0458	-0.0061035	0.0061035	-0.1266	-0.4089	-1.5442	-2.9953	-3.627	-1.9302	-0.9399			482.45
		22.5	-1.9556	-2.045		22.5	-1.8617		0.0895	-0.0939								22.5	0.0595	0.0412	0.0839	0.0732	-0.0244	0.0030518	-0.0458	-0.3464	-1.4359	-3.0701	-3.3768	-1.889	-0.9354		22.5	0.0595	0.0412	0.0839	0.0732	-0.0244	0.0030518	-0.0458	-0.3464	-1.4359	-3.0701	-3.3768	-1.889	-0.9354			482.5
		22.55	-2.0184	-2.0542		22.55	-1.9007		0.0357	-0.1177								22.55	0.0275	-0.0366	0.1068	0.0565	-0.0244	0.0626	-0.0214	-0.4684	-1.3855	-2.9572	-3.4805	-1.8921	-0.827		22.55	0.0275	-0.0366	0.1068	0.0565	-0.0244	0.0626	-0.0214	-0.4684	-1.3855	-2.9572	-3.4805	-1.8921	-0.827			482.55
		22.6	-1.9641	-2.0255		22.6	-1.8989		0.0614	-0.0652								22.6	-0.0732	-0.0153	-0.0045776	-0.0641	-0.0244	-0.0137	-0.0687	-0.4364	-1.416	-2.98	-3.5965	-1.8051	-0.8423		22.6	-0.0732	-0.0153	-0.0045776	-0.0641	-0.0244	-0.0137	-0.0687	-0.4364	-1.416	-2.98	-3.5965	-1.8051	-0.8423			482.6
		22.65	-1.8372	-2.0462		22.65	-1.9654		0.2091	0.1283								22.65	-0.0565	-0.0351	-0.0168	-0.0107	-0.0229	-0.1251	-0.0854	-0.3632	-1.4633	-2.9999	-3.5187	-1.8127	-0.9491		22.65	-0.0565	-0.0351	-0.0168	-0.0107	-0.0229	-0.1251	-0.0854	-0.3632	-1.4633	-2.9999	-3.5187	-1.8127	-0.9491			482.65
		22.7	-1.9666	-1.9883		22.7	-1.9062		0.0217	-0.0603								22.7	0.0183	0.0397	-0.0168	-0.0091553	-0.0183	0.0244	-0.1297	-0.3708	-1.4374	-3.0106	-3.5812	-1.8707	-0.8499		22.7	0.0183	0.0397	-0.0168	-0.0091553	-0.0183	0.0244	-0.1297	-0.3708	-1.4374	-3.0106	-3.5812	-1.8707	-0.8499			482.7
		22.75	-1.9324	-1.97		22.75	-1.8427		0.0376	-0.0896								22.75	0.0748	0.0381	-0.0045776	0.0229	-0.0748	0.1099	-0.1556	-0.4318	-1.3992	-2.9373	-3.5492	-1.8646	-0.7996		22.75	0.0748	0.0381	-0.0045776	0.0229	-0.0748	0.1099	-0.1556	-0.4318	-1.3992	-2.9373	-3.5492	-1.8646	-0.7996			482.75
		22.8	-1.9965	-2.0139		22.8	-1.8696		0.0174	-0.1269								22.8	0	-0.0916	-0.0168	-0.0198	0.0397	-0.0488	-0.1312	-0.4807	-1.4603	-2.8992	-3.5126	-1.9165	-0.9216		22.8	0	-0.0916	-0.0168	-0.0198	0.0397	-0.0488	-0.1312	-0.4807	-1.4603	-2.8992	-3.5126	-1.9165	-0.9216			482.8
		22.85	-1.9849	-2.0231		22.85	-1.8537		0.0382	-0.1311								22.85	-0.0717	-0.0519	0.0198	-0.0549	0.029	0.0519	-0.0732	-0.4639	-1.4542	-2.916	-3.4134	-1.8463	-0.9003		22.85	-0.0717	-0.0519	0.0198	-0.0549	0.029	0.0519	-0.0732	-0.4639	-1.4542	-2.916	-3.4134	-1.8463	-0.9003			482.85
		22.9	-1.944	-1.9919		22.9	-1.8641		0.048	-0.0799								22.9	-0.0534	-0.061	-0.0198	-0.0793	0.0504	-0.0504	-0.0824	-0.4562	-1.4099	-2.9816	-3.4088	-1.8433	-0.8759		22.9	-0.0534	-0.061	-0.0198	-0.0793	0.0504	-0.0504	-0.0824	-0.4562	-1.4099	-2.9816	-3.4088	-1.8433	-0.8759			482.9
		22.95	-1.9147	-1.9474		22.95	-1.9129		0.0327	-0.0017415								22.95	-0.061	-0.032	0.0473	0.0045776	-0.0427	-0.0275	-0.1358	-0.4303	-1.4832	-2.9709	-3.4363	-1.857	-0.8621		22.95	-0.061	-0.032	0.0473	0.0045776	-0.0427	-0.0275	-0.1358	-0.4303	-1.4832	-2.9709	-3.4363	-1.857	-0.8621			482.95
		23	-1.9568	-1.9986		23	-1.8647		0.0418	-0.0921								23	0.0351	0.0030518	0.0549	0.0030518	-0.0397	-0.0168	-0.0778	-0.386	-1.3947	-2.9755	-3.3768	-1.7868	-0.8667		23	0.0351	0.0030518	0.0549	0.0030518	-0.0397	-0.0168	-0.0778	-0.386	-1.3947	-2.9755	-3.3768	-1.7868	-0.8667			483
		23.05	-1.9867	-2.0157		23.05	-1.883		0.029	-0.1037								23.05	0.0107	-0.0229	0.0183	0.0366	-0.0488	0.0244	-0.087	-0.3784	-1.5198	-3.0548	-3.3493	-1.7822	-0.9369		23.05	0.0107	-0.0229	0.0183	0.0366	-0.0488	0.0244	-0.087	-0.3784	-1.5198	-3.0548	-3.3493	-1.7822	-0.9369			483.05
		23.1	-1.9275	-1.9291		23.1	-1.8794		0.0015672	-0.0481								23.1	0.0076294	0.0336	-0.0824	-0.0244	-0.0671	0.0336	-0.1053	-0.3204	-1.4618	-2.9282	-3.4149	-1.8509	-0.9521		23.1	0.0076294	0.0336	-0.0824	-0.0244	-0.0671	0.0336	-0.1053	-0.3204	-1.4618	-2.9282	-3.4149	-1.8509	-0.9521			483.1
		23.15	-1.8988	-1.9266		23.15	-1.847		0.0278	-0.0518								23.15	0	-0.0671	-0.0641	-0.0091553	0.0275	0.0732	-0.1068	-0.4028	-1.4008	-2.9038	-3.4271	-1.8326	-0.9003		23.15	0	-0.0671	-0.0641	-0.0091553	0.0275	0.0732	-0.1068	-0.4028	-1.4008	-2.9038	-3.4271	-1.8326	-0.9003			483.15
		23.2	-1.8335	-1.9815		23.2	-1.8537		0.148	0.0202								23.2	-0.0107	-0.0427	-0.0153	-0.1144	0.0809	-0.0931	-0.0839	-0.4013	-1.4053	-3.006	-3.4378	-1.7395	-0.911		23.2	-0.0107	-0.0427	-0.0153	-0.1144	0.0809	-0.0931	-0.0839	-0.4013	-1.4053	-3.006	-3.4378	-1.7395	-0.911			483.2
		23.25	-1.8951	-1.9571		23.25	-1.8116		0.062	-0.0835								23.25	-0.0504	0.0229	0.058	-0.0931	0.0015259	-0.0565	-0.1266	-0.4334	-1.3901	-2.9648	-3.4302	-1.8021	-0.8621		23.25	-0.0504	0.0229	0.058	-0.0931	0.0015259	-0.0565	-0.1266	-0.4334	-1.3901	-2.9648	-3.4302	-1.8021	-0.8621			483.25
		23.3	-1.8958	-1.9687		23.3	-1.8476		0.073	-0.0481								23.3	-0.0336	-0.0931	0.0809	-0.0122	-0.0458	-0.0305	-0.1099	-0.444	-1.4008	-2.9068	-3.3752	-1.8387	-0.8316		23.3	-0.0336	-0.0931	0.0809	-0.0122	-0.0458	-0.0305	-0.1099	-0.444	-1.4008	-2.9068	-3.3752	-1.8387	-0.8316			483.3
		23.35	-1.8585	-1.948		23.35	-1.9019		0.0895	0.0434								23.35	0.0229	-0.0381	0.0091553	0.0168	-0.0702	-0.0351	-0.1068	-0.3784	-1.3657	-3.0396	-3.3371	-1.799	-0.8194		23.35	0.0229	-0.0381	0.0091553	0.0168	-0.0702	-0.0351	-0.1068	-0.3784	-1.3657	-3.0396	-3.3371	-1.799	-0.8194			483.35
		23.4	-1.889	-1.9956		23.4	-1.7957		0.1065	-0.0933								23.4	-0.0534	0.0427	0.0183	0.0519	-0.032	0.0045776	-0.0809	-0.3754	-1.4145	-2.9434	-3.2974	-1.8112	-0.9415		23.4	-0.0534	0.0427	0.0183	0.0519	-0.032	0.0045776	-0.0809	-0.3754	-1.4145	-2.9434	-3.2974	-1.8112	-0.9415			483.4
		23.45	-1.8774	-1.9364		23.45	-1.7945		0.0589	-0.0829								23.45	-0.0977	-0.0214	-0.0122	-0.0641	0.0198	0.032	-0.0656	-0.4135	-1.3916	-2.8885	-3.3173	-1.799	-0.9033		23.45	-0.0977	-0.0214	-0.0122	-0.0641	0.0198	0.032	-0.0656	-0.4135	-1.3916	-2.8885	-3.3173	-1.799	-0.9033			483.45
		23.5	-1.9006	-1.9492		23.5	-1.8214		0.0486	-0.0793								23.5	-0.0702	-0.0656	0.0519	-0.0229	-0.0641	0.0045776	-0.1266	-0.3601	-1.3748	-2.9007	-3.3234	-1.7853	-0.8194		23.5	-0.0702	-0.0656	0.0519	-0.0229	-0.0641	0.0045776	-0.1266	-0.3601	-1.3748	-2.9007	-3.3234	-1.7853	-0.8194			483.5
		23.55	-1.8958	-1.9675		23.55	-1.8836		0.0718	-0.0121								23.55	0.0336	-0.0275	0.0275	0.0045776	-0.0030518	-0.0153	-0.1251	-0.473	-1.3474	-2.9282	-3.3646	-1.7151	-0.8072		23.55	0.0336	-0.0275	0.0275	0.0045776	-0.0030518	-0.0153	-0.1251	-0.473	-1.3474	-2.9282	-3.3646	-1.7151	-0.8072			483.55
		23.6	-1.9116	-1.9346		23.6	-1.8446		0.0229	-0.0671								23.6	0.0045776	-0.0473	-0.0427	-0.0534	0.0076294	-0.029	-0.1205	-0.5096	-1.3077	-2.8961	-3.3295	-1.7578	-0.8301		23.6	0.0045776	-0.0473	-0.0427	-0.0534	0.0076294	-0.029	-0.1205	-0.5096	-1.3077	-2.8961	-3.3295	-1.7578	-0.8301			483.6
		23.65	-1.8829	-2.0047		23.65	-1.7683		0.1218	-0.1147								23.65	0.0045776	-0.0473	0	-0.0275	0.0107	0.0137	-0.0076294	-0.5173	-1.3825	-2.9556	-3.2745	-1.7944	-0.8698		23.65	0.0045776	-0.0473	0	-0.0275	0.0107	0.0137	-0.0076294	-0.5173	-1.3825	-2.9556	-3.2745	-1.7944	-0.8698			483.65
		23.7	-1.8494	-1.854		23.7	-1.7371		0.0046172	-0.1122								23.7	-0.0381	-0.0412	0.0153	0.0549	-0.0336	0.0397	-0.0809	-0.3952	-1.4938	-2.9327	-3.2349	-1.7456	-0.8331		23.7	-0.0381	-0.0412	0.0153	0.0549	-0.0336	0.0397	-0.0809	-0.3952	-1.4938	-2.9327	-3.2349	-1.7456	-0.8331			483.7
		23.75	-1.8677	-1.9376		23.75	-1.7939		0.0699	-0.0738								23.75	-0.0198	-0.0641	-0.0015259	-0.029	-0.0534	-0.0030518	-0.1358	-0.3815	-1.4114	-2.9633	-3.2425	-1.7853	-0.8835		23.75	-0.0198	-0.0641	-0.0015259	-0.029	-0.0534	-0.0030518	-0.1358	-0.3815	-1.4114	-2.9633	-3.2425	-1.7853	-0.8835			483.75
		23.8	-1.8488	-1.9724		23.8	-1.8226		0.1236	-0.0262								23.8	-0.0366	0.0045776	-0.029	-0.0809	0.0137	0.0107	-0.0793	-0.4578	-1.3123	-2.9312	-3.2105	-1.7136	-0.9247		23.8	-0.0366	0.0045776	-0.029	-0.0809	0.0137	0.0107	-0.0793	-0.4578	-1.3123	-2.9312	-3.2105	-1.7136	-0.9247			483.8
		23.85	-1.8842	-1.9291		23.85	-1.7378		0.0449	-0.1464								23.85	-0.0824	0.0656	0.0198	-0.0107	-0.0458	0.0030518	-0.1007	-0.3632	-1.4008	-2.9205	-3.2562	-1.709	-0.9155		23.85	-0.0824	0.0656	0.0198	-0.0107	-0.0458	0.0030518	-0.1007	-0.3632	-1.4008	-2.9205	-3.2562	-1.709	-0.9155			483.85
		23.9	-1.8561	-1.8668		23.9	-1.775		0.0107	-0.0811								23.9	-0.0045776	0.0076294	-0.0214	-0.0214	-0.0397	-0.0732	-0.1053	-0.4562	-1.4542	-2.9465	-3.1967	-1.8662	-0.9171		23.9	-0.0045776	0.0076294	-0.0214	-0.0214	-0.0397	-0.0732	-0.1053	-0.4562	-1.4542	-2.9465	-3.1967	-1.8662	-0.9171			483.9
		23.95	-1.8451	-1.8869		23.95	-1.7817		0.0419	-0.0634								23.95	0.0229	-0.0641	-0.0473	0.0045776	-0.0045776	-0.0275	-0.1678	-0.4181	-1.4252	-2.8626	-3.2135	-1.7716	-0.885		23.95	0.0229	-0.0641	-0.0473	0.0045776	-0.0045776	-0.0275	-0.1678	-0.4181	-1.4252	-2.8626	-3.2135	-1.7716	-0.885			483.95
		24	-1.8842	-1.9303		24	-1.8159		0.0461	-0.0683								24	0.0641	-0.0519	0.0061035	0.0091553	0.0015259	-0.0153	-0.145	-0.383	-1.355	-2.8442	-3.2455	-1.7029	-0.9201		24	0.0641	-0.0519	0.0061035	0.0091553	0.0015259	-0.0153	-0.145	-0.383	-1.355	-2.8442	-3.2455	-1.7029	-0.9201			484
		24.05	-1.7835	-1.926		24.05	-1.7542		0.1426	-0.0292								24.05	-0.0412	-0.0748	-0.0488	-0.0061035	-0.0336	0.0015259	-0.0992	-0.4135	-1.3336	-2.8549	-3.2791	-1.7258	-0.8804		24.05	-0.0412	-0.0748	-0.0488	-0.0061035	-0.0336	0.0015259	-0.0992	-0.4135	-1.3336	-2.8549	-3.2791	-1.7258	-0.8804			484.05
		24.1	-1.8115	-1.9846		24.1	-1.7359		0.1731	-0.0756								24.1	-0.1266	0.0626	0.0183	-0.0091553	0.0030518	0.0595	0.0183	-0.4242	-1.4374	-2.8198	-3.2593	-1.7807	-0.7996		24.1	-0.1266	0.0626	0.0183	-0.0091553	0.0030518	0.0595	0.0183	-0.4242	-1.4374	-2.8198	-3.2593	-1.7807	-0.7996			484.1
		24.15	-1.8372	-1.89		24.15	-1.75		0.0528	-0.0872								24.15	0.0214	0.0244	0.0091553	-0.0305	-0.0412	-0.0244	-0.0946	-0.3799	-1.4404	-2.9541	-3.2303	-1.6617	-0.9171		24.15	0.0214	0.0244	0.0091553	-0.0305	-0.0412	-0.0244	-0.0946	-0.3799	-1.4404	-2.9541	-3.2303	-1.6617	-0.9171			484.15
		24.2	-1.8762	-1.8399		24.2	-1.7756		-0.0363	-0.1006								24.2	-0.0412	-0.032	0.0259	-0.0107	0.0183	0.0305	-0.0946	-0.3525	-1.3535	-2.9022	-3.1677	-1.68	-0.8759		24.2	-0.0412	-0.032	0.0259	-0.0107	0.0183	0.0305	-0.0946	-0.3525	-1.3535	-2.9022	-3.1677	-1.68	-0.8759			484.2
		24.25	-1.8439	-1.9101		24.25	-1.7439		0.0663	-0.1								24.25	-0.0153	-0.0427	-0.0427	0.0015259	0.0137	0.0153	-0.1099	-0.4166	-1.2436	-2.8183	-3.125	-1.7899	-0.8102		24.25	-0.0153	-0.0427	-0.0427	0.0015259	0.0137	0.0153	-0.1099	-0.4166	-1.2436	-2.8183	-3.125	-1.7899	-0.8102			484.25
		24.3	-1.8311	-1.8723		24.3	-1.7481		0.0412	-0.0829								24.3	-0.029	-0.0214	0.0153	-0.0076294	0.0061035	-0.058	-0.1755	-0.4303	-1.3321	-2.9266	-3.1891	-1.7471	-0.8255		24.3	-0.029	-0.0214	0.0153	-0.0076294	0.0061035	-0.058	-0.1755	-0.4303	-1.3321	-2.9266	-3.1891	-1.7471	-0.8255			484.3
		24.35	-1.7871	-1.8815		24.35	-1.7988		0.0943	0.0117								24.35	0.029	-0.0916	0.0198	0.0458	0.0153	0.0030518	-0.1038	-0.4425	-1.4069	-2.8397	-3.2105	-1.7593	-0.8347		24.35	0.029	-0.0916	0.0198	0.0458	0.0153	0.0030518	-0.1038	-0.4425	-1.4069	-2.8397	-3.2105	-1.7593	-0.8347			484.35
		24.4	-1.8445	-1.9065		24.4	-1.7213		0.062	-0.1232								24.4	0.0259	-0.0763	-0.0793	0.0045776	-0.0305	-0.0336	-0.0336	-0.4257	-1.3992	-2.7939	-3.0747	-1.7609	-0.8957		24.4	0.0259	-0.0763	-0.0793	0.0045776	-0.0305	-0.0336	-0.0336	-0.4257	-1.3992	-2.7939	-3.0747	-1.7609	-0.8957			484.4
		24.45	-1.7963	-1.8888		24.45	-1.6901		0.0925	-0.1061								24.45	-0.029	0.0305	-0.0045776	0.0061035	-0.0458	0.0045776	-0.1785	-0.4593	-1.3413	-2.8427	-3.1296	-1.828	-0.8743		24.45	-0.029	0.0305	-0.0045776	0.0061035	-0.0458	0.0045776	-0.1785	-0.4593	-1.3413	-2.8427	-3.1296	-1.828	-0.8743			484.45
		24.5	-1.8323	-1.8412		24.5	-1.742		0.0088872	-0.0903								24.5	-0.0397	-0.0351	-0.0488	0.0381	0	0.0671	-0.1053	-0.4547	-1.2802	-2.8381	-3.1677	-1.8036	-0.8453		24.5	-0.0397	-0.0351	-0.0488	0.0381	0	0.0671	-0.1053	-0.4547	-1.2802	-2.8381	-3.1677	-1.8036	-0.8453			484.5
		24.55	-1.792	-1.8857		24.55	-1.7078		0.0937	-0.0841								24.55	0.0168	-0.0030518	0.0168	0.061	-0.0229	0.0443	-0.1312	-0.4532	-1.297	-2.8915	-3.2242	-1.683	-0.8026		24.55	0.0168	-0.0030518	0.0168	0.061	-0.0229	0.0443	-0.1312	-0.4532	-1.297	-2.8915	-3.2242	-1.683	-0.8026			484.55
		24.6	-1.7493	-1.821		24.6	-1.7396		0.0718	-0.0096815								24.6	0.0030518	0	0.0366	0.0091553	0.0687	0.0183	-0.0931	-0.4471	-1.4023	-2.8168	-3.2074	-1.6602	-0.9094		24.6	0.0030518	0	0.0366	0.0091553	0.0687	0.0183	-0.0931	-0.4471	-1.4023	-2.8168	-3.2074	-1.6602	-0.9094			484.6
		24.65	-1.8652	-1.8546		24.65	-1.75		-0.0106	-0.1153								24.65	-0.0275	-0.058	-0.0275	-0.09	-0.0244	0.0137	-0.1358	-0.4517	-1.3565	-2.7893	-3.0945	-1.7349	-0.795		24.65	-0.0275	-0.058	-0.0275	-0.09	-0.0244	0.0137	-0.1358	-0.4517	-1.3565	-2.7893	-3.0945	-1.7349	-0.795			484.65
		24.7	-1.8219	-1.8143		24.7	-1.7512		-0.0075828	-0.0707								24.7	-0.0366	0.0702	0.0153	-0.0793	-0.1114	-0.0259	-0.1266	-0.3922	-1.329	-2.7817	-3.0701	-1.7304	-0.8591		24.7	-0.0366	0.0702	0.0153	-0.0793	-0.1114	-0.0259	-0.1266	-0.3922	-1.329	-2.7817	-3.0701	-1.7304	-0.8591			484.7
		24.75	-1.8042	-1.8357		24.75	-1.7384		0.0315	-0.0658								24.75	-0.0488	-0.0229	-0.0045776	-0.0030518	-0.0030518	-0.0641	-0.0595	-0.3433	-1.3351	-2.7893	-3.1387	-1.7624	-0.824		24.75	-0.0488	-0.0229	-0.0045776	-0.0030518	-0.0030518	-0.0641	-0.0595	-0.3433	-1.3351	-2.7893	-3.1387	-1.7624	-0.824			484.75
		24.8	-1.7908	-1.7722		24.8	-1.7396		-0.0186	-0.0512								24.8	-0.0366	-0.0595	-0.0015259	0.0198	0.0214	-0.0397	-0.116	-0.4105	-1.2985	-2.6962	-3.1204	-1.7517	-0.8041		24.8	-0.0366	-0.0595	-0.0015259	0.0198	0.0214	-0.0397	-0.116	-0.4105	-1.2985	-2.6962	-3.1204	-1.7517	-0.8041			484.8
		24.85	-1.7792	-1.7679		24.85	-1.6926		-0.0112	-0.0866								24.85	-0.0381	-0.0992	0.0595	-0.0015259	0.0153	-0.0076294	-0.087	-0.4486	-1.3367	-2.7649	-3.1357	-1.6922	-0.766		24.85	-0.0381	-0.0992	0.0595	-0.0015259	0.0153	-0.0076294	-0.087	-0.4486	-1.3367	-2.7649	-3.1357	-1.6922	-0.766			484.85
		24.9	-1.7871	-1.8442		24.9	-1.6926		0.0571	-0.0945								24.9	0.0076294	0.0153	0.0305	-0.0015259	-0.0214	0.061	-0.1617	-0.47	-1.3016	-2.9495	-3.1143	-1.6769	-0.7446		24.9	0.0076294	0.0153	0.0305	-0.0015259	-0.0214	0.061	-0.1617	-0.47	-1.3016	-2.9495	-3.1143	-1.6769	-0.7446			484.9
		24.95	-1.7725	-1.8613		24.95	-1.7445		0.0888	-0.028								24.95	-0.0076294	-0.0015259	-0.0504	-0.0671	-0.0626	-0.0275	-0.1328	-0.4456	-1.3702	-2.7817	-3.0457	-1.6861	-0.8423		24.95	-0.0076294	-0.0015259	-0.0504	-0.0671	-0.0626	-0.0275	-0.1328	-0.4456	-1.3702	-2.7817	-3.0457	-1.6861	-0.8423			484.95
		25	-1.7542	-1.7575		25	-1.7298		0.0033972	-0.0243								25	-0.0015259	-0.0412	-0.0443	-0.0626	0.0473	0	-0.0961	-0.3998	-1.3229	-2.739	-3.0289	-1.6388	-0.8591		25	-0.0015259	-0.0412	-0.0443	-0.0626	0.0473	0	-0.0961	-0.3998	-1.3229	-2.739	-3.0289	-1.6388	-0.8591			485
		25.05	-1.7548	-1.7679		25.05	-1.6822		0.0132	-0.0725								25.05	-0.0473	-0.0671	0.0107	0.0259	0.0198	0.0091553	-0.0839	-0.3555	-1.3168	-2.7603	-3.0823	-1.6693	-0.8072		25.05	-0.0473	-0.0671	0.0107	0.0259	0.0198	0.0091553	-0.0839	-0.3555	-1.3168	-2.7603	-3.0823	-1.6693	-0.8072
		25.1	-1.7352	-1.8003		25.1	-1.695		0.065	-0.0402								25.1	-0.0397	0.0443	0.0412	0.0122	0.0473	-0.0885	-0.0458	-0.4669	-1.3016	-2.8259	-3.0167	-1.6937	-0.8469		25.1	-0.0397	0.0443	0.0412	0.0122	0.0473	-0.0885	-0.0458	-0.4669	-1.3016	-2.8259	-3.0167	-1.6937	-0.8469
		25.15	-1.7731	-1.7899		25.15	-1.7341		0.0168	-0.039								25.15	0.0549	-0.0091553	0	0.032	0.0824	0.0259	-0.0504	-0.5325	-1.3077	-2.8046	-3.0151	-1.648	-0.8469		25.15	0.0549	-0.0091553	0	0.032	0.0824	0.0259	-0.0504	-0.5325	-1.3077	-2.8046	-3.0151	-1.648	-0.8469
		25.2	-1.7609	-1.8552		25.2	-1.6261		0.0943	-0.1348								25.2	0.0030518	-0.0977	-0.0748	-0.061	0.0229	-0.0488	-0.1358	-0.3632	-1.2253	-2.7161	-2.9816	-1.6007	-0.7629		25.2	0.0030518	-0.0977	-0.0748	-0.061	0.0229	-0.0488	-0.1358	-0.3632	-1.2253	-2.7161	-2.9816	-1.6007	-0.7629
		25.25	-1.723	-1.8436		25.25	-1.6529		0.1206	-0.0701								25.25	0.0030518	0.032	-0.1236	-0.0366	-0.0198	-0.0504	-0.1678	-0.3876	-1.3397	-2.7481	-3.0884	-1.7365	-0.8301		25.25	0.0030518	0.032	-0.1236	-0.0366	-0.0198	-0.0504	-0.1678	-0.3876	-1.3397	-2.7481	-3.0884	-1.7365	-0.8301
		25.3	-1.7523	-1.8522		25.3	-1.7152		0.0998	-0.0371								25.3	0.0336	0.0076294	0.0244	0.0504	-0.0107	0.0015259	-0.1068	-0.4486	-1.4053	-2.8229	-3.1403	-1.6815	-0.8316		25.3	0.0336	0.0076294	0.0244	0.0504	-0.0107	0.0015259	-0.1068	-0.4486	-1.4053	-2.8229	-3.1403	-1.6815	-0.8316
		25.35	-1.745	-1.8222		25.35	-1.6578		0.0772	-0.0872								25.35	-0.0549	-0.032	0.0809	0.0412	-0.0443	0.0076294	-0.1465	-0.4181	-1.3275	-2.8397	-2.948	-1.6632	-0.856		25.35	-0.0549	-0.032	0.0809	0.0412	-0.0443	0.0076294	-0.1465	-0.4181	-1.3275	-2.8397	-2.948	-1.6632	-0.856
		25.4	-1.7487	-1.7752		25.4	-1.6511		0.0266	-0.0976								25.4	0.0153	-0.0793	0.0122	0.0122	0.0443	0.0412	-0.1465	-0.4074	-1.2833	-2.7039	-3.0396	-1.6388	-0.7889		25.4	0.0153	-0.0793	0.0122	0.0122	0.0443	0.0412	-0.1465	-0.4074	-1.2833	-2.7039	-3.0396	-1.6388	-0.7889
		25.45	-1.7413	-1.7398		25.45	-1.7243		-0.0014828	-0.017								25.45	-0.0076294	-0.0137	0.0107	-0.0107	0.0045776	-0.0641	-0.0839	-0.3204	-1.2909	-2.7145	-3.0121	-1.6785	-0.824		25.45	-0.0076294	-0.0137	0.0107	-0.0107	0.0045776	-0.0641	-0.0839	-0.3204	-1.2909	-2.7145	-3.0121	-1.6785	-0.824
		25.5	-1.7255	-1.7746		25.5	-1.6712		0.0492	-0.0542								25.5	0.0091553	-0.0336	0.0443	0.0030518	0.0336	-0.058	-0.0336	-0.4196	-1.2268	-2.7924	-2.9862	-1.6205	-0.8881		25.5	0.0091553	-0.0336	0.0443	0.0030518	0.0336	-0.058	-0.0336	-0.4196	-1.2268	-2.7924	-2.9862	-1.6205	-0.8881
		25.55	-1.8237	-1.7319		25.55	-1.6694		-0.0918	-0.1543								25.55	-0.0214	-0.0229	0.0122	-0.0504	0.0519	0.0595	-0.1617	-0.3754	-1.3061	-2.8046	-2.9556	-1.7777	-0.8743		25.55	-0.0214	-0.0229	0.0122	-0.0504	0.0519	0.0595	-0.1617	-0.3754	-1.3061	-2.8046	-2.9556	-1.7777	-0.8743
		25.6	-1.803	-1.7795		25.6	-1.6584		-0.0235	-0.1446								25.6	-0.0412	-0.032	0.0473	0	0.0030518	0.0488	-0.1968	-0.4684	-1.3535	-2.6917	-2.8931	-1.7105	-0.8484		25.6	-0.0412	-0.032	0.0473	0	0.0030518	0.0488	-0.1968	-0.4684	-1.3535	-2.6917	-2.8931	-1.7105	-0.8484
		25.65	-1.7224	-1.7807		25.65	-1.706		0.0583	-0.0164								25.65	-0.0717	-0.0565	0.0641	0.0687	-0.0412	0.0076294	-0.0992	-0.4272	-1.207	-2.7115	-2.9694	-1.5839	-0.8774		25.65	-0.0717	-0.0565	0.0641	0.0687	-0.0412	0.0076294	-0.0992	-0.4272	-1.207	-2.7115	-2.9694	-1.5839	-0.8774
		25.7	-1.6956	-1.8302		25.7	-1.6694		0.1346	-0.0262								25.7	-0.0259	-0.0168	-0.0091553	-0.0244	-0.0427	-0.0443	-0.0473	-0.4227	-1.2772	-2.6764	-2.9999	-1.564	-0.8575		25.7	-0.0259	-0.0168	-0.0091553	-0.0244	-0.0427	-0.0443	-0.0473	-0.4227	-1.2772	-2.6764	-2.9999	-1.564	-0.8575
		25.75	-1.7743	-1.7508		25.75	-1.6645		-0.0235	-0.1098								25.75	-0.0565	0.0366	-0.0336	-0.0519	-0.0244	-0.0198	-0.0793	-0.441	-1.329	-2.6917	-3.0167	-1.5244	-0.8224		25.75	-0.0565	0.0366	-0.0336	-0.0519	-0.0244	-0.0198	-0.0793	-0.441	-1.329	-2.6917	-3.0167	-1.5244	-0.8224
		25.8	-1.8207	-1.8009		25.8	-1.6517		-0.0198	-0.169								25.8	-0.0045776	-0.0259	-0.0229	0.0183	-0.0137	0.0183	-0.1129	-0.4181	-1.2436	-2.8091	-2.9526	-1.6449	-0.8514		25.8	-0.0045776	-0.0259	-0.0229	0.0183	-0.0137	0.0183	-0.1129	-0.4181	-1.2436	-2.8091	-2.9526	-1.6449	-0.8514
		25.85	-2.9877	-3.068		25.85	-2.887		0.0803	-0.1006								25.85	-0.0977	-0.0045776	-0.0214	0.0061035	0.0168	-0.0015259	-0.1221	-0.3448	-1.1978	-2.7237	-2.9007	-1.6327	-0.7721		25.85	-0.0977	-0.0045776	-0.0214	0.0061035	0.0168	-0.0015259	-0.1221	-0.3448	-1.1978	-2.7237	-2.9007	-1.6327	-0.7721
		25.9	-5.6738	-5.6882		25.9	-5.3394		0.0144	-0.3344								25.9	-0.0153	-0.0504	0.0229	0.0168	-0.0137	0.0045776	-0.0961	-0.3662	-1.2283	-2.8	-2.9221	-1.5945	-0.8377		25.9	-0.0153	-0.0504	0.0229	0.0168	-0.0137	0.0045776	-0.0961	-0.3662	-1.2283	-2.8	-2.9221	-1.5945	-0.8377
		25.95	-6.8268	-6.8387		25.95	-6.4619		0.0119	-0.3649								25.95	-0.0107	-0.0458	0.0015259	0.0015259	0.0214	-0.0305	-0.0839	-0.47	-1.2268	-2.7664	-2.8885	-1.648	-0.8453		25.95	-0.0107	-0.0458	0.0015259	0.0015259	0.0214	-0.0305	-0.0839	-0.47	-1.2268	-2.7664	-2.8885	-1.648	-0.8453
		26	-6.3898	-6.536		26	-6.2421		0.1462	-0.1476								26	0.0244	0.0488	0	0.0626	0.0198	-0.0153	-0.0824	-0.4654	-1.2146	-2.6932	-2.9282	-1.5717	-0.8224		26	0.0244	0.0488	0	0.0626	0.0198	-0.0153	-0.0824	-0.4654	-1.2146	-2.6932	-2.9282	-1.5717	-0.8224
		26.05	-5.578	-5.8457		26.05	-5.5683		0.2677	-0.0096715								26.05	-0.0122	-0.0122	0.0809	0.0091553	-0.0671	-0.0107	-0.1022	-0.3616	-1.3092	-2.6672	-2.8931	-1.6068	-0.7599		26.05	-0.0122	-0.0122	0.0809	0.0091553	-0.0671	-0.0107	-0.1022	-0.3616	-1.3092	-2.6672	-2.8931	-1.6068	-0.7599
		26.1	-4.9103	-5.0321		26.1	-4.809		0.1218	-0.1012								26.1	-0.0275	-0.0534	0.0458	-0.0885	-0.0778	0.0045776	-0.0702	-0.3647	-1.2833	-2.7817	-2.8549	-1.6144	-0.7919		26.1	-0.0275	-0.0534	0.0458	-0.0885	-0.0778	0.0045776	-0.0702	-0.3647	-1.2833	-2.7817	-2.8549	-1.6144	-0.7919
		26.15	-4.3115	-4.3637		26.15	-4.2353		0.0522	-0.0762								26.15	-0.0214	-0.0473	0.0091553	0.0107	-0.0305	-0.0549	-0.1053	-0.4776	-1.2115	-2.7512	-2.8458	-1.5854	-0.8377		26.15	-0.0214	-0.0473	0.0091553	0.0107	-0.0305	-0.0549	-0.1053	-0.4776	-1.2115	-2.7512	-2.8458	-1.5854	-0.8377
		26.2	-3.7329	-3.8529		26.2	-3.7104		0.12	-0.0225								26.2	0.0015259	-0.09	-0.0183	0.0336	0.0748	-0.0885	-0.1038	-0.4471	-1.1871	-2.7618	-2.8702	-1.6098	-0.8652		26.2	0.0015259	-0.09	-0.0183	0.0336	0.0748	-0.0885	-0.1038	-0.4471	-1.1871	-2.7618	-2.8702	-1.6098	-0.8652
		26.25	-3.2672	-3.4275		26.25	-3.2423		0.1603	-0.0249								26.25	-0.0015259	-0.0107	0.0519	-0.0122	0.0305	0.0122	-0.1282	-0.3998	-1.1658	-2.7802	-2.8961	-1.6174	-0.8759		26.25	-0.0015259	-0.0107	0.0519	-0.0122	0.0305	0.0122	-0.1282	-0.3998	-1.1658	-2.7802	-2.8961	-1.6174	-0.8759
		26.3	-2.8864	-2.9465		26.3	-2.9542		0.0602	0.0678								26.3	-0.0427	-0.0015259	0.061	-0.0412	0.0366	0.0198	-0.1129	-0.4135	-1.2787	-2.7496	-2.8702	-1.6449	-0.8347		26.3	-0.0427	-0.0015259	0.061	-0.0412	0.0366	0.0198	-0.1129	-0.4135	-1.2787	-2.7496	-2.8702	-1.6449	-0.8347
		26.35	-2.558	-2.6889		26.35	-2.5678		0.131	0.0098585								26.35	-0.0198	-0.0488	0.0183	-0.0168	0.0854	-0.0137	-0.058	-0.3876	-1.2115	-2.71	-2.8702	-1.5472	-0.7599		26.35	-0.0198	-0.0488	0.0183	-0.0168	0.0854	-0.0137	-0.058	-0.3876	-1.2115	-2.71	-2.8702	-1.5472	-0.7599
		26.4	-2.2797	-2.3606		26.4	-2.2938		0.0809	0.0141								26.4	-0.0015259	-0.0045776	0.0656	0.0336	-0.0137	-0.0351	-0.0916	-0.3983	-1.2039	-2.7039	-2.8839	-1.5396	-0.7706		26.4	-0.0015259	-0.0045776	0.0656	0.0336	-0.0137	-0.0351	-0.0916	-0.3983	-1.2039	-2.7039	-2.8839	-1.5396	-0.7706
		26.45	-2.0801	-2.1543		26.45	-2.1357		0.0742	0.0556								26.45	-0.0122	-0.0427	-0.0702	0.061	0.0198	-0.0076294	-0.0519	-0.473	-1.2207	-2.655	-2.887	-1.5823	-0.7919		26.45	-0.0122	-0.0427	-0.0702	0.061	0.0198	-0.0076294	-0.0519	-0.473	-1.2207	-2.655	-2.887	-1.5823	-0.7919
		26.5	-1.9202	-1.9693		26.5	-1.9221		0.0492	0.0019185								26.5	-0.0381	0	-0.0305	-0.0168	-0.032	0.0122	-0.1312	-0.4837	-1.2497	-2.6978	-2.861	-1.5656	-0.8179		26.5	-0.0381	0	-0.0305	-0.0168	-0.032	0.0122	-0.1312	-0.4837	-1.2497	-2.6978	-2.861	-1.5656	-0.8179
		26.55	-1.7035	-1.8216		26.55	-1.8122		0.1181	0.1087								26.55	0.0076294	-0.0443	-0.0076294	0.0076294	0.0107	0.058	-0.0549	-0.4044	-1.2344	-2.7405	-2.8748	-1.5625	-0.856		26.55	0.0076294	-0.0443	-0.0076294	0.0076294	0.0107	0.058	-0.0549	-0.4044	-1.2344	-2.7405	-2.8748	-1.5625	-0.856
		26.6	-1.6663	-1.7203		26.6	-1.6908		0.0541	0.0245								26.6	0.0427	0.0030518	0.029	-0.0504	0.0030518	-0.0275	-0.0931	-0.3754	-1.2329	-2.7206	-2.8229	-1.5533	-0.8179		26.6	0.0427	0.0030518	0.029	-0.0504	0.0030518	-0.0275	-0.0931	-0.3754	-1.2329	-2.7206	-2.8229	-1.5533	-0.8179
		26.65	-1.5204	-1.5592		26.65	-1.565		0.0388	0.0446								26.65	-0.0824	-0.0565	-0.0259	-0.0549	0.0397	0.0107	-0.0977	-0.4593	-1.1963	-2.6718	-2.8244	-1.5045	-0.8041		26.65	-0.0824	-0.0565	-0.0259	-0.0549	0.0397	0.0107	-0.0977	-0.4593	-1.1963	-2.6718	-2.8244	-1.5045	-0.8041
		26.7	-1.3971	-1.4658		26.7	-1.3911		0.0687	-0.0060115								26.7	-0.1007	-0.0549	-0.0030518	-0.0137	0	-0.0045776	-0.1083	-0.4089	-1.1276	-2.6871	-2.8534	-1.5198	-0.8896		26.7	-0.1007	-0.0549	-0.0030518	-0.0137	0	-0.0045776	-0.1083	-0.4089	-1.1276	-2.6871	-2.8534	-1.5198	-0.8896
		26.75	-1.2769	-1.3395		26.75	-1.327		0.0626	0.0501								26.75	-0.0091553	-0.0366	0.0336	-0.0443	-0.0641	0.0412	-0.1099	-0.4837	-1.2558	-2.7557	-2.8397	-1.5656	-0.885		26.75	-0.0091553	-0.0366	0.0336	-0.0443	-0.0641	0.0412	-0.1099	-0.4837	-1.2558	-2.7557	-2.8397	-1.5656	-0.885
		26.8	-1.2329	-1.2839		26.8	-1.258		0.051	0.0251								26.8	-0.0412	0.0275	0.0214	-0.0107	0.0595	-0.0045776	-0.1617	-0.3723	-1.2115	-2.655	-2.8717	-1.5869	-0.8606		26.8	-0.0412	0.0275	0.0214	-0.0107	0.0595	-0.0045776	-0.1617	-0.3723	-1.2115	-2.655	-2.8717	-1.5869	-0.8606
		26.85	-1.1279	-1.2748		26.85	-1.1713		0.1468	0.0434								26.85	0.0091553	0.0244	0.0366	0.0275	0.0305	-0.0198	-0.1587	-0.3799	-1.2237	-2.5559	-2.7878	-1.5732	-0.7721		26.85	0.0091553	0.0244	0.0366	0.0275	0.0305	-0.0198	-0.1587	-0.3799	-1.2237	-2.5559	-2.7878	-1.5732	-0.7721
		26.9	-1.0553	-1.0416		26.9	-1.0957		-0.0137	0.0404								26.9	-0.0244	-0.0366	0.0351	0.0809	-0.0854	0.0824	-0.1022	-0.3555	-1.1734	-2.6718	-2.7771	-1.5732	-0.7889		26.9	-0.0244	-0.0366	0.0351	0.0809	-0.0854	0.0824	-0.1022	-0.3555	-1.1734	-2.6718	-2.7771	-1.5732	-0.7889
		26.95	-1.0236	-1.0001		26.95	-1.0011		-0.0235	-0.0225								26.95	-0.0793	-0.0809	0.0351	0	0.0183	0.0091553	-0.1602	-0.4272	-1.1383	-2.6962	-2.7863	-1.4893	-0.8286		26.95	-0.0793	-0.0809	0.0351	0	0.0183	0.0091553	-0.1602	-0.4272	-1.1383	-2.6962	-2.7863	-1.4893	-0.8286
		27	-0.9589	-0.9922		27	-0.9736		0.0333	0.0147								27	-0.0443	-0.0275	0.0153	0.0168	-0.0549	-0.0488	-0.1221	-0.4486	-1.1871	-2.7649	-2.8168	-1.5625	-0.853		27	-0.0443	-0.0275	0.0153	0.0168	-0.0549	-0.0488	-0.1221	-0.4486	-1.1871	-2.7649	-2.8168	-1.5625	-0.853
		27.05	-0.8868	-0.9897		27.05	-0.9583		0.1029	0.0715								27.05	-0.0717	0	0.061	0.0061035	-0.0443	0.0275	-0.0824	-0.4913	-1.1963	-2.7451	-2.7969	-1.4938	-0.7278		27.05	-0.0717	0	0.061	0.0061035	-0.0443	0.0275	-0.0824	-0.4913	-1.1963	-2.7451	-2.7969	-1.4938	-0.7278
		27.1	-0.8759	-0.8762		27.1	-0.8375		0.00034919	-0.0384								27.1	-0.0091553	-0.0732	0.0045776	-0.029	-0.0366	0.0488	-0.0427	-0.415	-1.1658	-2.6642	-2.7542	-1.4862	-0.856		27.1	-0.0091553	-0.0732	0.0045776	-0.029	-0.0366	0.0488	-0.0427	-0.415	-1.1658	-2.6642	-2.7542	-1.4862	-0.856
		27.15	-0.7379	-0.897		27.15	-0.7746		0.159	0.0367								27.15	0.0412	-0.1099	-0.0015259	0.0595	0.0168	-0.0824	-0.1114	-0.4364	-1.2207	-2.6047	-2.7832	-1.5869	-0.9018		27.15	0.0412	-0.1099	-0.0015259	0.0595	0.0168	-0.0824	-0.1114	-0.4364	-1.2207	-2.6047	-2.7832	-1.5869	-0.9018
		27.2	-0.7074	-0.8884		27.2	-0.8625		0.181	0.1551								27.2	0.0107	-0.0091553	-0.0168	0.061	0.0641	-0.0641	-0.1007	-0.4593	-1.2222	-2.6642	-2.7588	-1.6556	-0.8392		27.2	0.0107	-0.0091553	-0.0168	0.061	0.0641	-0.0641	-0.1007	-0.4593	-1.2222	-2.6642	-2.7588	-1.6556	-0.8392
		27.25	-0.7117	-0.7761		27.25	-0.7606		0.0644	0.0489								27.25	-0.0565	-0.0214	0.0091553	-0.0259	-0.0656	0.0702	-0.2121	-0.3677	-1.1765	-2.6474	-2.8122	-1.6068	-0.7996		27.25	-0.0565	-0.0214	0.0091553	-0.0259	-0.0656	0.0702	-0.2121	-0.3677	-1.1765	-2.6474	-2.8122	-1.6068	-0.7996
		27.3	-0.7373	-0.6516		27.3	-0.6782		-0.0857	-0.0591								27.3	-0.0030518	-0.0381	-0.0366	0.0091553	-0.0549	0.0565	-0.1984	-0.3754	-1.236	-2.6306	-2.8061	-1.5595	-0.856		27.3	-0.0030518	-0.0381	-0.0366	0.0091553	-0.0549	0.0565	-0.1984	-0.3754	-1.236	-2.6306	-2.8061	-1.5595	-0.856
		27.35	-0.7214	-0.6742		27.35	-0.6373		-0.0473	-0.0841								27.35	0.0534	-0.029	0.1221	0.0244	0.0214	0.0153	-0.1495	-0.3998	-1.0788	-2.6672	-2.7603	-1.5289	-0.7843		27.35	0.0534	-0.029	0.1221	0.0244	0.0214	0.0153	-0.1495	-0.3998	-1.0788	-2.6672	-2.7603	-1.5289	-0.7843
		27.4	-0.6793	-0.6437		27.4	-0.6818		-0.0357	0.0025285								27.4	-0.029	-0.032	0.1053	0.0091553	0.0015259	-0.0519	-0.1144	-0.4089	-1.1093	-2.5391	-2.739	-1.4908	-0.7187		27.4	-0.029	-0.032	0.1053	0.0091553	0.0015259	-0.0519	-0.1144	-0.4089	-1.1093	-2.5391	-2.739	-1.4908	-0.7187
		27.45	-0.5548	-0.6272		27.45	-0.6184		0.0724	0.0636								27.45	-0.0045776	0.0336	0.0091553	0.0305	0.032	0.0030518	-0.0122	-0.4471	-1.2009	-2.6413	-2.7222	-1.5366	-0.8377		27.45	-0.0045776	0.0336	0.0091553	0.0305	0.032	0.0030518	-0.0122	-0.4471	-1.2009	-2.6413	-2.7222	-1.5366	-0.8377
		27.5	-0.5786	-0.582		27.5	-0.5744		0.0034012	-0.0041855								27.5	-0.0931	-0.0137	0.029	0.029	0.0198	0.0244	-0.0259	-0.3891	-1.2695	-2.6596	-2.7039	-1.5366	-0.8118		27.5	-0.0931	-0.0137	0.029	0.029	0.0198	0.0244	-0.0259	-0.3891	-1.2695	-2.6596	-2.7039	-1.5366	-0.8118
		27.55	-0.6244	-0.5735		27.55	-0.5317		-0.0509	-0.0927								27.55	-0.0748	-0.0473	-0.0045776	0.0122	-0.0122	0.058	-0.1343	-0.4242	-1.2085	-2.5986	-2.7481	-1.4832	-0.7416		27.55	-0.0748	-0.0473	-0.0045776	0.0122	-0.0122	0.058	-0.1343	-0.4242	-1.2085	-2.5986	-2.7481	-1.4832	-0.7416
		27.6	-0.5157	-0.5106		27.6	-0.5665		-0.0051448	0.0507								27.6	-0.0595	-0.0122	0.029	0.0076294	0.0168	0.061	-0.1328	-0.3677	-1.1978	-2.6321	-2.7481	-1.5442	-0.8804		27.6	-0.0595	-0.0122	0.029	0.0076294	0.0168	0.061	-0.1328	-0.3677	-1.1978	-2.6321	-2.7481	-1.5442	-0.8804
		27.65	-0.5017	-0.4862		27.65	-0.4585		-0.0155	-0.0432								27.65	0.0488	-0.0641	0.0153	0.0458	0.0305	-0.0504	-0.1617	-0.3708	-1.1765	-2.6321	-2.7252	-1.5701	-0.8301		27.65	0.0488	-0.0641	0.0153	0.0458	0.0305	-0.0504	-0.1617	-0.3708	-1.1765	-2.6321	-2.7252	-1.5701	-0.8301
		27.7	-0.5096	-0.5356		27.7	-0.4725		0.026	-0.0371								27.7	0.0030518	-0.1053	0.0504	-0.0641	0.0107	0.0076294	-0.0702	-0.4807	-1.1856	-2.7374	-2.7161	-1.5579	-0.7965		27.7	0.0030518	-0.1053	0.0504	-0.0641	0.0107	0.0076294	-0.0702	-0.4807	-1.1856	-2.7374	-2.7161	-1.5579	-0.7965
		27.75	-0.5261	-0.5051		27.75	-0.4774		-0.021	-0.0487								27.75	-0.0656	-0.0168	-0.029	-0.0168	-0.0565	-0.0275	-0.0504	-0.4013	-1.1505	-2.6718	-2.7039	-1.593	-0.7645		27.75	-0.0656	-0.0168	-0.029	-0.0168	-0.0565	-0.0275	-0.0504	-0.4013	-1.1505	-2.6718	-2.7039	-1.593	-0.7645
		27.8	-0.4156	-0.4264		27.8	-0.4487		0.0107	0.033								27.8	-0.0045776	0.0061035	0.0259	0.0336	-0.0854	0.029	-0.1419	-0.4181	-1.1536	-2.7206	-2.6871	-1.5335	-0.7553		27.8	-0.0045776	0.0061035	0.0259	0.0336	-0.0854	0.029	-0.1419	-0.4181	-1.1536	-2.7206	-2.6871	-1.5335	-0.7553
		27.85	-0.4254	-0.4368		27.85	-0.384		0.0113	-0.0414								27.85	0.0641	0.0381	0.0671	0.0656	0.0030518	0.0137	-0.1328	-0.4074	-1.1612	-2.5986	-2.7542	-1.4877	-0.8118		27.85	0.0641	0.0381	0.0671	0.0656	0.0030518	0.0137	-0.1328	-0.4074	-1.1612	-2.5986	-2.7542	-1.4877	-0.8118
		27.9	-0.4773	-0.3788		27.9	-0.4292		-0.0985	-0.0481								27.9	-0.0702	-0.0565	0.0137	0.0946	-0.0045776	-0.032	-0.1022	-0.4425	-1.2146	-2.5925	-2.6367	-1.4908	-0.769		27.9	-0.0702	-0.0565	0.0137	0.0946	-0.0045776	-0.032	-0.1022	-0.4425	-1.2146	-2.5925	-2.6367	-1.4908	-0.769
		27.95	-0.4791	-0.3904		27.95	-0.4316		-0.0888	-0.0475								27.95	-0.0732	-0.0427	-0.0259	-0.0030518	-0.0214	0.0091553	-0.1175	-0.4074	-1.1734	-2.7252	-2.6779	-1.5732	-0.8072		27.95	-0.0732	-0.0427	-0.0259	-0.0030518	-0.0214	0.0091553	-0.1175	-0.4074	-1.1734	-2.7252	-2.6779	-1.5732	-0.8072
		28	-0.3986	-0.474		28	-0.4072		0.0754	0.0086315								28	-0.0244	-0.0229	0.0030518	-0.0412	0.029	0.0015259	-0.1297	-0.415	-1.1658	-2.71	-2.6672	-1.5198	-0.8148		28	-0.0244	-0.0229	0.0030518	-0.0412	0.029	0.0015259	-0.1297	-0.415	-1.1658	-2.71	-2.6672	-1.5198	-0.8148
		28.05	-0.3247	-0.3208		28.05	-0.3761		-0.0039238	0.0514								28.05	-0.0366	-0.0519	-0.0565	-0.0336	-0.029	-0.0168	-0.1129	-0.3906	-1.2512	-2.6642	-2.713	-1.5442	-0.856		28.05	-0.0366	-0.0519	-0.0565	-0.0336	-0.029	-0.0168	-0.1129	-0.3906	-1.2512	-2.6642	-2.713	-1.5442	-0.856
		28.1	-0.3833	-0.2915		28.1	-0.2552		-0.0918	-0.1281								28.1	-0.061	-0.0214	0.0565	0.0427	0.0122	0.029	-0.1251	-0.4059	-1.1444	-2.6062	-2.6062	-1.4969	-0.7782		28.1	-0.061	-0.0214	0.0565	0.0427	0.0122	0.029	-0.1251	-0.4059	-1.1444	-2.6062	-2.6062	-1.4969	-0.7782
		28.15	-0.3973	-0.3818		28.15	-0.3413		-0.0155	-0.0561								28.15	-0.0626	-0.0214	0.0183	-0.029	0.1266	-0.0030518	-0.116	-0.4196	-1.1612	-2.6199	-2.5742	-1.4908	-0.8041		28.15	-0.0626	-0.0214	0.0183	-0.029	0.1266	-0.0030518	-0.116	-0.4196	-1.1612	-2.6199	-2.5742	-1.4908	-0.8041
		28.2	-0.3271	-0.3281		28.2	-0.3773		0.00095919	0.0501								28.2	-0.0427	-0.0015259	-0.0137	0.0565	0.0061035	-0.029	-0.1358	-0.4135	-1.0651	-2.6077	-2.5681	-1.619	-0.8408		28.2	-0.0427	-0.0015259	-0.0137	0.0565	0.0061035	-0.029	-0.1358	-0.4135	-1.0651	-2.6077	-2.5681	-1.619	-0.8408
		28.25	-0.3827	-0.3055		28.25	-0.2985		-0.0772	-0.0841								28.25	0.0305	-0.0244	0.0473	0.0641	-0.0061035	-0.0015259	-0.1205	-0.4105	-1.2299	-2.5818	-2.6978	-1.5305	-0.8713		28.25	0.0305	-0.0244	0.0473	0.0641	-0.0061035	-0.0015259	-0.1205	-0.4105	-1.2299	-2.5818	-2.6978	-1.5305	-0.8713
		28.3	-0.3387	-0.3275		28.3	-0.2613		-0.0112	-0.0774								28.3	-0.0351	-0.0534	0.0824	-0.0519	-0.0381	0.0671	-0.119	-0.3647	-1.236	-2.6779	-2.6688	-1.5549	-0.7675		28.3	-0.0351	-0.0534	0.0824	-0.0519	-0.0381	0.0671	-0.119	-0.3647	-1.236	-2.6779	-2.6688	-1.5549	-0.7675
		28.35	-0.3296	-0.2585		28.35	-0.3242		-0.0711	-0.0054065								28.35	-0.0168	-0.0366	0.0656	-0.0015259	0.0305	0.0732	-0.1312	-0.3372	-1.0864	-2.7008	-2.6596	-1.5671	-0.8636		28.35	-0.0168	-0.0366	0.0656	-0.0015259	0.0305	0.0732	-0.1312	-0.3372	-1.0864	-2.7008	-2.6596	-1.5671	-0.8636
		28.4	-0.3638	-0.2079		28.4	-0.3162		-0.1559	-0.0475								28.4	-0.0259	0.0504	0.0977	0.0305	0	-0.0412	-0.061	-0.4059	-1.1215	-2.5879	-2.6352	-1.506	-0.7904		28.4	-0.0259	0.0504	0.0977	0.0305	0	-0.0412	-0.061	-0.4059	-1.1215	-2.5879	-2.6352	-1.506	-0.7904
		28.45	-0.2295	-0.2866		28.45	-0.2808		0.0571	0.0514								28.45	-0.1114	-0.0183	-0.0336	-0.0519	-0.0015259	-0.0565	-0.116	-0.4242	-1.1627	-2.5864	-2.6672	-1.4343	-0.7141		28.45	-0.1114	-0.0183	-0.0336	-0.0519	-0.0015259	-0.0565	-0.116	-0.4242	-1.1627	-2.5864	-2.6672	-1.4343	-0.7141
		28.5	-0.2856	-0.2628		28.5	-0.2583		-0.0228	-0.0274								28.5	-0.0427	-0.0305	0.0458	-0.0229	-0.0275	0.0473	-0.0626	-0.4166	-1.1261	-2.5894	-2.5742	-1.4877	-0.7401		28.5	-0.0427	-0.0305	0.0458	-0.0229	-0.0275	0.0473	-0.0626	-0.4166	-1.1261	-2.5894	-2.5742	-1.4877	-0.7401
		28.55	-0.2728	-0.2536		28.55	-0.2827		-0.0192	0.0098525								28.55	-0.0488	-0.0153	-0.0091553	0.061	0.0214	-0.0045776	-0.1022	-0.4517	-1.1459	-2.6474	-2.5971	-1.5244	-0.8316		28.55	-0.0488	-0.0153	-0.0091553	0.061	0.0214	-0.0045776	-0.1022	-0.4517	-1.1459	-2.6474	-2.5971	-1.5244	-0.8316
		28.6	-0.3143	-0.1743		28.6	-0.2192		-0.14	-0.0951								28.6	-0.0366	-0.0854	-0.0168	-0.0473	-0.0168	-0.0336	-0.177	-0.4013	-1.0986	-2.6764	-2.6169	-1.4908	-0.798		28.6	-0.0366	-0.0854	-0.0168	-0.0473	-0.0168	-0.0336	-0.177	-0.4013	-1.0986	-2.6764	-2.6169	-1.4908	-0.798
		28.65	-0.2734	-0.2176		28.65	-0.1942		-0.0558	-0.0793								28.65	-0.0687	-0.0458	-0.0045776	0.0351	-0.0107	0.0153	-0.1465	-0.4013	-1.1597	-2.6138	-2.5955	-1.474	-0.8102		28.65	-0.0687	-0.0458	-0.0045776	0.0351	-0.0107	0.0153	-0.1465	-0.4013	-1.1597	-2.6138	-2.5955	-1.474	-0.8102
		28.7	-0.2936	-0.225		28.7	-0.2711		-0.0686	-0.0225								28.7	-0.0809	0.0259	0.0168	0.0045776	-0.0015259	-0.0381	-0.0961	-0.3433	-1.1215	-2.6184	-2.5269	-1.5595	-0.9018		28.7	-0.0809	0.0259	0.0168	0.0045776	-0.0015259	-0.0381	-0.0961	-0.3433	-1.1215	-2.6184	-2.5269	-1.5595	-0.9018
		28.75	-0.3461	-0.2024		28.75	-0.221		-0.1437	-0.125								28.75	-0.0977	-0.0259	-0.0030518	-0.0412	-0.061	0.0183	-0.1007	-0.4196	-1.12	-2.6199	-2.5833	-1.5503	-0.8301		28.75	-0.0977	-0.0259	-0.0030518	-0.0412	-0.061	0.0183	-0.1007	-0.4196	-1.12	-2.6199	-2.5833	-1.5503	-0.8301
		28.8	-0.2515	-0.1999		28.8	-0.2143		-0.0515	-0.0371								28.8	-0.0091553	-0.0748	0.0214	0.0045776	-0.0443	-0.0565	-0.1602	-0.3601	-1.1017	-2.6306	-2.5696	-1.4816	-0.8179		28.8	-0.0091553	-0.0748	0.0214	0.0045776	-0.0443	-0.0565	-0.1602	-0.3601	-1.1017	-2.6306	-2.5696	-1.4816	-0.8179
		28.85	-0.2142	-0.1908		28.85	-0.2046		-0.0235	-0.0096785								28.85	0.0168	0.0534	-0.0504	-0.0748	0.0702	-0.0443	-0.1724	-0.4257	-1.088	-2.5711	-2.5314	-1.4999	-0.7751		28.85	0.0168	0.0534	-0.0504	-0.0748	0.0702	-0.0443	-0.1724	-0.4257	-1.088	-2.5711	-2.5314	-1.4999	-0.7751
		28.9	-0.2026	-0.1835		28.9	-0.207		-0.0192	0.0043595								28.9	0.0091553	-0.0183	0.0015259	-0.0061035	-0.0168	0.0183	-0.1007	-0.4013	-1.1566	-2.6184	-2.5589	-1.5122	-0.7523		28.9	0.0091553	-0.0183	0.0015259	-0.0061035	-0.0168	0.0183	-0.1007	-0.4013	-1.1566	-2.6184	-2.5589	-1.5122	-0.7523
		28.95	-0.2551	-0.2012		28.95	-0.2418		-0.054	-0.0133								28.95	0.0351	-0.0565	0.032	0.0061035	-0.0977	-0.0641	-0.1236	-0.3983	-1.1704	-2.6306	-2.5742	-1.4847	-0.8194		28.95	0.0351	-0.0565	0.032	0.0061035	-0.0977	-0.0641	-0.1236	-0.3983	-1.1704	-2.6306	-2.5742	-1.4847	-0.8194
		29	-0.2051	-0.2268		29	-0.1704		0.0217	-0.0347								29	-0.0488	0.0061035	0.0488	0.0916	-0.0366	-0.0443	-0.1678	-0.3601	-1.1185	-2.5742	-2.5589	-1.4984	-0.8179		29	-0.0488	0.0061035	0.0488	0.0916	-0.0366	-0.0443	-0.1678	-0.3601	-1.1185	-2.5742	-2.5589	-1.4984	-0.8179
		29.05	-0.2393	-0.1944		29.05	-0.1569		-0.0448	-0.0823								29.05	-0.1694	-0.1007	0.0229	0.0427	0.061	-0.0397	-0.0671	-0.4013	-1.1124	-2.5391	-2.5543	-1.5045	-0.7645		29.05	-0.1694	-0.1007	0.0229	0.0427	0.061	-0.0397	-0.0671	-0.4013	-1.1124	-2.5391	-2.5543	-1.5045	-0.7645
		29.1	-0.26	-0.1609		29.1	-0.1521		-0.0991	-0.1079								29.1	-0.0732	0.032	-0.0336	-0.0275	-0.0656	-0.0183	-0.0702	-0.3815	-1.0574	-2.4796	-2.5208	-1.4969	-0.8362		29.1	-0.0732	0.032	-0.0336	-0.0275	-0.0656	-0.0183	-0.0702	-0.3815	-1.0574	-2.4796	-2.5208	-1.4969	-0.8362
		29.15	-0.1617	-0.1578		29.15	-0.1576		-0.0039238	-0.0041851								29.15	0.0244	-0.029	0	0.0153	0.0259	0.0015259	-0.1007	-0.4288	-1.0956	-2.5894	-2.5192	-1.5472	-0.8041		29.15	0.0244	-0.029	0	0.0153	0.0259	0.0015259	-0.1007	-0.4288	-1.0956	-2.5894	-2.5192	-1.5472	-0.8041
		29.2	-0.1617	-0.1548		29.2	-0.1472		-0.0069758	-0.0146								29.2	0.0748	-0.0168	0.0839	0.0259	0.0412	0.0137	-0.2014	-0.4944	-1.0941	-2.6978	-2.5803	-1.5579	-0.7584		29.2	0.0748	-0.0168	0.0839	0.0259	0.0412	0.0137	-0.2014	-0.4944	-1.0941	-2.6978	-2.5803	-1.5579	-0.7584
		29.25	-0.3027	-0.1578		29.25	-0.1447		-0.1449	-0.158								29.25	-0.0854	0.0412	-0.0122	0.0931	-0.029	-0.0045776	-0.1068	-0.415	-1.1261	-2.5696	-2.4994	-1.5091	-0.7187		29.25	-0.0854	0.0412	-0.0122	0.0931	-0.029	-0.0045776	-0.1068	-0.415	-1.1261	-2.5696	-2.4994	-1.5091	-0.7187
		29.3	-0.2283	-0.1792		29.3	-0.2021		-0.0491	-0.0262								29.3	-0.0534	-0.0275	-0.0839	-0.0076294	-0.032	-0.0015259	-0.145	-0.4044	-1.0971	-2.5452	-2.4811	-1.4175	-0.8102		29.3	-0.0534	-0.0275	-0.0839	-0.0076294	-0.032	-0.0015259	-0.145	-0.4044	-1.0971	-2.5452	-2.4811	-1.4175	-0.8102
		29.35	-0.1959	-0.12		29.35	-0.1386		-0.0759	-0.0573								29.35	0.032	-0.0839	0.0091553	-0.0427	-0.0244	0.0061035	-0.1648	-0.3952	-1.1078	-2.5177	-2.5436	-1.4404	-0.7599		29.35	0.032	-0.0839	0.0091553	-0.0427	-0.0244	0.0061035	-0.1648	-0.3952	-1.1078	-2.5177	-2.5436	-1.4404	-0.7599
		29.4	-0.2002	-0.1157		29.4	-0.1063		-0.0845	-0.0939								29.4	-0.0534	-0.0137	0.0854	-0.0473	0.0244	-0.0443	-0.1266	-0.3677	-1.0925	-2.6138	-2.5513	-1.4954	-0.795		29.4	-0.0534	-0.0137	0.0854	-0.0473	0.0244	-0.0443	-0.1266	-0.3677	-1.0925	-2.6138	-2.5513	-1.4954	-0.795
		29.45	-0.2142	-0.037		29.45	-0.257		-0.1773	0.0428								29.45	-0.1205	-0.0030518	0.0687	0.0397	0.0183	-0.0153	-0.119	-0.4028	-1.0819	-2.5497	-2.4948	-1.4694	-0.8026		29.45	-0.1205	-0.0030518	0.0687	0.0397	0.0183	-0.0153	-0.119	-0.4028	-1.0819	-2.5497	-2.4948	-1.4694	-0.8026
		29.5	-0.1782	-0.1529		29.5	-0.1386		-0.0253	-0.0396								29.5	-0.09	-0.0732	0.0305	0.0122	0.0091553	-0.0259	-0.1297	-0.3906	-1.1215	-2.533	-2.4689	-1.4847	-0.8087		29.5	-0.09	-0.0732	0.0305	0.0122	0.0091553	-0.0259	-0.1297	-0.3906	-1.1215	-2.533	-2.4689	-1.4847	-0.8087
		29.55	-0.2576	-0.1328		29.55	-0.0837		-0.1248	-0.1739								29.55	-0.0534	-0.0458	-0.0259	0.0748	-0.0732	-0.0854	-0.0961	-0.441	-1.1383	-2.626	-2.5223	-1.4374	-0.7462		29.55	-0.0534	-0.0458	-0.0259	0.0748	-0.0732	-0.0854	-0.0961	-0.441	-1.1383	-2.626	-2.5223	-1.4374	-0.7462
		29.6	-0.1996	-0.0577		29.6	-0.1215		-0.1419	-0.078								29.6	-0.0183	0.0351	-0.0458	-0.0412	-0.0702	-0.0122	-0.1434	-0.3174	-1.1734	-2.6245	-2.5299	-1.4343	-0.7584		29.6	-0.0183	0.0351	-0.0458	-0.0412	-0.0702	-0.0122	-0.1434	-0.3174	-1.1734	-2.6245	-2.5299	-1.4343	-0.7584
		29.65	-0.116	-0.0956		29.65	-0.1154		-0.0204	-0.00052337								29.65	-0.032	0.0045776	0.1068	-0.0534	-0.0045776	0.0366	-0.0839	-0.3845	-1.1307	-2.6031	-2.4857	-1.4572	-0.8377		29.65	-0.032	0.0045776	0.1068	-0.0534	-0.0045776	0.0366	-0.0839	-0.3845	-1.1307	-2.6031	-2.4857	-1.4572	-0.8377
		29.7	-0.1489	-0.0876		29.7	-0.0959		-0.0613	-0.053								29.7	-0.0626	0.0122	-0.0091553	0.0336	-0.0198	-0.1144	-0.1404	-0.4684	-1.0834	-2.5757	-2.4826	-1.445	-0.8652		29.7	-0.0626	0.0122	-0.0091553	0.0336	-0.0198	-0.1144	-0.1404	-0.4684	-1.0834	-2.5757	-2.4826	-1.445	-0.8652
		29.75	-0.2026	-0.1047		29.75	-0.1344		-0.0979	-0.0683								29.75	-0.0443	0.0107	0.032	-0.0259	-0.0214	-0.0839	-0.1266	-0.3647	-1.0681	-2.533	-2.504	-1.4755	-0.7889		29.75	-0.0443	0.0107	0.032	-0.0259	-0.0214	-0.0839	-0.1266	-0.3647	-1.0681	-2.533	-2.504	-1.4755	-0.7889
		29.8	-0.1672	-0.0846		29.8	-0.099		-0.0827	-0.0683								29.8	-0.0351	-0.0015259	0.0122	0.0107	-0.0168	0	-0.0595	-0.4135	-1.1231	-2.5726	-2.4796	-1.4862	-0.8072		29.8	-0.0351	-0.0015259	0.0122	0.0107	-0.0168	0	-0.0595	-0.4135	-1.1231	-2.5726	-2.4796	-1.4862	-0.8072
		29.85	-0.1593	-0.0827		29.85	-0.11		-0.0766	-0.0494								29.85	-0.032	-0.0153	0.0473	0.0107	-0.0488	-0.0198	-0.2502	-0.3616	-1.0208	-2.5726	-2.3605	-1.474	-0.8163		29.85	-0.032	-0.0153	0.0473	0.0107	-0.0488	-0.0198	-0.2502	-0.3616	-1.0208	-2.5726	-2.3605	-1.474	-0.8163
		29.9	-0.1642	-0.1578		29.9	-0.1209		-0.0063658	-0.0432								29.9	-0.0565	-0.0626	-0.029	0.0183	-0.0427	-0.0183	-0.2258	-0.3738	-1.0712	-2.6444	-2.4887	-1.4435	-0.7935		29.9	-0.0565	-0.0626	-0.029	0.0183	-0.0427	-0.0183	-0.2258	-0.3738	-1.0712	-2.6444	-2.4887	-1.4435	-0.7935
		29.95	-0.1825	-0.1096		29.95	-0.08		-0.0729	-0.1025								29.95	0.0122	-0.0671	-0.0122	0.0534	0.0229	-0.0702	-0.1068	-0.3586	-1.1322	-2.5681	-2.5436	-1.4175	-0.7614		29.95	0.0122	-0.0671	-0.0122	0.0534	0.0229	-0.0702	-0.1068	-0.3586	-1.1322	-2.5681	-2.5436	-1.4175	-0.7614
		30	-0.152	-0.0070626		30	-0.091		-0.1449	-0.0609								30	-0.09	-0.0366	0.0229	-0.0549	0.0961	-0.0626	-0.1709	-0.4181	-1.1169	-2.4841	-2.5009	-1.4877	-0.7629		30	-0.09	-0.0366	0.0229	-0.0549	0.0961	-0.0626	-0.1709	-0.4181	-1.1169	-2.4841	-2.5009	-1.4877	-0.7629
		30.05	-0.1581	-0.12		30.05	-0.1002		-0.0381	-0.0579								30.05	-0.0839	-0.0045776	-0.0015259	-0.0107	0.0717	-0.0122	-0.1251	-0.3891	-1.0178	-2.5543	-2.4322	-1.4359	-0.827		30.05	-0.0839	-0.0045776	-0.0015259	-0.0107	0.0717	-0.0122	-0.1251	-0.3891	-1.0178	-2.5543	-2.4322	-1.4359	-0.827
		30.1	-0.1959	-0.0724		30.1	-0.0672		-0.1236	-0.1287								30.1	-0.0351	-0.0351	0.0473	0.0488	-0.0061035	-0.0519	-0.09	-0.3067	-1.1032	-2.5925	-2.4368	-1.4679	-0.7904		30.1	-0.0351	-0.0351	0.0473	0.0488	-0.0061035	-0.0519	-0.09	-0.3067	-1.1032	-2.5925	-2.4368	-1.4679	-0.7904
		30.15	-0.1373	-0.051		30.15	-0.0874		-0.0863	-0.05								30.15	-0.0397	-0.032	0.0137	0.0168	0.0183	-0.0534	-0.1465	-0.3555	-1.0742	-2.5711	-2.507	-1.4267	-0.7736		30.15	-0.0397	-0.032	0.0137	0.0168	0.0183	-0.0534	-0.1465	-0.3555	-1.0742	-2.5711	-2.507	-1.4267	-0.7736
		30.2	-0.1318	-0.0638		30.2	-0.1399		-0.068	0.0080217								30.2	-0.0259	-0.0153	0.029	0.0534	0.0259	0.0336	-0.1541	-0.4532	-1.1475	-2.5314	-2.4902	-1.4755	-0.7721		30.2	-0.0259	-0.0153	0.029	0.0534	0.0259	0.0336	-0.1541	-0.4532	-1.1475	-2.5314	-2.4902	-1.4755	-0.7721
		30.25	-0.1672	-0.112		30.25	-0.1008		-0.0552	-0.0664								30.25	-0.0458	0.0916	-0.0107	0.0153	-0.0153	-0.0015259	-0.1221	-0.5096	-1.0925	-2.565	-2.4445	-1.5656	-0.8789		30.25	-0.0458	0.0916	-0.0107	0.0153	-0.0153	-0.0015259	-0.1221	-0.5096	-1.0925	-2.565	-2.4445	-1.5656	-0.8789
		30.3	-0.0854	-0.0986		30.3	-0.041		0.0132	-0.0445								30.3	-0.0565	-0.0916	-0.0748	-0.0778	-0.0656	0	-0.0763	-0.4028	-0.9964	-2.5421	-2.4536	-1.4771	-0.7248		30.3	-0.0565	-0.0916	-0.0748	-0.0778	-0.0656	0	-0.0763	-0.4028	-0.9964	-2.5421	-2.4536	-1.4771	-0.7248
		30.35	-0.1361	-0.0388		30.35	-0.0819		-0.0973	-0.0542								30.35	-0.0122	-0.09	0.0427	-0.0443	-0.0214	-0.0137	-0.0809	-0.3799	-1.0269	-2.6092	-2.3987	-1.4298	-0.7416		30.35	-0.0122	-0.09	0.0427	-0.0443	-0.0214	-0.0137	-0.0809	-0.3799	-1.0269	-2.6092	-2.3987	-1.4298	-0.7416
		30.4	-0.1813	-0.1163		30.4	-0.0855		-0.065	-0.0957								30.4	-0.0458	-0.0061035	0.0259	0.0626	0.0504	0.058	-0.0977	-0.3693	-1.0819	-2.5085	-2.4475	-1.4313	-0.8621		30.4	-0.0458	-0.0061035	0.0259	0.0626	0.0504	0.058	-0.0977	-0.3693	-1.0819	-2.5085	-2.4475	-1.4313	-0.8621
		30.45	-0.1367	-0.0669		30.45	-0.0849		-0.0698	-0.0518								30.45	-0.058	0.0626	0.0778	-0.0336	-0.0061035	-0.0687	-0.0839	-0.3311	-1.0651	-2.4612	-2.3697	-1.5289	-0.8087		30.45	-0.058	0.0626	0.0778	-0.0336	-0.0061035	-0.0687	-0.0839	-0.3311	-1.0651	-2.4612	-2.3697	-1.5289	-0.8087
		30.5	-0.1514	-0.051		30.5	-0.1447		-0.1004	-0.0066265								30.5	-0.0565	-0.0519	0.0427	0.0030518	-0.0656	-0.0839	-0.145	-0.3525	-1.0239	-2.5116	-2.4139	-1.4969	-0.7736		30.5	-0.0565	-0.0519	0.0427	0.0030518	-0.0656	-0.0839	-0.145	-0.3525	-1.0239	-2.5116	-2.4139	-1.4969	-0.7736
		30.55	-0.1447	-0.04		30.55	-0.0733		-0.1046	-0.0713								30.55	-0.0198	-0.0961	0.0244	0.0061035	-0.0854	0.0030518	-0.1587	-0.441	-1.1002	-2.5452	-2.4383	-1.384	-0.8087		30.55	-0.0198	-0.0961	0.0244	0.0061035	-0.0854	0.0030518	-0.1587	-0.441	-1.1002	-2.5452	-2.4383	-1.384	-0.8087
		30.6	-0.1068	-0.0565		30.6	-0.0819		-0.0503	-0.0249								30.6	0.0229	-0.0061035	-0.0458	0.0198	-0.0488	-0.0061035	-0.1511	-0.415	-1.1276	-2.5452	-2.4735	-1.4282	-0.8453		30.6	0.0229	-0.0061035	-0.0458	0.0198	-0.0488	-0.0061035	-0.1511	-0.415	-1.1276	-2.5452	-2.4735	-1.4282	-0.8453
		30.65	-0.1038	-0.0864		30.65	-0.0251		-0.0174	-0.0786								30.65	-0.0351	-0.0366	0.0076294	-0.0397	0.0488	-0.0183	-0.1251	-0.3311	-1.0742	-2.4872	-2.4139	-1.4801	-0.7843		30.65	-0.0351	-0.0366	0.0076294	-0.0397	0.0488	-0.0183	-0.1251	-0.3311	-1.0742	-2.4872	-2.4139	-1.4801	-0.7843
		30.7	-0.1746	-0.0248		30.7	-0.0294		-0.1498	-0.1452								30.7	-0.0793	-0.0061035	0.0656	-0.0091553	0.0336	-0.032	-0.1282	-0.3448	-1.0803	-2.4551	-2.4048	-1.4526	-0.8224		30.7	-0.0793	-0.0061035	0.0656	-0.0091553	0.0336	-0.032	-0.1282	-0.3448	-1.0803	-2.4551	-2.4048	-1.4526	-0.8224
		30.75	-0.1105	-0.0492		30.75	-0.0355		-0.0613	-0.075								30.75	-0.0549	-0.0030518	-0.0229	0.0931	-0.0458	-0.0351	-0.1389	-0.4379	-1.0712	-2.5085	-2.4994	-1.4603	-0.7599		30.75	-0.0549	-0.0030518	-0.0229	0.0931	-0.0458	-0.0351	-0.1389	-0.4379	-1.0712	-2.5085	-2.4994	-1.4603	-0.7599
		30.8	-0.1019	-0.0406		30.8	-0.0697		-0.0613	-0.0323								30.8	-0.0793	-0.0488	0.0397	0.0229	0.0168	-0.0305	-0.1068	-0.3983	-1.0483	-2.5375	-2.4078	-1.5289	-0.7828		30.8	-0.0793	-0.0488	0.0397	0.0229	0.0168	-0.0305	-0.1068	-0.3983	-1.0483	-2.5375	-2.4078	-1.5289	-0.7828
		30.85	-0.1556	-0.0223		30.85	-0.1612		-0.1333	0.00558								30.85	-0.0504	-0.0458	0.0381	-0.0397	0.0275	-0.0198	-0.0656	-0.3723	-0.9995	-2.5559	-2.3514	-1.4496	-0.7919		30.85	-0.0504	-0.0458	0.0381	-0.0397	0.0275	-0.0198	-0.0656	-0.3723	-0.9995	-2.5559	-2.3514	-1.4496	-0.7919
		30.9	-0.1062	-0.0015694		30.9	-0.0178		-0.1046	-0.0884								30.9	-0.0351	-0.0168	0.0641	0.0183	-0.029	-0.0504	-0.119	-0.3616	-1.0788	-2.5543	-2.4216	-1.4069	-0.7706		30.9	-0.0351	-0.0168	0.0641	0.0183	-0.029	-0.0504	-0.119	-0.3616	-1.0788	-2.5543	-2.4216	-1.4069	-0.7706
		30.95	-0.0916	-0.112		30.95	-0.0434		0.0205	-0.0481								30.95	-0.0229	-0.0427	0.0275	0.0351	0.0259	-0.0595	-0.116	-0.264	-1.0956	-2.4933	-2.2919	-1.4618	-0.7828		30.95	-0.0229	-0.0427	0.0275	0.0351	0.0259	-0.0595	-0.116	-0.264	-1.0956	-2.4933	-2.2919	-1.4618	-0.7828
		31	-0.116	-0.0718		31	-0.0385		-0.0442	-0.0774								31	-0.0122	-0.0397	0.058	-0.0961	-0.0504	-0.032	-0.1205	-0.3845	-1.1169	-2.5208	-2.3987	-1.442	-0.8453		31	-0.0122	-0.0397	0.058	-0.0961	-0.0504	-0.032	-0.1205	-0.3845	-1.1169	-2.5208	-2.3987	-1.442	-0.8453
		31.05	-0.1239	-0.0431		31.05	-0.1106		-0.0808	-0.0133								31.05	0.0091553	0.0061035	0.0519	0.0565	-0.0992	-0.0214	-0.1053	-0.3525	-0.9567	-2.4582	-2.417	-1.4252	-0.7736		31.05	0.0091553	0.0061035	0.0519	0.0565	-0.0992	-0.0214	-0.1053	-0.3525	-0.9567	-2.4582	-2.417	-1.4252	-0.7736
		31.1	-0.0818	-0.0553		31.1	0.0023542		-0.0265	-0.0841								31.1	-0.1022	-0.0168	0.0397	0.0183	0.0229	-0.0122	-0.0977	-0.3586	-1.0498	-2.5421	-2.3483	-1.5045	-0.8224		31.1	-0.1022	-0.0168	0.0397	0.0183	0.0229	-0.0122	-0.0977	-0.3586	-1.0498	-2.5421	-2.3483	-1.5045	-0.8224
		31.15	-0.0952	-0.0583		31.15	-0.0514		-0.0369	-0.0439								31.15	-0.0839	-0.0091553	-0.0061035	-0.0473	0.0259	-0.0366	-0.09	-0.3464	-1.0864	-2.4887	-2.3621	-1.5183	-0.8194		31.15	-0.0839	-0.0091553	-0.0061035	-0.0473	0.0259	-0.0366	-0.09	-0.3464	-1.0864	-2.4887	-2.3621	-1.5183	-0.8194
		31.2	-0.141	-0.0785		31.2	-0.0746		-0.0625	-0.0664								31.2	0.0381	0.0091553	0.0259	0.0702	-0.0229	-0.0534	-0.1205	-0.3769	-0.9903	-2.5055	-2.3743	-1.2985	-0.8041		31.2	0.0381	0.0091553	0.0259	0.0702	-0.0229	-0.0534	-0.1205	-0.3769	-0.9903	-2.5055	-2.3743	-1.2985	-0.8041
		31.25	-0.0824	-0.0296		31.25	-0.077		-0.0528	-0.005406								31.25	0.0045776	-0.0641	0.0015259	0.0519	0.0107	0.0183	-0.0565	-0.354	-1.0101	-2.5208	-2.3468	-1.4801	-0.7462		31.25	0.0045776	-0.0641	0.0015259	0.0519	0.0107	0.0183	-0.0565	-0.354	-1.0101	-2.5208	-2.3468	-1.4801	-0.7462
		31.3	-0.0452	0.0216		31.3	-0.0788		-0.0668	0.0337								31.3	-0.0732	-0.0549	-0.0091553	-0.0244	0.0214	-0.0397	-0.174	-0.3555	-0.9781	-2.478	-2.3422	-1.4847	-0.7675		31.3	-0.0732	-0.0549	-0.0091553	-0.0244	0.0214	-0.0397	-0.174	-0.3555	-0.9781	-2.478	-2.3422	-1.4847	-0.7675
		31.35	-0.0793	-0.051		31.35	0.0194		-0.0283	-0.0988								31.35	-0.0565	0.0336	0.0045776	0.0061035	0.0214	-0.0824	-0.1511	-0.3754	-1.0269	-2.4292	-2.3651	-1.445	-0.7446		31.35	-0.0565	0.0336	0.0045776	0.0061035	0.0214	-0.0824	-0.1511	-0.3754	-1.0269	-2.4292	-2.3651	-1.445	-0.7446
		31.4	-0.0714	-0.0565		31.4	-0.0111		-0.0149	-0.0603								31.4	-0.1266	0.0885	0.032	-0.0397	0.0412	-0.0045776	-0.0854	-0.3479	-1.1276	-2.4658	-2.3895	-1.4084	-0.8392		31.4	-0.1266	0.0885	0.032	-0.0397	0.0412	-0.0045776	-0.0854	-0.3479	-1.1276	-2.4658	-2.3895	-1.4084	-0.8392
		31.45	-0.1575	-0.0272		31.45	-0.0483		-0.1303	-0.1092								31.45	-0.145	-0.0366	0.0656	0.0565	-0.0504	0.0305	-0.1068	-0.3723	-1.059	-2.5482	-2.3712	-1.4435	-0.8163		31.45	-0.145	-0.0366	0.0656	0.0565	-0.0504	0.0305	-0.1068	-0.3723	-1.059	-2.5482	-2.3712	-1.4435	-0.8163
		31.5	-0.1465	-0.0547		31.5	-0.0459		-0.0918	-0.1006								31.5	0.0244	-0.058	-0.0061035	-0.0595	-0.0351	0.0107	-0.087	-0.412	-0.9918	-2.4902	-2.3392	-1.3763	-0.8621		31.5	0.0244	-0.058	-0.0061035	-0.0595	-0.0351	0.0107	-0.087	-0.412	-0.9918	-2.4902	-2.3392	-1.3763	-0.8621
		31.55	-0.1141	-0.0461		31.55	-8.7229e-05		-0.068	-0.114								31.55	0.0366	-0.0656	0.0107	0.0244	0.0366	-0.0977	-0.235	-0.3647	-1.0056	-2.4841	-2.2812	-1.4252	-0.7874		31.55	0.0366	-0.0656	0.0107	0.0244	0.0366	-0.0977	-0.235	-0.3647	-1.0056	-2.4841	-2.2812	-1.4252	-0.7874
		31.6	-0.0623	-0.0382		31.6	-0.0324		-0.0241	-0.0298								31.6	0.0030518	-0.0519	0	0.0091553	-0.0854	-0.0778	-0.1068	-0.3311	-1.0208	-2.5406	-2.3178	-1.4816	-0.769		31.6	0.0030518	-0.0519	0	0.0091553	-0.0854	-0.0778	-0.1068	-0.3311	-1.0208	-2.5406	-2.3178	-1.4816	-0.769
		31.65	-0.0042725	-0.029		31.65	-0.1106		0.0248	0.1063								31.65	-0.0198	-0.0229	0.0381	-0.0412	-0.0534	-0.0671	-0.1099	-0.3632	-1.0208	-2.5055	-2.4383	-1.4084	-0.7156		31.65	-0.0198	-0.0229	0.0381	-0.0412	-0.0534	-0.0671	-0.1099	-0.3632	-1.0208	-2.5055	-2.4383	-1.4084	-0.7156
		31.7	-0.1514	0.0039238		31.7	-0.0843		-0.1553	-0.0671								31.7	-0.0091553	0.0153	-0.0229	0.0229	-0.0229	-0.0122	-0.0473	-0.3372	-1.0346	-2.5406	-2.3239	-1.3351	-0.6973		31.7	-0.0091553	0.0153	-0.0229	0.0229	-0.0229	-0.0122	-0.0473	-0.3372	-1.0346	-2.5406	-2.3239	-1.3351	-0.6973
		31.75	-0.1038	-0.0156		31.75	-0.0306		-0.0882	-0.0732								31.75	0.0183	-0.0107	-0.0045776	0.0534	-0.0671	0.0045776	-0.1328	-0.3448	-1.0681	-2.5635	-2.3682	-1.474	-0.8698		31.75	0.0183	-0.0107	-0.0045776	0.0534	-0.0671	0.0045776	-0.1328	-0.3448	-1.0681	-2.5635	-2.3682	-1.474	-0.8698
		31.8	-0.069	-0.0779		31.8	0.0341		0.0088935	-0.1031								31.8	-0.032	-0.1053	-0.0168	0.0717	-0.0061035	-0.0977	-0.1144	-0.4272	-0.9491	-2.4338	-2.3102	-1.4908	-0.8606		31.8	-0.032	-0.1053	-0.0168	0.0717	-0.0061035	-0.0977	-0.1144	-0.4272	-0.9491	-2.4338	-2.3102	-1.4908	-0.8606
		31.85	-0.0946	-0.0199		31.85	-0.0398		-0.0747	-0.0548								31.85	-0.1266	-0.0717	0.0244	-0.0107	0.0656	-0.0305	-0.0961	-0.3922	-1.1002	-2.385	-2.359	-1.4603	-0.7736		31.85	-0.1266	-0.0717	0.0244	-0.0107	0.0656	-0.0305	-0.0961	-0.3922	-1.1002	-2.385	-2.359	-1.4603	-0.7736
		31.9	-0.1074	0.0296		31.9	-0.0251		-0.137	-0.0823								31.9	-0.0763	0.0427	0.032	-0.0198	-0.0412	-0.0153	-0.0809	-0.3616	-1.0315	-2.4719	-2.2903	-1.474	-0.8087		31.9	-0.0763	0.0427	0.032	-0.0198	-0.0412	-0.0153	-0.0809	-0.3616	-1.0315	-2.4719	-2.2903	-1.474	-0.8087
		31.95	-0.0671	0.021		31.95	-0.03		-0.0882	-0.0371								31.95	-0.0091553	0.058	0.0488	-0.0381	-0.0397	-0.0595	-0.177	-0.3433	-0.9995	-2.533	-2.2888	-1.4893	-0.7797		31.95	-0.0091553	0.058	0.0488	-0.0381	-0.0397	-0.0595	-0.177	-0.3433	-0.9995	-2.533	-2.2888	-1.4893	-0.7797
		32	-0.0848	-0.0846		32	-0.0416		-0.00026171	-0.0432								32	-0.0015259	-0.0153	0.0534	0.0366	-0.0153	0.0381	-0.1846	-0.3693	-1.0315	-2.5024	-2.3224	-1.3733	-0.7874		32	-0.0015259	-0.0153	0.0534	0.0366	-0.0153	0.0381	-0.1846	-0.3693	-1.0315	-2.5024	-2.3224	-1.3733	-0.7874
		32.05	-0.1178	-0.0473		32.05	-0.0532		-0.0705	-0.0646								32.05	-0.0504	-0.0809	0.0565	0.0107	-0.061	-0.0122	-0.1251	-0.3876	-1.0819	-2.4902	-2.3514	-1.4328	-0.8026		32.05	-0.0504	-0.0809	0.0565	0.0107	-0.061	-0.0122	-0.1251	-0.3876	-1.0819	-2.4902	-2.3514	-1.4328	-0.8026
		32.1	-0.072	-0.0040108		32.1	-0.0422		-0.068	-0.0298								32.1	-0.0275	0.0168	0.0687	-0.0534	0.0214	0.0015259	-0.1358	-0.3845	-0.9918	-2.504	-2.3239	-1.3916	-0.7156		32.1	-0.0275	0.0168	0.0687	-0.0534	0.0214	0.0015259	-0.1358	-0.3845	-0.9918	-2.504	-2.3239	-1.3916	-0.7156
		32.15	-0.1251	-0.0492		32.15	-0.0276		-0.0759	-0.0976								32.15	-0.0275	-0.0076294	-0.032	-0.0137	-0.0168	-0.0122	-0.1205	-0.3281	-1.001	-2.5467	-2.2751	-1.4221	-0.8179		32.15	-0.0275	-0.0076294	-0.032	-0.0137	-0.0168	-0.0122	-0.1205	-0.3281	-1.001	-2.5467	-2.2751	-1.4221	-0.8179
		32.2	-0.155	-0.0419		32.2	-0.0227		-0.1132	-0.1324								32.2	0.0275	-0.0412	-0.0168	0.061	-0.0809	-0.0549	-0.1068	-0.3952	-1.0223	-2.4704	-2.2522	-1.3596	-0.8102		32.2	0.0275	-0.0412	-0.0168	0.061	-0.0809	-0.0549	-0.1068	-0.3952	-1.0223	-2.4704	-2.2522	-1.3596	-0.8102
		32.25	-0.0592	-0.0070626		32.25	-0.066		-0.0521	0.006801								32.25	-0.0061035	0.0656	0.0153	-0.0122	0.0916	-0.0854	-0.032	-0.3418	-1.062	-2.4735	-2.3178	-1.3962	-0.8209		32.25	-0.0061035	0.0656	0.0153	-0.0122	0.0916	-0.0854	-0.032	-0.3418	-1.062	-2.4735	-2.3178	-1.3962	-0.8209
		32.3	-0.1337	-0.0425		32.3	-0.0501		-0.0912	-0.0835								32.3	-0.1236	-0.0107	0.032	-0.0076294	-0.0412	-0.0336	-0.1053	-0.322	-1.0025	-2.4872	-2.2736	-1.4984	-0.7507		32.3	-0.1236	-0.0107	0.032	-0.0076294	-0.0412	-0.0336	-0.1053	-0.322	-1.0025	-2.4872	-2.2736	-1.4984	-0.7507
		32.35	-0.0494	0.0039238		32.35	0.00052317		-0.0534	-0.05								32.35	-0.0626	-0.0473	0.0030518	0.0397	-0.0626	-0.0443	-0.1694	-0.3738	-1.0483	-2.4231	-2.3056	-1.4618	-0.7477		32.35	-0.0626	-0.0473	0.0030518	0.0397	-0.0626	-0.0443	-0.1694	-0.3738	-1.0483	-2.4231	-2.3056	-1.4618	-0.7477
		32.4	-0.072	-0.0577		32.4	-0.0184		-0.0143	-0.0536								32.4	-0.058	0.0259	-0.0168	0.0381	0.0045776	-0.0504	-0.087	-0.3784	-1.0315	-2.5101	-2.3224	-1.4633	-0.7614		32.4	-0.058	0.0259	-0.0168	0.0381	0.0045776	-0.0504	-0.087	-0.3784	-1.0315	-2.5101	-2.3224	-1.4633	-0.7614
		32.45	-0.0714	-0.0278		32.45	0.0133		-0.0436	-0.0848								32.45	0.029	0.0153	-0.0183	0.0427	-0.032	-0.0275	-0.177	-0.3586	-0.9262	-2.3773	-2.2934	-1.4298	-0.7416		32.45	0.029	0.0153	-0.0183	0.0427	-0.032	-0.0275	-0.177	-0.3586	-0.9262	-2.3773	-2.2934	-1.4298	-0.7416
		32.5	-0.0781	-0.0248		32.5	-0.0428		-0.0534	-0.0353								32.5	0.0137	-0.0351	0.0626	0.0427	0.0061035	-0.0717	-0.1053	-0.3937	-0.9903	-2.4811	-2.2537	-1.4374	-0.7645		32.5	0.0137	-0.0351	0.0626	0.0427	0.0061035	-0.0717	-0.1053	-0.3937	-0.9903	-2.4811	-2.2537	-1.4374	-0.7645
		32.55	-0.1318	-0.0565		32.55	-0.0367		-0.0753	-0.0951								32.55	-0.1312	0.0275	-0.0061035	-0.0549	0.0259	0.0015259	-0.1312	-0.4028	-1.0162	-2.4475	-2.1759	-1.4374	-0.7309		32.55	-0.1312	0.0275	-0.0061035	-0.0549	0.0259	0.0015259	-0.1312	-0.4028	-1.0162	-2.4475	-2.1759	-1.4374	-0.7309
		32.6	-0.1001	-0.0266		32.6	-0.0733		-0.0735	-0.0268								32.6	-0.0473	0.0458	0.0412	0.0091553	0.0137	-0.0153	-0.1083	-0.3159	-0.9811	-2.4597	-2.3697	-1.4038	-0.8026		32.6	-0.0473	0.0458	0.0412	0.0091553	0.0137	-0.0153	-0.1083	-0.3159	-0.9811	-2.4597	-2.3697	-1.4038	-0.8026
		32.65	-0.0775	-0.0132		32.65	0.014		-0.0643	-0.0915								32.65	-0.0076294	0.0534	0.0412	0.0458	-0.0778	-0.0427	-0.0259	-0.3815	-0.9857	-2.4765	-2.3056	-1.416	-0.8362		32.65	-0.0076294	0.0534	0.0412	0.0458	-0.0778	-0.0427	-0.0259	-0.3815	-0.9857	-2.4765	-2.3056	-1.416	-0.8362
		32.7	-0.094	0.0051445		32.7	-0.0404		-0.0991	-0.0536								32.7	-0.058	-0.0045776	-0.0244	-0.0412	-0.0504	0.029	-0.1694	-0.4059	-1.0483	-2.4902	-2.2736	-1.4145	-0.7523		32.7	-0.058	-0.0045776	-0.0244	-0.0412	-0.0504	0.029	-0.1694	-0.4059	-1.0483	-2.4902	-2.2736	-1.4145	-0.7523
		32.75	-0.1379	-0.0064522		32.75	0.0084578		-0.1315	-0.1464								32.75	0.0137	-0.0153	0.0137	-0.0504	-0.0793	-0.0214	-0.1053	-0.3479	-1.0361	-2.4902	-2.214	-1.4374	-0.7523		32.75	0.0137	-0.0153	0.0137	-0.0504	-0.0793	-0.0214	-0.1053	-0.3479	-1.0361	-2.4902	-2.214	-1.4374	-0.7523
		32.8	-0.0446	-0.0082833		32.8	-0.0117		-0.0363	-0.0329								32.8	-0.0229	0.0107	0.0732	0.0107	0.0595	-0.0931	-0.1678	-0.3555	-0.9766	-2.42	-2.2446	-1.4389	-0.7919		32.8	-0.0229	0.0107	0.0732	0.0107	0.0595	-0.0931	-0.1678	-0.3555	-0.9766	-2.42	-2.2446	-1.4389	-0.7919
		32.85	-0.0726	-0.065		32.85	-0.0587		-0.0075856	-0.014								32.85	-0.0626	0.0259	0.0443	-0.0488	-0.0732	-0.0671	-0.1404	-0.3403	-0.9598	-2.3636	-2.2461	-1.3474	-0.7629		32.85	-0.0626	0.0259	0.0443	-0.0488	-0.0732	-0.0671	-0.1404	-0.3403	-0.9598	-2.3636	-2.2461	-1.3474	-0.7629
		32.9	-0.1422	0.0045341		32.9	0.005406		-0.1467	-0.1476								32.9	0.0793	-0.0443	-0.0091553	-0.0091553	-0.0443	0.0229	-0.145	-0.3128	-0.9445	-2.4002	-2.2186	-1.4359	-0.8591		32.9	0.0793	-0.0443	-0.0091553	-0.0091553	-0.0443	0.0229	-0.145	-0.3128	-0.9445	-2.4002	-2.2186	-1.4359	-0.8591
		32.95	-0.0854	-0.037		32.95	-0.03		-0.0485	-0.0555								32.95	0.0259	0.0229	0.0992	0.0183	0.0122	-0.058	-0.0732	-0.351	-0.9598	-2.5467	-2.2781	-1.3519	-0.8072		32.95	0.0259	0.0229	0.0992	0.0183	0.0122	-0.058	-0.0732	-0.351	-0.9598	-2.5467	-2.2781	-1.3519	-0.8072
		33	-0.0952	-0.0040108		33	-0.044		-0.0912	-0.0512								33	-0.0381	0.0397	0.0107	-0.0168	-0.058	-0.1297	-0.0763	-0.3418	-1.0101	-2.475	-2.272	-1.3687	-0.7248		33	-0.0381	0.0397	0.0107	-0.0168	-0.058	-0.1297	-0.0763	-0.3418	-1.0101	-2.475	-2.272	-1.3687	-0.7248
		33.05	-0.0659	-0.0088936		33.05	-0.0055803		-0.057	-0.0603								33.05	-0.0397	-0.0427	0.0961	-0.0015259	0.0045776	-0.0275	-0.0885	-0.3571	-0.9308	-2.4414	-2.2812	-1.4389	-0.7584		33.05	-0.0397	-0.0427	0.0961	-0.0015259	0.0045776	-0.0275	-0.0885	-0.3571	-0.9308	-2.4414	-2.2812	-1.4389	-0.7584
		33.1	-0.0861	-0.04		33.1	-0.0489		-0.046	-0.0371								33.1	-0.0137	0.0122	0.061	0.0412	-0.087	0.0061035	-0.1526	-0.3555	-1.0635	-2.4383	-2.2919	-1.3931	-0.8224		33.1	-0.0137	0.0122	0.061	0.0412	-0.087	0.0061035	-0.1526	-0.3555	-1.0635	-2.4383	-2.2919	-1.3931	-0.8224
		33.15	-0.1154	0.0119		33.15	0.0109		-0.1272	-0.1263								33.15	-0.058	0.0427	-0.0351	0.0458	-0.1465	-0.0045776	-0.1358	-0.3281	-1.0223	-2.3605	-2.1606	-1.3214	-0.8469		33.15	-0.058	0.0427	-0.0351	0.0458	-0.1465	-0.0045776	-0.1358	-0.3281	-1.0223	-2.3605	-2.1606	-1.3214	-0.8469
		33.2	-0.1196	-0.0248		33.2	-0.0245		-0.0949	-0.0951								33.2	-0.0839	0.0244	-0.0198	-0.058	-0.0137	-0.0397	-0.1434	-0.3647	-0.9369	-2.3926	-2.2385	-1.326	-0.8636		33.2	-0.0839	0.0244	-0.0198	-0.058	-0.0137	-0.0397	-0.1434	-0.3647	-0.9369	-2.3926	-2.2385	-1.326	-0.8636
		33.25	-0.0726	-0.0144		33.25	-0.0355		-0.0582	-0.0371								33.25	-0.0504	-0.0961	0.0702	-0.0107	-0.058	0.0061035	-0.0656	-0.3677	-0.9232	-2.3758	-2.2263	-1.3199	-0.8194		33.25	-0.0504	-0.0961	0.0702	-0.0107	-0.058	0.0061035	-0.0656	-0.3677	-0.9232	-2.3758	-2.2263	-1.3199	-0.8194
		33.3	-0.0922	-0.0406		33.3	0.0304		-0.0515	-0.1226								33.3	0.0198	0.0214	0.0671	0.0946	-0.0076294	-0.0641	-0.1907	-0.4135	-0.9674	-2.4597	-2.2232	-1.4893	-0.679		33.3	0.0198	0.0214	0.0671	0.0946	-0.0076294	-0.0641	-0.1907	-0.4135	-0.9674	-2.4597	-2.2232	-1.4893	-0.679
		33.35	-0.0891	-0.0919		33.35	0.0219		0.0027899	-0.111								33.35	-0.0565	0.061	-0.0122	0.0473	-0.0351	-0.0045776	-0.1434	-0.441	-0.975	-2.3529	-2.1973	-1.4557	-0.7324		33.35	-0.0565	0.061	-0.0122	0.0473	-0.0351	-0.0045776	-0.1434	-0.441	-0.975	-2.3529	-2.1973	-1.4557	-0.7324
		33.4	-0.0775	0.0534		33.4	-0.0166		-0.1309	-0.0609								33.4	0.0305	0.0504	0.0305	-0.0030518	0.0931	-0.0824	-0.0519	-0.4089	-0.975	-2.2919	-2.2537	-1.4069	-0.8072		33.4	0.0305	0.0504	0.0305	-0.0030518	0.0931	-0.0824	-0.0519	-0.4089	-0.975	-2.2919	-2.2537	-1.4069	-0.8072
		33.45	-0.1172	0.0057548		33.45	-0.0288		-0.1229	-0.0884								33.45	0.0305	-0.0381	-0.0030518	-0.0091553	-0.0061035	-0.0931	-0.145	-0.3647	-0.9628	-2.3743	-2.2278	-1.3779	-0.8698		33.45	0.0305	-0.0381	-0.0030518	-0.0091553	-0.0061035	-0.0931	-0.145	-0.3647	-0.9628	-2.3743	-2.2278	-1.3779	-0.8698
		33.5	-0.1129	-0.0553		33.5	-0.0324		-0.0576	-0.0805								33.5	-0.0153	0.0259	0.0183	-0.0061035	-0.0565	-0.0717	-0.1587	-0.3159	-1.0788	-2.446	-2.1362	-1.3733	-0.8255		33.5	-0.0153	0.0259	0.0183	-0.0061035	-0.0565	-0.0717	-0.1587	-0.3159	-1.0788	-2.446	-2.1362	-1.3733	-0.8255
		33.55	-0.1062	-0.0419		33.55	-0.0544		-0.0643	-0.0518								33.55	0.0015259	-0.0198	0.0259	0.0015259	-0.0366	-0.061	-0.1526	-0.2823	-1.059	-2.3392	-2.1744	-1.4084	-0.7233		33.55	0.0015259	-0.0198	0.0259	0.0015259	-0.0366	-0.061	-0.1526	-0.2823	-1.059	-2.3392	-2.1744	-1.4084	-0.7233
		33.6	-0.0885	0.01		33.6	-0.03		-0.0985	-0.0585								33.6	0.0045776	0.0030518	0	-0.0397	-0.0259	0.0061035	-0.1541	-0.2747	-0.9674	-2.385	-2.2324	-1.4206	-0.8102		33.6	0.0045776	0.0030518	0	-0.0397	-0.0259	0.0061035	-0.1541	-0.2747	-0.9674	-2.385	-2.2324	-1.4206	-0.8102
		33.65	-0.1147	-0.0126		33.65	-0.0257		-0.1022	-0.089								33.65	-0.0351	-0.0443	0.0641	-0.0153	-0.0763	-0.0626	-0.1511	-0.3525	-0.9811	-2.4078	-2.2644	-1.3367	-0.8118		33.65	-0.0351	-0.0443	0.0641	-0.0153	-0.0763	-0.0626	-0.1511	-0.3525	-0.9811	-2.4078	-2.2644	-1.3367	-0.8118
		33.7	-0.1062	-0.018		33.7	0.0432		-0.0882	-0.1494								33.7	-0.1373	-0.0809	0.1053	0.0275	0.0473	-0.0641	-0.1465	-0.3799	-1.0361	-2.3712	-2.1545	-1.355	-0.8209		33.7	-0.1373	-0.0809	0.1053	0.0275	0.0473	-0.0641	-0.1465	-0.3799	-1.0361	-2.3712	-2.1545	-1.355	-0.8209
		33.75	-0.0134	-0.0345		33.75	-0.0105		0.0211	-0.0029646								33.75	0.0595	-0.0045776	0.058	-0.1144	0.0030518	-0.0397	-0.119	-0.3616	-1.0361	-2.3468	-2.124	-1.3931	-0.705		33.75	0.0595	-0.0045776	0.058	-0.1144	0.0030518	-0.0397	-0.119	-0.3616	-1.0361	-2.3468	-2.124	-1.3931	-0.705
		33.8	-0.0042725	-0.0162		33.8	-0.0276		0.0119	0.0233								33.8	-0.0015259	0.0381	-0.0030518	0.0473	-0.0198	-0.0091553	-0.1297	-0.3082	-1.0529	-2.3254	-2.2568	-1.3351	-0.708		33.8	-0.0015259	0.0381	-0.0030518	0.0473	-0.0198	-0.0091553	-0.1297	-0.3082	-1.0529	-2.3254	-2.2568	-1.3351	-0.708
		33.85	-0.0885	-0.015		33.85	-0.0074114		-0.0735	-0.0811								33.85	-0.0534	0.0045776	-0.032	-0.0091553	-0.0977	0.0091553	-0.0412	-0.3891	-0.943	-2.3209	-2.2507	-1.3443	-0.8713		33.85	-0.0534	0.0045776	-0.032	-0.0091553	-0.0977	0.0091553	-0.0412	-0.3891	-0.943	-2.3209	-2.2507	-1.3443	-0.8713
		33.9	-0.119	-0.0223		33.9	-0.0086321		-0.0967	-0.1104								33.9	-0.061	-0.0214	-0.0671	-0.0168	-0.0244	-0.0458	-0.0885	-0.4242	-0.9323	-2.3178	-2.2049	-1.4191	-0.7507		33.9	-0.061	-0.0214	-0.0671	-0.0168	-0.0244	-0.0458	-0.0885	-0.4242	-0.9323	-2.3178	-2.2049	-1.4191	-0.7507
		33.95	-0.0879	-0.0187		33.95	-0.0318		-0.0692	-0.0561								33.95	-0.0061035	-0.032	0.0244	-0.0153	0.0153	-0.0839	-0.1282	-0.4181	-0.9781	-2.3743	-2.1439	-1.4786	-0.8041		33.95	-0.0061035	-0.032	0.0244	-0.0153	0.0153	-0.0839	-0.1282	-0.4181	-0.9781	-2.3743	-2.1439	-1.4786	-0.8041
		34	-0.0494	0.0063652		34	-0.0666		-0.0558	0.0172								34	-0.0275	-0.0183	0.0977	0.0214	-0.0473	0.0183	-0.1266	-0.4303	-0.9567	-2.3773	-2.3209	-1.3748	-0.7416		34	-0.0275	-0.0183	0.0977	0.0214	-0.0473	0.0183	-0.1266	-0.4303	-0.9567	-2.3773	-2.3209	-1.3748	-0.7416
		34.05	-0.0977	0.0497		34.05	0.0573		-0.1474	-0.1549								34.05	-0.0122	0.0107	0.0305	0.0168	-0.0534	-0.0549	-0.1236	-0.3494	-0.9491	-2.3789	-2.2095	-1.3413	-0.8057		34.05	-0.0122	0.0107	0.0305	0.0168	-0.0534	-0.0549	-0.1236	-0.3494	-0.9491	-2.3789	-2.2095	-1.3413	-0.8057
		34.1	-0.0916	0.0412		34.1	0.0127		-0.1327	-0.1043								34.1	-0.029	0.0015259	-0.0671	0.0214	-0.0244	-0.032	-0.1282	-0.3265	-0.9888	-2.3163	-2.1851	-1.4053	-0.7324		34.1	-0.029	0.0015259	-0.0671	0.0214	-0.0244	-0.032	-0.1282	-0.3265	-0.9888	-2.3163	-2.1851	-1.4053	-0.7324
		34.15	-0.0861	0.0119		34.15	0.0121		-0.0979	-0.0982								34.15	-0.0366	0.0381	0.1038	0	0.0153	0.0030518	-0.1175	-0.3021	-0.9613	-2.3544	-2.1881	-1.4267	-0.769		34.15	-0.0366	0.0381	0.1038	0	0.0153	0.0030518	-0.1175	-0.3021	-0.9613	-2.3544	-2.1881	-1.4267	-0.769
		34.2	-0.0146	-0.0394		34.2	0.0292		0.0248	-0.0439								34.2	0.0381	0.0824	0.0381	-0.0122	-0.09	-0.0030518	-0.174	-0.2823	-0.9537	-2.4231	-2.1317	-1.3886	-0.8179		34.2	0.0381	0.0824	0.0381	-0.0122	-0.09	-0.0030518	-0.174	-0.2823	-0.9537	-2.4231	-2.1317	-1.3886	-0.8179
		34.25	0.0024414	-0.0132		34.25	0.007237		0.0156	-0.0047956								34.25	-0.032	0.0229	0.0168	-0.0214	-0.0366	0.0748	-0.145	-0.3662	-1.0208	-2.3651	-2.1759	-1.3611	-0.7034		34.25	-0.032	0.0229	0.0168	-0.0214	-0.0366	0.0748	-0.145	-0.3662	-1.0208	-2.3651	-2.1759	-1.3611	-0.7034
		34.3	-0.0183	0.0271		34.3	-0.0446		-0.0454	0.0263								34.3	-0.0595	0	0.032	0.0183	-0.058	0.0183	-0.1205	-0.3922	-1.0223	-2.3377	-2.2156	-1.3657	-0.8148		34.3	-0.0595	0	0.032	0.0183	-0.058	0.0183	-0.1205	-0.3922	-1.0223	-2.3377	-2.2156	-1.3657	-0.8148
		34.35	-0.1001	0.0332		34.35	0.0090681		-0.1333	-0.1092								34.35	-0.061	-0.0351	0.029	0.0168	-0.0366	-0.0717	-0.1236	-0.4364	-1.0635	-2.4048	-2.2568	-1.3428	-0.8118		34.35	-0.061	-0.0351	0.029	0.0168	-0.0366	-0.0717	-0.1236	-0.4364	-1.0635	-2.4048	-2.2568	-1.3428	-0.8118
		34.4	-0.0726	0.0387		34.4	-0.0324		-0.1113	-0.0402								34.4	-0.0565	0.0015259	0.0229	-0.0336	0.0045776	-0.0366	-0.0595	-0.3555	-0.975	-2.3697	-2.1118	-1.4114	-0.7462		34.4	-0.0565	0.0015259	0.0229	-0.0336	0.0045776	-0.0366	-0.0595	-0.3555	-0.975	-2.3697	-2.1118	-1.4114	-0.7462
		34.45	-0.072	-0.037		34.45	-0.0166		-0.0351	-0.0555								34.45	0.0824	0.0565	-0.0168	-0.0107	-0.0656	-0.0931	-0.0641	-0.3677	-0.9705	-2.3453	-2.0493	-1.4175	-0.8118		34.45	0.0824	0.0565	-0.0168	-0.0107	-0.0656	-0.0931	-0.0641	-0.3677	-0.9705	-2.3453	-2.0493	-1.4175	-0.8118
		34.5	-0.0452	-0.0199		34.5	0.0213		-0.0253	-0.0664								34.5	-0.0107	-0.0687	-0.0397	-0.0229	-0.0702	-0.0214	-0.0763	-0.3113	-0.9995	-2.33	-2.1881	-1.4496	-0.769		34.5	-0.0107	-0.0687	-0.0397	-0.0229	-0.0702	-0.0214	-0.0763	-0.3113	-0.9995	-2.33	-2.1881	-1.4496	-0.769
		34.55	-0.0439	-0.0034004		34.55	-0.019		-0.0405	-0.0249								34.55	-0.0045776	-0.0015259	0.0366	0.0076294	-0.087	-0.0168	-0.032	-0.3754	-0.9766	-2.3636	-2.3239	-1.4252	-0.7767		34.55	-0.0045776	-0.0015259	0.0366	0.0076294	-0.087	-0.0168	-0.032	-0.3754	-0.9766	-2.3636	-2.3239	-1.4252	-0.7767
		34.6	-0.0671	0.0564		34.6	-0.0013079		-0.1236	-0.0658								34.6	-0.0107	0.0061035	-0.0488	0.0229	0.0275	0	-0.0977	-0.354	-0.9598	-2.3529	-2.1164	-1.3992	-0.7355		34.6	-0.0107	0.0061035	-0.0488	0.0229	0.0275	0	-0.0977	-0.354	-0.9598	-2.3529	-2.1164	-1.3992	-0.7355
		34.65	-0.0549	0.0131		34.65	0.0066267		-0.068	-0.0616								34.65	-0.0671	-0.0458	0.0519	0.0122	0.0458	0.0061035	-0.1328	-0.3464	-0.9384	-2.2903	-2.1668	-1.3474	-0.7675		34.65	-0.0671	-0.0458	0.0519	0.0122	0.0458	0.0061035	-0.1328	-0.3464	-0.9384	-2.2903	-2.1668	-1.3474	-0.7675
		34.7	-0.0452	-0.0364		34.7	0.0115		-0.0088068	-0.0567								34.7	-0.0641	-0.0015259	0.0153	-0.0091553	-0.0183	0.0763	-0.1343	-0.3525	-0.9277	-2.3651	-2.179	-1.3443	-0.7706		34.7	-0.0641	-0.0015259	0.0153	-0.0091553	-0.0183	0.0763	-0.1343	-0.3525	-0.9277	-2.3651	-2.179	-1.3443	-0.7706
		34.75	-0.0818	-0.0015694		34.75	-0.0178		-0.0802	-0.064								34.75	-0.0473	-0.0091553	-0.0473	0.0076294	-0.1358	0.0885	-0.119	-0.3433	-0.9338	-2.356	-2.0996	-1.384	-0.8087		34.75	-0.0473	-0.0091553	-0.0473	0.0076294	-0.1358	0.0885	-0.119	-0.3433	-0.9338	-2.356	-2.0996	-1.384	-0.8087
		34.8	-0.0574	-0.00034869		34.8	0.0078474		-0.057	-0.0652								34.8	-0.0030518	0.0061035	0.0122	-0.0916	-0.1053	0.0030518	-0.148	-0.3769	-0.9094	-2.3697	-2.1378	-1.3886	-0.7538		34.8	-0.0030518	0.0061035	0.0122	-0.0916	-0.1053	0.0030518	-0.148	-0.3769	-0.9094	-2.3697	-2.1378	-1.3886	-0.7538
		34.85	-0.05	0.0772		34.85	0.0323		-0.1272	-0.0823								34.85	-0.0214	-0.0824	0.0015259	0.0641	-0.0229	-0.1755	-0.1343	-0.354	-0.9796	-2.3575	-2.1957	-1.4481	-0.769		34.85	-0.0214	-0.0824	0.0015259	0.0641	-0.0229	-0.1755	-0.1343	-0.354	-0.9796	-2.3575	-2.1957	-1.4481	-0.769
		34.9	-0.0604	-0.0406		34.9	0.0353		-0.0198	-0.0957								34.9	-0.0717	0.0137	0.0916	0.0107	-0.0183	-0.0351	-0.0275	-0.3433	-1.0391	-2.3315	-2.2064	-1.4435	-0.7843		34.9	-0.0717	0.0137	0.0916	0.0107	-0.0183	-0.0351	-0.0275	-0.3433	-1.0391	-2.3315	-2.2064	-1.4435	-0.7843
		34.95	-0.0916	-0.04		34.95	0.05		-0.0515	-0.1415								34.95	-0.09	0.0641	0.0793	-0.0381	-0.032	0.0366	-0.0595	-0.3738	-1.0635	-2.3636	-2.1057	-1.4206	-0.798		34.95	-0.09	0.0641	0.0793	-0.0381	-0.032	0.0366	-0.0595	-0.3738	-1.0635	-2.3636	-2.1057	-1.4206	-0.798
		35	-0.0604	-0.0492		35	-0.0495		-0.0112	-0.0109								35	0.0656	-0.0259	-0.0061035	0.0214	-0.0992	0.0030518	-0.1205	-0.386	-0.9689	-2.2934	-2.0508	-1.4404	-0.7721		35	0.0656	-0.0259	-0.0061035	0.0214	-0.0992	0.0030518	-0.1205	-0.386	-0.9689	-2.2934	-2.0508	-1.4404	-0.7721
		35.05	0.0208	-0.0101		35.05	-0.0196		0.0309	0.0404								35.05	0.0091553	0.0443	0.0030518	-0.0198	-0.0091553	0.032	-0.145	-0.3052	-0.9628	-2.3163	-2.1378	-1.3641	-0.6927		35.05	0.0091553	0.0443	0.0030518	-0.0198	-0.0091553	0.032	-0.145	-0.3052	-0.9628	-2.3163	-2.1378	-1.3641	-0.6927
		35.1	-0.0232	0.0119		35.1	-0.0129		-0.0351	-0.0103								35.1	0.0091553	0.0641	-0.0549	0.0168	-0.0626	-0.0778	-0.0641	-0.3876	-0.9583	-2.3804	-2.1484	-1.329	-0.7156		35.1	0.0091553	0.0641	-0.0549	0.0168	-0.0626	-0.0778	-0.0641	-0.3876	-0.9583	-2.3804	-2.1484	-1.329	-0.7156
		35.15	-0.0897	-0.0156		35.15	-0.0233		-0.0741	-0.0664								35.15	-0.0229	0.0519	0.0275	0	-0.0366	-0.0275	-0.1495	-0.3494	-0.9827	-2.3209	-2.2476	-1.3351	-0.7538		35.15	-0.0229	0.0519	0.0275	0	-0.0366	-0.0275	-0.1495	-0.3494	-0.9827	-2.3209	-2.2476	-1.3351	-0.7538
		35.2	-0.1044	-0.0126		35.2	0.0047956		-0.0918	-0.1092								35.2	0.0107	0.0107	0.0137	-0.0961	-0.058	-0.0488	-0.1389	-0.3159	-1.001	-2.3117	-2.1957	-1.4389	-0.7751		35.2	0.0107	0.0107	0.0137	-0.0961	-0.058	-0.0488	-0.1389	-0.3159	-1.001	-2.3117	-2.1957	-1.4389	-0.7751
		35.25	-0.0793	0.0442		35.25	-0.0202		-0.1236	-0.0591								35.25	0.0015259	-0.0717	0.0045776	-0.0153	-0.0946	0.0214	-0.1633	-0.3769	-0.9827	-2.3727	-2.0706	-1.3886	-0.6454		35.25	0.0015259	-0.0717	0.0045776	-0.0153	-0.0946	0.0214	-0.1633	-0.3769	-0.9827	-2.3727	-2.0706	-1.3886	-0.6454
		35.3	-0.0616	0.1205		35.3	-0.0061907		-0.1821	-0.0555								35.3	-0.0504	-0.0519	0.029	0.09	-0.0504	0.0030518	-0.116	-0.2579	-0.911	-2.3621	-2.0508	-1.3413	-0.705		35.3	-0.0504	-0.0519	0.029	0.09	-0.0504	0.0030518	-0.116	-0.2579	-0.911	-2.3621	-2.0508	-1.3413	-0.705
		35.35	-0.0653	0.0247		35.35	0.0182		-0.09	-0.0835								35.35	-0.0397	0.0397	-0.0412	-0.0015259	-0.0626	-0.0473	-0.1266	-0.3372	-0.9399	-2.3056	-2.2034	-1.2985	-0.8011		35.35	-0.0397	0.0397	-0.0412	-0.0015259	-0.0626	-0.0473	-0.1266	-0.3372	-0.9399	-2.3056	-2.2034	-1.2985	-0.8011
		35.4	-0.0403	0.0125		35.4	0.0603		-0.0528	-0.1006								35.4	-0.032	0.0366	-0.0045776	-0.0671	0.0107	0	-0.1511	-0.3677	-0.9583	-2.3605	-2.1805	-1.3428	-0.7111		35.4	-0.032	0.0366	-0.0045776	-0.0671	0.0107	0	-0.1511	-0.3677	-0.9583	-2.3605	-2.1805	-1.3428	-0.7111
		35.45	-0.1068	0.0149		35.45	-0.0086321		-0.1217	-0.0982								35.45	-0.0091553	-0.0565	-0.0015259	-0.0198	0.0122	-0.0214	-0.1007	-0.3983	-0.9445	-2.3865	-2.1118	-1.387	-0.676		35.45	-0.0091553	-0.0565	-0.0015259	-0.0198	0.0122	-0.0214	-0.1007	-0.3983	-0.9445	-2.3865	-2.1118	-1.387	-0.676
		35.5	-0.0952	0.0491		35.5	-0.0288		-0.1443	-0.0664								35.5	0.0198	-0.0366	0.0366	0.058	-0.0854	-0.0336	-0.0824	-0.3983	-0.9811	-2.356	-2.0844	-1.4282	-0.7004		35.5	0.0198	-0.0366	0.0366	0.058	-0.0854	-0.0336	-0.0824	-0.3983	-0.9811	-2.356	-2.0844	-1.4282	-0.7004
		35.55	-0.0030518	0.0039238		35.55	-0.0153		-0.0069756	0.0123								35.55	-0.0351	-0.0045776	-0.0549	-0.0275	-0.0763	-0.0641	-0.0778	-0.3342	-0.9583	-2.2736	-2.0874	-1.3901	-0.7538		35.55	-0.0351	-0.0045776	-0.0549	-0.0275	-0.0763	-0.0641	-0.0778	-0.3342	-0.9583	-2.2736	-2.0874	-1.3901	-0.7538
		35.6	-0.0739	0.0399		35.6	0.0481		-0.1138	-0.122								35.6	-0.0504	-0.0549	-0.0107	0.0259	-0.0061035	-0.0366	-0.0458	-0.325	-1.0239	-2.3239	-2.1195	-1.3245	-0.7629		35.6	-0.0504	-0.0549	-0.0107	0.0259	-0.0061035	-0.0366	-0.0458	-0.325	-1.0239	-2.3239	-2.1195	-1.3245	-0.7629
		35.65	-0.1019	-0.0040108		35.65	-0.0471		-0.0979	-0.0548								35.65	-0.0045776	-0.0030518	0.0168	0.0504	0.0076294	-0.0381	-0.0687	-0.3174	-1.0239	-2.3148	-2.1256	-1.3901	-0.795		35.65	-0.0045776	-0.0030518	0.0168	0.0504	0.0076294	-0.0381	-0.0687	-0.3174	-1.0239	-2.3148	-2.1256	-1.3901	-0.795
		35.7	-0.0433	-0.0046211		35.7	0.0286		-0.0387	-0.0719								35.7	0.0336	0.0275	0.0641	-0.0671	-0.061	-0.0015259	-0.087	-0.3738	-0.9521	-2.3727	-2.1103	-1.3474	-0.8286		35.7	0.0336	0.0275	0.0641	-0.0671	-0.061	-0.0015259	-0.087	-0.3738	-0.9521	-2.3727	-2.1103	-1.3474	-0.8286
		35.75	-0.058	0.0204		35.75	0.0133		-0.0784	-0.0713								35.75	-0.0778	-0.0091553	0.0443	-0.1572	-0.029	0.0351	-0.0519	-0.4135	-0.9888	-2.3224	-2.2156	-1.3794	-0.7858		35.75	-0.0778	-0.0091553	0.0443	-0.1572	-0.029	0.0351	-0.0519	-0.4135	-0.9888	-2.3224	-2.2156	-1.3794	-0.7858
		35.8	-0.0598	0.0827		35.8	0.0011335		-0.1425	-0.0609								35.8	-0.0412	-0.0259	0.0244	0.058	-0.0519	-0.0259	-0.0916	-0.3738	-0.911	-2.4017	-2.1133	-1.3611	-0.8072		35.8	-0.0412	-0.0259	0.0244	0.058	-0.0519	-0.0259	-0.0916	-0.3738	-0.911	-2.4017	-2.1133	-1.3611	-0.8072
		35.85	-0.0079346	0.0589		35.85	-0.0074114		-0.0668	-0.00052314								35.85	0.0931	-0.0122	-0.0381	0.0107	0.0351	-0.0061035	-0.0839	-0.3799	-0.9003	-2.4719	-2.0431	-1.3413	-0.7553		35.85	0.0931	-0.0122	-0.0381	0.0107	0.0351	-0.0061035	-0.0839	-0.3799	-0.9003	-2.4719	-2.0431	-1.3413	-0.7553
		35.9	-0.0616	0.018		35.9	-0.0379		-0.0796	-0.0237								35.9	0.0305	0.0366	0.0137	0.0122	-0.0809	-0.0259	-0.0885	-0.3738	-1.0315	-2.3331	-2.0981	-1.3443	-0.7614		35.9	0.0305	0.0366	0.0137	0.0122	-0.0809	-0.0259	-0.0885	-0.3738	-1.0315	-2.3331	-2.0981	-1.3443	-0.7614
		35.95	-0.0787	0.0906		35.95	0.0158		-0.1693	-0.0945								35.95	0.0076294	-0.0809	0.0030518	-0.0137	-0.0381	-0.0992	-0.058	-0.3036	-0.9354	-2.2919	-2.1027	-1.3489	-0.7599		35.95	0.0076294	-0.0809	0.0030518	-0.0137	-0.0381	-0.0992	-0.058	-0.3036	-0.9354	-2.2919	-2.1027	-1.3489	-0.7599
		36	-0.0476	0.0723		36	0.0262		-0.1199	-0.0738								36	-0.0809	0.0565	-0.0519	-0.032	-0.0534	-0.0336	-0.0961	-0.2869	-0.9216	-2.3544	-2.1103	-1.3458	-0.7141		36	-0.0809	0.0565	-0.0519	-0.032	-0.0534	-0.0336	-0.0961	-0.2869	-0.9216	-2.3544	-2.1103	-1.3458	-0.7141
		36.05	-0.0507	-0.029		36.05	0.007237		-0.0216	-0.0579								36.05	0.0015259	0.0534	-0.0305	-0.0198	-0.0854	-0.0168	-0.148	-0.3754	-0.9216	-2.2751	-2.0523	-1.3351	-0.7782		36.05	0.0015259	0.0534	-0.0305	-0.0198	-0.0854	-0.0168	-0.148	-0.3754	-0.9216	-2.2751	-2.0523	-1.3351	-0.7782
		36.1	-0.1093	-0.0351		36.1	-0.0562		-0.0741	-0.053								36.1	-0.0168	-0.0091553	0.0488	-0.0443	-0.0748	0.0626	-0.1312	-0.3433	-0.9613	-2.3193	-2.1317	-1.355	-0.766		36.1	-0.0168	-0.0091553	0.0488	-0.0443	-0.0748	0.0626	-0.1312	-0.3433	-0.9613	-2.3193	-2.1317	-1.355	-0.766
		36.15	-0.0549	0.0039238		36.15	0.0298		-0.0589	-0.0848								36.15	-0.0351	0.0198	0.0198	0.0061035	-0.0595	0.0137	-0.145	-0.3403	-0.9171	-2.3682	-2.034	-1.3367	-0.7599		36.15	-0.0351	0.0198	0.0198	0.0061035	-0.0595	0.0137	-0.145	-0.3403	-0.9171	-2.3682	-2.034	-1.3367	-0.7599
		36.2	-0.0372	0.0576		36.2	0.0152		-0.0949	-0.0524								36.2	-0.0504	-0.0244	0.0015259	-0.0061035	-0.0549	-0.0626	-0.0763	-0.3647	-0.9262	-2.3239	-2.092	-1.3153	-0.7278		36.2	-0.0504	-0.0244	0.0015259	-0.0061035	-0.0549	-0.0626	-0.0763	-0.3647	-0.9262	-2.3239	-2.092	-1.3153	-0.7278
		36.25	-0.0439	-0.0132		36.25	0.0304		-0.0308	-0.0744								36.25	-0.0030518	-0.0427	0.0641	-0.0229	0.0045776	0.0045776	-0.116	-0.3876	-0.9796	-2.3544	-2.1103	-1.2558	-0.795		36.25	-0.0030518	-0.0427	0.0641	-0.0229	0.0045776	0.0045776	-0.116	-0.3876	-0.9796	-2.3544	-2.1103	-1.2558	-0.795
		36.3	-0.0562	-0.0156		36.3	0.0060163		-0.0405	-0.0622								36.3	-0.0336	0.0916	0.0519	-0.0259	0.0137	0.0061035	-0.0671	-0.3082	-0.9659	-2.3102	-2.0676	-1.3336	-0.7538		36.3	-0.0336	0.0916	0.0519	-0.0259	0.0137	0.0061035	-0.0671	-0.3082	-0.9659	-2.3102	-2.0676	-1.3336	-0.7538
		36.35	-0.0488	0.0875		36.35	-0.0391		-0.1364	-0.0096784								36.35	-0.0549	-0.0183	-0.0061035	-0.0336	-0.0107	0.0229	-0.0839	-0.3571	-0.9781	-2.2842	-2.0416	-1.387	-0.7568		36.35	-0.0549	-0.0183	-0.0061035	-0.0336	-0.0107	0.0229	-0.0839	-0.3571	-0.9781	-2.2842	-2.0416	-1.387	-0.7568
		36.4	-0.0684	0.0045341		36.4	0.0213		-0.0729	-0.0896								36.4	0.0336	-0.0488	-0.0153	0.0198	-0.0702	-0.1114	-0.0977	-0.3922	-0.911	-2.2903	-2.0752	-1.3046	-0.7767		36.4	0.0336	-0.0488	-0.0153	0.0198	-0.0702	-0.1114	-0.0977	-0.3922	-0.911	-2.2903	-2.0752	-1.3046	-0.7767
		36.45	-0.0543	0.0576		36.45	0.0292		-0.112	-0.0835								36.45	-0.0214	-0.029	0.0045776	0.061	-0.087	-0.1129	-0.1724	-0.3311	-0.9018	-2.327	-2.005	-1.3855	-0.7187		36.45	-0.0214	-0.029	0.0045776	0.061	-0.087	-0.1129	-0.1724	-0.3311	-0.9018	-2.327	-2.005	-1.3855	-0.7187
		36.5	-0.0641	-0.0217		36.5	0.0396		-0.0424	-0.1037								36.5	-0.0061035	0.0259	0.0427	0.0427	-0.0137	-0.0076294	-0.0702	-0.3067	-0.9064	-2.3392	-2.1118	-1.4252	-0.7553		36.5	-0.0061035	0.0259	0.0427	0.0427	-0.0137	-0.0076294	-0.0702	-0.3067	-0.9064	-2.3392	-2.1118	-1.4252	-0.7553
		36.55	-0.0372	0.0503		36.55	-0.0562		-0.0875	0.019								36.55	0.0061035	-0.058	-0.0122	0.0015259	-0.0198	0.0549	-0.1144	-0.3525	-0.9354	-2.3514	-2.124	-1.3275	-0.7523		36.55	0.0061035	-0.058	-0.0122	0.0015259	-0.0198	0.0549	-0.1144	-0.3525	-0.9354	-2.3514	-2.124	-1.3275	-0.7523
		36.6	-0.1111	-0.0052315		36.6	0.0133		-0.1059	-0.1244								36.6	-0.0458	0.0198	-0.0045776	-0.0687	-0.0793	-0.0091553	-0.1114	-0.3632	-0.9979	-2.3087	-2.1011	-1.2756	-0.769		36.6	-0.0458	0.0198	-0.0045776	-0.0687	-0.0793	-0.0091553	-0.1114	-0.3632	-0.9979	-2.3087	-2.1011	-1.2756	-0.769
		36.65	-0.0244	-0.0046211		36.65	0.007237		-0.0198	-0.0317								36.65	-0.0641	0.0839	0.0214	-0.0809	-0.0565	-0.0122	-0.0488	-0.4578	-1.0025	-2.2873	-2.0248	-1.3626	-0.6546		36.65	-0.0641	0.0839	0.0214	-0.0809	-0.0565	-0.0122	-0.0488	-0.4578	-1.0025	-2.2873	-2.0248	-1.3626	-0.6546
		36.7	-0.022	0.0106		36.7	-0.0514		-0.0326	0.0294								36.7	-0.119	0.0122	-0.0275	-0.0427	-0.0168	0.0198	-0.0153	-0.4242	-0.9491	-2.3468	-2.0126	-1.3229	-0.7202		36.7	-0.119	0.0122	-0.0275	-0.0427	-0.0168	0.0198	-0.0153	-0.4242	-0.9491	-2.3468	-2.0126	-1.3229	-0.7202
		36.75	-0.0836	0.0149		36.75	0.0243		-0.0985	-0.1079								36.75	-0.0015259	-0.061	-0.0626	0.0061035	-0.0122	0.0458	-0.1801	-0.3082	-1.0239	-2.3544	-2.0645	-1.3001	-0.7797		36.75	-0.0015259	-0.061	-0.0626	0.0061035	-0.0122	0.0458	-0.1801	-0.3082	-1.0239	-2.3544	-2.0645	-1.3001	-0.7797
		36.8	-0.1251	0.0753		36.8	0.0347		-0.2005	-0.1598								36.8	0.0015259	0.0091553	-0.0671	-0.0091553	-0.0015259	-0.0275	-0.1556	-0.4013	-0.8881	-2.3331	-2.0721	-1.329	-0.8423		36.8	0.0015259	0.0091553	-0.0671	-0.0091553	-0.0015259	-0.0275	-0.1556	-0.4013	-0.8881	-2.3331	-2.0721	-1.329	-0.8423
		36.85	-0.0232	0.0619		36.85	0.078		-0.0851	-0.1012								36.85	-0.0168	0.0259	0.0916	-0.0015259	-0.0366	-0.0229	-0.0565	-0.4242	-0.8347	-2.3346	-2.0645	-1.2634	-0.824		36.85	-0.0168	0.0259	0.0916	-0.0015259	-0.0366	-0.0229	-0.0565	-0.4242	-0.8347	-2.3346	-2.0645	-1.2634	-0.824
		36.9	-0.0281	0.0473		36.9	-0.0214		-0.0753	-0.0066267								36.9	-0.0427	-0.0641	0.0656	-0.0305	-0.0534	0	-0.1694	-0.3189	-0.8972	-2.3361	-2.0523	-1.3702	-0.7202		36.9	-0.0427	-0.0641	0.0656	-0.0305	-0.0534	0	-0.1694	-0.3189	-0.8972	-2.3361	-2.0523	-1.3702	-0.7202
		36.95	-0.0397	0.0631		36.95	0.0158		-0.1028	-0.0555								36.95	-0.0412	-0.0793	-0.0168	0.0488	-0.0793	-0.0443	-0.0641	-0.3662	-0.9659	-2.2797	-2.1057	-1.3489	-0.7294		36.95	-0.0412	-0.0793	-0.0168	0.0488	-0.0793	-0.0443	-0.0641	-0.3662	-0.9659	-2.2797	-2.1057	-1.3489	-0.7294
		37	-0.0922	-0.0174		37	0.0158		-0.0747	-0.1079								37	-0.0030518	0.0473	0.0366	0.0168	-0.087	-0.0137	-0.0259	-0.3448	-0.9445	-2.2034	-2.0691	-1.3565	-0.6851		37	-0.0030518	0.0473	0.0366	0.0168	-0.087	-0.0137	-0.0259	-0.3448	-0.9445	-2.2034	-2.0691	-1.3565	-0.6851
		37.05	-0.0146	0.0069755		37.05	-0.0184		-0.0216	0.0037493								37.05	-0.0534	0.0397	0.0412	-0.0809	0.0091553	-0.0458	-0.0977	-0.3235	-0.8743	-2.24	-2.0401	-1.4435	-0.7599		37.05	-0.0534	0.0397	0.0412	-0.0809	0.0091553	-0.0458	-0.0977	-0.3235	-0.8743	-2.24	-2.0401	-1.4435	-0.7599
		37.1	-0.0281	0.0308		37.1	0.05		-0.0589	-0.078								37.1	0.0183	-0.0656	0.0214	-0.0045776	-0.0763	-0.0717	-0.1678	-0.3632	-0.9369	-2.298	-2.0569	-1.3733	-0.7339		37.1	0.0183	-0.0656	0.0214	-0.0045776	-0.0763	-0.0717	-0.1678	-0.3632	-0.9369	-2.298	-2.0569	-1.3733	-0.7339
		37.15	-0.0726	0.0149		37.15	0.0029646		-0.0875	-0.0756								37.15	-0.0153	-0.0198	0.029	0.029	-0.1114	-0.0168	-0.0336	-0.3693	-0.9689	-2.3346	-2.0065	-1.2482	-0.7263		37.15	-0.0153	-0.0198	0.029	0.029	-0.1114	-0.0168	-0.0336	-0.3693	-0.9689	-2.3346	-2.0065	-1.2482	-0.7263
		37.2	-0.1031	0.0014824		37.2	-0.0337		-0.1046	-0.0695								37.2	-0.0717	-0.0091553	-0.0198	0	-0.0259	0.0381	-0.061	-0.4288	-0.9018	-2.2827	-2.0416	-1.2848	-0.7889		37.2	-0.0717	-0.0091553	-0.0198	0	-0.0259	0.0381	-0.061	-0.4288	-0.9018	-2.2827	-2.0416	-1.2848	-0.7889
		37.25	-0.0793	0.018		37.25	-0.0239		-0.0973	-0.0555								37.25	-0.0504	0.0168	-0.0473	0.0137	0.0946	-0.0336	-0.1663	-0.3998	-0.914	-2.2736	-2.092	-1.4023	-0.7263		37.25	-0.0504	0.0168	-0.0473	0.0137	0.0946	-0.0336	-0.1663	-0.3998	-0.914	-2.2736	-2.092	-1.4023	-0.7263
		37.3	-0.0214	0.0643		37.3	0.0213		-0.0857	-0.0426								37.3	0.0107	-0.0656	0.0214	-0.0534	-0.0122	-0.0153	-0.148	-0.3601	-0.943	-2.3041	-2.0935	-1.3931	-0.7339		37.3	0.0107	-0.0656	0.0214	-0.0534	-0.0122	-0.0153	-0.148	-0.3601	-0.943	-2.3041	-2.0935	-1.3931	-0.7339
		37.35	-0.0317	-0.0076729		37.35	0.075		-0.0241	-0.1067								37.35	-0.0488	0.0214	0.0992	-0.0275	-0.1083	-0.0687	-0.1434	-0.2869	-0.9186	-2.2995	-1.9928	-1.2558	-0.8148		37.35	-0.0488	0.0214	0.0992	-0.0275	-0.1083	-0.0687	-0.1434	-0.2869	-0.9186	-2.2995	-1.9928	-1.2558	-0.8148
		37.4	-0.0519	0.0014824		37.4	0.0084578		-0.0534	-0.0603								37.4	-0.0458	-0.0137	0.0214	0.0259	0.0198	0.0244	-0.1114	-0.3326	-0.9079	-2.2415	-1.9638	-1.2192	-0.7477		37.4	-0.0458	-0.0137	0.0214	0.0259	0.0198	0.0244	-0.1114	-0.3326	-0.9079	-2.2415	-1.9638	-1.2192	-0.7477
		37.45	-0.0616	0.0119		37.45	-0.077		-0.0735	0.0153								37.45	-0.0305	-0.0229	0.0045776	-0.0137	-0.0305	0.0107	-0.0626	-0.3189	-0.9537	-2.2736	-2.0767	-1.2405	-0.6897		37.45	-0.0305	-0.0229	0.0045776	-0.0137	-0.0305	0.0107	-0.0626	-0.3189	-0.9537	-2.2736	-2.0767	-1.2405	-0.6897
		37.5	-0.0116	0.068		37.5	-0.0263		-0.0796	0.0147								37.5	-0.0671	-0.0687	0.0259	-0.0412	-0.0931	0.0854	-0.1053	-0.325	-0.8942	-2.3773	-2.0279	-1.3092	-0.7462		37.5	-0.0671	-0.0687	0.0259	-0.0412	-0.0931	0.0854	-0.1053	-0.325	-0.8942	-2.3773	-2.0279	-1.3092	-0.7462
		37.55	-0.0439	0.0375		37.55	0.0219		-0.0814	-0.0658								37.55	-0.061	0.0168	-0.0381	-0.0381	-0.0366	-0.0198	-0.1175	-0.4105	-0.8957	-2.2766	-2.037	-1.3199	-0.7431		37.55	-0.061	0.0168	-0.0381	-0.0381	-0.0366	-0.0198	-0.1175	-0.4105	-0.8957	-2.2766	-2.037	-1.3199	-0.7431
		37.6	-0.0342	-0.00095899		37.6	0.0341		-0.0332	-0.0683								37.6	0.0107	0.0519	-0.0443	-0.0412	-0.0931	-0.0336	-0.1343	-0.4059	-0.9399	-2.2614	-2.0706	-1.2634	-0.7233		37.6	0.0107	0.0519	-0.0443	-0.0412	-0.0931	-0.0336	-0.1343	-0.4059	-0.9399	-2.2614	-2.0706	-1.2634	-0.7233
		37.65	-0.0397	0.0253		37.65	-0.0416		-0.065	0.0019182								37.65	-0.0458	-0.0427	0.029	-0.0275	-0.0702	-0.029	-0.1099	-0.3616	-0.9445	-2.2781	-2.037	-1.2405	-0.8163		37.65	-0.0458	-0.0427	0.029	-0.0275	-0.0702	-0.029	-0.1099	-0.3616	-0.9445	-2.2781	-2.037	-1.2405	-0.8163
		37.7	-0.0543	0.0326		37.7	0.039		-0.0869	-0.0933								37.7	-0.0244	-0.029	0.0381	-0.0153	-0.0336	-0.058	-0.0549	-0.4379	-0.8926	-2.2263	-2.0142	-1.3611	-0.7843		37.7	-0.0244	-0.029	0.0381	-0.0153	-0.0336	-0.058	-0.0549	-0.4379	-0.8926	-2.2263	-2.0142	-1.3611	-0.7843
		37.75	-0.0916	0.0631		37.75	0.0463		-0.1547	-0.1379								37.75	0.0045776	-0.0427	-0.0381	0.0168	-0.0168	-0.0122	-0.0946	-0.3616	-0.9659	-2.298	-1.9836	-1.3199	-0.766		37.75	0.0045776	-0.0427	-0.0381	0.0168	-0.0168	-0.0122	-0.0946	-0.3616	-0.9659	-2.298	-1.9836	-1.3199	-0.766
		37.8	0.0323	0.0552		37.8	0.0664		-0.0228	-0.0341								37.8	0.0122	-0.0030518	-0.0061035	-0.0214	-0.0748	0	-0.0366	-0.3204	-0.8652	-2.2797	-1.9592	-1.3275	-0.7629		37.8	0.0122	-0.0030518	-0.0061035	-0.0214	-0.0748	0	-0.0366	-0.3204	-0.8652	-2.2797	-1.9592	-1.3275	-0.7629
		37.85	-0.0317	0.0503		37.85	0.0262		-0.082	-0.0579								37.85	0.0458	-0.0504	0.0946	-0.0519	-0.0519	0.0595	-0.1358	-0.4044	-0.8133	-2.2812	-1.9608	-1.2909	-0.6851		37.85	0.0458	-0.0504	0.0946	-0.0519	-0.0519	0.0595	-0.1358	-0.4044	-0.8133	-2.2812	-1.9608	-1.2909	-0.6851
		37.9	-0.0775	-0.0040108		37.9	-0.0031389		-0.0735	-0.0744								37.9	-0.0030518	0.0275	-0.0107	-0.0015259	-0.0534	-0.0229	-0.1053	-0.3738	-0.9369	-2.3193	-2.0798	-1.3458	-0.7233		37.9	-0.0030518	0.0275	-0.0107	-0.0015259	-0.0534	-0.0229	-0.1053	-0.3738	-0.9369	-2.3193	-2.0798	-1.3458	-0.7233
		37.95	-0.0036621	0.0405		37.95	0.0121		-0.0442	-0.0158								37.95	-0.0748	-0.0519	-0.087	0.0137	-0.0656	-0.0702	-0.0732	-0.2808	-0.9293	-2.2675	-1.9898	-1.3336	-0.7233		37.95	-0.0748	-0.0519	-0.087	0.0137	-0.0656	-0.0702	-0.0732	-0.2808	-0.9293	-2.2675	-1.9898	-1.3336	-0.7233
		38	-0.0598	0.0045341		38	0.0060163		-0.0643	-0.0658								38	-0.0015259	-0.0519	0.0488	-0.0351	0.0183	-0.0748	-0.1068	-0.3174	-0.9445	-2.2354	-2.0264	-1.3504	-0.7538		38	-0.0015259	-0.0519	0.0488	-0.0351	0.0183	-0.0748	-0.1068	-0.3174	-0.9445	-2.2354	-2.0264	-1.3504	-0.7538
		38.05	-0.0659	0.0216		38.05	0.014		-0.0875	-0.0799								38.05	0.0091553	-0.0412	0.0137	-0.0137	-0.0793	-0.0076294	-0.0381	-0.3876	-0.8942	-2.2888	-1.9928	-1.2543	-0.7111		38.05	0.0091553	-0.0412	0.0137	-0.0137	-0.0793	-0.0076294	-0.0381	-0.3876	-0.8942	-2.2888	-1.9928	-1.2543	-0.7111
		38.1	-0.0476	0.0802		38.1	-8.7229e-05		-0.1278	-0.0475								38.1	-0.0015259	-0.0183	-0.0519	-0.0534	-0.0458	0.0336	-0.1373	-0.3281	-0.8835	-2.2247	-1.9821	-1.2817	-0.7675		38.1	-0.0015259	-0.0183	-0.0519	-0.0534	-0.0458	0.0336	-0.1373	-0.3281	-0.8835	-2.2247	-1.9821	-1.2817	-0.7675
		38.15	-0.0726	0.0711		38.15	-0.044		-0.1437	-0.0286								38.15	0.0045776	-0.0107	0.0381	-0.0305	0.0458	-0.058	-0.1968	-0.3387	-0.9125	-2.2339	-1.9547	-1.2436	-0.824		38.15	0.0045776	-0.0107	0.0381	-0.0305	0.0458	-0.058	-0.1968	-0.3387	-0.9125	-2.2339	-1.9547	-1.2436	-0.824
		38.2	-0.0036621	-0.0132		38.2	-0.0043596		0.009504	0.00069752								38.2	-0.0107	-0.0015259	0.0030518	-0.0229	0.0015259	-0.0412	-0.087	-0.3204	-0.9262	-2.2324	-2.0508	-1.3016	-0.7889		38.2	-0.0107	-0.0015259	0.0030518	-0.0229	0.0015259	-0.0412	-0.087	-0.3204	-0.9262	-2.2324	-2.0508	-1.3016	-0.7889
		38.25	-0.0348	-0.0217		38.25	0.0164		-0.0131	-0.0512								38.25	-0.0809	-0.0473	-0.0549	0.0076294	-0.061	0.0549	-0.0122	-0.3128	-0.9476	-2.3102	-1.9501	-1.3397	-0.7294		38.25	-0.0809	-0.0473	-0.0549	0.0076294	-0.061	0.0549	-0.0122	-0.3128	-0.9476	-2.3102	-1.9501	-1.3397	-0.7294
		38.3	-0.0494	0.0363		38.3	-0.0098528		-0.0857	-0.0396								38.3	-0.119	-0.0885	-0.0045776	-0.0717	-0.0824	0.0244	0.0091553	-0.3571	-0.882	-2.2614	-1.9104	-1.3855	-0.7339		38.3	-0.119	-0.0885	-0.0045776	-0.0717	-0.0824	0.0244	0.0091553	-0.3571	-0.882	-2.2614	-1.9104	-1.3855	-0.7339
		38.35	-0.0281	0.0521		38.35	-0.0428		-0.0802	0.0147								38.35	-0.0412	0.0107	-0.0717	0.0061035	0.0229	0.0214	-0.0565	-0.3662	-0.8667	-2.2766	-1.9928	-1.3565	-0.8163		38.35	-0.0412	0.0107	-0.0717	0.0061035	0.0229	0.0214	-0.0565	-0.3662	-0.8667	-2.2766	-1.9928	-1.3565	-0.8163
		38.4	-0.0415	0.0436		38.4	0.0365		-0.0851	-0.078								38.4	-0.032	0.058	-0.0259	-0.0015259	-0.0702	0.0030518	-0.1114	-0.3326	-0.8774	-2.2461	-1.8875	-1.2665	-0.8377		38.4	-0.032	0.058	-0.0259	-0.0015259	-0.0702	0.0030518	-0.1114	-0.3326	-0.8774	-2.2461	-1.8875	-1.2665	-0.8377
		38.45	-0.0824	0.0057548		38.45	0.0786		-0.0882	-0.161								38.45	0.0214	-0.0122	0.0458	0.0351	-0.0397	-0.0381	-0.177	-0.3967	-0.8896	-2.2201	-2.0126	-1.3168	-0.7751		38.45	0.0214	-0.0122	0.0458	0.0351	-0.0397	-0.0381	-0.177	-0.3967	-0.8896	-2.2201	-2.0126	-1.3168	-0.7751
		38.5	-0.0507	0.0027031		38.5	0.0353		-0.0534	-0.086								38.5	0.0076294	0.061	0.0519	0.0793	-0.0534	0.0168	-0.0992	-0.383	-0.8926	-2.2339	-1.9684	-1.3016	-0.7462		38.5	0.0076294	0.061	0.0519	0.0793	-0.0534	0.0168	-0.0992	-0.383	-0.8926	-2.2339	-1.9684	-1.3016	-0.7462
		38.55	-0.0714	0.00087201		38.55	-0.0080217		-0.0723	-0.0634								38.55	-0.0366	0.032	0.0045776	-0.0061035	0.0122	0.0061035	-0.0443	-0.3784	-0.9689	-2.2553	-2.0203	-1.3199	-0.7004		38.55	-0.0366	0.032	0.0045776	-0.0061035	0.0122	0.0061035	-0.0443	-0.3784	-0.9689	-2.2553	-2.0203	-1.3199	-0.7004
		38.6	-0.0671	0.0014824		38.6	0.0634		-0.0686	-0.1305								38.6	-0.0549	-0.0061035	-0.0839	-0.0504	-0.0717	-0.0763	-0.0641	-0.2914	-0.9598	-2.2873	-1.9257	-1.3489	-0.6973		38.6	-0.0549	-0.0061035	-0.0839	-0.0504	-0.0717	-0.0763	-0.0641	-0.2914	-0.9598	-2.2873	-1.9257	-1.3489	-0.6973
		38.65	-0.0372	0.0088066		38.65	0.0262		-0.046	-0.0634								38.65	-0.0671	-0.0229	-0.0549	-0.0061035	-0.0107	-0.0366	-0.0595	-0.3815	-0.8209	-2.1683	-2.0798	-1.2833	-0.8087		38.65	-0.0671	-0.0229	-0.0549	-0.0061035	-0.0107	-0.0366	-0.0595	-0.3815	-0.8209	-2.1683	-2.0798	-1.2833	-0.8087
		38.7	-0.0586	-0.0101		38.7	-0.0184		-0.0485	-0.0402								38.7	-0.1022	0.0244	0.0595	0.0275	-0.0885	-0.0183	-0.0458	-0.3403	-0.8667	-2.2705	-1.8997	-1.2436	-0.7813		38.7	-0.1022	0.0244	0.0595	0.0275	-0.0885	-0.0183	-0.0458	-0.3403	-0.8667	-2.2705	-1.8997	-1.2436	-0.7813
		38.75	-0.0604	0.0222		38.75	-0.0587		-0.0827	-0.0017439								38.75	-0.0137	-0.0549	0.0229	-0.0839	-0.1007	0.0259	-0.0717	-0.3662	-0.8911	-2.2949	-1.8906	-1.1719	-0.7156		38.75	-0.0137	-0.0549	0.0229	-0.0839	-0.1007	0.0259	-0.0717	-0.3662	-0.8911	-2.2949	-1.8906	-1.1719	-0.7156
		38.8	-0.0922	-0.0034004		38.8	0.028		-0.0888	-0.1202								38.8	0.0381	0.0061035	0.0183	-0.0473	-0.0687	-0.032	-0.0473	-0.354	-0.8896	-2.1957	-2.0096	-1.3077	-0.6973		38.8	0.0381	0.0061035	0.0183	-0.0473	-0.0687	-0.032	-0.0473	-0.354	-0.8896	-2.1957	-2.0096	-1.3077	-0.6973
		38.85	-0.058	0.0698		38.85	0.042		-0.1278	-0.1								38.85	0.0351	0.032	0.0381	-0.0809	-0.0793	-0.029	-0.119	-0.3494	-0.9018	-2.2278	-1.9562	-1.3397	-0.7233		38.85	0.0351	0.032	0.0381	-0.0809	-0.0793	-0.029	-0.119	-0.3494	-0.9018	-2.2278	-1.9562	-1.3397	-0.7233
		38.9	-0.0281	0.1077		38.9	0.0146		-0.1358	-0.0426								38.9	-0.0946	-0.0702	-0.0549	-0.0809	-0.0534	-0.0045776	-0.209	-0.3601	-1.0025	-2.2247	-1.9653	-1.3565	-0.6897		38.9	-0.0946	-0.0702	-0.0549	-0.0809	-0.0534	-0.0045776	-0.209	-0.3601	-1.0025	-2.2247	-1.9653	-1.3565	-0.6897
		38.95	-0.0586	0.018		38.95	0.0249		-0.0766	-0.0835								38.95	-0.032	0	-0.0229	-0.0229	-0.0045776	-0.0427	-0.0732	-0.3433	-0.8514	-2.3117	-1.9226	-1.3046	-0.6989		38.95	-0.032	0	-0.0229	-0.0229	-0.0045776	-0.0427	-0.0732	-0.3433	-0.8514	-2.3117	-1.9226	-1.3046	-0.6989
		39	-0.0684	0.0277		39	0.0274		-0.0961	-0.0957								39	-0.0061035	-0.0732	0.0168	-0.0122	-0.0397	-0.0091553	-0.061	-0.4074	-0.8514	-2.2308	-1.9028	-1.2741	-0.7111		39	-0.0061035	-0.0732	0.0168	-0.0122	-0.0397	-0.0091553	-0.061	-0.4074	-0.8514	-2.2308	-1.9028	-1.2741	-0.7111
		39.05	-0.1129	-0.0119		39.05	-0.0013079		-0.101	-0.1116								39.05	-0.0641	-0.0198	0.0244	-0.0748	0.0305	0.0122	-0.09	-0.3448	-0.9216	-2.2751	-2.0004	-1.2665	-0.708		39.05	-0.0641	-0.0198	0.0244	-0.0748	0.0305	0.0122	-0.09	-0.3448	-0.9216	-2.2751	-2.0004	-1.2665	-0.708
		39.1	-0.0568	0.0436		39.1	0.0035749		-0.1004	-0.0603								39.1	-0.032	0.058	0.1205	-0.0519	-0.0671	-0.0061035	-0.0977	-0.3647	-0.9293	-2.2049	-1.9531	-1.2695	-0.7767		39.1	-0.032	0.058	0.1205	-0.0519	-0.0671	-0.0061035	-0.0977	-0.3647	-0.9293	-2.2049	-1.9531	-1.2695	-0.7767
		39.15	-0.0427	0.0283		39.15	0.0628		-0.0711	-0.1055								39.15	-0.0030518	0.0122	0.0458	0.0229	-0.0702	-0.0214	-0.058	-0.444	-0.8881	-2.2568	-1.9547	-1.294	-0.7385		39.15	-0.0030518	0.0122	0.0458	0.0229	-0.0702	-0.0214	-0.058	-0.444	-0.8881	-2.2568	-1.9547	-1.294	-0.7385
		39.2	-0.0146	0.0338		39.2	0.0628		-0.0485	-0.0774								39.2	0.0229	-0.0107	-0.0412	-0.0045776	-0.0443	0.0153	-0.0763	-0.3708	-0.8926	-2.2598	-1.9424	-1.2573	-0.6836		39.2	0.0229	-0.0107	-0.0412	-0.0045776	-0.0443	0.0153	-0.0763	-0.3708	-0.8926	-2.2598	-1.9424	-1.2573	-0.6836
		39.25	-0.0623	0.0259		39.25	-0.0282		-0.0882	-0.0341								39.25	0.0045776	-0.0778	-0.0488	-0.0549	-0.0168	0.0183	-0.0854	-0.3159	-0.8133	-2.2049	-1.9196	-1.2878	-0.7126		39.25	0.0045776	-0.0778	-0.0488	-0.0549	-0.0168	0.0183	-0.0854	-0.3159	-0.8133	-2.2049	-1.9196	-1.2878	-0.7126
		39.3	-0.0452	-0.0425		39.3	0.05		-0.0027028	-0.0951								39.3	-0.0763	-0.029	0.0061035	-0.0549	-0.0366	-0.0137	-0.0824	-0.2808	-0.9369	-2.0355	-1.9379	-1.2909	-0.766		39.3	-0.0763	-0.029	0.0061035	-0.0549	-0.0366	-0.0137	-0.0824	-0.2808	-0.9369	-2.0355	-1.9379	-1.2909	-0.766
		39.35	-0.116	0.0759		39.35	0.0475		-0.1919	-0.1635								39.35	-0.0412	-0.0168	0.0061035	0.0519	-0.09	-0.0397	-0.0504	-0.3128	-0.9308	-2.1805	-1.9714	-1.3199	-0.7431		39.35	-0.0412	-0.0168	0.0061035	0.0519	-0.09	-0.0397	-0.0504	-0.3128	-0.9308	-2.1805	-1.9714	-1.3199	-0.7431
		39.4	-0.0592	0.018		39.4	0.0041853		-0.0772	-0.0634								39.4	-0.0381	-0.0030518	0.029	0.1144	-0.0504	0.0107	-0.1007	-0.3494	-0.943	-2.2705	-1.8936	-1.2207	-0.6393		39.4	-0.0381	-0.0030518	0.029	0.1144	-0.0504	0.0107	-0.1007	-0.3494	-0.943	-2.2705	-1.8936	-1.2207	-0.6393
		39.45	-0.0531	0.0204		39.45	-0.0202		-0.0735	-0.0329								39.45	0.0336	-0.0565	-0.0015259	-0.0015259	-0.0809	0.0168	-0.1465	-0.3296	-0.946	-2.3209	-1.8616	-1.355	-0.6729		39.45	0.0336	-0.0565	-0.0015259	-0.0015259	-0.0809	0.0168	-0.1465	-0.3296	-0.946	-2.3209	-1.8616	-1.355	-0.6729
		39.5	-0.0763	0.0253		39.5	-0.0105		-0.1016	-0.0658								39.5	0.0107	-0.0641	0.0763	-0.0351	0.0091553	0.0504	-0.1114	-0.3479	-0.9415	-2.243	-1.9806	-1.3367	-0.7233		39.5	0.0107	-0.0641	0.0763	-0.0351	0.0091553	0.0504	-0.1114	-0.3479	-0.9415	-2.243	-1.9806	-1.3367	-0.7233
		39.55	-0.0903	0.0643		39.55	0.0494		-0.1547	-0.1397								39.55	-0.0687	0.0214	0.0488	0	-0.0122	-0.0778	-0.029	-0.3693	-0.9277	-2.2034	-1.9608	-1.2421	-0.7507		39.55	-0.0687	0.0214	0.0488	0	-0.0122	-0.0778	-0.029	-0.3693	-0.9277	-2.2034	-1.9608	-1.2421	-0.7507
		39.6	-0.0391	-0.0070626		39.6	-0.019		-0.032	-0.0201								39.6	-0.087	0.032	-0.0443	0.0061035	-0.0153	-0.0793	-0.0839	-0.3799	-0.8804	-2.1759	-1.9196	-1.3123	-0.6607		39.6	-0.087	0.032	-0.0443	0.0061035	-0.0153	-0.0793	-0.0839	-0.3799	-0.8804	-2.1759	-1.9196	-1.3123	-0.6607
		39.65	0.0134	0.0174		39.65	-0.0446		-0.0039238	0.0581								39.65	-0.0168	-0.0336	0.0091553	-0.0702	-0.0427	-0.0030518	-0.145	-0.293	-0.9216	-2.2156	-1.9989	-1.2909	-0.6973		39.65	-0.0168	-0.0336	0.0091553	-0.0702	-0.0427	-0.0030518	-0.145	-0.293	-0.9216	-2.2156	-1.9989	-1.2909	-0.6973
		39.7	-0.0146	0.0033134		39.7	0.0023542		-0.018	-0.017								39.7	0.0443	-0.0045776	-0.0351	-0.0122	-0.0381	-0.0091553	-0.0427	-0.3616	-0.8636	-2.1683	-1.9302	-1.2924	-0.8316		39.7	0.0443	-0.0045776	-0.0351	-0.0122	-0.0381	-0.0091553	-0.0427	-0.3616	-0.8636	-2.1683	-1.9302	-1.2924	-0.8316
		39.75	-0.0238	0.0528		39.75	0.0677		-0.0766	-0.0915								39.75	-0.0427	-0.0229	-0.0183	0.0153	-0.1038	-0.0107	-0.0076294	-0.4105	-1.03	-2.243	-1.9302	-1.2237	-0.6851		39.75	-0.0427	-0.0229	-0.0183	0.0153	-0.1038	-0.0107	-0.0076294	-0.4105	-1.03	-2.243	-1.9302	-1.2237	-0.6851
		39.8	0.0012207	0.0601		39.8	0.064		-0.0589	-0.0628								39.8	-0.0519	-0.0809	-0.0122	-0.0549	-0.0977	0.0397	-0.1541	-0.2838	-0.9613	-2.2018	-1.973	-1.3214	-0.6668		39.8	-0.0519	-0.0809	-0.0122	-0.0549	-0.0977	0.0397	-0.1541	-0.2838	-0.9613	-2.2018	-1.973	-1.3214	-0.6668
		39.85	-0.036	0.021		39.85	0.0041853		-0.057	-0.0402								39.85	-0.0626	0.0030518	-0.0183	0.0198	0.0214	-0.0275	-0.0565	-0.3525	-0.8926	-2.2385	-1.9165	-1.3458	-0.7095		39.85	-0.0626	0.0030518	-0.0183	0.0198	0.0214	-0.0275	-0.0565	-0.3525	-0.8926	-2.2385	-1.9165	-1.3458	-0.7095
		39.9	-0.069	0.0271		39.9	-0.0233		-0.0961	-0.0457								39.9	-0.0641	-0.029	-0.0153	0.1068	0.0107	-0.0916	0.0381	-0.3479	-0.8713	-2.2263	-1.9013	-1.2512	-0.6927		39.9	-0.0641	-0.029	-0.0153	0.1068	0.0107	-0.0916	0.0381	-0.3479	-0.8713	-2.2263	-1.9013	-1.2512	-0.6927
		39.95	-0.127	0.0027031		39.95	0.017		-0.1297	-0.144								39.95	-0.0488	-0.0778	-0.0061035	0.0351	-0.0641	-0.0519	-0.1282	-0.4181	-0.9628	-2.3071	-1.9089	-1.2344	-0.6882		39.95	-0.0488	-0.0778	-0.0061035	0.0351	-0.0641	-0.0519	-0.1282	-0.4181	-0.9628	-2.3071	-1.9089	-1.2344	-0.6882
		40	-0.0372	0.0027031		40	0.028		-0.0399	-0.0652								40	0.0412	0.0259	0.0015259	-0.0732	-0.1724	0.0214	-0.1373	-0.4395	-0.9659	-2.2903	-1.9348	-1.2711	-0.6241		40	0.0412	0.0259	0.0015259	-0.0732	-0.1724	0.0214	-0.1373	-0.4395	-0.9659	-2.2903	-1.9348	-1.2711	-0.6241
		40.05	-0.0171	0.0112		40.05	0.042		-0.0283	-0.0591								40.05	-0.0671	-0.0061035	0.032	-0.0137	-0.1343	0.0045776	-0.1785	-0.3677	-0.8575	-2.179	-1.9409	-1.2146	-0.7095		40.05	-0.0671	-0.0061035	0.032	-0.0137	-0.1343	0.0045776	-0.1785	-0.3677	-0.8575	-2.179	-1.9409	-1.2146	-0.7095
		40.1	-0.0464	0.0906		40.1	-0.0117		-0.137	-0.0347								40.1	-0.0198	-0.0107	0.0443	0.0854	-0.0275	-0.0488	-0.0565	-0.3464	-0.8774	-2.1927	-1.8799	-1.1917	-0.7294		40.1	-0.0198	-0.0107	0.0443	0.0854	-0.0275	-0.0488	-0.0565	-0.3464	-0.8774	-2.1927	-1.8799	-1.1917	-0.7294
		40.15	0.0042725	0.0802		40.15	0.0035749		-0.0759	0.00069759								40.15	-0.0519	-0.0030518	0.0259	-0.0244	0.0091553	-0.0214	-0.0183	-0.2853	-0.9186	-2.1149	-1.8967	-1.329	-0.708		40.15	-0.0519	-0.0030518	0.0259	-0.0244	0.0091553	-0.0214	-0.0183	-0.2853	-0.9186	-2.1149	-1.8967	-1.329	-0.708
		40.2	-0.0647	0.0265		40.2	0.0335		-0.0912	-0.0982								40.2	-0.0107	0.0366	0.0732	-0.0748	0.0015259	0	-0.0885	-0.3342	-0.8896	-2.1011	-1.9226	-1.3611	-0.7004		40.2	-0.0107	0.0366	0.0732	-0.0748	0.0015259	0	-0.0885	-0.3342	-0.8896	-2.1011	-1.9226	-1.3611	-0.7004
		40.25	-0.0964	0.0271		40.25	-0.0361		-0.1236	-0.0603								40.25	-0.0244	-0.0137	-0.0091553	0.0427	-0.148	-0.0061035	-0.1297	-0.4013	-0.9018	-2.2553	-1.8601	-1.2924	-0.7095		40.25	-0.0244	-0.0137	-0.0091553	0.0427	-0.148	-0.0061035	-0.1297	-0.4013	-0.9018	-2.2553	-1.8601	-1.2924	-0.7095
		40.3	-0.0482	0.0075859		40.3	-0.0221		-0.0558	-0.0262								40.3	-0.0839	-0.0305	-0.0549	0.0473	-0.1129	-0.0397	-0.0427	-0.3769	-0.8987	-2.2125	-1.9043	-1.2405	-0.7614		40.3	-0.0839	-0.0305	-0.0549	0.0473	-0.1129	-0.0397	-0.0427	-0.3769	-0.8987	-2.2125	-1.9043	-1.2405	-0.7614
		40.35	-0.0262	-0.0027901		40.35	0.0976		-0.0235	-0.1238								40.35	0.0275	-0.0122	-0.0122	-0.0214	0.0259	-0.0702	-0.0473	-0.3647	-0.8713	-2.1927	-1.9272	-1.2375	-0.7233		40.35	0.0275	-0.0122	-0.0122	-0.0214	0.0259	-0.0702	-0.0473	-0.3647	-0.8713	-2.1927	-1.9272	-1.2375	-0.7233
		40.4	-0.0739	0.0564		40.4	0.0878		-0.1303	-0.1617								40.4	0.0091553	0.0076294	-0.0030518	-0.0122	-0.0137	0.0458	-0.0839	-0.386	-0.8652	-2.2125	-1.8738	-1.1978	-0.7278		40.4	0.0091553	0.0076294	-0.0030518	-0.0122	-0.0137	0.0458	-0.0839	-0.386	-0.8652	-2.2125	-1.8738	-1.1978	-0.7278
		40.45	-0.0537	0.0326		40.45	0.017		-0.0863	-0.0707								40.45	0.0137	-0.0091553	-0.0366	-0.0626	-0.0809	-0.0183	-0.1038	-0.354	-0.8377	-2.2278	-1.7548	-1.181	-0.705		40.45	0.0137	-0.0091553	-0.0366	-0.0626	-0.0809	-0.0183	-0.1038	-0.354	-0.8377	-2.2278	-1.7548	-1.181	-0.705
		40.5	-0.0183	0.0296		40.5	0.0041853		-0.0479	-0.0225								40.5	-0.0351	-0.1236	-0.058	-0.0687	-0.0519	-0.0458	-0.0534	-0.2731	-0.9216	-2.179	-1.8494	-1.2787	-0.6638		40.5	-0.0351	-0.1236	-0.058	-0.0687	-0.0519	-0.0458	-0.0534	-0.2731	-0.9216	-2.179	-1.8494	-1.2787	-0.6638
		40.55	-0.0097656	-0.0070626		40.55	0.0225		-0.002703	-0.0323								40.55	-0.0351	-0.0427	0.0351	-0.1022	-0.0397	-0.0015259	-0.0931	-0.3113	-0.8087	-2.1774	-1.8799	-1.2756	-0.6927		40.55	-0.0351	-0.0427	0.0351	-0.1022	-0.0397	-0.0015259	-0.0931	-0.3113	-0.8087	-2.1774	-1.8799	-1.2756	-0.6927
		40.6	-0.0739	-0.0076729		40.6	0.0011335		-0.0662	-0.075								40.6	-0.0275	-0.0656	0.0168	-0.0488	-0.0015259	0.0595	-0.0809	-0.3555	-0.853	-2.1454	-1.8921	-1.2726	-0.7431		40.6	-0.0275	-0.0656	0.0168	-0.0488	-0.0015259	0.0595	-0.0809	-0.3555	-0.853	-2.1454	-1.8921	-1.2726	-0.7431
		40.65	-0.0183	0.0705		40.65	0.0335		-0.0888	-0.0518								40.65	-0.0259	0.0259	-0.0549	0.0091553	0.0153	0.0381	-0.1465	-0.4059	-0.9476	-2.1179	-1.8448	-1.3168	-0.7309		40.65	-0.0259	0.0259	-0.0549	0.0091553	0.0153	0.0381	-0.1465	-0.4059	-0.9476	-2.1179	-1.8448	-1.3168	-0.7309
		40.7	-0.0116	0.0802		40.7	0.0481		-0.0918	-0.0597								40.7	-0.0916	0.0763	0.0045776	0.0626	0.0854	0.0091553	-0.1358	-0.3357	-0.882	-2.2034	-1.889	-1.2268	-0.7095		40.7	-0.0916	0.0763	0.0045776	0.0626	0.0854	0.0091553	-0.1358	-0.3357	-0.882	-2.2034	-1.889	-1.2268	-0.7095
		40.75	-0.0549	0.0155		40.75	0.0133		-0.0705	-0.0683								40.75	-0.0030518	0.0381	0.0168	0.0519	0.0137	-0.0519	-0.0961	-0.3876	-0.8408	-2.1973	-1.9531	-1.2878	-0.7675		40.75	-0.0030518	0.0381	0.0168	0.0519	0.0137	-0.0519	-0.0961	-0.3876	-0.8408	-2.1973	-1.9531	-1.2878	-0.7675
		40.8	-0.0818	-0.0492		40.8	0.0017439		-0.0326	-0.0835								40.8	-0.0366	-0.0717	0.0168	-0.0229	-0.0214	-0.0183	-0.1221	-0.322	-0.8194	-2.0996	-1.8234	-1.3077	-0.679		40.8	-0.0366	-0.0717	0.0168	-0.0229	-0.0214	-0.0183	-0.1221	-0.322	-0.8194	-2.0996	-1.8234	-1.3077	-0.679
		40.85	-0.0073242	0.0906		40.85	0.0017439		-0.0979	-0.0090681								40.85	-0.0076294	0.0412	-0.0229	-0.0443	-0.0732	0.032	-0.1129	-0.2792	-0.9003	-2.1454	-1.9074	-1.2817	-0.6943		40.85	-0.0076294	0.0412	-0.0229	-0.0443	-0.0732	0.032	-0.1129	-0.2792	-0.9003	-2.1454	-1.9074	-1.2817	-0.6943
		40.9	-0.047	-0.0223		40.9	0.0041853		-0.0247	-0.0512								40.9	0.0534	-0.0351	-0.0488	0.0061035	-0.1175	-0.0595	-0.0397	-0.3082	-0.8575	-2.2476	-1.8158	-1.2787	-0.6958		40.9	0.0534	-0.0351	-0.0488	0.0061035	-0.1175	-0.0595	-0.0397	-0.3082	-0.8575	-2.2476	-1.8158	-1.2787	-0.6958
		40.95	-0.0854	0.0338		40.95	0.0078474		-0.1193	-0.0933								40.95	-0.0824	-0.0122	-0.0244	-0.0137	-0.0045776	0.0061035	-0.0885	-0.3525	-0.8987	-2.1881	-1.8997	-1.2756	-0.7004		40.95	-0.0824	-0.0122	-0.0244	-0.0137	-0.0045776	0.0061035	-0.0885	-0.3525	-0.8987	-2.1881	-1.8997	-1.2756	-0.7004
		41	-0.0635	-0.0522		41	0.0744		-0.0112	-0.1379								41	-0.1038	-0.0412	-0.0854	0.0061035	-0.0534	-0.0534	-0.177	-0.3418	-0.8667	-2.1942	-1.8845	-1.2787	-0.7187		41	-0.1038	-0.0412	-0.0854	0.0061035	-0.0534	-0.0534	-0.177	-0.3418	-0.8667	-2.1942	-1.8845	-1.2787	-0.7187
		41.05	0.0012207	0.00026171		41.05	0.0201		0.00095899	-0.0188								41.05	-0.0351	-0.0656	0.0045776	-0.0504	-0.0732	-0.0565	-0.0458	-0.4227	-0.8087	-2.1744	-1.8585	-1.2863	-0.7339		41.05	-0.0351	-0.0656	0.0045776	-0.0504	-0.0732	-0.0565	-0.0458	-0.4227	-0.8087	-2.1744	-1.8585	-1.2863	-0.7339
		41.1	-0.072	0.0729		41.1	-0.0037493		-0.1449	-0.0683								41.1	0.0305	0	0.0504	-0.0397	0.029	0.0626	-0.0198	-0.4684	-0.8179	-2.1881	-1.8951	-1.2634	-0.7294		41.1	0.0305	0	0.0504	-0.0397	0.029	0.0626	-0.0198	-0.4684	-0.8179	-2.1881	-1.8951	-1.2634	-0.7294
		41.15	-0.0494	0.0283		41.15	0.0475		-0.0778	-0.097								41.15	-0.1022	0.0076294	-0.0549	0.0305	0.0229	0.0519	-0.1465	-0.3815	-0.882	-2.1927	-1.8189	-1.2436	-0.6561		41.15	-0.1022	0.0076294	-0.0549	0.0305	0.0229	0.0519	-0.1465	-0.3815	-0.882	-2.1927	-1.8189	-1.2436	-0.6561
		41.2	-0.0085449	0.0057548		41.2	0.0555		-0.0143	-0.064								41.2	0.0015259	-0.0168	-0.0107	0.0076294	-0.0961	0.0122	-0.1099	-0.3387	-0.9293	-2.1759	-1.8082	-1.3229	-0.6592		41.2	0.0015259	-0.0168	-0.0107	0.0076294	-0.0961	0.0122	-0.1099	-0.3387	-0.9293	-2.1759	-1.8082	-1.3229	-0.6592
		41.25	-0.0446	0.0241		41.25	-0.0055803		-0.0686	-0.039								41.25	-0.0168	-0.0687	0.0015259	-0.0229	-0.0687	-0.1144	-0.0717	-0.3113	-0.8636	-2.2736	-1.886	-1.2894	-0.7492		41.25	-0.0168	-0.0687	0.0015259	-0.0229	-0.0687	-0.1144	-0.0717	-0.3113	-0.8636	-2.2736	-1.886	-1.2894	-0.7492
		41.3	-0.0482	0.00026171		41.3	-0.0196		-0.0485	-0.0286								41.3	-0.0076294	-0.029	-0.0061035	0.0045776	0.0153	-0.0076294	-0.1511	-0.4227	-0.8011	-2.1683	-1.918	-1.3428	-0.7019		41.3	-0.0076294	-0.029	-0.0061035	0.0045776	0.0153	-0.0076294	-0.1511	-0.4227	-0.8011	-2.1683	-1.918	-1.3428	-0.7019
		41.35	-0.0030518	0.0485		41.35	-0.0019182		-0.0515	-0.0011335								41.35	0.0122	0.0137	0.0091553	0.029	-0.032	0.0961	-0.145	-0.3662	-0.8148	-2.1103	-1.8951	-1.3672	-0.7126		41.35	0.0122	0.0137	0.0091553	0.029	-0.032	0.0961	-0.145	-0.3662	-0.8148	-2.1103	-1.8951	-1.3672	-0.7126
		41.4	-0.0165	0.0357		41.4	0.0579		-0.0521	-0.0744								41.4	0.0168	-0.0519	-0.0824	0.0412	0.0137	0.0336	-0.0763	-0.2686	-0.7996	-2.1851	-1.857	-1.2711	-0.6577		41.4	0.0168	-0.0519	-0.0824	0.0412	0.0137	0.0336	-0.0763	-0.2686	-0.7996	-2.1851	-1.857	-1.2711	-0.6577
		41.45	-0.0568	0.0241		41.45	0.0371		-0.0808	-0.0939								41.45	-0.0275	-0.0122	0.0305	-0.0107	-0.0045776	-0.029	-0.1251	-0.4044	-0.8835	-2.1622	-1.8204	-1.3275	-0.6577		41.45	-0.0275	-0.0122	0.0305	-0.0107	-0.0045776	-0.029	-0.1251	-0.4044	-0.8835	-2.1622	-1.8204	-1.3275	-0.6577
		41.5	0.0366	0.0589		41.5	-0.0385		-0.0222	0.0752								41.5	0.0091553	-0.0443	0.0030518	0.0351	0.0443	-0.0061035	-0.0778	-0.4379	-0.911	-2.1271	-1.7975	-1.2634	-0.7217		41.5	0.0091553	-0.0443	0.0030518	0.0351	0.0443	-0.0061035	-0.0778	-0.4379	-0.911	-2.1271	-1.7975	-1.2634	-0.7217
		41.55	-0.0054932	-0.0211		41.55	-0.0129		0.0156	0.0074115								41.55	0.0091553	-0.0641	-0.0351	-0.0229	-0.0534	-0.029	-0.0809	-0.3662	-0.9567	-2.1866	-1.7868	-1.2497	-0.7813		41.55	0.0091553	-0.0641	-0.0351	-0.0229	-0.0534	-0.029	-0.0809	-0.3662	-0.9567	-2.1866	-1.7868	-1.2497	-0.7813
		41.6	-0.022	0.0381		41.6	0.0548		-0.0601	-0.0768								41.6	-0.0427	-0.032	-0.0977	-0.0671	-0.058	0.0076294	-0.0534	-0.3723	-0.9232	-2.0783	-1.9363	-1.2787	-0.6363		41.6	-0.0427	-0.032	-0.0977	-0.0671	-0.058	0.0076294	-0.0534	-0.3723	-0.9232	-2.0783	-1.9363	-1.2787	-0.6363
		41.65	-0.0348	0.0503		41.65	0.0793		-0.0851	-0.114								41.65	-0.0854	0.0061035	-0.0091553	0.0244	-0.0687	-0.0015259	-0.116	-0.3372	-0.9048	-2.1774	-1.8417	-1.3046	-0.618		41.65	-0.0854	0.0061035	-0.0091553	0.0244	-0.0687	-0.0015259	-0.116	-0.3372	-0.9048	-2.1774	-1.8417	-1.3046	-0.618
		41.7	-0.022	0.0277		41.7	0.0768		-0.0497	-0.0988								41.7	-0.032	0.0091553	-0.0153	0.0122	0	-0.0366	-0.0748	-0.3571	-0.8682	-2.3407	-1.886	-1.2787	-0.6622		41.7	-0.032	0.0091553	-0.0153	0.0122	0	-0.0366	-0.0748	-0.3571	-0.8682	-2.3407	-1.886	-1.2787	-0.6622
		41.75	-0.0159	0.0069755		41.75	0.0268		-0.0228	-0.0426								41.75	-0.0275	-0.0824	0.0015259	0.0458	-0.0381	0.0045776	-0.0931	-0.3616	-0.8499	-2.243	-1.8906	-1.3504	-0.6912		41.75	-0.0275	-0.0824	0.0015259	0.0458	-0.0381	0.0045776	-0.0931	-0.3616	-0.8499	-2.243	-1.8906	-1.3504	-0.6912
		41.8	-0.0714	0.0131		41.8	0.0799		-0.0845	-0.1513								41.8	-0.0504	0.0275	-0.0717	0.0519	-0.0091553	0.0671	-0.1205	-0.3326	-0.8835	-2.0813	-1.8616	-1.3779	-0.7492		41.8	-0.0504	0.0275	-0.0717	0.0519	-0.0091553	0.0671	-0.1205	-0.3326	-0.8835	-2.0813	-1.8616	-1.3779	-0.7492
		41.85	0.0036621	0.0351		41.85	-0.0507		-0.0314	0.0544								41.85	-0.0839	-0.0229	-0.029	-0.0259	0.0992	-0.0443	-0.1389	-0.3571	-0.8209	-2.1317	-1.7471	-1.2344	-0.7065		41.85	-0.0839	-0.0229	-0.029	-0.0259	0.0992	-0.0443	-0.1389	-0.3571	-0.8209	-2.1317	-1.7471	-1.2344	-0.7065
		41.9	-0.0513	0.0393		41.9	0.0231		-0.0906	-0.0744								41.9	0.0336	0.0091553	0.0168	-0.0748	-0.058	0.0107	-0.119	-0.3494	-0.8743	-2.2064	-1.7227	-1.1963	-0.7065		41.9	0.0336	0.0091553	0.0168	-0.0748	-0.058	0.0107	-0.119	-0.3494	-0.8743	-2.2064	-1.7227	-1.1963	-0.7065
		41.95	-0.1117	0.0546		41.95	0.0579		-0.1663	-0.1696								41.95	-0.0137	-0.0030518	-0.0595	-0.0076294	-0.0397	-0.0107	-0.0946	-0.3586	-0.9033	-2.1515	-1.857	-1.3275	-0.766		41.95	-0.0137	-0.0030518	-0.0595	-0.0076294	-0.0397	-0.0107	-0.0946	-0.3586	-0.9033	-2.1515	-1.857	-1.3275	-0.766
		42	0.0177	0.00026171		42	0.0634		0.0174	-0.0457								42	-0.0214	-0.0458	-0.0626	-0.0244	-0.0412	-0.0412	-0.0549	-0.3738	-0.8469	-2.2034	-1.8311	-1.3336	-0.6699		42	-0.0214	-0.0458	-0.0626	-0.0244	-0.0412	-0.0412	-0.0549	-0.3738	-0.8469	-2.2034	-1.8311	-1.3336	-0.6699
		42.05	0.0153	0.046		42.05	-0.0251		-0.0308	0.0404								42.05	-0.0732	-0.0229	-0.0443	0.0259	-0.0443	0.0259	-0.0763	-0.3616	-0.8896	-2.2492	-1.8341	-1.2665	-0.7568		42.05	-0.0732	-0.0229	-0.0443	0.0259	-0.0443	0.0259	-0.0763	-0.3616	-0.8896	-2.2492	-1.8341	-1.2665	-0.7568
		42.1	-0.0385	0.0069755		42.1	0.0194		-0.0454	-0.0579								42.1	0.0305	0.0030518	-0.0336	-0.0183	0.0168	0.0626	-0.0458	-0.3708	-0.8789	-2.1561	-1.8555	-1.2878	-0.7401		42.1	0.0305	0.0030518	-0.0336	-0.0183	0.0168	0.0626	-0.0458	-0.3708	-0.8789	-2.1561	-1.8555	-1.2878	-0.7401
		42.15	-0.0281	0.0014824		42.15	-0.0025286		-0.0296	-0.0255								42.15	0.0198	0.0122	0.0595	-0.0137	-0.029	0.058	-0.1556	-0.3448	-0.853	-2.1881	-1.8341	-1.3138	-0.5859		42.15	0.0198	0.0122	0.0595	-0.0137	-0.029	0.058	-0.1556	-0.3448	-0.853	-2.1881	-1.8341	-1.3138	-0.5859
		42.2	-0.0226	0.0473		42.2	0.0219		-0.0698	-0.0445								42.2	-0.0473	0.0030518	0.0351	0.087	-0.0214	0.0229	-0.1785	-0.3494	-0.8881	-2.2156	-1.7319	-1.2833	-0.7416		42.2	-0.0473	0.0030518	0.0351	0.087	-0.0214	0.0229	-0.1785	-0.3494	-0.8881	-2.2156	-1.7319	-1.2833	-0.7416
		42.25	-0.0623	0.0161		42.25	0.0445		-0.0784	-0.1067								42.25	-0.0259	-0.0045776	0.032	-0.0259	-0.0427	0.0168	-0.1526	-0.3601	-0.8469	-2.2034	-1.8189	-1.2329	-0.7065		42.25	-0.0259	-0.0045776	0.032	-0.0259	-0.0427	0.0168	-0.1526	-0.3601	-0.8469	-2.2034	-1.8189	-1.2329	-0.7065
		42.3	-0.0482	0.0296		42.3	-0.0092424		-0.0778	-0.039								42.3	-0.0015259	-0.0076294	-0.0259	-0.0137	0.0702	-0.0214	-0.058	-0.3555	-0.8575	-2.0645	-1.8753	-1.2741	-0.6729		42.3	-0.0015259	-0.0076294	-0.0259	-0.0137	0.0702	-0.0214	-0.058	-0.3555	-0.8575	-2.0645	-1.8753	-1.2741	-0.6729
		42.35	-0.0201	-0.0058418		42.35	0.0090681		-0.0143	-0.0292								42.35	-0.0061035	-0.029	-0.058	0.0534	-0.0091553	-0.0107	-0.1236	-0.3403	-0.9338	-2.1484	-1.8143	-1.3123	-0.7935		42.35	-0.0061035	-0.029	-0.058	0.0534	-0.0091553	-0.0107	-0.1236	-0.3403	-0.9338	-2.1484	-1.8143	-1.3123	-0.7935
		42.4	-0.0385	0.0613		42.4	-0.0282		-0.0997	-0.0103								42.4	-0.09	-0.0107	-0.0275	-0.0244	0.0015259	-0.029	-0.0626	-0.3738	-0.8469	-2.1637	-1.7761	-1.2665	-0.7111		42.4	-0.09	-0.0107	-0.0275	-0.0244	0.0015259	-0.029	-0.0626	-0.3738	-0.8469	-2.1637	-1.7761	-1.2665	-0.7111
		42.45	-0.0482	0.079		42.45	0.0384		-0.1272	-0.0866								42.45	-0.1022	-0.0702	-0.0030518	0.0412	-0.029	-0.0381	-0.1328	-0.444	-0.8575	-2.1561	-1.8189	-1.3046	-0.7034		42.45	-0.1022	-0.0702	-0.0030518	0.0412	-0.029	-0.0381	-0.1328	-0.444	-0.8575	-2.1561	-1.8189	-1.3046	-0.7034
		42.5	-0.058	0.0247		42.5	0.0579		-0.0827	-0.1159								42.5	0.0214	-0.029	-0.1129	0.0336	-0.0061035	-0.0961	-0.087	-0.3052	-0.8652	-2.2125	-1.7548	-1.3214	-0.7294		42.5	0.0214	-0.029	-0.1129	0.0336	-0.0061035	-0.0961	-0.087	-0.3052	-0.8652	-2.2125	-1.7548	-1.3214	-0.7294
		42.55	-0.0067139	0.0039238		42.55	0.0243		-0.0106	-0.031								42.55	0.0076294	-0.0214	-0.0259	-0.0137	-0.0336	-0.0595	-0.1312	-0.3265	-0.8743	-2.2018	-1.8707	-1.2512	-0.7507		42.55	0.0076294	-0.0214	-0.0259	-0.0137	-0.0336	-0.0595	-0.1312	-0.3265	-0.8743	-2.2018	-1.8707	-1.2512	-0.7507
		42.6	-0.0018311	0.0698		42.6	-0.0043596		-0.0717	0.0025286								42.6	-0.0671	-0.0229	-0.0153	0.0626	0.0229	0.0107	-0.1343	-0.4105	-0.8972	-2.0889	-1.8662	-1.2451	-0.7568		42.6	-0.0671	-0.0229	-0.0153	0.0626	0.0229	0.0107	-0.1343	-0.4105	-0.8972	-2.0889	-1.8662	-1.2451	-0.7568
		42.65	-0.0592	0.0039238		42.65	-0.0080217		-0.0631	-0.0512								42.65	-0.0397	0.0244	-0.0336	0.0534	0.0137	0	-0.1328	-0.351	-0.9476	-2.1744	-1.767	-1.2848	-0.6363		42.65	-0.0397	0.0244	-0.0336	0.0534	0.0137	0	-0.1328	-0.351	-0.9476	-2.1744	-1.767	-1.2848	-0.6363
		42.7	-0.0244	0.0808		42.7	-0.0245		-0.1052	8.7129e-05								42.7	-0.1328	-0.0183	-0.0366	-0.0259	-0.0244	-0.0061035	-0.1495	-0.3479	-0.8224	-2.1317	-1.8036	-1.2375	-0.7111		42.7	-0.1328	-0.0183	-0.0366	-0.0259	-0.0244	-0.0061035	-0.1495	-0.3479	-0.8224	-2.1317	-1.8036	-1.2375	-0.7111
		42.75	-0.0012207	0.0075859		42.75	0.031		-0.0088066	-0.0323								42.75	-0.0473	-0.0702	0.0565	0.0061035	-0.0381	-0.0076294	-0.0656	-0.3479	-0.8011	-2.1622	-1.8494	-1.2802	-0.7416		42.75	-0.0473	-0.0702	0.0565	0.0061035	-0.0381	-0.0076294	-0.0656	-0.3479	-0.8011	-2.1622	-1.8494	-1.2802	-0.7416
		42.8	-0.0232	-0.0211		42.8	0.0921		-0.0020928	-0.1153								42.8	-0.0183	-0.0153	0.0412	0.0183	-0.0458	0.0244	-0.1114	-0.3525	-0.8377	-2.2171	-1.8265	-1.3092	-0.6454		42.8	-0.0183	-0.0153	0.0412	0.0183	-0.0458	0.0244	-0.1114	-0.3525	-0.8377	-2.2171	-1.8265	-1.3092	-0.6454
		42.85	-0.0934	0.0204		42.85	0.053		-0.1138	-0.1464								42.85	-0.0793	0.0137	0.0275	0.0183	0	0.0061035	-0.1038	-0.3189	-0.8301	-2.1866	-1.8158	-1.239	-0.7645		42.85	-0.0793	0.0137	0.0275	0.0183	0	0.0061035	-0.1038	-0.3189	-0.8301	-2.1866	-1.8158	-1.239	-0.7645
		42.9	-0.0391	-0.0193		42.9	0.0268		-0.0198	-0.0658								42.9	-0.0107	0.0122	-0.0336	0.0656	0.0305	-0.0091553	-0.1373	-0.3647	-0.9171	-2.1301	-1.7624	-1.2054	-0.7477		42.9	-0.0107	0.0122	-0.0336	0.0656	0.0305	-0.0091553	-0.1373	-0.3647	-0.9171	-2.1301	-1.7624	-1.2054	-0.7477
		42.95	-0.0153	0.0509		42.95	0.00052317		-0.0662	-0.0158								42.95	-0.0595	0.0458	-0.0336	0.0045776	-0.0336	0.0259	-0.0504	-0.3403	-0.8804	-2.1591	-1.7944	-1.326	-0.6729		42.95	-0.0595	0.0458	-0.0336	0.0045776	-0.0336	0.0259	-0.0504	-0.3403	-0.8804	-2.1591	-1.7944	-1.326	-0.6729
		43	-0.0208	0.0308		43	0.0096785		-0.0515	-0.0304								43	-0.0961	-0.0275	-0.0091553	0.0076294	-0.0351	-0.0305	-0.1083	-0.3525	-0.8072	-2.1256	-1.8494	-1.2756	-0.7111		43	-0.0961	-0.0275	-0.0091553	0.0076294	-0.0351	-0.0305	-0.1083	-0.3525	-0.8072	-2.1256	-1.8494	-1.2756	-0.7111
		43.05	-0.0244	0.0448		43.05	0.0035749		-0.0692	-0.028								43.05	0.0443	-0.0427	0.0336	-0.0107	-0.0626	-0.0412	-0.1266	-0.3189	-0.8026	-2.0874	-1.7944	-1.2253	-0.7889		43.05	0.0443	-0.0427	0.0336	-0.0107	-0.0626	-0.0412	-0.1266	-0.3189	-0.8026	-2.0874	-1.7944	-1.2253	-0.7889
		43.1	-0.0836	0.0625		43.1	0.0158		-0.1461	-0.0994								43.1	-0.0854	-0.0397	0.0641	0.0030518	-0.0229	0.0168	-0.0839	-0.4028	-0.8194	-2.1637	-1.8127	-1.21	-0.7004		43.1	-0.0854	-0.0397	0.0641	0.0030518	-0.0229	0.0168	-0.0839	-0.4028	-0.8194	-2.1637	-1.8127	-1.21	-0.7004
		43.15	-0.0482	-0.0156		43.15	0.0096785		-0.0326	-0.0579								43.15	-0.1114	-0.0351	-0.0275	0.0351	-0.0458	0.0229	-0.1297	-0.3479	-0.8484	-2.208	-1.7883	-1.2176	-0.6332		43.15	-0.1114	-0.0351	-0.0275	0.0351	-0.0458	0.0229	-0.1297	-0.3479	-0.8484	-2.208	-1.7883	-1.2176	-0.6332
		43.2	0.0061035	-0.0064522		43.2	0.0506		0.0126	-0.0445								43.2	-0.0702	0.0015259	-0.1007	0.1007	-0.0397	-0.0549	-0.1312	-0.3357	-0.9262	-2.2324	-1.8494	-1.3443	-0.766		43.2	-0.0702	0.0015259	-0.1007	0.1007	-0.0397	-0.0549	-0.1312	-0.3357	-0.9262	-2.2324	-1.8494	-1.3443	-0.766
		43.25	-0.0604	0.0662		43.25	0.0481		-0.1266	-0.1086								43.25	-0.0214	-0.0381	0	0.0015259	-0.0153	0.0015259	-0.0229	-0.3601	-0.8133	-2.2156	-1.8768	-1.3046	-0.7553		43.25	-0.0214	-0.0381	0	0.0015259	-0.0153	0.0015259	-0.0229	-0.3601	-0.8133	-2.2156	-1.8768	-1.3046	-0.7553
		43.3	-0.0604	0.0705		43.3	0.0188		-0.1309	-0.0793								43.3	-0.0427	-0.0916	-0.1129	0.0045776	-0.0229	-0.0030518	-0.1007	-0.3845	-0.8179	-2.0355	-1.709	-1.2512	-0.7599		43.3	-0.0427	-0.0916	-0.1129	0.0045776	-0.0229	-0.0030518	-0.1007	-0.3845	-0.8179	-2.0355	-1.709	-1.2512	-0.7599
		43.35	-0.0165	0.0491		43.35	0.0158		-0.0656	-0.0323								43.35	-0.0732	0.0458	-0.0824	0.0091553	-0.0045776	0.1144	-0.0427	-0.3418	-0.8698	-2.1195	-1.741	-1.181	-0.6714		43.35	-0.0732	0.0458	-0.0824	0.0091553	-0.0045776	0.1144	-0.0427	-0.3418	-0.8698	-2.1195	-1.741	-1.181	-0.6714
		43.4	-0.0195	0.0528		43.4	-0.0172		-0.0723	-0.0023543								43.4	-0.0565	-0.0168	0.0061035	-0.032	0.0565	0.0305	-0.1221	-0.322	-0.8316	-2.1317	-1.7532	-1.2741	-0.7446		43.4	-0.0565	-0.0168	0.0061035	-0.032	0.0565	0.0305	-0.1221	-0.322	-0.8316	-2.1317	-1.7532	-1.2741	-0.7446
		43.45	-0.0378	0.0479		43.45	0.0634		-0.0857	-0.1012								43.45	-0.0214	-0.0305	-0.0107	0.029	-0.0504	-0.1083	-0.1343	-0.3937	-0.8728	-2.0691	-1.7899	-1.2405	-0.7355		43.45	-0.0214	-0.0305	-0.0107	0.029	-0.0504	-0.1083	-0.1343	-0.3937	-0.8728	-2.0691	-1.7899	-1.2405	-0.7355
		43.5	-0.0305	-0.018		43.5	-0.0172		-0.0125	-0.0133								43.5	-0.0824	-0.0595	0.0381	0.0412	0.0504	-0.0839	-0.1312	-0.3708	-0.8575	-2.1591	-1.8387	-1.3382	-0.6989		43.5	-0.0824	-0.0595	0.0381	0.0412	0.0504	-0.0839	-0.1312	-0.3708	-0.8575	-2.1591	-1.8387	-1.3382	-0.6989
		43.55	-0.0531	0.0363		43.55	0.0066267		-0.0894	-0.0597								43.55	-0.0763	-0.1099	0.0030518	0.0793	0.0168	0.0214	-0.1129	-0.3601	-0.8041	-2.124	-1.8189	-1.2787	-0.5997		43.55	-0.0763	-0.1099	0.0030518	0.0793	0.0168	0.0214	-0.1129	-0.3601	-0.8041	-2.124	-1.8189	-1.2787	-0.5997
		43.6	-0.0403	0.0338		43.6	0.0548		-0.0741	-0.0951								43.6	-0.0992	-0.1129	0.0473	0.0732	-0.0671	-0.0153	-0.0961	-0.3876	-0.8301	-2.1027	-1.7578	-1.236	-0.7492		43.6	-0.0992	-0.1129	0.0473	0.0732	-0.0671	-0.0153	-0.0961	-0.3876	-0.8301	-2.1027	-1.7578	-1.236	-0.7492
		43.65	-0.033	0.0289		43.65	0.0133		-0.0619	-0.0463								43.65	-0.0824	-0.0183	-0.0107	0.0107	-0.032	-0.0168	-0.1068	-0.2823	-0.8377	-2.1256	-1.7456	-1.2314	-0.7874		43.65	-0.0824	-0.0183	-0.0107	0.0107	-0.032	-0.0168	-0.1068	-0.2823	-0.8377	-2.1256	-1.7456	-1.2314	-0.7874
		43.7	0.0183	0.0296		43.7	0.0207		-0.0112	-0.002354								43.7	-0.0549	0.029	-0.0091553	0.0366	-0.0763	-0.029	-0.148	-0.3235	-0.9186	-2.1042	-1.7334	-1.2405	-0.6729		43.7	-0.0549	0.029	-0.0091553	0.0366	-0.0763	-0.029	-0.148	-0.3235	-0.9186	-2.1042	-1.7334	-1.2405	-0.6729
		43.75	-0.0244	-0.0101		43.75	-0.00497		-0.0143	-0.0194								43.75	0.0381	-0.0198	0.0427	-0.029	0.0076294	-0.0015259	-0.1953	-0.4013	-0.8865	-2.0218	-1.8356	-1.2207	-0.7614		43.75	0.0381	-0.0198	0.0427	-0.029	0.0076294	-0.0015259	-0.1953	-0.4013	-0.8865	-2.0218	-1.8356	-1.2207	-0.7614
		43.8	-0.0208	0.0466		43.8	0.0121		-0.0674	-0.0329								43.8	0.0381	-0.0122	0.0351	0.0061035	0.0702	-0.0153	-0.1312	-0.3967	-0.8255	-2.1195	-1.8341	-1.1902	-0.6989		43.8	0.0381	-0.0122	0.0351	0.0061035	0.0702	-0.0153	-0.1312	-0.3967	-0.8255	-2.1195	-1.8341	-1.1902	-0.6989
		43.85	0.0549	0.032		43.85	-0.0202		0.0229	0.0752								43.85	-0.0091553	0.0168	-0.0122	0.0702	0.0183	-0.0458	-0.0671	-0.3403	-0.8224	-2.1622	-1.6876	-1.1993	-0.6897		43.85	-0.0091553	0.0168	-0.0122	0.0702	0.0183	-0.0458	-0.0671	-0.3403	-0.8224	-2.1622	-1.6876	-1.1993	-0.6897
		43.9	-0.0598	-0.0266		43.9	0.1018		-0.0332	-0.1617								43.9	-0.1083	-0.0519	-0.0305	0.0183	-0.029	0	0.0091553	-0.3479	-0.8026	-2.121	-1.7929	-1.2222	-0.7492		43.9	-0.1083	-0.0519	-0.0305	0.0183	-0.029	0	0.0091553	-0.3479	-0.8026	-2.121	-1.7929	-1.2222	-0.7492
		43.95	-0.0659	0.0399		43.95	0.0323		-0.1059	-0.0982								43.95	-0.0412	-0.0717	-0.0641	0.0717	-0.0778	0.0351	-0.1343	-0.47	-0.8545	-2.095	-1.8066	-1.1292	-0.7553		43.95	-0.0412	-0.0717	-0.0641	0.0717	-0.0778	0.0351	-0.1343	-0.47	-0.8545	-2.095	-1.8066	-1.1292	-0.7553
		44	-0.0549	0.054		44	0.0078474		-0.1089	-0.0628								44	0.0015259	-0.0015259	-0.0504	0.1221	-0.0198	-0.0793	-0.148	-0.4684	-0.8316	-2.1347	-1.7456	-1.1047	-0.6729		44	0.0015259	-0.0015259	-0.0504	0.1221	-0.0198	-0.0793	-0.148	-0.4684	-0.8316	-2.1347	-1.7456	-1.1047	-0.6729
		44.05	-0.0269	0.0296		44.05	0.0207		-0.0564	-0.0475								44.05	-0.0443	0.0183	-0.0687	0.0732	-0.0351	0.061	-0.1663	-0.4044	-0.7858	-2.1683	-1.7151	-1.2176	-0.6409		44.05	-0.0443	0.0183	-0.0687	0.0732	-0.0351	0.061	-0.1663	-0.4044	-0.7858	-2.1683	-1.7151	-1.2176	-0.6409
		44.1	-0.0391	-0.0498		44.1	0.0353		0.0107	-0.0744								44.1	0	-0.061	0.0443	0.0030518	0.0137	-0.0381	-0.2045	-0.2777	-0.8438	-2.095	-1.7441	-1.2817	-0.6851		44.1	0	-0.061	0.0443	0.0030518	0.0137	-0.0381	-0.2045	-0.2777	-0.8438	-2.095	-1.7441	-1.2817	-0.6851
		44.15	-0.0281	-0.0156		44.15	-0.0233		-0.0125	-0.0047957								44.15	-0.0244	-0.0534	0.0931	-0.0534	0.0091553	-0.0549	-0.1312	-0.2701	-0.885	-2.0172	-1.8143	-1.2726	-0.7248		44.15	-0.0244	-0.0534	0.0931	-0.0534	0.0091553	-0.0549	-0.1312	-0.2701	-0.885	-2.0172	-1.8143	-1.2726	-0.7248
		44.2	-0.0195	0.0057548		44.2	-0.0294		-0.0253	0.0098527								44.2	0.0153	-0.029	-0.0153	-0.0122	0.0122	-0.0381	-0.032	-0.4211	-0.766	-2.0157	-1.6647	-1.3214	-0.7095		44.2	0.0153	-0.029	-0.0153	-0.0122	0.0122	-0.0381	-0.032	-0.4211	-0.766	-2.0157	-1.6647	-1.3214	-0.7095
		44.25	-0.0116	-0.0138		44.25	0.0378		0.0021797	-0.0494								44.25	-0.0748	0.0427	-0.061	0.1022	-0.0809	-0.0122	-0.0778	-0.4364	-0.7874	-2.1256	-1.8066	-1.2817	-0.6363		44.25	-0.0748	0.0427	-0.061	0.1022	-0.0809	-0.0122	-0.0778	-0.4364	-0.7874	-2.1256	-1.8066	-1.2817	-0.6363
		44.3	0.0061035	0.0112		44.3	0.0329		-0.0051445	-0.0268								44.3	-0.0504	-0.0534	-0.0259	0.1114	-0.0061035	0.0809	-0.1541	-0.3738	-0.8835	-2.1042	-1.8143	-1.2375	-0.6744		44.3	-0.0504	-0.0534	-0.0259	0.1114	-0.0061035	0.0809	-0.1541	-0.3738	-0.8835	-2.1042	-1.8143	-1.2375	-0.6744
		44.35	-0.0482	0.0711		44.35	0.0158		-0.1193	-0.064								44.35	-0.0656	-0.0671	-0.058	-0.0229	-0.0351	-0.0534	-0.2182	-0.2686	-0.8759	-2.0386	-1.7807	-1.2054	-0.6821		44.35	-0.0656	-0.0671	-0.058	-0.0229	-0.0351	-0.0534	-0.2182	-0.2686	-0.8759	-2.0386	-1.7807	-1.2054	-0.6821
		44.4	0.014	0.0131		44.4	-0.0202		0.00095909	0.0343								44.4	-0.0656	-0.0519	0.0793	-0.0504	-0.0412	-0.0351	-0.1373	-0.2777	-0.8347	-1.9913	-1.7593	-1.1948	-0.7217		44.4	-0.0656	-0.0519	0.0793	-0.0504	-0.0412	-0.0351	-0.1373	-0.2777	-0.8347	-1.9913	-1.7593	-1.1948	-0.7217
		44.45	-0.0269	0.0656		44.45	0.0475		-0.0924	-0.0744								44.45	-0.0534	-0.0641	0	-0.0015259	0.0107	0.0793	-0.0275	-0.2594	-0.8163	-2.0874	-1.6922	-1.1734	-0.6882		44.45	-0.0534	-0.0641	0	-0.0015259	0.0107	0.0793	-0.0275	-0.2594	-0.8163	-2.0874	-1.6922	-1.1734	-0.6882
		44.5	-0.0476	0.0106		44.5	0.0029646		-0.0582	-0.0506								44.5	-0.0244	-0.0778	-0.0732	-0.0045776	0.0015259	0.0061035	-0.1221	-0.3998	-0.7904	-2.1011	-1.7746	-1.268	-0.7568		44.5	-0.0244	-0.0778	-0.0732	-0.0045776	0.0015259	0.0061035	-0.1221	-0.3998	-0.7904	-2.1011	-1.7746	-1.268	-0.7568
		44.55	-0.0635	-0.0425		44.55	0.0475		-0.021	-0.111								44.55	-0.1083	0.0336	-0.0214	0.0137	-0.0275	-0.0198	-0.2197	-0.4272	-0.8255	-2.1072	-1.8433	-1.2894	-0.7111		44.55	-0.1083	0.0336	-0.0214	0.0137	-0.0275	-0.0198	-0.2197	-0.4272	-0.8255	-2.1072	-1.8433	-1.2894	-0.7111
		44.6	-0.0531	-0.0296		44.6	-0.019		-0.0235	-0.0341								44.6	-0.0839	-0.0824	0.0305	0.0656	-0.0763	0.0030518	-0.1556	-0.3098	-0.8392	-2.0721	-1.7456	-1.2787	-0.7614		44.6	-0.0839	-0.0824	0.0305	0.0656	-0.0763	0.0030518	-0.1556	-0.3098	-0.8392	-2.0721	-1.7456	-1.2787	-0.7614
		44.65	-0.0042725	0.0155		44.65	0.0090681		-0.0198	-0.0133								44.65	-0.0091553	-0.0549	0	0.0412	-0.0229	0.0107	-0.1038	-0.4395	-0.8362	-2.034	-1.7059	-1.2787	-0.6134		44.65	-0.0091553	-0.0549	0	0.0412	-0.0229	0.0107	-0.1038	-0.4395	-0.8362	-2.034	-1.7059	-1.2787	-0.6134
		44.7	-0.0262	0.0985		44.7	0.0927		-0.1248	-0.1189								44.7	0.0198	0.0137	-0.0259	0.0305	0.0045776	0.0153	-0.174	-0.3754	-0.8453	-2.0294	-1.8112	-1.2451	-0.6302		44.7	0.0198	0.0137	-0.0259	0.0305	0.0045776	0.0153	-0.174	-0.3754	-0.8453	-2.0294	-1.8112	-1.2451	-0.6302
		44.75	0.0287	0.0338		44.75	-0.0074114		-0.0051445	0.0361								44.75	-0.0748	-0.0091553	-0.0961	0.0229	0.0183	-0.0381	-0.0854	-0.4089	-0.8118	-2.0554	-1.7883	-1.2512	-0.6638		44.75	-0.0748	-0.0091553	-0.0961	0.0229	0.0183	-0.0381	-0.0854	-0.4089	-0.8118	-2.0554	-1.7883	-1.2512	-0.6638
		44.8	0.0421	0.0436		44.8	0.0207		-0.0014823	0.0214								44.8	-0.0961	-0.0504	-0.0397	0.0244	0	-0.0824	-0.0916	-0.3357	-0.8514	-2.1317	-1.767	-1.1719	-0.6821		44.8	-0.0961	-0.0504	-0.0397	0.0244	0	-0.0824	-0.0916	-0.3357	-0.8514	-2.1317	-1.767	-1.1719	-0.6821
		44.85	-0.0647	0.0296		44.85	-0.006801		-0.0943	-0.0579								44.85	-0.0854	-0.1419	0.0534	-0.0030518	0.0259	-0.0107	-0.1175	-0.3632	-0.8698	-2.1332	-1.6861	-1.2009	-0.7217		44.85	-0.0854	-0.1419	0.0534	-0.0030518	0.0259	-0.0107	-0.1175	-0.3632	-0.8698	-2.1332	-1.6861	-1.2009	-0.7217
		44.9	-0.0494	0.0161		44.9	0.0152		-0.0656	-0.0646								44.9	-0.0091553	0.0458	-0.0351	0.0473	-0.0107	0.0045776	-0.0916	-0.383	-0.8484	-2.0584	-1.6113	-1.2146	-0.769		44.9	-0.0091553	0.0458	-0.0351	0.0473	-0.0107	0.0045776	-0.0916	-0.383	-0.8484	-2.0584	-1.6113	-1.2146	-0.769
		44.95	-0.0036621	0.0020927		44.95	0.0176		-0.0057548	-0.0213								44.95	-0.1266	0.0275	-0.0305	0.0336	0.0778	0.0458	-0.1389	-0.3616	-0.8133	-2.0309	-1.8036	-1.1856	-0.6592		44.95	-0.1266	0.0275	-0.0305	0.0336	0.0778	0.0458	-0.1389	-0.3616	-0.8133	-2.0309	-1.8036	-1.1856	-0.6592
		45	-0.0311	0.0119		45	0.0713		-0.043	-0.1025								45	-0.0687	-0.0366	0.0229	-0.0641	0.0244	-0.0412	-0.0992	-0.3799	-0.8026	-2.066	-1.741	-1.1368	-0.6912		45	-0.0687	-0.0366	0.0229	-0.0641	0.0244	-0.0412	-0.0992	-0.3799	-0.8026	-2.066	-1.741	-1.1368	-0.6912
		45.05	-0.0653	0.0332		45.05	0.0414		-0.0985	-0.1067								45.05	-0.0473	-0.0381	-0.0107	0.0671	-0.1236	-0.0107	-0.0931	-0.354	-0.9064	-2.0874	-1.7639	-1.1917	-0.6958		45.05	-0.0473	-0.0381	-0.0107	0.0671	-0.1236	-0.0107	-0.0931	-0.354	-0.9064	-2.0874	-1.7639	-1.1917	-0.6958
		45.1	-0.0751	-0.0345		45.1	0.0090681		-0.0405	-0.0841								45.1	-0.0336	-0.032	-0.0183	0.0656	0.0229	-0.0412	-0.1266	-0.2411	-0.7965	-2.1027	-1.683	-1.2558	-0.6577		45.1	-0.0336	-0.032	-0.0183	0.0656	0.0229	-0.0412	-0.1266	-0.2411	-0.7965	-2.1027	-1.683	-1.2558	-0.6577
		45.15	-0.0378	0.0473		45.15	0.0249		-0.0851	-0.0628								45.15	0.0061035	-0.0183	-0.0763	0.0702	0.0244	-0.0381	-0.148	-0.3525	-0.7751	-2.1149	-1.7304	-1.1978	-0.6607		45.15	0.0061035	-0.0183	-0.0763	0.0702	0.0244	-0.0381	-0.148	-0.3525	-0.7751	-2.1149	-1.7304	-1.1978	-0.6607
		45.2	0.0012207	0.1266		45.2	0.0469		-0.1254	-0.0457								45.2	-0.0473	-0.1007	0.0122	-0.0153	0.0015259	0.0214	-0.1373	-0.412	-0.7935	-2.0752	-1.7059	-1.181	-0.7645		45.2	-0.0473	-0.1007	0.0122	-0.0153	0.0015259	0.0214	-0.1373	-0.412	-0.7935	-2.0752	-1.7059	-1.181	-0.7645
		45.25	-0.0036621	-0.0541		45.25	0.0096785		0.0504	-0.0133								45.25	-0.058	0.0397	0.029	-0.0091553	-0.0336	0.0015259	-0.148	-0.3418	-0.853	-2.0752	-1.7029	-1.2497	-0.7523		45.25	-0.058	0.0397	0.029	-0.0091553	-0.0336	0.0015259	-0.148	-0.3418	-0.853	-2.0752	-1.7029	-1.2497	-0.7523
		45.3	-0.0262	-0.0382		45.3	-0.00497		0.0119	-0.0213								45.3	-0.0916	0.0091553	0.0626	0.0397	-0.1266	0.0122	-0.0443	-0.322	-0.8179	-2.0584	-1.7548	-1.2375	-0.6668		45.3	-0.0916	0.0091553	0.0626	0.0397	-0.1266	0.0122	-0.0443	-0.322	-0.8179	-2.0584	-1.7548	-1.2375	-0.6668
		45.35	-0.022	0.0216		45.35	-0.0471		-0.0436	0.0251								45.35	-0.1328	-0.029	0.0488	0.0763	-0.0854	-0.0397	-0.1328	-0.3387	-0.8118	-2.0523	-1.7151	-1.1627	-0.6195		45.35	-0.1328	-0.029	0.0488	0.0763	-0.0854	-0.0397	-0.1328	-0.3387	-0.8118	-2.0523	-1.7151	-1.1627	-0.6195
		45.4	-0.0128	0.0595		45.4	-0.006801		-0.0723	-0.0060164								45.4	-0.1282	0.0534	0.0091553	0.0504	-0.0305	-0.0397	-0.2121	-0.3571	-0.8545	-2.005	-1.7456	-1.2115	-0.6927		45.4	-0.1282	0.0534	0.0091553	0.0504	-0.0305	-0.0397	-0.2121	-0.3571	-0.8545	-2.005	-1.7456	-1.2115	-0.6927
		45.45	-0.0586	0.0674		45.45	0.0829		-0.126	-0.1415								45.45	-0.0504	-0.0793	0.0122	0.032	0.0458	-0.0397	-0.116	-0.3189	-0.8011	-2.0142	-1.8112	-1.2573	-0.6958		45.45	-0.0504	-0.0793	0.0122	0.032	0.0458	-0.0397	-0.116	-0.3189	-0.8011	-2.0142	-1.8112	-1.2573	-0.6958
		45.5	-0.08	0.0063652		45.5	0.0432		-0.0863	-0.1232								45.5	-0.0504	-0.0076294	0.0015259	0.0366	-0.0091553	-0.0412	-0.0992	-0.3555	-0.798	-2.1133	-1.6983	-1.2207	-0.7034		45.5	-0.0504	-0.0076294	0.0015259	0.0366	-0.0091553	-0.0412	-0.0992	-0.3555	-0.798	-2.1133	-1.6983	-1.2207	-0.7034
		45.55	-0.061	-0.0296		45.55	0.0658		-0.0314	-0.1269								45.55	-0.0137	-0.0214	-0.0183	0.058	-0.061	0.0488	-0.1556	-0.3174	-0.9262	-2.0615	-1.7014	-1.2543	-0.705		45.55	-0.0137	-0.0214	-0.0183	0.058	-0.061	0.0488	-0.1556	-0.3174	-0.9262	-2.0615	-1.7014	-1.2543	-0.705
		45.6	-0.0275	-0.0711		45.6	0.0060163		0.0437	-0.0335								45.6	-0.0946	-0.0351	-0.0671	0.0595	-0.0916	-0.0244	-0.1007	-0.2991	-0.8133	-2.034	-1.7273	-1.181	-0.6454		45.6	-0.0946	-0.0351	-0.0671	0.0595	-0.0916	-0.0244	-0.1007	-0.2991	-0.8133	-2.034	-1.7273	-1.181	-0.6454
		45.65	-0.022	0.0711		45.65	0.0023542		-0.093	-0.0243								45.65	-0.1297	-0.0458	-0.0091553	-0.058	-0.0778	-0.0336	-0.1495	-0.3922	-0.8362	-2.034	-1.7166	-1.2375	-0.708		45.65	-0.1297	-0.0458	-0.0091553	-0.058	-0.0778	-0.0336	-0.1495	-0.3922	-0.8362	-2.034	-1.7166	-1.2375	-0.708
		45.7	-0.0598	0.0344		45.7	-8.7229e-05		-0.0943	-0.0597								45.7	-0.0397	-0.0732	0.0305	0.0107	-0.0107	-0.0809	-0.0732	-0.3311	-0.7919	-2.0081	-1.6739	-1.1993	-0.6912		45.7	-0.0397	-0.0732	0.0305	0.0107	-0.0107	-0.0809	-0.0732	-0.3311	-0.7919	-2.0081	-1.6739	-1.1993	-0.6912
		45.75	-0.0519	-0.0333		45.75	0.086		-0.0186	-0.1379								45.75	0.0168	0.0137	-0.0153	0.1114	0.0366	-0.0549	-0.1175	-0.2655	-0.8377	-2.092	-1.7609	-1.2131	-0.7553		45.75	0.0168	0.0137	-0.0153	0.1114	0.0366	-0.0549	-0.1175	-0.2655	-0.8377	-2.092	-1.7609	-1.2131	-0.7553
		45.8	-0.0513	-0.0583		45.8	0.00052317		0.0070627	-0.0518								45.8	-0.029	0.0336	-0.0336	0.0229	0.0015259	0.0183	-0.1495	-0.3387	-0.8469	-2.0767	-1.6815	-1.2131	-0.6744		45.8	-0.029	0.0336	-0.0336	0.0229	0.0015259	0.0183	-0.1495	-0.3387	-0.8469	-2.0767	-1.6815	-1.2131	-0.6744
		45.85	-0.116	-0.0027901		45.85	0.0213		-0.1132	-0.1372								45.85	-0.1114	-0.0534	0.0045776	-0.032	-0.0366	0.0427	-0.1419	-0.3006	-0.8102	-2.0874	-1.6907	-1.1826	-0.7401		45.85	-0.1114	-0.0534	0.0045776	-0.032	-0.0366	0.0427	-0.1419	-0.3006	-0.8102	-2.0874	-1.6907	-1.1826	-0.7401
		45.9	-0.1624	-0.0205		45.9	0.0298		-0.1419	-0.1922								45.9	-0.0397	-0.1297	0.0076294	0.0641	-0.0595	-0.0717	-0.1389	-0.4074	-0.7904	-2.0294	-1.7792	-1.239	-0.737		45.9	-0.0397	-0.1297	0.0076294	0.0641	-0.0595	-0.0717	-0.1389	-0.4074	-0.7904	-2.0294	-1.7792	-1.239	-0.737
		45.95	-0.1642	-0.0449		45.95	-0.0214		-0.1193	-0.1427								45.95	-0.0839	-0.0626	-0.0198	0.0717	-0.0275	0.0122	-0.1068	-0.3052	-0.798	-2.0767	-1.712	-1.1902	-0.6805		45.95	-0.0839	-0.0626	-0.0198	0.0717	-0.0275	0.0122	-0.1068	-0.3052	-0.798	-2.0767	-1.712	-1.1902	-0.6805
		46	-0.1135	-0.0596		46	-0.00497		-0.054	-0.1086								46	-0.0626	0.0229	-0.0030518	0.0946	0.0214	-0.0671	-0.1328	-0.3708	-0.798	-2.0889	-1.7304	-1.2314	-0.7141		46	-0.0626	0.0229	-0.0030518	0.0946	0.0214	-0.0671	-0.1328	-0.3708	-0.798	-2.0889	-1.7304	-1.2314	-0.7141
		46.05	-0.1239	-0.0217		46.05	0.0304		-0.1022	-0.1543								46.05	-0.1007	0.0336	0.0549	0.0137	-0.0137	-0.0717	-0.1312	-0.3326	-0.8301	-2.0859	-1.7105	-1.2299	-0.6546		46.05	-0.1007	0.0336	0.0549	0.0137	-0.0137	-0.0717	-0.1312	-0.3326	-0.8301	-2.0859	-1.7105	-1.2299	-0.6546
		46.1	-0.0836	0.0253		46.1	-0.0123		-0.1089	-0.0713								46.1	-0.032	-0.0045776	0.0244	-0.0565	0.0183	-0.0030518	-0.2014	-0.3494	-0.8148	-2.0294	-1.7014	-1.1826	-0.6348		46.1	-0.032	-0.0045776	0.0244	-0.0565	0.0183	-0.0030518	-0.2014	-0.3494	-0.8148	-2.0294	-1.7014	-1.1826	-0.6348
		46.15	-0.1288	-0.084		46.15	0.0249		-0.0448	-0.1537								46.15	-0.0381	-0.0061035	0.0641	-0.0275	-0.0504	0.0641	-0.1221	-0.3662	-0.827	-2.0828	-1.6556	-1.2268	-0.6714		46.15	-0.0381	-0.0061035	0.0641	-0.0275	-0.0504	0.0641	-0.1221	-0.3662	-0.827	-2.0828	-1.6556	-1.2268	-0.6714
		46.2	-0.1556	-0.0614		46.2	0.005406		-0.0943	-0.161								46.2	-0.0122	0.0229	-0.0259	0.0687	-0.0366	-0.0045776	-0.0305	-0.3082	-0.827	-2.121	-1.712	-1.1444	-0.7233		46.2	-0.0122	0.0229	-0.0259	0.0687	-0.0366	-0.0045776	-0.0305	-0.3082	-0.827	-2.121	-1.712	-1.1444	-0.7233
		46.25	-0.1386	0.0186		46.25	0.0402		-0.1571	-0.1787								46.25	-0.0488	-0.0168	0.0305	0.0565	0.0183	-0.0122	-0.148	-0.3998	-0.8286	-2.0905	-1.7746	-1.1963	-0.737		46.25	-0.0488	-0.0168	0.0305	0.0565	0.0183	-0.0122	-0.148	-0.3998	-0.8286	-2.0905	-1.7746	-1.1963	-0.737
		46.3	-0.0629	-0.0504		46.3	0.0536		-0.0125	-0.1165								46.3	-0.087	-0.0473	-0.0091553	0.0458	-0.0534	0.061	-0.174	-0.325	-0.8179	-2.0279	-1.77	-1.2146	-0.5875		46.3	-0.087	-0.0473	-0.0091553	0.0458	-0.0534	0.061	-0.174	-0.325	-0.8179	-2.0279	-1.77	-1.2146	-0.5875
		46.35	-0.0488	-0.0211		46.35	-0.019		-0.0277	-0.0298								46.35	-0.0839	-0.058	-0.0351	0.0137	0	0.0153	-0.0397	-0.3433	-0.8087	-2.0691	-1.651	-1.2528	-0.7568		46.35	-0.0839	-0.058	-0.0351	0.0137	0	0.0153	-0.0397	-0.3433	-0.8087	-2.0691	-1.651	-1.2528	-0.7568
		46.4	-0.1245	0.0271		46.4	0.0023542		-0.1516	-0.1269								46.4	-0.119	-0.0061035	-0.0839	0.0214	-0.0122	0.0259	-0.1053	-0.3296	-0.8682	-2.037	-1.6525	-1.181	-0.7172		46.4	-0.119	-0.0061035	-0.0839	0.0214	-0.0122	0.0259	-0.1053	-0.3296	-0.8682	-2.037	-1.6525	-1.181	-0.7172
		46.45	-0.0629	-0.0027901		46.45	0.0451		-0.0601	-0.1079								46.45	-0.0854	-0.0030518	0.029	0.1099	0.0015259	-0.1038	-0.119	-0.3448	-0.7492	-1.9577	-1.6937	-1.1673	-0.6912		46.45	-0.0854	-0.0030518	0.029	0.1099	0.0015259	-0.1038	-0.119	-0.3448	-0.7492	-1.9577	-1.6937	-1.1673	-0.6912
		46.5	-0.0317	0.0326		46.5	0.0432		-0.0643	-0.075								46.5	-0.0854	-0.0671	-0.0168	0.0351	0.0214	-0.1602	-0.1099	-0.2716	-0.7721	-2.0966	-1.6861	-1.2253	-0.647		46.5	-0.0854	-0.0671	-0.0168	0.0351	0.0214	-0.1602	-0.1099	-0.2716	-0.7721	-2.0966	-1.6861	-1.2253	-0.647
		46.55	-0.1031	-0.0040108		46.55	0.017		-0.0991	-0.1202								46.55	-0.0091553	-0.0473	0.0275	-0.0122	-0.0107	-0.0397	-0.032	-0.235	-0.7385	-2.0462	-1.6632	-1.178	-0.6577		46.55	-0.0091553	-0.0473	0.0275	-0.0122	-0.0107	-0.0397	-0.032	-0.235	-0.7385	-2.0462	-1.6632	-1.178	-0.6577
		46.6	-0.0311	0.0014824		46.6	0.0396		-0.0326	-0.0707								46.6	-0.061	-0.0122	0.0809	0.0305	-0.0458	0.0015259	-0.0778	-0.3494	-0.8179	-2.037	-1.7044	-1.1978	-0.7217		46.6	-0.061	-0.0122	0.0809	0.0305	-0.0458	0.0015259	-0.0778	-0.3494	-0.8179	-2.037	-1.7044	-1.1978	-0.7217
		46.65	-0.1465	-0.0748		46.65	0.0158		-0.0717	-0.1623								46.65	-0.0549	0.0778	-0.0168	-0.0153	-0.0366	0.0381	-0.1892	-0.3479	-0.8362	-1.9653	-1.7319	-1.207	-0.7568		46.65	-0.0549	0.0778	-0.0168	-0.0153	-0.0366	0.0381	-0.1892	-0.3479	-0.8362	-1.9653	-1.7319	-1.207	-0.7568
		46.7	-0.1355	0.0466		46.7	0.0512		-0.1821	-0.1867								46.7	-0.1389	0.0061035	0.032	0.0748	0.0061035	-0.0336	-0.1343	-0.4074	-0.7965	-2.0355	-1.7212	-1.1887	-0.6134		46.7	-0.1389	0.0061035	0.032	0.0748	0.0061035	-0.0336	-0.1343	-0.4074	-0.7965	-2.0355	-1.7212	-1.1887	-0.6134
		46.75	-0.0525	0.0399		46.75	0.0524		-0.0924	-0.1049								46.75	-0.0854	-0.0412	-0.0366	0.0641	-0.0671	-0.0626	-0.1144	-0.3723	-0.7706	-2.0401	-1.6571	-1.1368	-0.705		46.75	-0.0854	-0.0412	-0.0366	0.0641	-0.0671	-0.0626	-0.1144	-0.3723	-0.7706	-2.0401	-1.6571	-1.1368	-0.705
		46.8	-0.0262	-0.0461		46.8	-0.0178		0.0199	-0.0084577								46.8	-0.0137	-0.1007	0.0702	0.0565	0.0458	-0.0045776	-0.0702	-0.3174	-0.7782	-2.034	-1.68	-1.2466	-0.7156		46.8	-0.0137	-0.1007	0.0702	0.0565	0.0458	-0.0045776	-0.0702	-0.3174	-0.7782	-2.034	-1.68	-1.2466	-0.7156
		46.85	-0.0775	-0.015		46.85	-0.0733		-0.0625	-0.0041852								46.85	-0.0565	0.0015259	0.0244	-0.0549	0.0443	-0.0366	-0.1465	-0.3662	-0.8484	-1.9867	-1.6525	-1.2589	-0.705		46.85	-0.0565	0.0015259	0.0244	-0.0549	0.0443	-0.0366	-0.1465	-0.3662	-0.8484	-1.9867	-1.6525	-1.2589	-0.705
		46.9	-0.047	0.0735		46.9	0.0536		-0.1205	-0.1006								46.9	-0.058	-0.0473	-0.0519	-0.0381	-0.0397	0.0061035	-0.1053	-0.3357	-0.7263	-2.0004	-1.6495	-1.1398	-0.7202		46.9	-0.058	-0.0473	-0.0519	-0.0381	-0.0397	0.0061035	-0.1053	-0.3357	-0.7263	-2.0004	-1.6495	-1.1398	-0.7202
		46.95	-0.0934	0.0546		46.95	0.0127		-0.148	-0.1061								46.95	-0.0412	-0.0153	0.0366	0.0458	0.0122	0.0045776	-0.0519	-0.2548	-0.7416	-1.9943	-1.7105	-1.2176	-0.647		46.95	-0.0412	-0.0153	0.0366	0.0458	0.0122	0.0045776	-0.0519	-0.2548	-0.7416	-1.9943	-1.7105	-1.2176	-0.647
		47	-0.0958	0.0155		47	0.0060163		-0.1113	-0.1018								47	-0.0122	0.0687	0.0931	0.0183	0.0122	-0.0015259	-0.2319	-0.3433	-0.7156	-2.0035	-1.7365	-1.2268	-0.7187		47	-0.0122	0.0687	0.0931	0.0183	0.0122	-0.0015259	-0.2319	-0.3433	-0.7156	-2.0035	-1.7365	-1.2268	-0.7187
		47.05	-0.0592	-0.0082833		47.05	0.0445		-0.0509	-0.1037								47.05	-0.0824	-0.0809	0.0244	0.0336	-0.0168	-0.0916	-0.174	-0.3616	-0.7843	-2.002	-1.7441	-1.1978	-0.6683		47.05	-0.0824	-0.0809	0.0244	0.0336	-0.0168	-0.0916	-0.174	-0.3616	-0.7843	-2.002	-1.7441	-1.1978	-0.6683
		47.1	0.0262	0.018		47.1	0.0518		0.0082832	-0.0255								47.1	-0.0183	-0.0473	0.0351	-0.0153	-0.0366	-0.0854	-0.1404	-0.4028	-0.7935	-2.0798	-1.7258	-1.2192	-0.737		47.1	-0.0183	-0.0473	0.0351	-0.0153	-0.0366	-0.0854	-0.1404	-0.4028	-0.7935	-2.0798	-1.7258	-1.2192	-0.737
		47.15	-0.1233	0.0088066		47.15	0.0634		-0.1321	-0.1867								47.15	-0.0076294	-0.0198	0.0183	0.0427	-0.032	0.0153	-0.0076294	-0.3754	-0.7706	-2.0187	-1.709	-1.1978	-0.6485		47.15	-0.0076294	-0.0198	0.0183	0.0427	-0.032	0.0153	-0.0076294	-0.3754	-0.7706	-2.0187	-1.709	-1.1978	-0.6485
		47.2	-0.0977	0.0192		47.2	0.0323		-0.1168	-0.1299								47.2	-0.09	-0.0137	-0.0397	0.1007	-0.0351	-0.032	-0.1785	-0.2731	-0.7797	-2.002	-1.7181	-1.2543	-0.7065		47.2	-0.09	-0.0137	-0.0397	0.1007	-0.0351	-0.032	-0.1785	-0.2731	-0.7797	-2.002	-1.7181	-1.2543	-0.7065
		47.25	-0.0879	-0.0107		47.25	0.0243		-0.0772	-0.1122								47.25	-0.0595	-0.0153	-0.058	0.0656	-0.0045776	0.0030518	-0.1648	-0.3677	-0.7523	-2.0096	-1.6449	-1.1658	-0.7568		47.25	-0.0595	-0.0153	-0.058	0.0656	-0.0045776	0.0030518	-0.1648	-0.3677	-0.7523	-2.0096	-1.6449	-1.1658	-0.7568
		47.3	-0.0922	-0.0082833		47.3	-0.006801		-0.0839	-0.0854								47.3	-0.0473	-0.0351	0.058	0.1419	-0.0183	-0.0671	-0.0778	-0.4303	-0.7919	-1.9775	-1.6846	-1.1581	-0.6317		47.3	-0.0473	-0.0351	0.058	0.1419	-0.0183	-0.0671	-0.0778	-0.4303	-0.7919	-1.9775	-1.6846	-1.1581	-0.6317
		47.35	-0.0861	0.0375		47.35	-0.0214		-0.1236	-0.0646								47.35	-0.0519	-0.0443	0.0076294	0.0244	0.0015259	-0.0824	-0.0992	-0.2945	-0.798	-2.0416	-1.7197	-1.1765	-0.6638		47.35	-0.0519	-0.0443	0.0076294	0.0244	0.0015259	-0.0824	-0.0992	-0.2945	-0.798	-2.0416	-1.7197	-1.1765	-0.6638
		47.4	-0.1044	0.0155		47.4	0.0323		-0.1199	-0.1366								47.4	-0.0824	0.0153	0.0076294	-0.0168	-0.0595	0.0076294	-0.1862	-0.325	-0.7721	-2.0279	-1.6235	-1.2817	-0.7339		47.4	-0.0824	0.0153	0.0076294	-0.0168	-0.0595	0.0076294	-0.1862	-0.325	-0.7721	-2.0279	-1.6235	-1.2817	-0.7339
		47.45	-0.0964	0.0198		47.45	0.0506		-0.1162	-0.147								47.45	-0.0504	-0.0748	0.0443	0.0259	0.032	0.0030518	-0.0839	-0.3494	-0.7874	-2.0401	-1.7181	-1.2329	-0.7172		47.45	-0.0504	-0.0748	0.0443	0.0259	0.032	0.0030518	-0.0839	-0.3494	-0.7874	-2.0401	-1.7181	-1.2329	-0.7172
		47.5	-0.1117	-0.00034869		47.5	0.0658		-0.1113	-0.1775								47.5	-0.0336	-0.0122	0.058	0.0045776	0.0137	-0.0259	-0.1602	-0.4303	-0.8026	-2.0325	-1.7105	-1.1566	-0.679		47.5	-0.0336	-0.0122	0.058	0.0045776	0.0137	-0.0259	-0.1602	-0.4303	-0.8026	-2.0325	-1.7105	-1.1566	-0.679
		47.55	-0.0317	-0.0327		47.55	-0.0037493		0.00095889	-0.028								47.55	-0.1053	-0.0305	0.0671	0.0534	-0.0977	-0.0534	-0.1663	-0.3647	-0.9064	-1.9928	-1.6785	-1.2405	-0.7782		47.55	-0.1053	-0.0305	0.0671	0.0534	-0.0977	-0.0534	-0.1663	-0.3647	-0.9064	-1.9928	-1.6785	-1.2405	-0.7782
		47.6	-0.1209	0.0344		47.6	-0.0074114		-0.1553	-0.1134								47.6	-0.0198	-0.0153	0.0305	0.1312	-0.0366	-0.09	-0.09	-0.2701	-0.7797	-2.0142	-1.6235	-1.2192	-0.708		47.6	-0.0198	-0.0153	0.0305	0.1312	-0.0366	-0.09	-0.09	-0.2701	-0.7797	-2.0142	-1.6235	-1.2192	-0.708
		47.65	-0.0684	0.0063652		47.65	0.0213		-0.0747	-0.0896								47.65	-0.0656	0.0061035	-0.0244	0.0336	0.0153	0.0045776	-0.1144	-0.3448	-0.6912	-2.0065	-1.6357	-1.1414	-0.7248		47.65	-0.0656	0.0061035	-0.0244	0.0336	0.0153	0.0045776	-0.1144	-0.3448	-0.6912	-2.0065	-1.6357	-1.1414	-0.7248
		47.7	-0.0684	0.043		47.7	0.0487		-0.1113	-0.1171								47.7	-0.0076294	0.0839	-0.0259	0.0488	0.0061035	-0.0183	-0.1404	-0.322	-0.7523	-1.9852	-1.5961	-1.1688	-0.7217		47.7	-0.0076294	0.0839	-0.0259	0.0488	0.0061035	-0.0183	-0.1404	-0.322	-0.7523	-1.9852	-1.5961	-1.1688	-0.7217
		47.75	-0.0317	0.0723		47.75	0.0475		-0.104	-0.0793								47.75	-0.0748	-0.0381	-0.0259	0.029	0.0061035	-0.0122	-0.1221	-0.3616	-0.7553	-2.002	-1.6327	-1.2009	-0.6653		47.75	-0.0748	-0.0381	-0.0259	0.029	0.0061035	-0.0122	-0.1221	-0.3616	-0.7553	-2.002	-1.6327	-1.2009	-0.6653
		47.8	-0.0916	0.0222		47.8	0.0555		-0.1138	-0.147								47.8	-0.0351	-0.0061035	-0.0458	0.0015259	0.0137	-0.0458	-0.1984	-0.2975	-0.7889	-2.0828	-1.6892	-1.2619	-0.6226		47.8	-0.0351	-0.0061035	-0.0458	0.0015259	0.0137	-0.0458	-0.1984	-0.2975	-0.7889	-2.0828	-1.6892	-1.2619	-0.6226
		47.85	-0.0775	-0.0187		47.85	-0.0196		-0.0589	-0.0579								47.85	-0.0275	-0.0366	-0.0595	-0.0748	-0.0137	-0.0793	-0.0946	-0.3052	-0.8453	-1.9562	-1.648	-1.3046	-0.6363		47.85	-0.0275	-0.0366	-0.0595	-0.0748	-0.0137	-0.0793	-0.0946	-0.3052	-0.8453	-1.9562	-1.648	-1.3046	-0.6363
		47.9	-0.0568	-0.0339		47.9	-0.0129		-0.0228	-0.0439								47.9	0.0275	-0.0366	0	0.061	-0.0565	0.0336	-0.1297	-0.325	-0.8179	-2.0264	-1.5732	-1.1765	-0.6638		47.9	0.0275	-0.0366	0	0.061	-0.0565	0.0336	-0.1297	-0.325	-0.8179	-2.0264	-1.5732	-1.1765	-0.6638
		47.95	-0.0323	-0.0101		47.95	0.0359		-0.0222	-0.0683								47.95	-0.1068	-0.029	0.0473	0.0793	-0.0397	0.0183	-0.1236	-0.296	-0.8087	-2.1103	-1.6892	-1.2237	-0.6821		47.95	-0.1068	-0.029	0.0473	0.0793	-0.0397	0.0183	-0.1236	-0.296	-0.8087	-2.1103	-1.6892	-1.2237	-0.6821
		48	-0.0842	0.0094169		48	0.0951		-0.0936	-0.1794								48	0.0336	-0.0534	0.0427	0.0732	-0.0473	-0.0702	-0.0961	-0.3311	-0.7935	-2.0706	-1.738	-1.2329	-0.6927		48	0.0336	-0.0534	0.0427	0.0732	-0.0473	-0.0702	-0.0961	-0.3311	-0.7935	-2.0706	-1.738	-1.2329	-0.6927
		48.05	-0.0745	0.0564		48.05	0.0225		-0.1309	-0.097								48.05	0.0565	0.0015259	0.0839	0.0336	0.0091553	0.0153	-0.1526	-0.3265	-0.827	-2.0325	-1.6541	-1.2085	-0.6958		48.05	0.0565	0.0015259	0.0839	0.0336	0.0091553	0.0153	-0.1526	-0.3265	-0.827	-2.0325	-1.6541	-1.2085	-0.6958
		48.1	-0.0537	0.032		48.1	0.014		-0.0857	-0.0677								48.1	-0.0931	0.0397	-0.0336	0.0626	-0.0793	-0.0259	-0.1175	-0.3754	-0.7568	-2.034	-1.6113	-1.1429	-0.6699		48.1	-0.0931	0.0397	-0.0336	0.0626	-0.0793	-0.0259	-0.1175	-0.3754	-0.7568	-2.034	-1.6113	-1.1429	-0.6699
		48.15	-0.0598	-0.0156		48.15	0.0555		-0.0442	-0.1153								48.15	-0.1312	-0.029	-0.0412	-0.0214	0.0045776	-0.0641	-0.1617	-0.351	-0.7614	-1.9943	-1.6525	-1.2405	-0.7248		48.15	-0.1312	-0.029	-0.0412	-0.0214	0.0045776	-0.0641	-0.1617	-0.351	-0.7614	-1.9943	-1.6525	-1.2405	-0.7248
		48.2	-0.0647	-0.029		48.2	0.031		-0.0357	-0.0957								48.2	-0.0626	-0.0671	-0.0153	0.0443	-0.0107	0.0992	-0.0565	-0.3342	-0.795	-1.9943	-1.6541	-1.2558	-0.6622		48.2	-0.0626	-0.0671	-0.0153	0.0443	-0.0107	0.0992	-0.0565	-0.3342	-0.795	-1.9943	-1.6541	-1.2558	-0.6622
		48.25	-0.0806	0.0552		48.25	-0.006801		-0.1358	-0.0738								48.25	-0.0687	0.032	0.0305	0.0183	-0.0885	-0.0351	-0.0183	-0.3311	-0.7233	-1.9974	-1.59	-1.2421	-0.7202		48.25	-0.0687	0.032	0.0305	0.0183	-0.0885	-0.0351	-0.0183	-0.3311	-0.7233	-1.9974	-1.59	-1.2421	-0.7202
		48.3	-0.061	0.046		48.3	0.0317		-0.1071	-0.0927								48.3	-0.029	-0.0122	0.0519	0.0748	0.0412	-0.0626	-0.058	-0.3006	-0.8286	-2.0447	-1.6403	-1.2207	-0.676		48.3	-0.029	-0.0122	0.0519	0.0748	0.0412	-0.0626	-0.058	-0.3006	-0.8286	-2.0447	-1.6403	-1.2207	-0.676
		48.35	-0.0543	-0.0088936		48.35	0.0035749		-0.0454	-0.0579								48.35	0.0214	-0.1129	-0.0015259	0.0137	-0.0397	-0.0107	-0.1785	-0.2777	-0.8209	-2.0294	-1.6861	-1.207	-0.6287		48.35	0.0214	-0.1129	-0.0015259	0.0137	-0.0397	-0.0107	-0.1785	-0.2777	-0.8209	-2.0294	-1.6861	-1.207	-0.6287
		48.4	-0.0763	0.0387		48.4	-0.0098528		-0.115	-0.0664								48.4	-0.0045776	-0.0244	0.0229	0.0687	-0.0122	-0.1221	-0.1831	-0.3052	-0.8453	-1.9424	-1.5701	-1.3061	-0.7492		48.4	-0.0045776	-0.0244	0.0229	0.0687	-0.0122	-0.1221	-0.1831	-0.3052	-0.8453	-1.9424	-1.5701	-1.3061	-0.7492
		48.45	-0.0378	0.0351		48.45	0.028		-0.0729	-0.0658								48.45	0.0244	0.0473	0.0595	0.0397	-0.0198	-0.087	-0.0839	-0.351	-0.8331	-1.9684	-1.6708	-1.2421	-0.6439		48.45	0.0244	0.0473	0.0595	0.0397	-0.0198	-0.087	-0.0839	-0.351	-0.8331	-1.9684	-1.6708	-1.2421	-0.6439
		48.5	-0.0421	-0.0229		48.5	-0.016		-0.0192	-0.0262								48.5	0.0198	-0.0671	0.0107	0.0504	-0.0641	-0.116	-0.1511	-0.3616	-0.7828	-1.9318	-1.6617	-1.1917	-0.6638		48.5	0.0198	-0.0671	0.0107	0.0504	-0.0641	-0.116	-0.1511	-0.3616	-0.7828	-1.9318	-1.6617	-1.1917	-0.6638
		48.55	-0.0726	0.0509		48.55	0.0365		-0.1236	-0.1092								48.55	0.0107	-0.0168	0.0565	-0.0565	0.0030518	0.0305	-0.1434	-0.322	-0.7416	-1.8967	-1.5976	-1.2405	-0.7156		48.55	0.0107	-0.0168	0.0565	-0.0565	0.0030518	0.0305	-0.1434	-0.322	-0.7416	-1.8967	-1.5976	-1.2405	-0.7156
		48.6	-0.0311	0.0405		48.6	0.1244		-0.0717	-0.1556								48.6	-0.0687	0.0137	0.0198	0.0091553	-0.0275	-0.0626	-0.145	-0.3922	-0.769	-2.0431	-1.6998	-1.2665	-0.6119		48.6	-0.0687	0.0137	0.0198	0.0091553	-0.0275	-0.0626	-0.145	-0.3922	-0.769	-2.0431	-1.6998	-1.2665	-0.6119
		48.65	-0.0525	-0.0058418		48.65	-0.0061907		-0.0466	-0.0463								48.65	-0.0839	-0.0183	-0.0091553	-0.0565	-0.0305	0.0305	-0.0717	-0.3906	-0.7996	-2.0554	-1.7029	-1.1719	-0.6989		48.65	-0.0839	-0.0183	-0.0091553	-0.0565	-0.0305	0.0305	-0.0717	-0.3906	-0.7996	-2.0554	-1.7029	-1.1719	-0.6989
		48.7	-0.0311	0.0607		48.7	-0.0111		-0.0918	-0.0201								48.7	-0.116	0.029	-0.0336	0.0488	-0.0091553	0.0015259	-0.1328	-0.2945	-0.8575	-2.005	-1.5686	-1.1475	-0.737		48.7	-0.116	0.029	-0.0336	0.0488	-0.0091553	0.0015259	-0.1328	-0.2945	-0.8575	-2.005	-1.5686	-1.1475	-0.737
		48.75	-0.047	0.0729		48.75	-0.006801		-0.1199	-0.0402								48.75	-0.1007	0.0397	0.0351	0.0137	-0.029	-0.0107	-0.1129	-0.2274	-0.7919	-2.0218	-1.7105	-1.1826	-0.6287		48.75	-0.1007	0.0397	0.0351	0.0137	-0.029	-0.0107	-0.1129	-0.2274	-0.7919	-2.0218	-1.7105	-1.1826	-0.6287
		48.8	-0.1025	0.0491		48.8	0.0298		-0.1516	-0.1324								48.8	0.0061035	-0.1266	0.1022	0.0626	0	-0.0519	-0.116	-0.3723	-0.7629	-1.9547	-1.6708	-1.2512	-0.5966		48.8	0.0061035	-0.1266	0.1022	0.0626	0	-0.0519	-0.116	-0.3723	-0.7629	-1.9547	-1.6708	-1.2512	-0.5966
		48.85	-0.0275	-0.0278		48.85	0.0225		0.00034869	-0.05								48.85	0.0687	-0.0549	0.0244	0.0488	-0.0366	-0.0687	-0.1343	-0.3677	-0.7599	-2.0813	-1.651	-1.2268	-0.7294		48.85	0.0687	-0.0549	0.0244	0.0488	-0.0366	-0.0687	-0.1343	-0.3677	-0.7599	-2.0813	-1.651	-1.2268	-0.7294
		48.9	-0.0293	0.0228		48.9	0.00052317		-0.0521	-0.0298								48.9	-0.0488	0.0336	-0.0793	0.0244	0.0015259	-0.0854	-0.1495	-0.2838	-0.7584	-1.9821	-1.6235	-1.1078	-0.6668		48.9	-0.0488	0.0336	-0.0793	0.0244	0.0015259	-0.0854	-0.1495	-0.2838	-0.7584	-1.9821	-1.6235	-1.1078	-0.6668
		48.95	-0.0342	0.0521		48.95	-0.0037493		-0.0863	-0.0304								48.95	-0.1038	-0.029	-0.0107	0.0229	-0.0549	-0.0214	-0.1465	-0.3387	-0.7339	-1.9684	-1.7075	-1.178	-0.6332		48.95	-0.1038	-0.029	-0.0107	0.0229	-0.0549	-0.0214	-0.1465	-0.3387	-0.7339	-1.9684	-1.7075	-1.178	-0.6332
		49	-0.0751	-0.0064522		49	0.0341		-0.0686	-0.1092								49	-0.032	-0.0687	-0.0107	-0.0198	0.0045776	-0.0793	-0.1831	-0.3036	-0.7935	-2.0111	-1.5762	-1.1978	-0.7248		49	-0.032	-0.0687	-0.0107	-0.0198	0.0045776	-0.0793	-0.1831	-0.3036	-0.7935	-2.0111	-1.5762	-1.1978	-0.7248
		49.05	-0.0708	0.0332		49.05	0.0317		-0.104	-0.1025								49.05	0.0015259	-0.0183	0.0916	-0.0168	0.0061035	-0.029	-0.1526	-0.322	-0.7736	-2.0721	-1.6693	-1.1871	-0.6561		49.05	0.0015259	-0.0183	0.0916	-0.0168	0.0061035	-0.029	-0.1526	-0.322	-0.7736	-2.0721	-1.6693	-1.1871	-0.6561
		49.1	-0.0177	-0.0333		49.1	0.0689		0.0156	-0.0866								49.1	-0.0458	0.0045776	-0.0061035	0.0595	-0.0168	-0.0412	-0.1602	-0.3113	-0.769	-2.0096	-1.7181	-1.1932	-0.6393		49.1	-0.0458	0.0045776	-0.0061035	0.0595	-0.0168	-0.0412	-0.1602	-0.3113	-0.769	-2.0096	-1.7181	-1.1932	-0.6393
		49.15	-0.0195	0.0558		49.15	0.0481		-0.0753	-0.0677								49.15	0.0107	-0.0107	-0.0030518	-0.0259	-0.061	-0.0946	-0.087	-0.3204	-0.7721	-1.9013	-1.6907	-1.2283	-0.7019		49.15	0.0107	-0.0107	-0.0030518	-0.0259	-0.061	-0.0946	-0.087	-0.3204	-0.7721	-1.9013	-1.6907	-1.2283	-0.7019
		49.2	-0.0458	-0.009504		49.2	0.028		-0.0363	-0.0738								49.2	-0.061	0.0153	0.0931	0.0015259	-0.0778	-0.0595	-0.1755	-0.3281	-0.7523	-1.9592	-1.5823	-1.2146	-0.7095		49.2	-0.061	0.0153	0.0931	0.0015259	-0.0778	-0.0595	-0.1755	-0.3281	-0.7523	-1.9592	-1.5823	-1.2146	-0.7095
		49.25	-0.1025	0.0869		49.25	-0.033		-0.1895	-0.0695								49.25	-0.1434	0.0473	0.0137	0.0916	-0.0336	0.0443	-0.1556	-0.3098	-0.8026	-2.0081	-1.564	-1.2619	-0.6592		49.25	-0.1434	0.0473	0.0137	0.0916	-0.0336	0.0443	-0.1556	-0.3098	-0.8026	-2.0081	-1.564	-1.2619	-0.6592
		49.3	-0.0592	0.0051445		49.3	0.0487		-0.0643	-0.1079								49.3	-0.029	0.0137	-0.0107	0.0595	-0.0687	-0.0793	-0.1434	-0.3311	-0.7401	-1.9791	-1.593	-1.1307	-0.618		49.3	-0.029	0.0137	-0.0107	0.0595	-0.0687	-0.0793	-0.1434	-0.3311	-0.7401	-1.9791	-1.593	-1.1307	-0.618
		49.35	-0.025	0.0155		49.35	0.014		-0.0405	-0.039								49.35	-0.0275	-0.0168	0.0183	-0.0076294	-0.0458	-0.0275	-0.1343	-0.3799	-0.7004	-1.9974	-1.7365	-1.1536	-0.7111		49.35	-0.0275	-0.0168	0.0183	-0.0076294	-0.0458	-0.0275	-0.1343	-0.3799	-0.7004	-1.9974	-1.7365	-1.1536	-0.7111
		49.4	0.0195	0.0418		49.4	0.0524		-0.0222	-0.0329								49.4	-0.0565	-0.0427	0.1038	0.0030518	0.0076294	-0.0458	-0.0809	-0.4059	-0.7339	-2.0172	-1.6541	-1.1749	-0.7294		49.4	-0.0565	-0.0427	0.1038	0.0030518	0.0076294	-0.0458	-0.0809	-0.4059	-0.7339	-2.0172	-1.6541	-1.1749	-0.7294
		49.45	-0.0348	-0.0461		49.45	0.0231		0.0113	-0.0579								49.45	-0.061	-0.0626	0.0549	0.0061035	-0.0763	-0.1175	-0.1343	-0.296	-0.8301	-2.0431	-1.6205	-1.2039	-0.6897		49.45	-0.061	-0.0626	0.0549	0.0061035	-0.0763	-0.1175	-0.1343	-0.296	-0.8301	-2.0431	-1.6205	-1.2039	-0.6897
		49.5	-0.0653	0.0131		49.5	0.0371		-0.0784	-0.1025								49.5	-0.0122	0.0153	0.0030518	-0.0137	0.0244	-0.0626	-0.1602	-0.2945	-0.7187	-2.0111	-1.6449	-1.2451	-0.6866		49.5	-0.0122	0.0153	0.0030518	-0.0137	0.0244	-0.0626	-0.1602	-0.2945	-0.7187	-2.0111	-1.6449	-1.2451	-0.6866
		49.55	-0.1013	0.0888		49.55	0.0329		-0.1901	-0.1342								49.55	0.058	0.0595	-0.0153	-0.0183	-0.0366	0.0519	-0.1114	-0.3204	-0.7187	-1.9272	-1.6037	-1.1795	-0.7095		49.55	0.058	0.0595	-0.0153	-0.0183	-0.0366	0.0519	-0.1114	-0.3204	-0.7187	-1.9272	-1.6037	-1.1795	-0.7095
		49.6	-0.0677	0.0063652		49.6	-0.0074114		-0.0741	-0.0603								49.6	-0.0732	-0.1114	0.0534	-0.0305	-0.0778	0.0061035	-0.1099	-0.322	-0.8057	-1.9836	-1.6846	-1.1841	-0.6805		49.6	-0.0732	-0.1114	0.0534	-0.0305	-0.0778	0.0061035	-0.1099	-0.322	-0.8057	-1.9836	-1.6846	-1.1841	-0.6805
		49.65	0.0116	-0.0351		49.65	-0.0141		0.0467	0.0257								49.65	-0.061	-0.0061035	0.0153	-0.0168	-0.0183	-0.0259	-0.1236	-0.2869	-0.7629	-1.9592	-1.6129	-1.2482	-0.6989		49.65	-0.061	-0.0061035	0.0153	-0.0168	-0.0183	-0.0259	-0.1236	-0.2869	-0.7629	-1.9592	-1.6129	-1.2482	-0.6989
		49.7	0.0012207	0.057		49.7	0.0029646		-0.0558	-0.0017439								49.7	-0.0412	-0.0793	-0.0061035	0.0809	0.0305	-0.0183	-0.1266	-0.351	-0.8301	-2.0096	-1.5823	-1.2421	-0.708		49.7	-0.0412	-0.0793	-0.0061035	0.0809	0.0305	-0.0183	-0.1266	-0.351	-0.8301	-2.0096	-1.5823	-1.2421	-0.708
		49.75	-0.0629	-0.0052315		49.75	0.0469		-0.0576	-0.1098								49.75	-0.0458	-0.0427	-0.0275	0.061	-0.032	-0.0702	-0.0946	-0.3387	-0.8408	-1.9775	-1.6174	-1.1444	-0.6744		49.75	-0.0458	-0.0427	-0.0275	0.061	-0.032	-0.0702	-0.0946	-0.3387	-0.8408	-1.9775	-1.6174	-1.1444	-0.6744
		49.8	-0.0928	-0.0547		49.8	-0.0013079		-0.0381	-0.0915								49.8	-0.0153	-0.0015259	0.0168	0.058	-0.032	-0.0854	-0.145	-0.3189	-0.7599	-1.9119	-1.6983	-1.1627	-0.7278		49.8	-0.0153	-0.0015259	0.0168	0.058	-0.032	-0.0854	-0.145	-0.3189	-0.7599	-1.9119	-1.6983	-1.1627	-0.7278
		49.85	-0.05	-0.0101		49.85	0.1079		-0.0399	-0.158								49.85	-0.0366	-0.0045776	0.0076294	0.0259	-0.0458	-0.1526	-0.1495	-0.3983	-0.8057	-2.0294	-1.619	-1.239	-0.7477		49.85	-0.0366	-0.0045776	0.0076294	0.0259	-0.0458	-0.1526	-0.1495	-0.3983	-0.8057	-2.0294	-1.619	-1.239	-0.7477
		49.9	-0.0513	0.0186		49.9	-0.006801		-0.0698	-0.0445								49.9	-0.058	-0.0412	-0.0198	0.0214	-0.0671	0.0076294	-0.2319	-0.2762	-0.766	-1.9913	-1.5167	-1.2344	-0.7492		49.9	-0.058	-0.0412	-0.0198	0.0214	-0.0671	0.0076294	-0.2319	-0.2762	-0.766	-1.9913	-1.5167	-1.2344	-0.7492
		49.95	-0.0378	0.0296		49.95	-0.0184		-0.0674	-0.0194								49.95	-0.0809	0.0015259	0.0839	0.0412	-0.0732	0.0488	-0.1038	-0.2914	-0.7477	-1.8311	-1.6159	-1.2131	-0.6515		49.95	-0.0809	0.0015259	0.0839	0.0412	-0.0732	0.0488	-0.1038	-0.2914	-0.7477	-1.8311	-1.6159	-1.2131	-0.6515
																		50	-0.0702	-0.029	0.0549	0.0534	-0.0183	-0.0565	-0.0259	-0.3769	-0.766	-1.9165	-1.712	-1.2039	-0.7065		50	-0.0702	-0.029	0.0549	0.0534	-0.0183	-0.0565	-0.0259	-0.3769	-0.766	-1.9165	-1.712	-1.2039	-0.7065
																		50.05	0.0061035	-0.0198	-0.0275	0.0076294	0.0229	-0.032	-0.09	-0.325	-0.7294	-1.9959	-1.6541	-1.2146	-0.7431		50.05	0.0061035	-0.0198	-0.0275	0.0076294	0.0229	-0.032	-0.09	-0.325	-0.7294	-1.9959	-1.6541	-1.2146	-0.7431
																		50.1	0.0259	0.0595	0.0336	0.0244	-0.0076294	-0.029	-0.1312	-0.354	-0.6866	-1.9959	-1.6342	-1.152	-0.7278		50.1	0.0259	0.0595	0.0336	0.0244	-0.0076294	-0.029	-0.1312	-0.354	-0.6866	-1.9959	-1.6342	-1.152	-0.7278
																		50.15	-0.0534	-0.0107	0.0473	0.0549	0	0.0122	-0.116	-0.3281	-0.7477	-1.9852	-1.6007	-1.2207	-0.5997		50.15	-0.0534	-0.0107	0.0473	0.0549	0	0.0122	-0.116	-0.3281	-0.7477	-1.9852	-1.6007	-1.2207	-0.5997
																		50.2	-0.0259	-0.0229	0.0458	-0.0259	-0.0763	-0.0916	-0.0671	-0.2335	-0.8286	-1.8509	-1.5656	-1.1871	-0.6668		50.2	-0.0259	-0.0229	0.0458	-0.0259	-0.0763	-0.0916	-0.0671	-0.2335	-0.8286	-1.8509	-1.5656	-1.1871	-0.6668
																		50.25	-0.0748	-0.0107	0.0397	0.0214	-0.0351	-0.1358	-0.1038	-0.293	-0.7767	-1.9714	-1.7304	-1.0803	-0.7401		50.25	-0.0748	-0.0107	0.0397	0.0214	-0.0351	-0.1358	-0.1038	-0.293	-0.7767	-1.9714	-1.7304	-1.0803	-0.7401
																		50.3	-0.0015259	0.0519	-0.032	0.0748	-0.0305	0.0015259	-0.1526	-0.3067	-0.7492	-1.9531	-1.6403	-1.1627	-0.6851		50.3	-0.0015259	0.0519	-0.032	0.0748	-0.0305	0.0015259	-0.1526	-0.3067	-0.7492	-1.9531	-1.6403	-1.1627	-0.6851
																		50.35	-0.1022	-0.0381	-0.0091553	0.0824	-0.0565	0	-0.1343	-0.2441	-0.7172	-1.8967	-1.6312	-1.1734	-0.6805		50.35	-0.1022	-0.0381	-0.0091553	0.0824	-0.0565	0	-0.1343	-0.2441	-0.7172	-1.8967	-1.6312	-1.1734	-0.6805
																		50.4	-0.0473	-0.0519	0.0030518	0.029	0.0045776	-0.0656	-0.1373	-0.3357	-0.7751	-1.9104	-1.5671	-1.181	-0.6882		50.4	-0.0473	-0.0519	0.0030518	0.029	0.0045776	-0.0656	-0.1373	-0.3357	-0.7751	-1.9104	-1.5671	-1.181	-0.6882
																		50.45	-0.0381	-0.0473	-0.0153	0.0504	-0.0107	-0.0626	-0.1785	-0.3479	-0.8133	-2.0355	-1.6464	-1.1856	-0.7187		50.45	-0.0381	-0.0473	-0.0153	0.0504	-0.0107	-0.0626	-0.1785	-0.3479	-0.8133	-2.0355	-1.6464	-1.1856	-0.7187
																		50.5	-0.0824	-0.0336	0.0229	-0.0091553	-0.0091553	-0.0534	-0.1144	-0.3601	-0.8026	-2.0233	-1.6022	-1.1719	-0.6958		50.5	-0.0824	-0.0336	0.0229	-0.0091553	-0.0091553	-0.0534	-0.1144	-0.3601	-0.8026	-2.0233	-1.6022	-1.1719	-0.6958
																		50.55	0.0519	0.0351	-0.0061035	-0.0061035	-0.0595	0.0015259	-0.1251	-0.3052	-0.7278	-1.9882	-1.5656	-1.152	-0.6546		50.55	0.0519	0.0351	-0.0061035	-0.0061035	-0.0595	0.0015259	-0.1251	-0.3052	-0.7278	-1.9882	-1.5656	-1.152	-0.6546
																		50.6	0.0488	0.0153	0.0244	-0.0015259	-0.0015259	-0.061	-0.148	-0.3174	-0.7111	-1.9791	-1.6251	-1.1917	-0.7492		50.6	0.0488	0.0153	0.0244	-0.0015259	-0.0015259	-0.061	-0.148	-0.3174	-0.7111	-1.9791	-1.6251	-1.1917	-0.7492
																		50.65	-0.0809	0.029	0.1083	-0.0168	0.0091553	-0.0397	-0.145	-0.2411	-0.7889	-1.9257	-1.6357	-1.1368	-0.6927		50.65	-0.0809	0.029	0.1083	-0.0168	0.0091553	-0.0397	-0.145	-0.2411	-0.7889	-1.9257	-1.6357	-1.1368	-0.6927
																		50.7	-0.0229	-0.0687	0.0397	0.0824	-0.0473	0.0336	-0.1205	-0.2869	-0.7904	-1.915	-1.6449	-1.2466	-0.6241		50.7	-0.0229	-0.0687	0.0397	0.0824	-0.0473	0.0336	-0.1205	-0.2869	-0.7904	-1.915	-1.6449	-1.2466	-0.6241
																		50.75	0.0045776	-0.0030518	0.0015259	-0.058	-0.0091553	0.0015259	-0.087	-0.3021	-0.8087	-1.947	-1.6327	-1.1658	-0.7263		50.75	0.0045776	-0.0030518	0.0015259	-0.058	-0.0091553	0.0015259	-0.087	-0.3021	-0.8087	-1.947	-1.6327	-1.1658	-0.7263
																		50.8	-0.1099	0.0824	0.0168	-0.061	-0.0137	0.0015259	-0.1007	-0.3357	-0.824	-1.9516	-1.6266	-1.1887	-0.6699		50.8	-0.1099	0.0824	0.0168	-0.061	-0.0137	0.0015259	-0.1007	-0.3357	-0.824	-1.9516	-1.6266	-1.1887	-0.6699
																		50.85	0.0076294	0.0091553	-0.0137	0.0626	-0.0076294	-0.0717	-0.1083	-0.3876	-0.7416	-1.9898	-1.6449	-1.1841	-0.7004		50.85	0.0076294	0.0091553	-0.0137	0.0626	-0.0076294	-0.0717	-0.1083	-0.3876	-0.7416	-1.9898	-1.6449	-1.1841	-0.7004
																		50.9	-0.0259	-0.0336	-0.0366	0.0122	0.0412	-0.0748	-0.087	-0.267	-0.7629	-1.976	-1.5213	-1.2146	-0.676		50.9	-0.0259	-0.0336	-0.0366	0.0122	0.0412	-0.0748	-0.087	-0.267	-0.7629	-1.976	-1.5213	-1.2146	-0.676
																		50.95	-0.0137	-0.0748	0.0168	0.0137	0.0336	-0.0076294	-0.1831	-0.238	-0.7187	-1.8662	-1.6541	-1.207	-0.647		50.95	-0.0137	-0.0748	0.0168	0.0137	0.0336	-0.0076294	-0.1831	-0.238	-0.7187	-1.8662	-1.6541	-1.207	-0.647
																		51	0.0015259	-0.0565	-0.0214	0.0030518	-0.0595	-0.0473	-0.1083	-0.3342	-0.7919	-1.9241	-1.7105	-1.2207	-0.6592		51	0.0015259	-0.0565	-0.0214	0.0030518	-0.0595	-0.0473	-0.1083	-0.3342	-0.7919	-1.9241	-1.7105	-1.2207	-0.6592
																		51.05	0.0244	0.0458	0.0259	0.0091553	-0.0732	-0.0397	-0.0824	-0.3906	-0.7843	-2.0111	-1.6129	-1.1566	-0.6851		51.05	0.0244	0.0458	0.0259	0.0091553	-0.0732	-0.0397	-0.0824	-0.3906	-0.7843	-2.0111	-1.6129	-1.1566	-0.6851
																		51.1	-0.0153	0.0824	0.0259	0.0702	-0.0397	-0.0763	-0.061	-0.2899	-0.7401	-1.9272	-1.6113	-1.2329	-0.6561		51.1	-0.0153	0.0824	0.0259	0.0702	-0.0397	-0.0763	-0.061	-0.2899	-0.7401	-1.9272	-1.6113	-1.2329	-0.6561
																		51.15	-0.0717	0.0763	-0.0259	0.0229	-0.0504	-0.0549	-0.0366	-0.3235	-0.7431	-1.9638	-1.6602	-1.1887	-0.6775		51.15	-0.0717	0.0763	-0.0259	0.0229	-0.0504	-0.0549	-0.0366	-0.3235	-0.7431	-1.9638	-1.6602	-1.1887	-0.6775
																		51.2	-0.0015259	-0.0854	-0.029	0.0519	-0.1038	-0.0336	-0.1099	-0.3265	-0.7874	-2.0218	-1.5823	-1.2237	-0.6577		51.2	-0.0015259	-0.0854	-0.029	0.0519	-0.1038	-0.0336	-0.1099	-0.3265	-0.7874	-2.0218	-1.5823	-1.2237	-0.6577
																		51.25	-0.0397	-0.0671	-0.0107	-0.0122	-0.0076294	-0.0366	-0.1633	-0.2975	-0.7813	-1.9669	-1.6052	-1.2222	-0.7309		51.25	-0.0397	-0.0671	-0.0107	-0.0122	-0.0076294	-0.0366	-0.1633	-0.2975	-0.7813	-1.9669	-1.6052	-1.2222	-0.7309
																		51.3	-0.0473	-0.0275	0.0824	-0.0427	0.0488	-0.0732	-0.0793	-0.3586	-0.6515	-1.944	-1.6373	-1.1444	-0.6989		51.3	-0.0473	-0.0275	0.0824	-0.0427	0.0488	-0.0732	-0.0793	-0.3586	-0.6515	-1.944	-1.6373	-1.1444	-0.6989
																		51.35	-0.0198	0.0549	0.0397	-0.0122	-0.0748	0.0473	-0.0366	-0.2655	-0.7095	-1.886	-1.6251	-1.2024	-0.7034		51.35	-0.0198	0.0549	0.0397	-0.0122	-0.0748	0.0473	-0.0366	-0.2655	-0.7095	-1.886	-1.6251	-1.2024	-0.7034
																		51.4	-0.0504	0.0397	-0.0366	-0.0519	-0.1358	0.0443	-0.1083	-0.2655	-0.8316	-1.9836	-1.5427	-1.2756	-0.7355		51.4	-0.0504	0.0397	-0.0366	-0.0519	-0.1358	0.0443	-0.1083	-0.2655	-0.8316	-1.9836	-1.5427	-1.2756	-0.7355
																		51.45	-0.0854	0.0275	-0.029	-0.0427	0.0244	0.0153	-0.1358	-0.3128	-0.8133	-1.9211	-1.6083	-1.2115	-0.6882		51.45	-0.0854	0.0275	-0.029	-0.0427	0.0244	0.0153	-0.1358	-0.3128	-0.8133	-1.9211	-1.6083	-1.2115	-0.6882
																		51.5	0.0626	-0.0397	-0.0076294	-0.0366	0.0381	0.0183	-0.1617	-0.2853	-0.7629	-1.9653	-1.6434	-1.2237	-0.6699		51.5	0.0626	-0.0397	-0.0076294	-0.0366	0.0381	0.0183	-0.1617	-0.2853	-0.7629	-1.9653	-1.6434	-1.2237	-0.6699
																		51.55	0.0091553	-0.0351	-0.0015259	0.0030518	-0.0076294	0.0259	-0.0687	-0.3601	-0.7202	-2.002	-1.6403	-1.1581	-0.6378		51.55	0.0091553	-0.0351	-0.0015259	0.0030518	-0.0076294	0.0259	-0.0687	-0.3601	-0.7202	-2.002	-1.6403	-1.1581	-0.6378
																		51.6	-0.0565	0.0427	0.0488	0.0381	-0.0458	-0.0427	-0.1282	-0.3281	-0.769	-1.9409	-1.6327	-1.181	-0.5783		51.6	-0.0565	0.0427	0.0488	0.0381	-0.0458	-0.0427	-0.1282	-0.3281	-0.769	-1.9409	-1.6327	-1.181	-0.5783
																		51.65	-0.061	0.032	-0.029	0.0259	-0.0183	-0.0351	-0.1587	-0.3479	-0.8194	-1.9455	-1.535	-1.2756	-0.6653		51.65	-0.061	0.032	-0.029	0.0259	-0.0183	-0.0351	-0.1587	-0.3479	-0.8194	-1.9455	-1.535	-1.2756	-0.6653
																		51.7	0.0015259	-0.0763	0.0107	0.0061035	-0.0198	-0.061	-0.1373	-0.2594	-0.8102	-1.918	-1.5762	-1.239	-0.6592		51.7	0.0015259	-0.0763	0.0107	0.0061035	-0.0198	-0.061	-0.1373	-0.2594	-0.8102	-1.918	-1.5762	-1.239	-0.6592
																		51.75	-0.0443	0.0076294	0.0397	0.0305	-0.0137	-0.0091553	-0.09	-0.3143	-0.7355	-1.9898	-1.6007	-1.1719	-0.6683		51.75	-0.0443	0.0076294	0.0397	0.0305	-0.0137	-0.0091553	-0.09	-0.3143	-0.7355	-1.9898	-1.6007	-1.1719	-0.6683
																		51.8	-0.0504	0.058	-0.0198	-0.0351	-0.0702	-0.0412	-0.1038	-0.2548	-0.7614	-2.0477	-1.7059	-1.1917	-0.7385		51.8	-0.0504	0.058	-0.0198	-0.0351	-0.0702	-0.0412	-0.1038	-0.2548	-0.7614	-2.0477	-1.7059	-1.1917	-0.7385
																		51.85	-0.0702	-0.0519	0.0244	-0.0427	-0.0885	-0.0259	-0.0641	-0.2472	-0.827	-1.9424	-1.6617	-1.1261	-0.7294		51.85	-0.0702	-0.0519	0.0244	-0.0427	-0.0885	-0.0259	-0.0641	-0.2472	-0.827	-1.9424	-1.6617	-1.1261	-0.7294
																		51.9	-0.0275	-0.0183	0.0381	-0.0153	-0.0305	-0.0427	-0.1266	-0.3098	-0.7782	-1.9302	-1.6434	-1.1917	-0.705		51.9	-0.0275	-0.0183	0.0381	-0.0153	-0.0305	-0.0427	-0.1266	-0.3098	-0.7782	-1.9302	-1.6434	-1.1917	-0.705
																		51.95	0.0305	0.087	-0.0687	-0.0412	-0.058	0.0030518	-0.1236	-0.3265	-0.8102	-1.9852	-1.4923	-1.265	-0.6515		51.95	0.0305	0.087	-0.0687	-0.0412	-0.058	0.0030518	-0.1236	-0.3265	-0.8102	-1.9852	-1.4923	-1.265	-0.6515
																		52	-0.1099	-0.0214	0.032	0	-0.058	-0.032	-0.0488	-0.3281	-0.7355	-1.8997	-1.5793	-1.2558	-0.647		52	-0.1099	-0.0214	0.032	0	-0.058	-0.032	-0.0488	-0.3281	-0.7355	-1.8997	-1.5793	-1.2558	-0.647
																		52.05	-0.0305	-0.0061035	-0.0336	0.0244	-0.0153	-0.0458	-0.0030518	-0.3052	-0.7278	-1.8951	-1.5823	-1.1749	-0.6363		52.05	-0.0305	-0.0061035	-0.0336	0.0244	-0.0153	-0.0458	-0.0030518	-0.3052	-0.7278	-1.8951	-1.5823	-1.1749	-0.6363
																		52.1	0.0595	-0.0549	-0.0504	0.0381	0.0045776	0	-0.0549	-0.3448	-0.8392	-1.915	-1.6235	-1.2115	-0.7187		52.1	0.0595	-0.0549	-0.0504	0.0381	0.0045776	0	-0.0549	-0.3448	-0.8392	-1.915	-1.6235	-1.2115	-0.7187
																		52.15	0.0336	-0.029	-0.0015259	0.0397	-0.1099	-0.0427	-0.2182	-0.2869	-0.8438	-1.9486	-1.6632	-1.1414	-0.6515		52.15	0.0336	-0.029	-0.0015259	0.0397	-0.1099	-0.0427	-0.2182	-0.2869	-0.8438	-1.9486	-1.6632	-1.1414	-0.6515
																		52.2	-0.0809	0.0259	0.0259	0.0061035	-0.1495	-0.0137	-0.1221	-0.2609	-0.798	-1.973	-1.6083	-1.2421	-0.5753		52.2	-0.0809	0.0259	0.0259	0.0061035	-0.1495	-0.0137	-0.1221	-0.2609	-0.798	-1.973	-1.6083	-1.2421	-0.5753
																		52.25	-0.0671	0.032	0.0885	-0.0336	0.0565	-0.0763	-0.0259	-0.2762	-0.7095	-1.8707	-1.6678	-1.1581	-0.679		52.25	-0.0671	0.032	0.0885	-0.0336	0.0565	-0.0763	-0.0259	-0.2762	-0.7095	-1.8707	-1.6678	-1.1581	-0.679
																		52.3	-0.0381	-0.0488	-0.0137	0.0214	0.0229	-0.0824	-0.0885	-0.3113	-0.7477	-1.9836	-1.7044	-1.1856	-0.6531		52.3	-0.0381	-0.0488	-0.0137	0.0214	0.0229	-0.0824	-0.0885	-0.3113	-0.7477	-1.9836	-1.7044	-1.1856	-0.6531
																		52.35	-0.061	0.058	-0.0793	-0.029	-0.0793	0.0091553	-0.1144	-0.4013	-0.8301	-2.0325	-1.5564	-1.1688	-0.5936		52.35	-0.061	0.058	-0.0793	-0.029	-0.0793	0.0091553	-0.1144	-0.4013	-0.8301	-2.0325	-1.5564	-1.1688	-0.5936
																		52.4	-0.0275	0.0366	0.0275	0.0030518	-0.0549	0.0045776	-0.1038	-0.2975	-0.7294	-2.0447	-1.4923	-1.181	-0.6714		52.4	-0.0275	0.0366	0.0275	0.0030518	-0.0549	0.0045776	-0.1038	-0.2975	-0.7294	-2.0447	-1.4923	-1.181	-0.6714
																		52.45	0.0045776	-0.0534	0.0275	-0.0137	-0.0458	-0.0336	-0.1282	-0.3036	-0.7233	-1.8997	-1.6159	-1.2222	-0.7462		52.45	0.0045776	-0.0534	0.0275	-0.0137	-0.0458	-0.0336	-0.1282	-0.3036	-0.7233	-1.8997	-1.6159	-1.2222	-0.7462
																		52.5	0.0091553	0.0076294	0.0183	0.0656	-0.0122	-0.0412	-0.0427	-0.3296	-0.8301	-1.8906	-1.564	-1.2268	-0.7401		52.5	0.0091553	0.0076294	0.0183	0.0656	-0.0122	-0.0412	-0.0427	-0.3296	-0.8301	-1.8906	-1.564	-1.2268	-0.7401
																		52.55	-0.0107	-0.0305	0.0473	-0.0275	-0.0717	-0.0977	-0.0916	-0.2472	-0.8331	-1.9623	-1.4862	-1.1566	-0.6607		52.55	-0.0107	-0.0305	0.0473	-0.0275	-0.0717	-0.0977	-0.0916	-0.2472	-0.8331	-1.9623	-1.4862	-1.1566	-0.6607
																		52.6	-0.0275	-0.0732	-0.0091553	-0.0885	-0.1038	-0.1068	-0.0961	-0.3143	-0.8118	-2.0126	-1.5915	-1.1765	-0.6729		52.6	-0.0275	-0.0732	-0.0091553	-0.0885	-0.1038	-0.1068	-0.0961	-0.3143	-0.8118	-2.0126	-1.5915	-1.1765	-0.6729
																		52.65	-0.0107	0.029	-0.0275	0.0351	-0.0778	-0.0259	-0.087	-0.3036	-0.7599	-1.9806	-1.6663	-1.1353	-0.6958		52.65	-0.0107	0.029	-0.0275	0.0351	-0.0778	-0.0259	-0.087	-0.3036	-0.7599	-1.9806	-1.6663	-1.1353	-0.6958
																		52.7	-0.0030518	0.0427	0.0122	0.0992	-0.1144	0.0137	-0.1312	-0.3418	-0.7355	-1.9959	-1.6159	-1.0803	-0.7401		52.7	-0.0030518	0.0427	0.0122	0.0992	-0.1144	0.0137	-0.1312	-0.3418	-0.7355	-1.9959	-1.6159	-1.0803	-0.7401
																		52.75	-0.0778	-0.0076294	0.0641	-0.0946	-0.087	0.0244	-0.1328	-0.4074	-0.8347	-1.9898	-1.6083	-1.1887	-0.7263		52.75	-0.0778	-0.0076294	0.0641	-0.0946	-0.087	0.0244	-0.1328	-0.4074	-0.8347	-1.9898	-1.6083	-1.1887	-0.7263
																		52.8	-0.0351	0.0183	0.029	-0.0717	-0.0381	-0.0091553	-0.1007	-0.3479	-0.7492	-1.9577	-1.5671	-1.2604	-0.7019		52.8	-0.0351	0.0183	0.029	-0.0717	-0.0381	-0.0091553	-0.1007	-0.3479	-0.7492	-1.9577	-1.5671	-1.2604	-0.7019
																		52.85	-0.0107	-0.0504	0.0336	-0.0916	0.0366	-0.0443	-0.0656	-0.2869	-0.737	-1.9928	-1.5839	-1.236	-0.6195		52.85	-0.0107	-0.0504	0.0336	-0.0916	0.0366	-0.0443	-0.0656	-0.2869	-0.737	-1.9928	-1.5839	-1.236	-0.6195
																		52.9	-0.0153	0.0045776	-0.0061035	-0.0076294	-0.0183	-0.0641	-0.119	-0.2502	-0.7858	-1.8997	-1.6708	-1.1826	-0.6821		52.9	-0.0153	0.0045776	-0.0061035	-0.0076294	-0.0183	-0.0641	-0.119	-0.2502	-0.7858	-1.8997	-1.6708	-1.1826	-0.6821
																		52.95	-0.0427	0.0839	-0.0030518	0.0671	-0.0488	-0.09	-0.1572	-0.2594	-0.7614	-1.9821	-1.5732	-1.1704	-0.6882		52.95	-0.0427	0.0839	-0.0030518	0.0671	-0.0488	-0.09	-0.1572	-0.2594	-0.7614	-1.9821	-1.5732	-1.1704	-0.6882
																		53	0.0183	-0.0275	0.0519	0.0122	-0.0626	-0.0504	-0.0519	-0.3098	-0.7874	-2.0599	-1.5305	-1.1231	-0.6851		53	0.0183	-0.0275	0.0519	0.0122	-0.0626	-0.0504	-0.0519	-0.3098	-0.7874	-2.0599	-1.5305	-1.1231	-0.6851
																		53.05	0.0183	-0.0275	0.0061035	0.0549	-0.1114	-0.0397	-0.0717	-0.2914	-0.795	-1.9211	-1.5701	-1.239	-0.647		53.05	0.0183	-0.0275	0.0061035	0.0549	-0.1114	-0.0397	-0.0717	-0.2914	-0.795	-1.9211	-1.5701	-1.239	-0.647
																		53.1	0.0137	-0.0107	0.032	-0.0336	-0.0641	0.0473	-0.1373	-0.2411	-0.7645	-1.9379	-1.5976	-1.1765	-0.7156		53.1	0.0137	-0.0107	0.032	-0.0336	-0.0641	0.0473	-0.1373	-0.2411	-0.7645	-1.9379	-1.5976	-1.1765	-0.7156
																		53.15	-0.0687	0.0091553	-0.0030518	0.0229	-0.0076294	-0.0214	-0.1099	-0.3616	-0.8163	-2.0401	-1.5915	-1.1902	-0.6714		53.15	-0.0687	0.0091553	-0.0030518	0.0229	-0.0076294	-0.0214	-0.1099	-0.3616	-0.8163	-2.0401	-1.5915	-1.1902	-0.6714
																		53.2	-0.0656	0.0198	-0.0626	0.0061035	-0.0214	-0.0931	-0.0122	-0.3189	-0.7599	-1.9974	-1.5976	-1.1627	-0.7202		53.2	-0.0656	0.0198	-0.0626	0.0061035	-0.0214	-0.0931	-0.0122	-0.3189	-0.7599	-1.9974	-1.5976	-1.1627	-0.7202
																		53.25	-0.0549	0.0122	-0.0214	-0.0214	-0.0626	0.0015259	-0.0854	-0.2502	-0.679	-1.9684	-1.5747	-1.21	-0.6577		53.25	-0.0549	0.0122	-0.0214	-0.0214	-0.0626	0.0015259	-0.0854	-0.2502	-0.679	-1.9684	-1.5747	-1.21	-0.6577
																		53.3	-0.0061035	-0.0412	-0.0565	-0.0153	-0.0107	-0.029	-0.0473	-0.2731	-0.7111	-1.976	-1.6449	-1.2497	-0.679		53.3	-0.0061035	-0.0412	-0.0565	-0.0153	-0.0107	-0.029	-0.0473	-0.2731	-0.7111	-1.976	-1.6449	-1.2497	-0.679
																		53.35	-0.0198	0.0305	-0.029	-0.0305	-0.0244	-0.0931	-0.0992	-0.3494	-0.7553	-1.9928	-1.6235	-1.1917	-0.6836		53.35	-0.0198	0.0305	-0.029	-0.0305	-0.0244	-0.0931	-0.0992	-0.3494	-0.7553	-1.9928	-1.6235	-1.1917	-0.6836
																		53.4	-0.0076294	-0.0229	0.1328	-0.0122	-0.0366	-0.0030518	-0.1556	-0.3235	-0.7645	-1.9714	-1.6541	-1.1383	-0.6454		53.4	-0.0076294	-0.0229	0.1328	-0.0122	-0.0366	-0.0030518	-0.1556	-0.3235	-0.7645	-1.9714	-1.6541	-1.1383	-0.6454
																		53.45	-0.0427	-0.0168	-0.0137	0.0839	-0.0458	0.0595	-0.0778	-0.3555	-0.7568	-1.9348	-1.5366	-1.1353	-0.5814		53.45	-0.0427	-0.0168	-0.0137	0.0839	-0.0458	0.0595	-0.0778	-0.3555	-0.7568	-1.9348	-1.5366	-1.1353	-0.5814
																		53.5	0.0015259	0.032	-0.1175	0.0015259	-0.0244	-0.0061035	-0.0809	-0.3235	-0.7935	-1.9989	-1.5152	-1.1932	-0.6851		53.5	0.0015259	0.032	-0.1175	0.0015259	-0.0244	-0.0061035	-0.0809	-0.3235	-0.7935	-1.9989	-1.5152	-1.1932	-0.6851
																		53.55	-0.058	0	0.0198	0.0107	-0.0381	-0.0244	-0.0992	-0.2502	-0.7751	-1.9409	-1.5991	-1.1841	-0.7004		53.55	-0.058	0	0.0198	0.0107	-0.0381	-0.0244	-0.0992	-0.2502	-0.7751	-1.9409	-1.5991	-1.1841	-0.7004
																		53.6	-0.0412	-0.087	0.0427	-0.0916	-0.0381	-0.0397	-0.1389	-0.2808	-0.6927	-1.8906	-1.6129	-1.1246	-0.6638		53.6	-0.0412	-0.087	0.0427	-0.0916	-0.0381	-0.0397	-0.1389	-0.2808	-0.6927	-1.8906	-1.6129	-1.1246	-0.6638
																		53.65	-0.0336	0	0.0153	-0.0412	-0.0198	-0.0809	-0.1221	-0.2701	-0.7385	-1.8539	-1.6007	-1.1093	-0.6668		53.65	-0.0336	0	0.0153	-0.0412	-0.0198	-0.0809	-0.1221	-0.2701	-0.7385	-1.8539	-1.6007	-1.1093	-0.6668
																		53.7	-0.0565	-0.0061035	0.0045776	0.0427	-0.1099	0.0275	-0.0336	-0.2625	-0.7843	-1.9074	-1.6754	-1.1337	-0.7492		53.7	-0.0565	-0.0061035	0.0045776	0.0427	-0.1099	0.0275	-0.0336	-0.2625	-0.7843	-1.9074	-1.6754	-1.1337	-0.7492
																		53.75	-0.0397	-0.0275	-0.0488	0.0183	-0.1236	0.0214	-0.0305	-0.3342	-0.7431	-1.9577	-1.6312	-1.236	-0.6882		53.75	-0.0397	-0.0275	-0.0488	0.0183	-0.1236	0.0214	-0.0305	-0.3342	-0.7431	-1.9577	-1.6312	-1.236	-0.6882
																		53.8	0.0122	-0.0030518	-0.0122	0.0015259	-0.0214	-0.0381	-0.1312	-0.3494	-0.7568	-2.0233	-1.5213	-1.2024	-0.7095		53.8	0.0122	-0.0030518	-0.0122	0.0015259	-0.0214	-0.0381	-0.1312	-0.3494	-0.7568	-2.0233	-1.5213	-1.2024	-0.7095
																		53.85	0.0122	-0.0015259	0.0641	-0.0061035	0.029	-0.058	-0.1373	-0.2411	-0.8057	-1.9379	-1.5305	-1.1505	-0.6531		53.85	0.0122	-0.0015259	0.0641	-0.0061035	0.029	-0.058	-0.1373	-0.2411	-0.8057	-1.9379	-1.5305	-1.1505	-0.6531
																		53.9	-0.0732	-0.0198	0.0427	-0.0473	-0.0061035	0.0214	-0.0030518	-0.3006	-0.8392	-1.9608	-1.5991	-1.1353	-0.6271		53.9	-0.0732	-0.0198	0.0427	-0.0473	-0.0061035	0.0214	-0.0030518	-0.3006	-0.8392	-1.9608	-1.5991	-1.1353	-0.6271
																		53.95	-0.1099	-0.0412	0.0015259	0.0122	-0.0412	0.0565	-0.0595	-0.3403	-0.6622	-1.9074	-1.6327	-1.1826	-0.6393		53.95	-0.1099	-0.0412	0.0015259	0.0122	-0.0412	0.0565	-0.0595	-0.3403	-0.6622	-1.9074	-1.6327	-1.1826	-0.6393
																		54	-0.0030518	-0.0045776	-0.0565	0.0244	-0.0122	0.0351	-0.0931	-0.3128	-0.7477	-1.9165	-1.6083	-1.1658	-0.7004		54	-0.0030518	-0.0045776	-0.0565	0.0244	-0.0122	0.0351	-0.0931	-0.3128	-0.7477	-1.9165	-1.6083	-1.1658	-0.7004
																		54.05	0.0259	0.0473	-0.0153	0.0030518	-0.061	-0.0763	-0.1144	-0.3204	-0.8499	-1.8402	-1.5183	-1.1337	-0.65		54.05	0.0259	0.0473	-0.0153	0.0030518	-0.061	-0.0763	-0.1144	-0.3204	-0.8499	-1.8402	-1.5183	-1.1337	-0.65
																		54.1	0.0229	0.0107	0.0244	-0.0244	-0.0381	-0.0626	-0.1648	-0.3418	-0.8301	-1.9058	-1.5549	-1.1276	-0.6287		54.1	0.0229	0.0107	0.0244	-0.0244	-0.0381	-0.0626	-0.1648	-0.3418	-0.8301	-1.9058	-1.5549	-1.1276	-0.6287
																		54.15	-0.0519	0.0122	-0.0229	-0.0412	-0.087	0.0153	-0.0671	-0.2731	-0.7767	-1.9608	-1.561	-1.1856	-0.6927		54.15	-0.0519	0.0122	-0.0229	-0.0412	-0.087	0.0153	-0.0671	-0.2731	-0.7767	-1.9608	-1.561	-1.1856	-0.6927
																		54.2	-0.0809	-0.0778	-0.0473	0.0137	-0.0091553	0.0519	-0.0534	-0.2167	-0.8102	-1.8967	-1.5915	-1.2573	-0.676		54.2	-0.0809	-0.0778	-0.0473	0.0137	-0.0091553	0.0519	-0.0534	-0.2167	-0.8102	-1.8967	-1.5915	-1.2573	-0.676
																		54.25	-0.0259	-0.0259	-0.0091553	0.032	0.0275	-0.032	-0.1587	-0.267	-0.7095	-1.9257	-1.6266	-1.1551	-0.676		54.25	-0.0259	-0.0259	-0.0091553	0.032	0.0275	-0.032	-0.1587	-0.267	-0.7095	-1.9257	-1.6266	-1.1551	-0.676
																		54.3	0.0244	-0.0091553	0.0168	0.087	0.0076294	-0.0229	-0.1129	-0.2823	-0.7477	-1.8906	-1.6434	-1.12	-0.6668		54.3	0.0244	-0.0091553	0.0168	0.087	0.0076294	-0.0229	-0.1129	-0.2823	-0.7477	-1.8906	-1.6434	-1.12	-0.6668
																		54.35	0.0214	-0.0931	0.0183	0.0443	-0.0275	-0.0534	-0.0473	-0.2792	-0.7614	-1.8829	-1.6174	-1.2085	-0.5402		54.35	0.0214	-0.0931	0.0183	0.0443	-0.0275	-0.0534	-0.0473	-0.2792	-0.7614	-1.8829	-1.6174	-1.2085	-0.5402
																		54.4	-0.0656	-0.058	0.0473	0.0137	-0.0702	-0.032	-0.1633	-0.3342	-0.7721	-1.8921	-1.5854	-1.1963	-0.6821		54.4	-0.0656	-0.058	0.0473	0.0137	-0.0702	-0.032	-0.1633	-0.3342	-0.7721	-1.8921	-1.5854	-1.1963	-0.6821
																		54.45	-0.029	-0.0061035	0.0061035	-0.0198	-0.0137	-0.0946	-0.1434	-0.293	-0.7248	-1.9562	-1.5518	-1.2375	-0.705		54.45	-0.029	-0.0061035	0.0061035	-0.0198	-0.0137	-0.0946	-0.1434	-0.293	-0.7248	-1.9562	-1.5518	-1.2375	-0.705
																		54.5	0.0229	0.0366	-0.0214	0.0626	-0.0443	-0.0061035	-0.0229	-0.3128	-0.7095	-1.8997	-1.4771	-1.1414	-0.708		54.5	0.0229	0.0366	-0.0214	0.0626	-0.0443	-0.0061035	-0.0229	-0.3128	-0.7095	-1.8997	-1.4771	-1.1414	-0.708
																		54.55	-0.0244	-0.0015259	-0.0427	-0.0229	-0.0259	-0.0229	-0.0717	-0.2808	-0.7202	-1.8845	-1.5823	-1.1154	-0.6454		54.55	-0.0244	-0.0015259	-0.0427	-0.0229	-0.0259	-0.0229	-0.0717	-0.2808	-0.7202	-1.8845	-1.5823	-1.1154	-0.6454
																		54.6	-0.032	-0.087	-0.0045776	-0.0198	0.0626	0.0259	-0.0443	-0.3281	-0.7065	-1.886	-1.5793	-1.1917	-0.7065		54.6	-0.032	-0.087	-0.0045776	-0.0198	0.0626	0.0259	-0.0443	-0.3281	-0.7065	-1.886	-1.5793	-1.1917	-0.7065
																		54.65	-0.0427	0.0351	0.0381	0.0229	0.0015259	0.0305	-0.1373	-0.2441	-0.7889	-1.8784	-1.5091	-1.1948	-0.6851		54.65	-0.0427	0.0351	0.0381	0.0229	0.0015259	0.0305	-0.1373	-0.2441	-0.7889	-1.8784	-1.5091	-1.1948	-0.6851
																		54.7	-0.0397	0.0305	-0.0443	-0.0229	-0.1007	-0.0183	-0.119	-0.2838	-0.7492	-1.8875	-1.6113	-1.1948	-0.6958		54.7	-0.0397	0.0305	-0.0443	-0.0229	-0.1007	-0.0183	-0.119	-0.2838	-0.7492	-1.8875	-1.6113	-1.1948	-0.6958
																		54.75	-0.0076294	0.0045776	-0.0473	-0.0137	-0.0778	-0.0473	-0.058	-0.3525	-0.737	-1.9028	-1.6098	-1.1444	-0.6302		54.75	-0.0076294	0.0045776	-0.0473	-0.0137	-0.0778	-0.0473	-0.058	-0.3525	-0.737	-1.9028	-1.6098	-1.1444	-0.6302
																		54.8	-0.0641	-0.0626	0.0931	-0.0717	-0.0534	-0.0656	-0.0412	-0.3418	-0.798	-1.8753	-1.5625	-1.1215	-0.6653		54.8	-0.0641	-0.0626	0.0931	-0.0717	-0.0534	-0.0656	-0.0412	-0.3418	-0.798	-1.8753	-1.5625	-1.1215	-0.6653
																		54.85	-0.0107	-0.0793	0.0427	-0.0107	0.0198	0.0183	-0.0977	-0.267	-0.7248	-1.8936	-1.5991	-1.0742	-0.6638		54.85	-0.0107	-0.0793	0.0427	-0.0107	0.0198	0.0183	-0.0977	-0.267	-0.7248	-1.8936	-1.5991	-1.0742	-0.6638
																		54.9	-0.0549	-0.0061035	-0.0427	-0.0214	-0.0061035	0.0366	-0.0992	-0.2502	-0.737	-1.8189	-1.5335	-1.2421	-0.6912		54.9	-0.0549	-0.0061035	-0.0427	-0.0214	-0.0061035	0.0366	-0.0992	-0.2502	-0.737	-1.8189	-1.5335	-1.2421	-0.6912
																		54.95	-0.0137	-0.0366	-0.0137	-0.0671	-0.029	-0.0030518	-0.1022	-0.2838	-0.7431	-1.8753	-1.5015	-1.1841	-0.6744		54.95	-0.0137	-0.0366	-0.0137	-0.0671	-0.029	-0.0030518	-0.1022	-0.2838	-0.7431	-1.8753	-1.5015	-1.1841	-0.6744
																		55	-0.0183	-0.0336	-0.0091553	0.0045776	0.0244	-0.0214	-0.119	-0.3021	-0.7233	-1.8265	-1.503	-1.091	-0.621		55	-0.0183	-0.0336	-0.0091553	0.0045776	0.0244	-0.0214	-0.119	-0.3021	-0.7233	-1.8265	-1.503	-1.091	-0.621
																		55.05	0.0259	0.0183	-0.0717	-0.0717	-0.0488	-0.0946	-0.1389	-0.2731	-0.7721	-1.8692	-1.5183	-1.1932	-0.6378		55.05	0.0259	0.0183	-0.0717	-0.0717	-0.0488	-0.0946	-0.1389	-0.2731	-0.7721	-1.8692	-1.5183	-1.1932	-0.6378
																		55.1	-0.0122	0.0397	-0.061	-0.0229	-0.1282	0.0259	-0.0397	-0.2762	-0.7355	-1.8875	-1.5976	-1.2299	-0.6424		55.1	-0.0122	0.0397	-0.061	-0.0229	-0.1282	0.0259	-0.0397	-0.2762	-0.7355	-1.8875	-1.5976	-1.2299	-0.6424
																		55.15	-0.0565	-0.0030518	0.0656	0.0198	-0.0045776	-0.0153	-0.0519	-0.3189	-0.6805	-1.9119	-1.5671	-1.1734	-0.6256		55.15	-0.0565	-0.0030518	0.0656	0.0198	-0.0045776	-0.0153	-0.0519	-0.3189	-0.6805	-1.9119	-1.5671	-1.1734	-0.6256
																		55.2	0.0534	-0.0229	0.0702	0.0168	-0.0015259	0.0122	-0.0305	-0.3326	-0.7782	-1.8265	-1.6022	-1.1444	-0.6378		55.2	0.0534	-0.0229	0.0702	0.0168	-0.0015259	0.0122	-0.0305	-0.3326	-0.7782	-1.8265	-1.6022	-1.1444	-0.6378
																		55.25	-0.0061035	-0.0443	-0.058	0.0763	-0.0366	-0.0030518	-0.058	-0.2594	-0.7599	-1.9058	-1.5503	-1.1215	-0.6714		55.25	-0.0061035	-0.0443	-0.058	0.0763	-0.0366	-0.0030518	-0.058	-0.2594	-0.7599	-1.9058	-1.5503	-1.1215	-0.6714
																		55.3	-0.1678	-0.0137	-0.1175	-0.0656	-0.0168	0.029	-0.0519	-0.2365	-0.7309	-1.9119	-1.5701	-1.1978	-0.6927		55.3	-0.1678	-0.0137	-0.1175	-0.0656	-0.0168	0.029	-0.0519	-0.2365	-0.7309	-1.9119	-1.5701	-1.1978	-0.6927
																		55.35	-0.0351	0.0076294	0.0412	-0.0854	-0.0977	-0.0305	-0.0992	-0.2823	-0.7843	-1.8601	-1.5122	-1.1231	-0.65		55.35	-0.0351	0.0076294	0.0412	-0.0854	-0.0977	-0.0305	-0.0992	-0.2823	-0.7843	-1.8601	-1.5122	-1.1231	-0.65
																		55.4	-0.0885	0.0275	0.0061035	-0.0687	-0.0458	0.0015259	-0.1251	-0.3387	-0.6912	-1.9409	-1.5411	-1.2115	-0.6638		55.4	-0.0885	0.0275	0.0061035	-0.0687	-0.0458	0.0015259	-0.1251	-0.3387	-0.6912	-1.9409	-1.5411	-1.2115	-0.6638
																		55.45	0.032	0.0107	0.0275	0.0015259	-0.0153	0.0045776	-0.09	-0.3296	-0.7431	-1.8967	-1.4847	-1.0941	-0.6119		55.45	0.032	0.0107	0.0275	0.0015259	-0.0153	0.0045776	-0.09	-0.3296	-0.7431	-1.8967	-1.4847	-1.0941	-0.6119
																		55.5	0.0549	-0.0549	-0.0397	-0.0183	0	-0.0076294	-0.0656	-0.2762	-0.795	-1.8295	-1.4755	-1.0437	-0.7233		55.5	0.0549	-0.0549	-0.0397	-0.0183	0	-0.0076294	-0.0656	-0.2762	-0.795	-1.8295	-1.4755	-1.0437	-0.7233
																		55.55	-0.0977	-0.0504	-0.0259	-0.0397	-0.0107	-0.0504	-0.1404	-0.2899	-0.7645	-1.8738	-1.5045	-1.2466	-0.6912		55.55	-0.0977	-0.0504	-0.0259	-0.0397	-0.0107	-0.0504	-0.1404	-0.2899	-0.7645	-1.8738	-1.5045	-1.2466	-0.6912
																		55.6	-0.0626	-0.0015259	-0.0549	0.0061035	-0.0229	0.0015259	-0.0839	-0.2457	-0.7507	-1.7914	-1.6007	-1.2726	-0.7004		55.6	-0.0626	-0.0015259	-0.0549	0.0061035	-0.0229	0.0015259	-0.0839	-0.2457	-0.7507	-1.7914	-1.6007	-1.2726	-0.7004
																		55.65	0.0275	0.0214	-0.0458	0.0488	-0.0381	0.0488	-0.0854	-0.3418	-0.7904	-1.8585	-1.5762	-1.1429	-0.6638		55.65	0.0275	0.0214	-0.0458	0.0488	-0.0381	0.0488	-0.0854	-0.3418	-0.7904	-1.8585	-1.5762	-1.1429	-0.6638
																		55.7	-0.0504	-0.0198	0.0534	-0.0381	-0.0153	-0.0091553	-0.0091553	-0.325	-0.7172	-1.8356	-1.5518	-1.0132	-0.6577		55.7	-0.0504	-0.0198	0.0534	-0.0381	-0.0153	-0.0091553	-0.0091553	-0.325	-0.7172	-1.8356	-1.5518	-1.0132	-0.6577
																		55.75	-0.0595	0.0122	0.0549	-0.0854	-0.0336	0.0076294	-0.0412	-0.3128	-0.7019	-1.9302	-1.59	-1.1658	-0.6836		55.75	-0.0595	0.0122	0.0549	-0.0854	-0.0336	0.0076294	-0.0412	-0.3128	-0.7019	-1.9302	-1.59	-1.1658	-0.6836
																		55.8	-0.0244	-0.0214	-0.0076294	0.0076294	-0.0259	-0.0107	-0.0732	-0.3342	-0.7675	-1.828	-1.5717	-1.1917	-0.6592		55.8	-0.0244	-0.0214	-0.0076294	0.0076294	-0.0259	-0.0107	-0.0732	-0.3342	-0.7675	-1.828	-1.5717	-1.1917	-0.6592
																		55.85	0.0183	0.0305	-0.0015259	0.087	-0.0488	-0.0626	-0.0824	-0.351	-0.7782	-1.8555	-1.5198	-1.1581	-0.6699		55.85	0.0183	0.0305	-0.0015259	0.087	-0.0488	-0.0626	-0.0824	-0.351	-0.7782	-1.8555	-1.5198	-1.1581	-0.6699
																		55.9	-0.0702	0.0244	0.0137	-0.0229	-0.0443	-0.0061035	-0.0977	-0.3464	-0.6989	-1.9028	-1.4999	-1.2237	-0.6134		55.9	-0.0702	0.0244	0.0137	-0.0229	-0.0443	-0.0061035	-0.0977	-0.3464	-0.6989	-1.9028	-1.4999	-1.2237	-0.6134
																		55.95	-0.0015259	0.0107	-0.0595	-0.0458	-0.0671	0.029	-0.1526	-0.2655	-0.769	-1.8494	-1.5274	-1.207	-0.6454		55.95	-0.0015259	0.0107	-0.0595	-0.0458	-0.0671	0.029	-0.1526	-0.2655	-0.769	-1.8494	-1.5274	-1.207	-0.6454
																		56	-0.061	-0.029	-0.0549	-0.0397	-0.0366	0.0183	-0.1144	-0.3128	-0.7111	-1.889	-1.564	-1.1154	-0.7111		56	-0.061	-0.029	-0.0549	-0.0397	-0.0366	0.0183	-0.1144	-0.3128	-0.7111	-1.889	-1.564	-1.1154	-0.7111
																		56.05	-0.0732	-0.0595	0.0519	0.0168	0.0305	-0.0137	-0.0641	-0.3235	-0.7584	-1.8143	-1.4862	-1.1353	-0.6699		56.05	-0.0732	-0.0595	0.0519	0.0168	0.0305	-0.0137	-0.0641	-0.3235	-0.7584	-1.8143	-1.4862	-1.1353	-0.6699
																		56.1	-0.0259	-0.0656	0.0061035	0.087	0.0091553	-0.0275	-0.0839	-0.383	-0.7538	-1.8951	-1.5167	-1.1826	-0.6119		56.1	-0.0259	-0.0656	0.0061035	0.087	0.0091553	-0.0275	-0.0839	-0.383	-0.7538	-1.8951	-1.5167	-1.1826	-0.6119
																		56.15	0.0045776	0.0137	0.0015259	0.058	-0.0381	0.0122	-0.0778	-0.2777	-0.708	-1.8662	-1.4801	-1.2054	-0.6607		56.15	0.0045776	0.0137	0.0015259	0.058	-0.0381	0.0122	-0.0778	-0.2777	-0.708	-1.8662	-1.4801	-1.2054	-0.6607
																		56.2	0.0091553	-0.0229	-0.119	0.0687	-0.0641	-0.0168	-0.0351	-0.2304	-0.7019	-1.8692	-1.4648	-1.2482	-0.6714		56.2	0.0091553	-0.0229	-0.119	0.0687	-0.0641	-0.0168	-0.0351	-0.2304	-0.7019	-1.8692	-1.4648	-1.2482	-0.6714
																		56.25	-0.0504	-0.0595	0.0412	-0.1038	-0.0488	-0.0259	-0.0977	-0.3128	-0.7782	-1.9623	-1.5396	-1.1932	-0.6668		56.25	-0.0504	-0.0595	0.0412	-0.1038	-0.0488	-0.0259	-0.0977	-0.3128	-0.7782	-1.9623	-1.5396	-1.1932	-0.6668
																		56.3	0.0107	0.0091553	0.0443	0.0045776	0.0305	0.0427	-0.1587	-0.2701	-0.7568	-1.8616	-1.5701	-1.1536	-0.6546		56.3	0.0107	0.0091553	0.0443	0.0045776	0.0305	0.0427	-0.1587	-0.2701	-0.7568	-1.8616	-1.5701	-1.1536	-0.6546
																		56.35	0.0076294	0.0458	-0.0091553	-0.1282	-0.0595	0.0198	-0.0671	-0.3098	-0.7446	-1.8509	-1.5701	-1.1932	-0.6195		56.35	0.0076294	0.0458	-0.0091553	-0.1282	-0.0595	0.0198	-0.0671	-0.3098	-0.7446	-1.8509	-1.5701	-1.1932	-0.6195
																		56.4	-0.0854	-0.0519	-0.0458	-0.0122	0.0076294	0.0168	-0.0168	-0.3998	-0.7156	-1.9226	-1.5427	-1.1368	-0.647		56.4	-0.0854	-0.0519	-0.0458	-0.0122	0.0076294	0.0168	-0.0168	-0.3998	-0.7156	-1.9226	-1.5427	-1.1368	-0.647
																		56.45	-0.0153	0.0153	-0.0366	0.0702	-0.0107	0.0641	-0.1312	-0.3418	-0.7065	-1.8997	-1.5106	-1.1902	-0.7446		56.45	-0.0153	0.0153	-0.0366	0.0702	-0.0107	0.0641	-0.1312	-0.3418	-0.7065	-1.8997	-1.5106	-1.1902	-0.7446
																		56.5	0.0030518	0.0687	0.0168	-0.0229	0.0244	0.032	-0.0809	-0.2747	-0.7645	-1.8433	-1.5244	-1.0666	-0.6683		56.5	0.0030518	0.0687	0.0168	-0.0229	0.0244	0.032	-0.0809	-0.2747	-0.7645	-1.8433	-1.5244	-1.0666	-0.6683
																		56.55	-0.0061035	0.0015259	-0.029	0.0061035	-0.0366	-0.0412	-0.0977	-0.2945	-0.7431	-1.8921	-1.5427	-1.1581	-0.6653		56.55	-0.0061035	0.0015259	-0.029	0.0061035	-0.0366	-0.0412	-0.0977	-0.2945	-0.7431	-1.8921	-1.5427	-1.1581	-0.6653
																		56.6	0.0168	0.0214	-0.0091553	0.0259	-0.0458	-0.09	-0.1205	-0.2823	-0.7507	-1.8356	-1.5915	-1.1749	-0.6256		56.6	0.0168	0.0214	-0.0091553	0.0259	-0.0458	-0.09	-0.1205	-0.2823	-0.7507	-1.8356	-1.5915	-1.1749	-0.6256
																		56.65	-0.0015259	0.0091553	-0.0275	-0.0015259	0.0168	-0.0061035	-0.0626	-0.3082	-0.708	-1.7746	-1.5869	-1.1887	-0.6424		56.65	-0.0015259	0.0091553	-0.0275	-0.0015259	0.0168	-0.0061035	-0.0626	-0.3082	-0.708	-1.7746	-1.5869	-1.1887	-0.6424
																		56.7	-0.0091553	-0.0443	-0.0122	-0.0458	-0.0473	0.0473	-0.0732	-0.3128	-0.7843	-1.8707	-1.5335	-1.1292	-0.7339		56.7	-0.0091553	-0.0443	-0.0122	-0.0458	-0.0473	0.0473	-0.0732	-0.3128	-0.7843	-1.8707	-1.5335	-1.1292	-0.7339
																		56.75	-0.1038	-0.0351	0.0107	0.0534	-0.0183	-0.0443	-0.0854	-0.2914	-0.8179	-1.8555	-1.532	-1.1765	-0.6668		56.75	-0.1038	-0.0351	0.0107	0.0534	-0.0183	-0.0443	-0.0854	-0.2914	-0.8179	-1.8555	-1.532	-1.1765	-0.6668
																		56.8	-0.0488	-0.0198	-0.0473	0.0107	-0.0671	0.0214	-0.0793	-0.2975	-0.7645	-1.8448	-1.506	-1.1444	-0.5692		56.8	-0.0488	-0.0198	-0.0473	0.0107	-0.0671	0.0214	-0.0793	-0.2975	-0.7645	-1.8448	-1.506	-1.1444	-0.5692
																		56.85	-0.0443	-0.0015259	-0.0168	-0.0168	-0.0412	-0.0229	-0.1282	-0.3235	-0.8133	-1.8616	-1.532	-1.1292	-0.5798		56.85	-0.0443	-0.0015259	-0.0168	-0.0168	-0.0412	-0.0229	-0.1282	-0.3235	-0.8133	-1.8616	-1.532	-1.1292	-0.5798
																		56.9	-0.0183	-0.1038	0.0015259	-0.0504	-0.0336	-0.0030518	-0.0168	-0.3265	-0.7156	-1.7624	-1.474	-1.149	-0.7278		56.9	-0.0183	-0.1038	0.0015259	-0.0504	-0.0336	-0.0030518	-0.0168	-0.3265	-0.7156	-1.7624	-1.474	-1.149	-0.7278
																		56.95	0.0443	-0.0626	-0.0305	-0.029	0.0732	0.0076294	-0.09	-0.2838	-0.7858	-1.9119	-1.5762	-1.2192	-0.6897		56.95	0.0443	-0.0626	-0.0305	-0.029	0.0732	0.0076294	-0.09	-0.2838	-0.7858	-1.9119	-1.5762	-1.2192	-0.6897
																		57	-0.0656	0.0519	-0.0198	0.0504	0.0488	-0.0488	-0.0504	-0.2701	-0.7202	-1.9714	-1.5167	-1.1322	-0.7507		57	-0.0656	0.0519	-0.0198	0.0504	0.0488	-0.0488	-0.0504	-0.2701	-0.7202	-1.9714	-1.5167	-1.1322	-0.7507
																		57.05	-0.0778	-0.0015259	0.0336	0.0458	-0.0549	0.0366	-0.0214	-0.2365	-0.824	-1.8692	-1.4542	-1.0971	-0.6683		57.05	-0.0778	-0.0015259	0.0336	0.0458	-0.0549	0.0366	-0.0214	-0.2365	-0.824	-1.8692	-1.4542	-1.0971	-0.6683
																		57.1	-0.0122	0.0244	0.0168	0.0061035	0.0259	-0.0504	-0.0977	-0.3601	-0.7324	-1.7822	-1.5289	-1.1856	-0.6226		57.1	-0.0122	0.0244	0.0168	0.0061035	0.0259	-0.0504	-0.0977	-0.3601	-0.7324	-1.7822	-1.5289	-1.1856	-0.6226
																		57.15	-0.0885	-0.0412	-0.0091553	-0.0259	-0.0244	-0.0977	-0.1648	-0.4303	-0.769	-1.8692	-1.5717	-1.1856	-0.6729		57.15	-0.0885	-0.0412	-0.0091553	-0.0259	-0.0244	-0.0977	-0.1648	-0.4303	-0.769	-1.8692	-1.5717	-1.1856	-0.6729
																		57.2	-0.0488	-0.0366	-0.0122	0.0412	-0.0183	0.0671	-0.1236	-0.3296	-0.7645	-1.8219	-1.5564	-1.1322	-0.7233		57.2	-0.0488	-0.0366	-0.0122	0.0412	-0.0183	0.0671	-0.1236	-0.3296	-0.7645	-1.8219	-1.5564	-1.1322	-0.7233
																		57.25	0.0687	-0.0763	-0.0519	0.0412	-0.0015259	0.0519	-0.1007	-0.2228	-0.6943	-1.8524	-1.4481	-1.1139	-0.6836		57.25	0.0687	-0.0763	-0.0519	0.0412	-0.0015259	0.0519	-0.1007	-0.2228	-0.6943	-1.8524	-1.4481	-1.1139	-0.6836
																		57.3	-0.0534	-0.119	0.0183	-0.029	0.0244	-0.0519	-0.1221	-0.2594	-0.7751	-1.8982	-1.5076	-1.21	-0.7111		57.3	-0.0534	-0.119	0.0183	-0.029	0.0244	-0.0519	-0.1221	-0.2594	-0.7751	-1.8982	-1.5076	-1.21	-0.7111
																		57.35	-0.0626	-0.0381	-0.0565	-0.0443	0.0305	-0.0107	-0.0992	-0.2975	-0.7599	-1.8753	-1.474	-1.1978	-0.708		57.35	-0.0626	-0.0381	-0.0565	-0.0443	0.0305	-0.0107	-0.0992	-0.2975	-0.7599	-1.8753	-1.474	-1.1978	-0.708
																		57.4	-0.0488	0.0809	-0.0244	0.0198	-0.0214	0.0351	-0.0946	-0.3113	-0.7782	-1.8234	-1.5167	-1.1307	-0.6897		57.4	-0.0488	0.0809	-0.0244	0.0198	-0.0214	0.0351	-0.0946	-0.3113	-0.7782	-1.8234	-1.5167	-1.1307	-0.6897
																		57.45	0.0183	-0.0336	0.0198	0.0488	0.0183	0.0137	-0.0412	-0.325	-0.7858	-1.7777	-1.5747	-1.1383	-0.6302		57.45	0.0183	-0.0336	0.0198	0.0488	0.0183	0.0137	-0.0412	-0.325	-0.7858	-1.7777	-1.5747	-1.1383	-0.6302
																		57.5	0.0244	-0.0793	-0.0168	0.0030518	-0.0534	-0.0198	-0.0702	-0.2823	-0.7782	-1.8738	-1.535	-1.2009	-0.647		57.5	0.0244	-0.0793	-0.0168	0.0030518	-0.0534	-0.0198	-0.0702	-0.2823	-0.7782	-1.8738	-1.535	-1.2009	-0.647
																		57.55	-0.058	-0.0778	0.0214	-0.0122	-0.0336	0.029	-0.1205	-0.3082	-0.6531	-1.8173	-1.4069	-1.1429	-0.6287		57.55	-0.058	-0.0778	0.0214	-0.0122	-0.0336	0.029	-0.1205	-0.3082	-0.6531	-1.8173	-1.4069	-1.1429	-0.6287
																		57.6	-0.0763	-0.0443	-0.0091553	-0.0198	-0.0381	-0.0443	-0.1221	-0.3723	-0.7797	-1.918	-1.5152	-1.1292	-0.6271		57.6	-0.0763	-0.0443	-0.0091553	-0.0198	-0.0381	-0.0443	-0.1221	-0.3723	-0.7797	-1.918	-1.5152	-1.1292	-0.6271
																		57.65	-0.0137	-0.0045776	-0.061	-0.0061035	0.0091553	-0.0595	-0.145	-0.3418	-0.8575	-1.8494	-1.5671	-1.1307	-0.6393		57.65	-0.0137	-0.0045776	-0.061	-0.0061035	0.0091553	-0.0595	-0.145	-0.3418	-0.8575	-1.8494	-1.5671	-1.1307	-0.6393
																		57.7	0.0122	-0.0702	0.0183	0.0504	0.0748	0.0076294	-0.0824	-0.2609	-0.7919	-1.8051	-1.5656	-1.1337	-0.6454		57.7	0.0122	-0.0702	0.0183	0.0504	0.0748	0.0076294	-0.0824	-0.2609	-0.7919	-1.8051	-1.5656	-1.1337	-0.6454
																		57.75	-0.0015259	-0.0168	0.0458	-0.058	0.0244	0.0015259	-0.0946	-0.2975	-0.7645	-1.8478	-1.561	-1.1978	-0.7004		57.75	-0.0015259	-0.0168	0.0458	-0.058	0.0244	0.0015259	-0.0946	-0.2975	-0.7645	-1.8478	-1.561	-1.1978	-0.7004
																		57.8	-0.032	0.0702	-0.1129	-0.0214	-0.0030518	0.0931	-0.0351	-0.3464	-0.7828	-1.8494	-1.5305	-1.1032	-0.6073		57.8	-0.032	0.0702	-0.1129	-0.0214	-0.0030518	0.0931	-0.0351	-0.3464	-0.7828	-1.8494	-1.5305	-1.1032	-0.6073
																		57.85	-0.0458	-0.0916	-0.0214	0.0076294	0.0397	-0.0153	-0.1312	-0.3082	-0.769	-1.8234	-1.4999	-1.0819	-0.6546		57.85	-0.0458	-0.0916	-0.0214	0.0076294	0.0397	-0.0153	-0.1312	-0.3082	-0.769	-1.8234	-1.4999	-1.0819	-0.6546
																		57.9	-0.058	-0.0809	-0.0137	0.032	0.0732	-0.1373	-0.1221	-0.3494	-0.7965	-1.7944	-1.5015	-1.2054	-0.7019		57.9	-0.058	-0.0809	-0.0137	0.032	0.0732	-0.1373	-0.1221	-0.3494	-0.7965	-1.7944	-1.5015	-1.2054	-0.7019
																		57.95	-0.0198	-0.0961	-0.0656	0.0061035	0.0778	-0.0168	-0.0992	-0.3403	-0.8148	-1.8814	-1.5274	-1.1841	-0.6409		57.95	-0.0198	-0.0961	-0.0656	0.0061035	0.0778	-0.0168	-0.0992	-0.3403	-0.8148	-1.8814	-1.5274	-1.1841	-0.6409
																		58	-0.0656	0.0061035	-0.0427	0.0045776	-0.0946	0.0045776	-0.0992	-0.354	-0.7065	-1.918	-1.5427	-1.1139	-0.6119		58	-0.0656	0.0061035	-0.0427	0.0045776	-0.0946	0.0045776	-0.0992	-0.354	-0.7065	-1.918	-1.5427	-1.1139	-0.6119
																		58.05	-0.0259	0.0076294	0.0061035	0.0366	0.0015259	-0.0336	-0.1144	-0.3342	-0.8179	-1.8143	-1.503	-1.1093	-0.6256		58.05	-0.0259	0.0076294	0.0061035	0.0366	0.0015259	-0.0336	-0.1144	-0.3342	-0.8179	-1.8143	-1.503	-1.1093	-0.6256
																		58.1	-0.0366	-0.0229	-0.0473	0.0061035	0.032	-0.0229	-0.029	-0.3494	-0.7889	-1.7426	-1.5259	-1.181	-0.5768		58.1	-0.0366	-0.0229	-0.0473	0.0061035	0.032	-0.0229	-0.029	-0.3494	-0.7889	-1.7426	-1.5259	-1.181	-0.5768
																		58.15	-0.032	0	-0.0626	-0.0168	0.0427	0.032	-0.0763	-0.3647	-0.7523	-1.9211	-1.5595	-1.1902	-0.7172		58.15	-0.032	0	-0.0626	-0.0168	0.0427	0.032	-0.0763	-0.3647	-0.7523	-1.9211	-1.5595	-1.1902	-0.7172
																		58.2	0.0229	-0.0076294	0.058	0.0595	0.0122	0.0565	-0.0778	-0.3738	-0.7751	-1.8204	-1.4908	-1.178	-0.6302		58.2	0.0229	-0.0076294	0.058	0.0595	0.0122	0.0565	-0.0778	-0.3738	-0.7751	-1.8204	-1.4908	-1.178	-0.6302
																		58.25	-0.1053	-0.0717	-0.0168	-0.0641	0.0168	0.0397	-0.1083	-0.3052	-0.7813	-1.7426	-1.5274	-1.1261	-0.7431		58.25	-0.1053	-0.0717	-0.0168	-0.0641	0.0168	0.0397	-0.1083	-0.3052	-0.7813	-1.7426	-1.5274	-1.1261	-0.7431
																		58.3	-0.0381	-0.0076294	-0.1282	0.032	0.032	-0.0076294	-0.1358	-0.2548	-0.7248	-1.8463	-1.5976	-1.1002	-0.5768		58.3	-0.0381	-0.0076294	-0.1282	0.032	0.032	-0.0076294	-0.1358	-0.2548	-0.7248	-1.8463	-1.5976	-1.1002	-0.5768
																		58.35	0.0366	0.032	-0.032	0.0336	-0.0183	-0.0091553	-0.0534	-0.2533	-0.7126	-1.8463	-1.4893	-1.1124	-0.647		58.35	0.0366	0.032	-0.032	0.0336	-0.0183	-0.0091553	-0.0534	-0.2533	-0.7126	-1.8463	-1.4893	-1.1124	-0.647
																		58.4	0.0107	-0.0061035	0	0.0091553	0.0137	-0.0015259	-0.0641	-0.3647	-0.7416	-1.8524	-1.4267	-1.1383	-0.6119		58.4	0.0107	-0.0061035	0	0.0091553	0.0137	-0.0015259	-0.0641	-0.3647	-0.7416	-1.8524	-1.4267	-1.1383	-0.6119
																		58.45	-0.0259	-0.0793	-0.0229	0.0275	-0.0336	-0.0137	-0.0641	-0.3479	-0.8118	-1.7929	-1.5854	-1.1627	-0.6165		58.45	-0.0259	-0.0793	-0.0229	0.0275	-0.0336	-0.0137	-0.0641	-0.3479	-0.8118	-1.7929	-1.5854	-1.1627	-0.6165
																		58.5	-0.0412	-0.0183	-0.0931	-0.0229	0.0122	-0.0671	-0.1038	-0.3235	-0.8194	-1.8021	-1.5228	-1.152	-0.5524		58.5	-0.0412	-0.0183	-0.0931	-0.0229	0.0122	-0.0671	-0.1038	-0.3235	-0.8194	-1.8021	-1.5228	-1.152	-0.5524
																		58.55	-0.0137	0	0.0107	0.0443	0.0153	-0.0687	-0.0916	-0.354	-0.7538	-1.8082	-1.4664	-1.1093	-0.618		58.55	-0.0137	0	0.0107	0.0443	0.0153	-0.0687	-0.0916	-0.354	-0.7538	-1.8082	-1.4664	-1.1093	-0.618
																		58.6	-0.029	0.0122	-0.0061035	0.0473	-0.0214	-0.0107	-0.0946	-0.3052	-0.7645	-1.8082	-1.561	-1.1643	-0.6088		58.6	-0.029	0.0122	-0.0061035	0.0473	-0.0214	-0.0107	-0.0946	-0.3052	-0.7645	-1.8082	-1.561	-1.1643	-0.6088
																		58.65	-0.0793	-0.0107	-0.0427	-0.0427	-0.0549	0.0687	-0.061	-0.3403	-0.853	-1.8036	-1.4999	-1.1734	-0.6912		58.65	-0.0793	-0.0107	-0.0427	-0.0427	-0.0549	0.0687	-0.061	-0.3403	-0.853	-1.8036	-1.4999	-1.1734	-0.6912
																		58.7	-0.1495	-0.0885	0.0626	-0.0198	0.0244	-0.0427	-0.1312	-0.2701	-0.7996	-1.8082	-1.4069	-1.1444	-0.6638		58.7	-0.1495	-0.0885	0.0626	-0.0198	0.0244	-0.0427	-0.1312	-0.2701	-0.7996	-1.8082	-1.4069	-1.1444	-0.6638
																		58.75	0.029	-0.0091553	0.0504	-0.0458	-0.0183	-0.0397	-0.0839	-0.3708	-0.7721	-1.825	-1.4099	-1.1169	-0.65		58.75	0.029	-0.0091553	0.0504	-0.0458	-0.0183	-0.0397	-0.0839	-0.3708	-0.7721	-1.825	-1.4099	-1.1169	-0.65
																		58.8	-0.0045776	0.0214	0.0153	-0.0412	0.0198	0.0244	-0.116	-0.3815	-0.7248	-1.8097	-1.4725	-1.1246	-0.7111		58.8	-0.0045776	0.0214	0.0153	-0.0412	0.0198	0.0244	-0.116	-0.3815	-0.7248	-1.8097	-1.4725	-1.1246	-0.7111
																		58.85	-0.0412	0	0.0153	0.0030518	-0.0519	-0.0626	-0.0595	-0.2899	-0.7233	-1.7914	-1.535	-1.1536	-0.6546		58.85	-0.0412	0	0.0153	0.0030518	-0.0519	-0.0626	-0.0595	-0.2899	-0.7233	-1.7914	-1.535	-1.1536	-0.6546
																		58.9	-0.061	-0.0443	-0.0366	0.0045776	-0.0961	-0.0168	-0.1587	-0.2625	-0.7462	-1.8662	-1.5518	-1.1444	-0.6531		58.9	-0.061	-0.0443	-0.0366	0.0045776	-0.0961	-0.0168	-0.1587	-0.2625	-0.7462	-1.8662	-1.5518	-1.1444	-0.6531
																		58.95	-0.0366	-0.0045776	-0.0641	0.1343	0.032	0.0885	-0.1221	-0.3952	-0.7416	-1.8433	-1.5289	-1.1353	-0.6927		58.95	-0.0366	-0.0045776	-0.0641	0.1343	0.032	0.0885	-0.1221	-0.3952	-0.7416	-1.8433	-1.5289	-1.1353	-0.6927
																		59	-0.0336	0.0641	-0.0061035	0.0519	0.0076294	-0.0473	-0.0763	-0.3601	-0.7263	-1.8616	-1.4694	-1.1185	-0.6378		59	-0.0336	0.0641	-0.0061035	0.0519	0.0076294	-0.0473	-0.0763	-0.3601	-0.7263	-1.8616	-1.4694	-1.1185	-0.6378
																		59.05	-0.0534	0.0045776	-0.0153	-0.0061035	0.0595	-0.0351	-0.0824	-0.2792	-0.7355	-1.7761	-1.471	-1.1368	-0.6073		59.05	-0.0534	0.0045776	-0.0153	-0.0061035	0.0595	-0.0351	-0.0824	-0.2792	-0.7355	-1.7761	-1.471	-1.1368	-0.6073
																		59.1	-0.0397	-0.1144	0.0122	-0.0061035	0.0565	-0.0381	-0.0977	-0.3143	-0.7965	-1.7075	-1.4572	-1.21	-0.6454		59.1	-0.0397	-0.1144	0.0122	-0.0061035	0.0565	-0.0381	-0.0977	-0.3143	-0.7965	-1.7075	-1.4572	-1.21	-0.6454
																		59.15	-0.0946	0.0045776	-0.0091553	0.0153	-0.0183	-0.0076294	-0.1373	-0.3113	-0.7248	-1.6983	-1.4038	-1.2253	-0.7141		59.15	-0.0946	0.0045776	-0.0091553	0.0153	-0.0183	-0.0076294	-0.1373	-0.3113	-0.7248	-1.6983	-1.4038	-1.2253	-0.7141
																		59.2	-0.0061035	0.0168	-0.0412	0.032	-0.0687	0.0030518	-0.09	-0.4105	-0.7751	-1.7532	-1.4969	-1.1124	-0.7324		59.2	-0.0061035	0.0168	-0.0412	0.032	-0.0687	0.0030518	-0.09	-0.4105	-0.7751	-1.7532	-1.4969	-1.1124	-0.7324
																		59.25	-0.0809	-0.0961	-0.0122	0.0427	0.0045776	-0.0488	-0.1389	-0.3723	-0.7599	-1.8112	-1.5106	-1.1353	-0.6622		59.25	-0.0809	-0.0961	-0.0122	0.0427	0.0045776	-0.0488	-0.1389	-0.3723	-0.7599	-1.8112	-1.5106	-1.1353	-0.6622
																		59.3	-0.0854	-0.0015259	-0.0107	0.0443	0.0091553	0.0076294	-0.1343	-0.2808	-0.7538	-1.8005	-1.5625	-1.1185	-0.5646		59.3	-0.0854	-0.0015259	-0.0107	0.0443	0.0091553	0.0076294	-0.1343	-0.2808	-0.7538	-1.8005	-1.5625	-1.1185	-0.5646
																		59.35	-0.0229	-0.0168	0.0229	0.029	-0.0336	-0.0107	-0.0412	-0.3494	-0.8194	-1.7868	-1.4816	-1.0941	-0.589		59.35	-0.0229	-0.0168	0.0229	0.029	-0.0336	-0.0107	-0.0412	-0.3494	-0.8194	-1.7868	-1.4816	-1.0941	-0.589
																		59.4	-0.0793	-0.0473	0.0336	0.032	-0.0427	-0.0153	-0.0854	-0.3372	-0.827	-1.7883	-1.4481	-1.0605	-0.7156		59.4	-0.0793	-0.0473	0.0336	0.032	-0.0427	-0.0153	-0.0854	-0.3372	-0.827	-1.7883	-1.4481	-1.0605	-0.7156
																		59.45	-0.0122	-0.0122	-0.0305	-0.0045776	0.0458	-0.061	-0.1236	-0.2853	-0.7507	-1.7792	-1.4877	-1.1414	-0.6042		59.45	-0.0122	-0.0122	-0.0305	-0.0045776	0.0458	-0.061	-0.1236	-0.2853	-0.7507	-1.7792	-1.4877	-1.1414	-0.6042
																		59.5	0.0122	-0.0916	0.0229	0.058	-0.0198	-0.0473	-0.1602	-0.2869	-0.6363	-1.7654	-1.4664	-1.1688	-0.6378		59.5	0.0122	-0.0916	0.0229	0.058	-0.0198	-0.0473	-0.1602	-0.2869	-0.6363	-1.7654	-1.4664	-1.1688	-0.6378
																		59.55	0.0259	0.0030518	-0.0229	-0.0214	-0.0259	-0.0351	-0.177	-0.3021	-0.7172	-1.767	-1.4862	-1.1093	-0.7767		59.55	0.0259	0.0030518	-0.0229	-0.0214	-0.0259	-0.0351	-0.177	-0.3021	-0.7172	-1.767	-1.4862	-1.1093	-0.7767
																		59.6	-0.0336	0.0122	0.0030518	-0.0275	0.0244	0.0519	-0.0473	-0.3876	-0.7538	-1.7136	-1.5152	-1.1749	-0.6348		59.6	-0.0336	0.0122	0.0030518	-0.0275	0.0244	0.0519	-0.0473	-0.3876	-0.7538	-1.7136	-1.5152	-1.1749	-0.6348
																		59.65	-0.058	0.0076294	-0.0351	0.0473	-0.0015259	0.0198	-0.1099	-0.3448	-0.7339	-1.7716	-1.4816	-1.1414	-0.6348		59.65	-0.058	0.0076294	-0.0351	0.0473	-0.0015259	0.0198	-0.1099	-0.3448	-0.7339	-1.7716	-1.4816	-1.1414	-0.6348
																		59.7	-0.1022	0.0076294	-0.0504	-0.0259	-0.0671	-0.0473	-0.1297	-0.3418	-0.8209	-1.8402	-1.3702	-1.1887	-0.592		59.7	-0.1022	0.0076294	-0.0504	-0.0259	-0.0671	-0.0473	-0.1297	-0.3418	-0.8209	-1.8402	-1.3702	-1.1887	-0.592
																		59.75	-0.0427	-0.0397	-0.0412	-0.0045776	0.0275	0	-0.0946	-0.3998	-0.6821	-1.8082	-1.4999	-1.1108	-0.5981		59.75	-0.0427	-0.0397	-0.0412	-0.0045776	0.0275	0	-0.0946	-0.3998	-0.6821	-1.8082	-1.4999	-1.1108	-0.5981
																		59.8	-0.0305	0.0122	-0.032	0.0336	0.0412	-0.0137	-0.1282	-0.3647	-0.8347	-1.7029	-1.5045	-1.0391	-0.6485		59.8	-0.0305	0.0122	-0.032	0.0336	0.0412	-0.0137	-0.1282	-0.3647	-0.8347	-1.7029	-1.5045	-1.0391	-0.6485
																		59.85	-0.0702	-0.0305	-0.0045776	0.0687	-0.0412	0.0519	-0.1328	-0.3433	-0.8057	-1.741	-1.4938	-1.1429	-0.6378		59.85	-0.0702	-0.0305	-0.0045776	0.0687	-0.0412	0.0519	-0.1328	-0.3433	-0.8057	-1.741	-1.4938	-1.1429	-0.6378
																		59.9	-0.0351	-0.0641	-0.0366	-0.0091553	-0.0595	-0.0061035	-0.145	-0.3555	-0.7828	-1.8219	-1.4633	-1.0925	-0.6805		59.9	-0.0351	-0.0641	-0.0366	-0.0091553	-0.0595	-0.0061035	-0.145	-0.3555	-0.7828	-1.8219	-1.4633	-1.0925	-0.6805
																		59.95	-0.0595	-0.0443	-0.0198	-0.0305	0.0137	0.0214	-0.0778	-0.296	-0.7263	-1.7807	-1.4648	-1.1261	-0.6989		59.95	-0.0595	-0.0443	-0.0198	-0.0305	0.0137	0.0214	-0.0778	-0.296	-0.7263	-1.7807	-1.4648	-1.1261	-0.6989
																		60	-0.1648	-0.0015259	0.0091553	0.0015259	0.0534	0.0504	-0.0687	-0.2792	-0.7248	-1.7059	-1.445	-1.1383	-0.6195		60	-0.1648	-0.0015259	0.0091553	0.0015259	0.0534	0.0504	-0.0687	-0.2792	-0.7248	-1.7059	-1.445	-1.1383	-0.6195
																		60.05	-0.0977	0.0076294	-0.0076294	0.0168	-0.0244	-0.0595	-0.0656	-0.3326	-0.7599	-1.7822	-1.503	-1.1459	-0.7111		60.05	-0.0977	0.0076294	-0.0076294	0.0168	-0.0244	-0.0595	-0.0656	-0.3326	-0.7599	-1.7822	-1.503	-1.1459	-0.7111
																		60.1	-0.058	-0.0015259	-0.0381	0.032	-0.0168	-0.0381	-0.0763	-0.3677	-0.676	-1.7838	-1.4359	-1.1368	-0.6424		60.1	-0.058	-0.0015259	-0.0381	0.032	-0.0168	-0.0381	-0.0763	-0.3677	-0.676	-1.7838	-1.4359	-1.1368	-0.6424
																		60.15	0.0443	-0.0458	-0.0030518	0.0168	-0.0275	0.0015259	-0.2213	-0.2945	-0.7385	-1.7609	-1.503	-1.1047	-0.7309		60.15	0.0443	-0.0458	-0.0030518	0.0168	-0.0275	0.0015259	-0.2213	-0.2945	-0.7385	-1.7609	-1.503	-1.1047	-0.7309
																		60.2	0.0045776	-0.0778	-0.0809	0.1038	-0.0443	-0.0534	-0.1572	-0.2716	-0.8133	-1.7716	-1.532	-1.1169	-0.7126		60.2	0.0045776	-0.0778	-0.0809	0.1038	-0.0443	-0.0534	-0.1572	-0.2716	-0.8133	-1.7716	-1.532	-1.1169	-0.7126
																		60.25	-0.09	-0.0641	0.0045776	-0.0107	-0.0443	-0.0351	-0.1846	-0.2945	-0.7858	-1.8143	-1.4847	-1.1215	-0.7111		60.25	-0.09	-0.0641	0.0045776	-0.0107	-0.0443	-0.0351	-0.1846	-0.2945	-0.7858	-1.8143	-1.4847	-1.1215	-0.7111
																		60.3	-0.0748	0.0061035	-0.0336	-0.0473	0.0198	-0.0458	-0.1266	-0.3708	-0.8194	-1.7624	-1.4893	-1.1032	-0.5936		60.3	-0.0748	0.0061035	-0.0336	-0.0473	0.0198	-0.0458	-0.1266	-0.3708	-0.8194	-1.7624	-1.4893	-1.1032	-0.5936
																		60.35	0.0229	-0.0076294	-0.1205	0.0473	-0.0488	-0.0793	-0.1068	-0.2823	-0.8163	-1.7639	-1.4893	-1.0971	-0.6073		60.35	0.0229	-0.0076294	-0.1205	0.0473	-0.0488	-0.0793	-0.1068	-0.2823	-0.8163	-1.7639	-1.4893	-1.0971	-0.6073
																		60.4	-0.0458	-0.0397	-0.0381	0.0183	0.0061035	0.0305	-0.1419	-0.3418	-0.7584	-1.7716	-1.4313	-1.0635	-0.7294		60.4	-0.0458	-0.0397	-0.0381	0.0183	0.0061035	0.0305	-0.1419	-0.3418	-0.7584	-1.7716	-1.4313	-1.0635	-0.7294
																		60.45	-0.1007	0.0076294	0.0015259	-0.0030518	0.119	0.0397	-0.1022	-0.3586	-0.7324	-1.7761	-1.4252	-1.091	-0.6729		60.45	-0.1007	0.0076294	0.0015259	-0.0030518	0.119	0.0397	-0.1022	-0.3586	-0.7324	-1.7761	-1.4252	-1.091	-0.6729
																		60.5	-0.0854	-0.1144	-0.0229	0.0534	-0.0381	-0.0748	-0.1312	-0.2518	-0.7462	-1.6937	-1.4069	-1.0803	-0.647		60.5	-0.0854	-0.1144	-0.0229	0.0534	-0.0381	-0.0748	-0.1312	-0.2518	-0.7462	-1.6937	-1.4069	-1.0803	-0.647
																		60.55	-0.0427	-0.0153	0.0198	0.0488	-0.0214	0.0030518	-0.1114	-0.2579	-0.7568	-1.7166	-1.4618	-1.1108	-0.6729		60.55	-0.0427	-0.0153	0.0198	0.0488	-0.0214	0.0030518	-0.1114	-0.2579	-0.7568	-1.7166	-1.4618	-1.1108	-0.6729
																		60.6	-0.0473	-0.1099	-0.0107	0.0137	0.0351	0.0030518	-0.09	-0.3784	-0.7935	-1.6586	-1.4343	-1.1215	-0.6332		60.6	-0.0473	-0.1099	-0.0107	0.0137	0.0351	0.0030518	-0.09	-0.3784	-0.7935	-1.6586	-1.4343	-1.1215	-0.6332
																		60.65	-0.029	-0.0626	-0.0626	-0.0183	-0.0137	-0.0305	-0.1221	-0.441	-0.7523	-1.8341	-1.4481	-1.1307	-0.6897		60.65	-0.029	-0.0626	-0.0626	-0.0183	-0.0137	-0.0305	-0.1221	-0.441	-0.7523	-1.8341	-1.4481	-1.1307	-0.6897
																		60.7	-0.0519	-0.0351	-0.032	-0.0229	-0.0030518	-0.0076294	-0.1724	-0.3632	-0.7233	-1.8158	-1.5198	-1.1993	-0.7156		60.7	-0.0519	-0.0351	-0.032	-0.0229	-0.0030518	-0.0076294	-0.1724	-0.3632	-0.7233	-1.8158	-1.5198	-1.1993	-0.7156
																		60.75	-0.0748	-0.0519	-0.0504	0.0397	0.0473	-0.0229	-0.1114	-0.2884	-0.7584	-1.7548	-1.4328	-1.1353	-0.6561		60.75	-0.0748	-0.0519	-0.0504	0.0397	0.0473	-0.0229	-0.1114	-0.2884	-0.7584	-1.7548	-1.4328	-1.1353	-0.6561
																		60.8	-0.0366	-0.0183	-0.0702	0.0381	-0.0076294	0.0061035	-0.1389	-0.3235	-0.708	-1.6266	-1.4603	-1.0986	-0.6744		60.8	-0.0366	-0.0183	-0.0702	0.0381	-0.0076294	0.0061035	-0.1389	-0.3235	-0.708	-1.6266	-1.4603	-1.0986	-0.6744
																		60.85	-0.0412	-0.0122	0.0045776	0.0259	-0.0045776	0	-0.1358	-0.3189	-0.7172	-1.6586	-1.4771	-0.9903	-0.6332		60.85	-0.0412	-0.0122	0.0045776	0.0259	-0.0045776	0	-0.1358	-0.3189	-0.7172	-1.6586	-1.4771	-0.9903	-0.6332
																		60.9	-0.0671	-0.0488	0.0336	0.0198	0.0153	-0.0748	-0.1846	-0.3143	-0.7309	-1.8341	-1.4832	-1.1581	-0.618		60.9	-0.0671	-0.0488	0.0336	0.0198	0.0153	-0.0748	-0.1846	-0.3143	-0.7309	-1.8341	-1.4832	-1.1581	-0.618
																		60.95	-0.0244	0.0397	0.0671	0.029	0.0656	-0.0091553	-0.0763	-0.3036	-0.8469	-1.7639	-1.4465	-1.2176	-0.6775		60.95	-0.0244	0.0397	0.0671	0.029	0.0656	-0.0091553	-0.0763	-0.3036	-0.8469	-1.7639	-1.4465	-1.2176	-0.6775
																		61	-0.0839	-0.032	0.0412	-0.0107	0.0076294	0.0244	-0.1617	-0.3906	-0.7721	-1.7029	-1.4069	-1.1154	-0.6149		61	-0.0839	-0.032	0.0412	-0.0107	0.0076294	0.0244	-0.1617	-0.3906	-0.7721	-1.7029	-1.4069	-1.1154	-0.6149
																		61.05	-0.1022	-0.061	0.0045776	0.058	-0.0061035	0.0107	-0.1846	-0.3159	-0.7584	-1.6968	-1.4969	-1.0849	-0.7324		61.05	-0.1022	-0.061	0.0045776	0.058	-0.0061035	0.0107	-0.1846	-0.3159	-0.7584	-1.6968	-1.4969	-1.0849	-0.7324
																		61.1	-0.0214	-0.1236	-0.0443	0.0244	0	-0.0198	-0.119	-0.296	-0.7782	-1.7624	-1.4206	-1.1124	-0.65		61.1	-0.0214	-0.1236	-0.0443	0.0244	0	-0.0198	-0.119	-0.296	-0.7782	-1.7624	-1.4206	-1.1124	-0.65
																		61.15	-0.0885	-0.0366	-0.0992	0.0626	0	-0.0534	-0.0854	-0.293	-0.7706	-1.7288	-1.4175	-1.1841	-0.5844		61.15	-0.0885	-0.0366	-0.0992	0.0626	0	-0.0534	-0.0854	-0.293	-0.7706	-1.7288	-1.4175	-1.1841	-0.5844
																		61.2	-0.0763	0.0030518	-0.0671	0.0214	0.0168	-0.061	-0.1007	-0.3357	-0.7614	-1.7273	-1.4526	-1.0773	-0.6317		61.2	-0.0763	0.0030518	-0.0671	0.0214	0.0168	-0.061	-0.1007	-0.3357	-0.7614	-1.7273	-1.4526	-1.0773	-0.6317
																		61.25	-0.029	-0.0214	0	-0.0534	-0.0504	0.032	-0.0565	-0.2869	-0.6851	-1.6998	-1.4359	-1.0651	-0.6622		61.25	-0.029	-0.0214	0	-0.0534	-0.0504	0.032	-0.0565	-0.2869	-0.6851	-1.6998	-1.4359	-1.0651	-0.6622
																		61.3	-0.09	0.0412	-0.0549	0.0122	0.0946	0.0366	-0.1526	-0.3464	-0.7355	-1.7777	-1.3565	-1.1643	-0.7294		61.3	-0.09	0.0412	-0.0549	0.0122	0.0946	0.0366	-0.1526	-0.3464	-0.7355	-1.7777	-1.3565	-1.1643	-0.7294
																		61.35	-0.0214	-0.029	-0.0595	0.0198	0.0259	0.0015259	-0.1465	-0.3891	-0.7751	-1.7105	-1.4954	-1.1063	-0.6241		61.35	-0.0214	-0.029	-0.0595	0.0198	0.0259	0.0015259	-0.1465	-0.3891	-0.7751	-1.7105	-1.4954	-1.1063	-0.6241
																		61.4	-0.0595	0.0091553	-0.0427	0.0183	-0.0351	-0.0336	-0.1434	-0.2518	-0.8011	-1.7273	-1.5137	-1.1978	-0.647		61.4	-0.0595	0.0091553	-0.0427	0.0183	-0.0351	-0.0336	-0.1434	-0.2518	-0.8011	-1.7273	-1.5137	-1.1978	-0.647
																		61.45	0.0229	-0.0504	0.0534	0.0748	-0.0045776	-0.087	-0.1205	-0.2808	-0.7339	-1.7288	-1.442	-1.1398	-0.676		61.45	0.0229	-0.0504	0.0534	0.0748	-0.0045776	-0.087	-0.1205	-0.2808	-0.7339	-1.7288	-1.442	-1.1398	-0.676
																		61.5	-0.0626	-0.0488	-0.0229	-0.0702	0.0168	-0.0381	-0.1266	-0.3769	-0.7202	-1.7716	-1.4069	-1.1704	-0.7263		61.5	-0.0626	-0.0488	-0.0229	-0.0702	0.0168	-0.0381	-0.1266	-0.3769	-0.7202	-1.7716	-1.4069	-1.1704	-0.7263
																		61.55	-0.061	-0.0107	-0.032	-0.032	-0.0229	0.032	-0.1373	-0.3662	-0.769	-1.6998	-1.4694	-1.0605	-0.6882		61.55	-0.061	-0.0107	-0.032	-0.032	-0.0229	0.032	-0.1373	-0.3662	-0.769	-1.6998	-1.4694	-1.0605	-0.6882
																		61.6	-0.0732	-0.0030518	0.0076294	0.0839	0.0168	0.0030518	-0.1984	-0.3372	-0.7431	-1.7334	-1.4374	-1.0666	-0.6638		61.6	-0.0732	-0.0030518	0.0076294	0.0839	0.0168	0.0030518	-0.1984	-0.3372	-0.7431	-1.7334	-1.4374	-1.0666	-0.6638
																		61.65	-0.0336	0.0229	-0.0565	-0.029	-0.0076294	-0.0045776	-0.1053	-0.264	-0.7095	-1.7288	-1.3763	-1.059	-0.5554		61.65	-0.0336	0.0229	-0.0565	-0.029	-0.0076294	-0.0045776	-0.1053	-0.264	-0.7095	-1.7288	-1.3763	-1.059	-0.5554
																		61.7	-0.0259	-0.0565	-0.0778	-0.0061035	0.0473	-0.0839	-0.1007	-0.2441	-0.7782	-1.7456	-1.4435	-1.0452	-0.6393		61.7	-0.0259	-0.0565	-0.0778	-0.0061035	0.0473	-0.0839	-0.1007	-0.2441	-0.7782	-1.7456	-1.4435	-1.0452	-0.6393
																		61.75	-0.061	-0.0198	0.0565	0.0534	0.0427	-0.0519	-0.0412	-0.2213	-0.8514	-1.6586	-1.4801	-1.1459	-0.5692		61.75	-0.061	-0.0198	0.0565	0.0534	0.0427	-0.0519	-0.0412	-0.2213	-0.8514	-1.6586	-1.4801	-1.1459	-0.5692
																		61.8	-0.1099	-0.0549	0.0275	0.0793	-0.0412	-0.0793	-0.1129	-0.3265	-0.7477	-1.648	-1.4008	-1.1215	-0.708		61.8	-0.1099	-0.0549	0.0275	0.0793	-0.0412	-0.0793	-0.1129	-0.3265	-0.7477	-1.648	-1.4008	-1.1215	-0.708
																		61.85	-0.0626	-0.0045776	-0.0244	0.0351	0.0107	0.0473	-0.1495	-0.3189	-0.7217	-1.6861	-1.3763	-1.2024	-0.6622		61.85	-0.0626	-0.0045776	-0.0244	0.0351	0.0107	0.0473	-0.1495	-0.3189	-0.7217	-1.6861	-1.3763	-1.2024	-0.6622
																		61.9	-0.0259	0.0015259	-0.0626	0.0015259	0.0030518	-0.0534	-0.0656	-0.3235	-0.7095	-1.7181	-1.3855	-1.0971	-0.6821		61.9	-0.0259	0.0015259	-0.0626	0.0015259	0.0030518	-0.0534	-0.0656	-0.3235	-0.7095	-1.7181	-1.3855	-1.0971	-0.6821
																		61.95	-0.0702	-0.0137	-0.0961	-0.0473	-0.0259	-0.0992	-0.116	-0.3067	-0.769	-1.7838	-1.4481	-1.1368	-0.6882		61.95	-0.0702	-0.0137	-0.0961	-0.0473	-0.0259	-0.0992	-0.116	-0.3067	-0.769	-1.7838	-1.4481	-1.1368	-0.6882
																		62	-0.1083	0.029	-0.0443	-0.0091553	-0.0198	-0.0458	-0.1389	-0.296	-0.679	-1.7624	-1.4816	-1.1002	-0.6851		62	-0.1083	0.029	-0.0443	-0.0091553	-0.0198	-0.0458	-0.1389	-0.296	-0.679	-1.7624	-1.4816	-1.1002	-0.6851
																		62.05	-0.0443	-0.0381	-0.0122	-0.0183	-0.0366	-0.029	-0.1373	-0.3342	-0.7736	-1.7105	-1.4572	-1.2512	-0.6622		62.05	-0.0443	-0.0381	-0.0122	-0.0183	-0.0366	-0.029	-0.1373	-0.3342	-0.7736	-1.7105	-1.4572	-1.2512	-0.6622
																		62.1	-0.0504	-0.0412	-0.0229	0.1328	-0.0214	-0.0351	-0.1633	-0.3784	-0.8118	-1.7029	-1.4664	-1.1627	-0.679		62.1	-0.0504	-0.0412	-0.0229	0.1328	-0.0214	-0.0351	-0.1633	-0.3784	-0.8118	-1.7029	-1.4664	-1.1627	-0.679
																		62.15	-0.1144	-0.0259	-0.0076294	0.0305	-0.0809	-0.0107	-0.0961	-0.293	-0.7294	-1.651	-1.5106	-1.062	-0.6927		62.15	-0.1144	-0.0259	-0.0076294	0.0305	-0.0809	-0.0107	-0.0961	-0.293	-0.7294	-1.651	-1.5106	-1.062	-0.6927
																		62.2	-0.1404	-0.0427	-0.0488	0	0.0153	-0.0183	-0.0656	-0.1953	-0.7065	-1.7273	-1.3672	-1.03	-0.5737		62.2	-0.1404	-0.0427	-0.0488	0	0.0153	-0.0183	-0.0656	-0.1953	-0.7065	-1.7273	-1.3672	-1.03	-0.5737
																		62.25	-0.0671	-0.0351	0.0336	0.0748	-0.0214	-0.0717	-0.0473	-0.3265	-0.7523	-1.7624	-1.4313	-1.1429	-0.6683		62.25	-0.0671	-0.0351	0.0336	0.0748	-0.0214	-0.0717	-0.0473	-0.3265	-0.7523	-1.7624	-1.4313	-1.1429	-0.6683
																		62.3	0.0381	-0.0259	0.0015259	0.0748	-0.0351	-0.0977	-0.1205	-0.3174	-0.7126	-1.7731	-1.5106	-1.1169	-0.6515		62.3	0.0381	-0.0259	0.0015259	0.0748	-0.0351	-0.0977	-0.1205	-0.3174	-0.7126	-1.7731	-1.5106	-1.1169	-0.6515
																		62.35	0.0061035	-0.0458	0.0168	0.0015259	-0.061	0.0137	-0.1526	-0.2502	-0.8087	-1.6815	-1.4816	-1.0834	-0.6638		62.35	0.0061035	-0.0458	0.0168	0.0015259	-0.061	0.0137	-0.1526	-0.2502	-0.8087	-1.6815	-1.4816	-1.0834	-0.6638
																		62.4	-0.0534	-0.0946	-0.0809	-0.0397	-0.0061035	-0.0107	-0.1373	-0.3174	-0.7355	-1.6968	-1.4084	-1.0239	-0.6699		62.4	-0.0534	-0.0946	-0.0809	-0.0397	-0.0061035	-0.0107	-0.1373	-0.3174	-0.7355	-1.6968	-1.4084	-1.0239	-0.6699
																		62.45	-0.061	-0.0061035	-0.087	0.0351	0.0641	-0.032	-0.0519	-0.3738	-0.7065	-1.6602	-1.4267	-1.0849	-0.6836		62.45	-0.061	-0.0061035	-0.087	0.0351	0.0641	-0.032	-0.0519	-0.3738	-0.7065	-1.6602	-1.4267	-1.0849	-0.6836
																		62.5	-0.0946	0.0763	-0.0061035	-0.029	0.0443	-0.1038	-0.1633	-0.2289	-0.7889	-1.7166	-1.3779	-1.1185	-0.6378		62.5	-0.0946	0.0763	-0.0061035	-0.029	0.0443	-0.1038	-0.1633	-0.2289	-0.7889	-1.7166	-1.3779	-1.1185	-0.6378
																		62.55	-0.0824	-0.0839	0	0.0091553	-0.1099	-0.061	-0.1923	-0.2701	-0.7828	-1.7777	-1.4298	-1.1108	-0.6454		62.55	-0.0824	-0.0839	0	0.0091553	-0.1099	-0.061	-0.1923	-0.2701	-0.7828	-1.7777	-1.4298	-1.1108	-0.6454
																		62.6	-0.0412	-0.0381	-0.0397	0.0946	-0.0091553	-0.0687	-0.148	-0.3372	-0.7523	-1.7487	-1.4145	-1.03	-0.7263		62.6	-0.0412	-0.0381	-0.0397	0.0946	-0.0091553	-0.0687	-0.148	-0.3372	-0.7523	-1.7487	-1.4145	-1.03	-0.7263
																		62.65	-0.0931	0.0336	-0.0687	0.0458	0.0229	0.0519	-0.1328	-0.3616	-0.7843	-1.7395	-1.3901	-1.0651	-0.6592		62.65	-0.0931	0.0336	-0.0687	0.0458	0.0229	0.0519	-0.1328	-0.3616	-0.7843	-1.7395	-1.3901	-1.0651	-0.6592
																		62.7	-0.0854	0.0198	-0.058	0.0626	0.032	0.0045776	-0.1266	-0.3723	-0.708	-1.683	-1.416	-1.0788	-0.6256		62.7	-0.0854	0.0198	-0.058	0.0626	0.032	0.0045776	-0.1266	-0.3723	-0.708	-1.683	-1.416	-1.0788	-0.6256
																		62.75	-0.0885	-0.0091553	0.0534	0.0091553	-0.0015259	-0.0687	-0.0748	-0.238	-0.7462	-1.8097	-1.4938	-1.1383	-0.7477		62.75	-0.0885	-0.0091553	0.0534	0.0091553	-0.0015259	-0.0687	-0.0748	-0.238	-0.7462	-1.8097	-1.4938	-1.1383	-0.7477
																		62.8	-0.0641	0.0030518	-0.0351	0.0397	-0.1068	0.0183	-0.145	-0.2945	-0.6699	-1.8173	-1.4847	-1.1078	-0.7385		62.8	-0.0641	0.0030518	-0.0351	0.0397	-0.1068	0.0183	-0.145	-0.2945	-0.6699	-1.8173	-1.4847	-1.1078	-0.7385
																		62.85	-0.0565	-0.0732	-0.0793	0.0351	0.0488	0.0076294	-0.0748	-0.3189	-0.7507	-1.7548	-1.3992	-1.0407	-0.6165		62.85	-0.0565	-0.0732	-0.0793	0.0351	0.0488	0.0076294	-0.0748	-0.3189	-0.7507	-1.7548	-1.3992	-1.0407	-0.6165
																		62.9	-0.0366	-0.0519	-0.0244	-0.0229	0.0076294	-0.0519	-0.1129	-0.3067	-0.7874	-1.7639	-1.445	-1.1429	-0.6165		62.9	-0.0366	-0.0519	-0.0244	-0.0229	0.0076294	-0.0519	-0.1129	-0.3067	-0.7874	-1.7639	-1.445	-1.1429	-0.6165
																		62.95	-0.0595	-0.0443	0.0732	0.0153	-0.0381	-0.1648	-0.1633	-0.3021	-0.7751	-1.7838	-1.4526	-1.1612	-0.676		62.95	-0.0595	-0.0443	0.0732	0.0153	-0.0381	-0.1648	-0.1633	-0.3021	-0.7751	-1.7838	-1.4526	-1.1612	-0.676
																		63	-0.0488	-0.0076294	-0.0153	0.0427	-0.0412	-0.0778	-0.0778	-0.3098	-0.7217	-1.7105	-1.3977	-1.1093	-0.7034		63	-0.0488	-0.0076294	-0.0153	0.0427	-0.0412	-0.0778	-0.0778	-0.3098	-0.7217	-1.7105	-1.3977	-1.1093	-0.7034
																		63.05	-0.09	-0.0595	-0.029	-0.0458	-0.0015259	-0.0473	-0.1389	-0.3525	-0.7172	-1.7654	-1.442	-1.0666	-0.6836		63.05	-0.09	-0.0595	-0.029	-0.0458	-0.0015259	-0.0473	-0.1389	-0.3525	-0.7172	-1.7654	-1.442	-1.0666	-0.6836
																		63.1	-0.0214	-0.0565	-0.0198	-0.0275	-0.0854	-0.0275	-0.1572	-0.3815	-0.7401	-1.7212	-1.4313	-0.9796	-0.6485		63.1	-0.0214	-0.0565	-0.0198	-0.0275	-0.0854	-0.0275	-0.1572	-0.3815	-0.7401	-1.7212	-1.4313	-0.9796	-0.6485
																		63.15	-0.0748	0.0015259	-0.0336	0.0061035	0.0275	0.0214	-0.1175	-0.1938	-0.7187	-1.6876	-1.3748	-1.152	-0.6454		63.15	-0.0748	0.0015259	-0.0336	0.0061035	0.0275	0.0214	-0.1175	-0.1938	-0.7187	-1.6876	-1.3748	-1.152	-0.6454
																		63.2	-0.0397	-0.0214	0.0214	0.061	0.0168	0.0153	-0.1648	-0.2518	-0.7263	-1.709	-1.3886	-1.1108	-0.676		63.2	-0.0397	-0.0214	0.0214	0.061	0.0168	0.0153	-0.1648	-0.2518	-0.7263	-1.709	-1.3886	-1.1108	-0.676
																		63.25	-0.0137	0.0061035	0.0336	0.0748	0.0168	-0.0916	-0.1358	-0.3326	-0.6607	-1.7395	-1.4313	-1.1276	-0.679		63.25	-0.0137	0.0061035	0.0336	0.0748	0.0168	-0.0916	-0.1358	-0.3326	-0.6607	-1.7395	-1.4313	-1.1276	-0.679
																		63.3	-0.0229	-0.0366	0.0168	0.058	-0.0702	-0.0687	-0.0671	-0.3876	-0.7416	-1.7838	-1.4725	-1.0971	-0.6943		63.3	-0.0229	-0.0366	0.0168	0.058	-0.0702	-0.0687	-0.0671	-0.3876	-0.7416	-1.7838	-1.4725	-1.0971	-0.6943
																		63.35	-0.0214	-0.0549	-0.0153	-0.0153	0.032	-0.061	-0.1694	-0.3006	-0.8133	-1.7273	-1.4526	-1.1826	-0.7065		63.35	-0.0214	-0.0549	-0.0153	-0.0153	0.032	-0.061	-0.1694	-0.3006	-0.8133	-1.7273	-1.4526	-1.1826	-0.7065
																		63.4	-0.0641	0.0198	-0.0519	0.0244	0.0305	-0.0549	-0.1266	-0.2884	-0.8072	-1.6968	-1.3641	-1.1353	-0.7156		63.4	-0.0641	0.0198	-0.0519	0.0244	0.0305	-0.0549	-0.1266	-0.2884	-0.8072	-1.6968	-1.3641	-1.1353	-0.7156
																		63.45	-0.119	-0.0153	-0.0473	0	-0.0641	-0.0076294	-0.1297	-0.2518	-0.7477	-1.7746	-1.4893	-1.0376	-0.7065		63.45	-0.119	-0.0153	-0.0473	0	-0.0641	-0.0076294	-0.1297	-0.2518	-0.7477	-1.7746	-1.4893	-1.0376	-0.7065
																		63.5	-0.0183	-0.0168	-0.0091553	0.0336	0.0183	-0.0412	-0.1114	-0.3189	-0.6714	-1.7212	-1.4145	-1.0803	-0.6699		63.5	-0.0183	-0.0168	-0.0091553	0.0336	0.0183	-0.0412	-0.1114	-0.3189	-0.6714	-1.7212	-1.4145	-1.0803	-0.6699
																		63.55	-0.0275	-0.0732	0.0656	-0.0732	-0.0702	-0.0488	-0.1175	-0.354	-0.766	-1.6144	-1.3763	-1.1002	-0.6241		63.55	-0.0275	-0.0732	0.0656	-0.0732	-0.0702	-0.0488	-0.1175	-0.354	-0.766	-1.6144	-1.3763	-1.1002	-0.6241
																		63.6	0.0045776	-0.0763	0.0305	0.0458	-0.0671	-0.061	-0.1572	-0.264	-0.7416	-1.7075	-1.4252	-1.0895	-0.7004		63.6	0.0045776	-0.0763	0.0305	0.0458	-0.0671	-0.061	-0.1572	-0.264	-0.7416	-1.7075	-1.4252	-1.0895	-0.7004
																		63.65	-0.0732	-0.032	-0.0687	0.119	0.0854	0.0015259	-0.1129	-0.3571	-0.737	-1.6907	-1.5106	-1.1368	-0.6729		63.65	-0.0732	-0.032	-0.0687	0.119	0.0854	0.0015259	-0.1129	-0.3571	-0.737	-1.6907	-1.5106	-1.1368	-0.6729
																		63.7	-0.119	-0.0229	-0.0458	0.0717	-0.0351	-0.0656	-0.1648	-0.3082	-0.6744	-1.7792	-1.4038	-1.1139	-0.7156		63.7	-0.119	-0.0229	-0.0458	0.0717	-0.0351	-0.0656	-0.1648	-0.3082	-0.6744	-1.7792	-1.4038	-1.1139	-0.7156
																		63.75	0.0015259	-0.0336	0.0244	0.0351	0.0381	-0.1007	-0.1709	-0.2792	-0.6775	-1.7426	-1.3214	-1.1307	-0.6729		63.75	0.0015259	-0.0336	0.0244	0.0351	0.0381	-0.1007	-0.1709	-0.2792	-0.6775	-1.7426	-1.3214	-1.1307	-0.6729
																		63.8	-0.0504	0.0045776	0.0244	0.0961	0.0381	-0.0030518	-0.0030518	-0.3113	-0.7324	-1.7105	-1.4847	-1.1581	-0.708		63.8	-0.0504	0.0045776	0.0244	0.0961	0.0381	-0.0030518	-0.0030518	-0.3113	-0.7324	-1.7105	-1.4847	-1.1581	-0.708
																		63.85	-0.0748	0.0076294	0.0015259	0.0107	-0.0336	-0.0168	-0.116	-0.3296	-0.6805	-1.7014	-1.4893	-1.1231	-0.6943		63.85	-0.0748	0.0076294	0.0015259	0.0107	-0.0336	-0.0168	-0.116	-0.3296	-0.6805	-1.7014	-1.4893	-1.1231	-0.6943
																		63.9	-0.1022	0.0168	-0.0702	-0.0076294	-0.058	0.0030518	-0.177	-0.3174	-0.7401	-1.7258	-1.4237	-1.1368	-0.6989		63.9	-0.1022	0.0168	-0.0702	-0.0076294	-0.058	0.0030518	-0.177	-0.3174	-0.7401	-1.7258	-1.4237	-1.1368	-0.6989
																		63.95	-0.0275	-0.0275	-0.0809	-0.0107	-0.0717	-0.0214	-0.1434	-0.2777	-0.708	-1.6968	-1.442	-1.0284	-0.6287		63.95	-0.0275	-0.0275	-0.0809	-0.0107	-0.0717	-0.0214	-0.1434	-0.2777	-0.708	-1.6968	-1.442	-1.0284	-0.6287
																		64	0.0244	-0.0443	0.0183	0.0854	-0.0351	-0.0305	-0.1556	-0.3098	-0.7614	-1.6617	-1.3718	-1.0773	-0.6287		64	0.0244	-0.0443	0.0183	0.0854	-0.0351	-0.0305	-0.1556	-0.3098	-0.7614	-1.6617	-1.3718	-1.0773	-0.6287
																		64.05	-0.0763	-0.0549	-0.0702	0.0519	0.0702	-0.0565	-0.0977	-0.293	-0.7828	-1.6724	-1.3657	-1.1505	-0.7492		64.05	-0.0763	-0.0549	-0.0702	0.0519	0.0702	-0.0565	-0.0977	-0.293	-0.7828	-1.6724	-1.3657	-1.1505	-0.7492
																		64.1	-0.0534	-0.0168	0.0168	0	0.1434	-0.0793	-0.1022	-0.354	-0.7965	-1.7181	-1.4496	-1.1368	-0.7034		64.1	-0.0534	-0.0168	0.0168	0	0.1434	-0.0793	-0.1022	-0.354	-0.7965	-1.7181	-1.4496	-1.1368	-0.7034
																		64.15	0.0336	0.0595	-0.0107	0.0748	0.029	-0.0366	-0.1907	-0.4135	-0.7797	-1.7304	-1.4359	-1.1337	-0.6729		64.15	0.0336	0.0595	-0.0107	0.0748	0.029	-0.0366	-0.1907	-0.4135	-0.7797	-1.7304	-1.4359	-1.1337	-0.6729
																		64.2	-0.029	-0.0427	-0.0381	-0.0214	-0.0549	-0.0732	-0.1343	-0.267	-0.6531	-1.77	-1.4069	-1.1185	-0.5936		64.2	-0.029	-0.0427	-0.0381	-0.0214	-0.0549	-0.0732	-0.1343	-0.267	-0.6531	-1.77	-1.4069	-1.1185	-0.5936
																		64.25	-0.0061035	0.0015259	0.0473	0.0443	-0.0565	-0.0809	-0.1144	-0.2457	-0.6638	-1.7212	-1.3351	-1.0483	-0.6592		64.25	-0.0061035	0.0015259	0.0473	0.0443	-0.0565	-0.0809	-0.1144	-0.2457	-0.6638	-1.7212	-1.3351	-1.0483	-0.6592
																		64.3	0.0122	0.0275	0.0214	0.0458	-0.0275	-0.0443	-0.1648	-0.3693	-0.7202	-1.6434	-1.4145	-1.1002	-0.7248		64.3	0.0122	0.0275	0.0214	0.0458	-0.0275	-0.0443	-0.1648	-0.3693	-0.7202	-1.6434	-1.4145	-1.1002	-0.7248
																		64.35	-0.0793	0.0381	-0.0259	0.0244	-0.032	-0.0458	-0.1328	-0.3983	-0.7828	-1.6327	-1.4038	-1.1307	-0.6393		64.35	-0.0793	0.0381	-0.0259	0.0244	-0.032	-0.0458	-0.1328	-0.3983	-0.7828	-1.6327	-1.4038	-1.1307	-0.6393
																		64.4	-0.087	0	-0.0045776	0.0946	-0.0229	-0.0229	-0.0763	-0.3448	-0.7416	-1.7395	-1.4175	-1.0071	-0.5844		64.4	-0.087	0	-0.0045776	0.0946	-0.0229	-0.0229	-0.0763	-0.3448	-0.7416	-1.7395	-1.4175	-1.0071	-0.5844
																		64.45	-0.1099	-0.0656	0.0153	0.0961	-0.0748	0.0381	-0.1099	-0.3464	-0.6531	-1.7166	-1.4145	-1.1185	-0.7172		64.45	-0.1099	-0.0656	0.0153	0.0961	-0.0748	0.0381	-0.1099	-0.3464	-0.6531	-1.7166	-1.4145	-1.1185	-0.7172
																		64.5	-0.0595	-0.0488	-0.0305	0.0946	-0.0305	0.0229	-0.1724	-0.2701	-0.7095	-1.6281	-1.4404	-1.0773	-0.6927		64.5	-0.0595	-0.0488	-0.0305	0.0946	-0.0305	0.0229	-0.1724	-0.2701	-0.7095	-1.6281	-1.4404	-1.0773	-0.6927
																		64.55	-0.0732	0.0061035	-0.0458	0.0549	0.0183	-0.09	-0.0015259	-0.3738	-0.6531	-1.7166	-1.326	-1.1459	-0.6622		64.55	-0.0732	0.0061035	-0.0458	0.0549	0.0183	-0.09	-0.0015259	-0.3738	-0.6531	-1.7166	-1.326	-1.1459	-0.6622
																		64.6	-0.1007	0.0549	-0.0519	-0.0549	-0.0458	-0.0427	-0.1434	-0.3479	-0.7645	-1.7212	-1.3229	-1.0925	-0.7248		64.6	-0.1007	0.0549	-0.0519	-0.0549	-0.0458	-0.0427	-0.1434	-0.3479	-0.7645	-1.7212	-1.3229	-1.0925	-0.7248
																		64.65	-0.0351	0.0427	-0.0214	-0.0214	-0.0458	-0.0275	-0.1724	-0.2472	-0.6943	-1.6968	-1.4633	-0.9933	-0.6958		64.65	-0.0351	0.0427	-0.0214	-0.0214	-0.0458	-0.0275	-0.1724	-0.2472	-0.6943	-1.6968	-1.4633	-0.9933	-0.6958
																		64.7	-0.032	-0.0595	0.0198	0.119	0.0534	-0.0397	-0.0885	-0.2945	-0.766	-1.7212	-1.4542	-1.1017	-0.7187		64.7	-0.032	-0.0595	0.0198	0.119	0.0534	-0.0397	-0.0885	-0.2945	-0.766	-1.7212	-1.4542	-1.1017	-0.7187
																		64.75	-0.1053	-0.0107	0.0137	0.0793	0.0183	-0.0045776	-0.1114	-0.3677	-0.8011	-1.7517	-1.4175	-1.059	-0.6348		64.75	-0.1053	-0.0107	0.0137	0.0793	0.0183	-0.0045776	-0.1114	-0.3677	-0.8011	-1.7517	-1.4175	-1.059	-0.6348
																		64.8	0.0656	-0.0366	-0.032	0.0793	0.0015259	-0.0519	-0.1175	-0.2792	-0.7568	-1.709	-1.3443	-1.1292	-0.6607		64.8	0.0656	-0.0366	-0.032	0.0793	0.0015259	-0.0519	-0.1175	-0.2792	-0.7568	-1.709	-1.3443	-1.1292	-0.6607
																		64.85	-0.0122	-0.0153	0.0168	0.0107	-0.0565	-0.1282	-0.1312	-0.3082	-0.6744	-1.6998	-1.4038	-1.1063	-0.7141		64.85	-0.0122	-0.0153	0.0168	0.0107	-0.0565	-0.1282	-0.1312	-0.3082	-0.6744	-1.6998	-1.4038	-1.1063	-0.7141
																		64.9	-0.0793	-0.0671	-0.0259	0.0229	-0.0137	-0.0839	-0.1404	-0.3433	-0.6393	-1.7334	-1.3794	-1.1063	-0.6683		64.9	-0.0793	-0.0671	-0.0259	0.0229	-0.0137	-0.0839	-0.1404	-0.3433	-0.6393	-1.7334	-1.3794	-1.1063	-0.6683
																		64.95	-0.0626	-0.0473	-0.0427	0.1038	-0.0626	-0.0839	-0.061	-0.2838	-0.7401	-1.6953	-1.3763	-1.1215	-0.5966		64.95	-0.0626	-0.0473	-0.0427	0.1038	-0.0626	-0.0839	-0.061	-0.2838	-0.7401	-1.6953	-1.3763	-1.1215	-0.5966
																		65	-0.0687	0.0030518	0.0305	-0.0030518	-0.0305	-0.0656	-0.1144	-0.2899	-0.7248	-1.7639	-1.3718	-1.1108	-0.679		65	-0.0687	0.0030518	0.0305	-0.0030518	-0.0305	-0.0656	-0.1144	-0.2899	-0.7248	-1.7639	-1.3718	-1.1108	-0.679
																		65.05	-0.0107	0.0656	0.0091553	-0.0702	-0.0183	-0.09	-0.145	-0.3113	-0.7141	-1.741	-1.4191	-1.1246	-0.6805		65.05	-0.0107	0.0656	0.0091553	-0.0702	-0.0183	-0.09	-0.145	-0.3113	-0.7141	-1.741	-1.4191	-1.1246	-0.6805
																		65.1	-0.0458	-0.0061035	0.0305	0.0137	0.0305	0.0443	-0.0259	-0.2609	-0.7126	-1.6419	-1.4313	-1.0773	-0.6424		65.1	-0.0458	-0.0061035	0.0305	0.0137	0.0305	0.0443	-0.0259	-0.2609	-0.7126	-1.6419	-1.4313	-1.0773	-0.6424
																		65.15	0.0168	0.0229	0.0275	0.0717	0.0275	-0.0229	-0.0244	-0.3067	-0.7538	-1.712	-1.4648	-1.059	-0.6775		65.15	0.0168	0.0229	0.0275	0.0717	0.0275	-0.0229	-0.0244	-0.3067	-0.7538	-1.712	-1.4648	-1.059	-0.6775
																		65.2	0.0214	0.0702	0.0366	0.0412	-0.0122	0.0519	-0.1175	-0.3815	-0.6592	-1.7029	-1.4633	-1.033	-0.65		65.2	0.0214	0.0702	0.0366	0.0412	-0.0122	0.0519	-0.1175	-0.3815	-0.6592	-1.7029	-1.4633	-1.033	-0.65
																		65.25	-0.0717	-0.0153	-0.0214	-0.0458	-0.0427	-0.1022	-0.0854	-0.2258	-0.6729	-1.709	-1.3763	-1.0696	-0.6836		65.25	-0.0717	-0.0153	-0.0214	-0.0458	-0.0427	-0.1022	-0.0854	-0.2258	-0.6729	-1.709	-1.3763	-1.0696	-0.6836
																		65.3	-0.1083	-0.0137	-0.0534	-0.0076294	0.0030518	-0.1175	-0.0931	-0.2914	-0.6958	-1.7288	-1.4496	-1.1246	-0.6012		65.3	-0.1083	-0.0137	-0.0534	-0.0076294	0.0030518	-0.1175	-0.0931	-0.2914	-0.6958	-1.7288	-1.4496	-1.1246	-0.6012
																		65.35	-0.0549	-0.0214	-0.0214	0.0473	-0.0183	-0.0214	-0.1465	-0.2686	-0.6805	-1.6754	-1.3626	-1.1368	-0.6149		65.35	-0.0549	-0.0214	-0.0214	0.0473	-0.0183	-0.0214	-0.1465	-0.2686	-0.6805	-1.6754	-1.3626	-1.1368	-0.6149
																		65.4	-0.1114	-0.0183	0.0168	0.0458	-0.058	0.0107	-0.1816	-0.2899	-0.7095	-1.6754	-1.3168	-1.0742	-0.7172		65.4	-0.1114	-0.0183	0.0168	0.0458	-0.058	0.0107	-0.1816	-0.2899	-0.7095	-1.6754	-1.3168	-1.0742	-0.7172
																		65.45	-0.0153	0.0045776	0.029	0.0061035	-0.0122	0	-0.1373	-0.3372	-0.6927	-1.6983	-1.4084	-1.1871	-0.6775		65.45	-0.0153	0.0045776	0.029	0.0061035	-0.0122	0	-0.1373	-0.3372	-0.6927	-1.6983	-1.4084	-1.1871	-0.6775
																		65.5	-0.0153	-0.087	0.061	0.0061035	0.0137	-0.1175	-0.1205	-0.3006	-0.7034	-1.6586	-1.4771	-1.2024	-0.679		65.5	-0.0153	-0.087	0.061	0.0061035	0.0137	-0.1175	-0.1205	-0.3006	-0.7034	-1.6586	-1.4771	-1.2024	-0.679
																		65.55	-0.0336	0.0076294	0.0244	0.1083	0.0412	-0.1083	-0.0809	-0.2625	-0.6989	-1.6892	-1.413	-1.1032	-0.6943		65.55	-0.0336	0.0076294	0.0244	0.1083	0.0412	-0.1083	-0.0809	-0.2625	-0.6989	-1.6892	-1.413	-1.1032	-0.6943
																		65.6	-0.0458	0.0153	-0.0626	0.0168	0.0137	-0.032	-0.1343	-0.3555	-0.6989	-1.7258	-1.4114	-1.0986	-0.6485		65.6	-0.0458	0.0153	-0.0626	0.0168	0.0137	-0.032	-0.1343	-0.3555	-0.6989	-1.7258	-1.4114	-1.0986	-0.6485
																		65.65	-0.0381	0.0244	0.0045776	0.061	-0.0961	-0.0839	-0.1511	-0.3281	-0.6851	-1.7181	-1.4114	-1.0849	-0.6836		65.65	-0.0381	0.0244	0.0045776	0.061	-0.0961	-0.0839	-0.1511	-0.3281	-0.6851	-1.7181	-1.4114	-1.0849	-0.6836
																		65.7	-0.0992	-0.0198	0.0137	0.0488	0.0076294	-0.0641	-0.1038	-0.3601	-0.7385	-1.6098	-1.3962	-1.0483	-0.7248		65.7	-0.0992	-0.0198	0.0137	0.0488	0.0076294	-0.0641	-0.1038	-0.3601	-0.7385	-1.6098	-1.3962	-1.0483	-0.7248
																		65.75	-0.0183	-0.0427	-0.0381	-0.0275	0.0351	-0.0549	0.0275	-0.3052	-0.7248	-1.6892	-1.3901	-1.0895	-0.7431		65.75	-0.0183	-0.0427	-0.0381	-0.0275	0.0351	-0.0549	0.0275	-0.3052	-0.7248	-1.6892	-1.3901	-1.0895	-0.7431
																		65.8	0.0275	0.0443	0.0748	0.1083	0.0015259	-0.0854	-0.0748	-0.1968	-0.6653	-1.7166	-1.4237	-1.149	-0.6485		65.8	0.0275	0.0443	0.0748	0.1083	0.0015259	-0.0854	-0.0748	-0.1968	-0.6653	-1.7166	-1.4237	-1.149	-0.6485
																		65.85	-0.1022	0.0015259	0.0183	0.0351	-0.0534	-0.0595	-0.1083	-0.3143	-0.676	-1.68	-1.384	-1.0986	-0.7401		65.85	-0.1022	0.0015259	0.0183	0.0351	-0.0534	-0.0595	-0.1083	-0.3143	-0.676	-1.68	-1.384	-1.0986	-0.7401
																		65.9	-0.087	0.0183	0.0244	0.0045776	-0.0351	-0.0671	-0.148	-0.3281	-0.6424	-1.5915	-1.3382	-1.0529	-0.6897		65.9	-0.087	0.0183	0.0244	0.0045776	-0.0351	-0.0671	-0.148	-0.3281	-0.6424	-1.5915	-1.3382	-1.0529	-0.6897
																		65.95	-0.0793	0.0045776	0.032	0.0763	0.0229	-0.0427	-0.1038	-0.3006	-0.6714	-1.6571	-1.416	-1.0941	-0.6119		65.95	-0.0793	0.0045776	0.032	0.0763	0.0229	-0.0427	-0.1038	-0.3006	-0.6714	-1.6571	-1.416	-1.0941	-0.6119
																		66	-0.0854	0	0.0107	0.0534	0.032	-0.0214	-0.2029	-0.3036	-0.7584	-1.7563	-1.4572	-1.1169	-0.6607		66	-0.0854	0	0.0107	0.0534	0.032	-0.0214	-0.2029	-0.3036	-0.7584	-1.7563	-1.4572	-1.1169	-0.6607
																		66.05	-0.0732	-0.0824	-0.0793	0.0641	-0.0061035	-0.0717	-0.1404	-0.2731	-0.7751	-1.6861	-1.3931	-1.1215	-0.6256		66.05	-0.0732	-0.0824	-0.0793	0.0641	-0.0061035	-0.0717	-0.1404	-0.2731	-0.7751	-1.6861	-1.3931	-1.1215	-0.6256
																		66.1	-0.0183	-0.0504	-0.0534	0.0137	0.0107	-0.0778	-0.0565	-0.3082	-0.6332	-1.6754	-1.4099	-1.0468	-0.7416		66.1	-0.0183	-0.0504	-0.0534	0.0137	0.0107	-0.0778	-0.0565	-0.3082	-0.6332	-1.6754	-1.4099	-1.0468	-0.7416
																		66.15	-0.0305	-0.032	0.0519	0.0305	0.0366	-0.058	-0.061	-0.2731	-0.621	-1.6602	-1.3443	-1.1383	-0.7095		66.15	-0.0305	-0.032	0.0519	0.0305	0.0366	-0.058	-0.061	-0.2731	-0.621	-1.6602	-1.3443	-1.1383	-0.7095
																		66.2	-0.0045776	-0.0030518	0.0748	0.0748	-0.0549	0.0381	-0.0671	-0.1877	-0.708	-1.6617	-1.3443	-1.1368	-0.7004		66.2	-0.0045776	-0.0030518	0.0748	0.0748	-0.0549	0.0381	-0.0671	-0.1877	-0.708	-1.6617	-1.3443	-1.1368	-0.7004
																		66.25	0.0488	0.0061035	0.1144	0.087	0.0336	0.0351	-0.1663	-0.2823	-0.7019	-1.6785	-1.3214	-1.1246	-0.6668		66.25	0.0488	0.0061035	0.1144	0.087	0.0336	0.0351	-0.1663	-0.2823	-0.7019	-1.6785	-1.3214	-1.1246	-0.6668
																		66.3	-0.0336	-0.0366	0.0961	0.1205	-0.0381	-0.0488	-0.1358	-0.3494	-0.7813	-1.6769	-1.4038	-1.0849	-0.5783		66.3	-0.0336	-0.0366	0.0961	0.1205	-0.0381	-0.0488	-0.1358	-0.3494	-0.7813	-1.6769	-1.4038	-1.0849	-0.5783
																		66.35	-0.0671	-0.0015259	0.0137	0.1724	0.0168	-0.1389	-0.0458	-0.2731	-0.7156	-1.7426	-1.4816	-1.0742	-0.6485		66.35	-0.0671	-0.0015259	0.0137	0.1724	0.0168	-0.1389	-0.0458	-0.2731	-0.7156	-1.7426	-1.4816	-1.0742	-0.6485
																		66.4	-0.0488	0.0305	-0.0259	-0.032	0.0015259	-0.0626	-0.0626	-0.2777	-0.7156	-1.6769	-1.535	-1.0895	-0.7019		66.4	-0.0488	0.0305	-0.0259	-0.032	0.0015259	-0.0626	-0.0626	-0.2777	-0.7156	-1.6769	-1.535	-1.0895	-0.7019
																		66.45	-0.0519	-0.0122	-0.029	0.0412	0.0229	-0.0595	-0.1266	-0.3433	-0.7324	-1.6876	-1.416	-1.1108	-0.7294		66.45	-0.0519	-0.0122	-0.029	0.0412	0.0229	-0.0595	-0.1266	-0.3433	-0.7324	-1.6876	-1.416	-1.1108	-0.7294
																		66.5	0	-0.0045776	-0.0458	0.119	0.0198	-0.1038	-0.1038	-0.2441	-0.737	-1.6693	-1.2848	-1.1032	-0.7401		66.5	0	-0.0045776	-0.0458	0.119	0.0198	-0.1038	-0.1038	-0.2441	-0.737	-1.6693	-1.2848	-1.1032	-0.7401
																		66.55	-0.061	0.0549	0.1312	0.0336	-0.0214	-0.0122	-0.1648	-0.2808	-0.8209	-1.6953	-1.3992	-1.1444	-0.6607		66.55	-0.061	0.0549	0.1312	0.0336	-0.0214	-0.0122	-0.1648	-0.2808	-0.8209	-1.6953	-1.3992	-1.1444	-0.6607
																		66.6	-0.0061035	0	0.0839	0.0504	0.0137	-0.0702	-0.0992	-0.3204	-0.6912	-1.6663	-1.4526	-1.1002	-0.7416		66.6	-0.0061035	0	0.0839	0.0504	0.0137	-0.0702	-0.0992	-0.3204	-0.6912	-1.6663	-1.4526	-1.1002	-0.7416
																		66.65	-0.0702	-0.0381	0.0244	0.1114	-0.0091553	0.0122	-0.1114	-0.3113	-0.6775	-1.6876	-1.4267	-1.0773	-0.6409		66.65	-0.0702	-0.0381	0.0244	0.1114	-0.0091553	0.0122	-0.1114	-0.3113	-0.6775	-1.6876	-1.4267	-1.0773	-0.6409
																		66.7	-0.0091553	-0.0519	-0.061	0.058	-0.0076294	-0.0122	-0.0671	-0.2991	-0.6836	-1.7227	-1.3138	-1.1017	-0.6042		66.7	-0.0091553	-0.0519	-0.061	0.058	-0.0076294	-0.0122	-0.0671	-0.2991	-0.6836	-1.7227	-1.3138	-1.1017	-0.6042
																		66.75	-0.0519	-0.0671	-0.0397	0.0534	0.0015259	-0.0549	-0.1373	-0.2991	-0.6897	-1.7029	-1.4008	-1.1612	-0.7248		66.75	-0.0519	-0.0671	-0.0397	0.0534	0.0015259	-0.0549	-0.1373	-0.2991	-0.6897	-1.7029	-1.4008	-1.1612	-0.7248
																		66.8	-0.0198	0.0122	0.0534	0.1648	0.0153	-0.1526	-0.1556	-0.2213	-0.6897	-1.6907	-1.3794	-1.1887	-0.6851		66.8	-0.0198	0.0122	0.0534	0.1648	0.0153	-0.1526	-0.1556	-0.2213	-0.6897	-1.6907	-1.3794	-1.1887	-0.6851
																		66.85	0.0412	0.0122	0.0519	0.029	-0.0946	-0.0534	-0.0885	-0.2655	-0.647	-1.651	-1.4938	-1.0101	-0.6668		66.85	0.0412	0.0122	0.0519	0.029	-0.0946	-0.0534	-0.0885	-0.2655	-0.647	-1.651	-1.4938	-1.0101	-0.6668
																		66.9	0.0137	0.0336	-0.0198	0.116	0.0397	-0.0244	-0.0916	-0.293	-0.6821	-1.5869	-1.4633	-1.0071	-0.7004		66.9	0.0137	0.0336	-0.0198	0.116	0.0397	-0.0244	-0.0916	-0.293	-0.6821	-1.5869	-1.4633	-1.0071	-0.7004
																		66.95	-0.0153	-0.0671	0.0351	0.0916	0.0168	-0.0702	-0.1953	-0.2274	-0.7538	-1.7197	-1.3855	-1.1063	-0.6577		66.95	-0.0153	-0.0671	0.0351	0.0916	0.0168	-0.0702	-0.1953	-0.2274	-0.7538	-1.7197	-1.3855	-1.1063	-0.6577
																		67	-0.1312	-0.0534	0.0549	0.0458	-0.0381	-0.0702	-0.119	-0.3265	-0.7431	-1.7731	-1.3687	-1.1673	-0.6531		67	-0.1312	-0.0534	0.0549	0.0458	-0.0381	-0.0702	-0.119	-0.3265	-0.7431	-1.7731	-1.3687	-1.1673	-0.6531
																		67.05	-0.1007	-0.0107	-0.0366	-0.0076294	-0.0366	-0.0488	-0.0534	-0.2762	-0.6973	-1.7029	-1.4389	-1.1658	-0.6821		67.05	-0.1007	-0.0107	-0.0366	-0.0076294	-0.0366	-0.0488	-0.0534	-0.2762	-0.6973	-1.7029	-1.4389	-1.1658	-0.6821
																		67.1	-0.1083	-0.0030518	-0.0885	0.0045776	0.029	-0.0595	-0.0732	-0.2869	-0.6912	-1.7624	-1.4099	-1.1887	-0.6836		67.1	-0.1083	-0.0030518	-0.0885	0.0045776	0.029	-0.0595	-0.0732	-0.2869	-0.6912	-1.7624	-1.4099	-1.1887	-0.6836
																		67.15	0.0336	0.0214	0.0045776	0.0931	0.0214	-0.1114	-0.1434	-0.3067	-0.6989	-1.6296	-1.3428	-1.0559	-0.7675		67.15	0.0336	0.0214	0.0045776	0.0931	0.0214	-0.1114	-0.1434	-0.3067	-0.6989	-1.6296	-1.3428	-1.0559	-0.7675
																		67.2	-0.0244	0.0061035	0.0214	0.0916	0.0336	-0.0824	-0.09	-0.3143	-0.676	-1.6419	-1.4008	-1.0346	-0.7019		67.2	-0.0244	0.0061035	0.0214	0.0916	0.0336	-0.0824	-0.09	-0.3143	-0.676	-1.6419	-1.4008	-1.0346	-0.7019
																		67.25	-0.0351	-0.0122	0.0137	0.0916	-0.0519	-0.0122	-0.0793	-0.3128	-0.708	-1.6846	-1.3962	-1.0757	-0.6317		67.25	-0.0351	-0.0122	0.0137	0.0916	-0.0519	-0.0122	-0.0793	-0.3128	-0.708	-1.6846	-1.3962	-1.0757	-0.6317
																		67.3	-0.0336	0.0244	-0.0091553	0.0259	0.0030518	-0.0122	-0.0381	-0.2121	-0.7156	-1.6342	-1.4832	-1.0895	-0.6973		67.3	-0.0336	0.0244	-0.0091553	0.0259	0.0030518	-0.0122	-0.0381	-0.2121	-0.7156	-1.6342	-1.4832	-1.0895	-0.6973
																		67.35	-0.1175	-0.0229	-0.029	-0.0275	-0.0045776	-0.0168	-0.0763	-0.3036	-0.769	-1.6342	-1.4847	-1.0666	-0.6302		67.35	-0.1175	-0.0229	-0.029	-0.0275	-0.0045776	-0.0168	-0.0763	-0.3036	-0.769	-1.6342	-1.4847	-1.0666	-0.6302
																		67.4	0.0366	-0.0473	0.0732	0.0275	0.0122	0.0565	-0.1328	-0.2228	-0.7828	-1.6419	-1.4404	-1.1292	-0.6485		67.4	0.0366	-0.0473	0.0732	0.0275	0.0122	0.0565	-0.1328	-0.2228	-0.7828	-1.6419	-1.4404	-1.1292	-0.6485
																		67.45	0.0015259	-0.0091553	-0.0229	0.1266	0.0015259	-0.1495	-0.1419	-0.3159	-0.7095	-1.7578	-1.4099	-1.1154	-0.647		67.45	0.0015259	-0.0091553	-0.0229	0.1266	0.0015259	-0.1495	-0.1419	-0.3159	-0.7095	-1.7578	-1.4099	-1.1154	-0.647
																		67.5	0	0.0504	0.0259	-0.0168	0	-0.1022	-0.0748	-0.2975	-0.7721	-1.7609	-1.4282	-1.1292	-0.6668		67.5	0	0.0504	0.0259	-0.0168	0	-0.1022	-0.0748	-0.2975	-0.7721	-1.7609	-1.4282	-1.1292	-0.6668
																		67.55	-0.0305	-0.0168	-0.0443	0.0305	-0.0305	0.0305	-0.0153	-0.2579	-0.6454	-1.7563	-1.3702	-1.0681	-0.6027		67.55	-0.0305	-0.0168	-0.0443	0.0305	-0.0305	0.0305	-0.0153	-0.2579	-0.6454	-1.7563	-1.3702	-1.0681	-0.6027
																		67.6	-0.029	-0.0168	-0.0595	-0.0412	0.0107	-0.0565	-0.1053	-0.2884	-0.6714	-1.6663	-1.2985	-1.0651	-0.6607		67.6	-0.029	-0.0168	-0.0595	-0.0412	0.0107	-0.0565	-0.1053	-0.2884	-0.6714	-1.6663	-1.2985	-1.0651	-0.6607
																		67.65	0.0229	-0.0122	0	-0.0183	0.0122	-0.09	-0.1038	-0.267	-0.6927	-1.6312	-1.4099	-1.1459	-0.8057		67.65	0.0229	-0.0122	0	-0.0183	0.0122	-0.09	-0.1038	-0.267	-0.6927	-1.6312	-1.4099	-1.1459	-0.8057
																		67.7	-0.0183	-0.0397	0.1068	0.061	0.0504	0.0061035	-0.0778	-0.2762	-0.7431	-1.59	-1.4465	-1.2176	-0.7614		67.7	-0.0183	-0.0397	0.1068	0.061	0.0504	0.0061035	-0.0778	-0.2762	-0.7431	-1.59	-1.4465	-1.2176	-0.7614
																		67.75	0.0275	-0.0076294	-0.0595	0.0488	-0.0259	0.0336	-0.0473	-0.3067	-0.7462	-1.7578	-1.4816	-1.1108	-0.5951		67.75	0.0275	-0.0076294	-0.0595	0.0488	-0.0259	0.0336	-0.0473	-0.3067	-0.7462	-1.7578	-1.4816	-1.1108	-0.5951
																		67.8	-0.0595	0.0916	0.0916	0.0183	-0.0717	-0.0778	-0.1266	-0.3174	-0.7462	-1.6083	-1.3763	-1.0391	-0.7111		67.8	-0.0595	0.0916	0.0916	0.0183	-0.0717	-0.0778	-0.1266	-0.3174	-0.7462	-1.6083	-1.3763	-1.0391	-0.7111
																		67.85	0.0443	-0.1007	0.058	-0.0671	-0.0488	-0.0641	-0.1068	-0.3265	-0.7629	-1.683	-1.3855	-1.1169	-0.6775		67.85	0.0443	-0.1007	0.058	-0.0671	-0.0488	-0.0641	-0.1068	-0.3265	-0.7629	-1.683	-1.3855	-1.1169	-0.6775
																		67.9	0.0153	-0.0412	0.0061035	0.0275	-0.0656	-0.1297	-0.0397	-0.2579	-0.7538	-1.709	-1.3474	-1.152	-0.6424		67.9	0.0153	-0.0412	0.0061035	0.0275	-0.0656	-0.1297	-0.0397	-0.2579	-0.7538	-1.709	-1.3474	-1.152	-0.6424
																		67.95	-0.0427	0.0488	-0.0534	0.0931	0.0122	-0.0061035	-0.0656	-0.2945	-0.6912	-1.6953	-1.3565	-1.0056	-0.6363		67.95	-0.0427	0.0488	-0.0534	0.0931	0.0122	-0.0061035	-0.0656	-0.2945	-0.6912	-1.6953	-1.3565	-1.0056	-0.6363
																		68	-0.0107	0.0916	0.0244	0.0626	0.0030518	0.0214	-0.0427	-0.2274	-0.7294	-1.7242	-1.3962	-1.0269	-0.6271		68	-0.0107	0.0916	0.0244	0.0626	0.0030518	0.0214	-0.0427	-0.2274	-0.7294	-1.7242	-1.3962	-1.0269	-0.6271
																		68.05	-0.058	-0.0259	-0.0763	0.0015259	0.0091553	-0.0076294	-0.1038	-0.2426	-0.7645	-1.648	-1.4389	-1.004	-0.6744		68.05	-0.058	-0.0259	-0.0763	0.0015259	0.0091553	-0.0076294	-0.1038	-0.2426	-0.7645	-1.648	-1.4389	-1.004	-0.6744
																		68.1	-0.0229	0.0473	-0.0702	0.0687	-0.0153	-0.0045776	-0.1068	-0.2747	-0.7416	-1.6785	-1.4114	-1.1169	-0.6256		68.1	-0.0229	0.0473	-0.0702	0.0687	-0.0153	-0.0045776	-0.1068	-0.2747	-0.7416	-1.6785	-1.4114	-1.1169	-0.6256
																		68.15	-0.0748	0.0045776	0.0076294	0.0045776	0.0030518	-0.0504	-0.1053	-0.351	-0.7706	-1.6876	-1.3779	-1.1688	-0.6714		68.15	-0.0748	0.0045776	0.0076294	0.0045776	0.0030518	-0.0504	-0.1053	-0.351	-0.7706	-1.6876	-1.3779	-1.1688	-0.6714
																		68.2	-0.0641	-0.0137	0.1053	0.0122	-0.0214	-0.0091553	-0.0458	-0.2762	-0.6439	-1.6968	-1.413	-1.1749	-0.6683		68.2	-0.0641	-0.0137	0.1053	0.0122	-0.0214	-0.0091553	-0.0458	-0.2762	-0.6439	-1.6968	-1.413	-1.1749	-0.6683
																		68.25	-0.0214	0.0793	0.0504	0.0336	-0.0717	-0.0931	-0.0824	-0.296	-0.7584	-1.7258	-1.4374	-1.1612	-0.6714		68.25	-0.0214	0.0793	0.0504	0.0336	-0.0717	-0.0931	-0.0824	-0.296	-0.7584	-1.7258	-1.4374	-1.1612	-0.6714
																		68.3	0.0229	0.058	0.0259	0.0153	-0.0809	-0.0336	-0.1434	-0.2731	-0.7202	-1.6327	-1.4221	-1.0788	-0.6424		68.3	0.0229	0.058	0.0259	0.0153	-0.0809	-0.0336	-0.1434	-0.2731	-0.7202	-1.6327	-1.4221	-1.0788	-0.6424
																		68.35	-0.0381	-0.0107	0.0534	0.0076294	-0.0366	0.0351	-0.0702	-0.2579	-0.7462	-1.619	-1.4801	-1.0819	-0.7355		68.35	-0.0381	-0.0107	0.0534	0.0076294	-0.0366	0.0351	-0.0702	-0.2579	-0.7462	-1.619	-1.4801	-1.0819	-0.7355
																		68.4	-0.0626	-0.0427	-0.0763	0.0351	-0.0763	-0.0473	-0.0458	-0.2838	-0.7828	-1.6434	-1.3702	-1.0986	-0.679		68.4	-0.0626	-0.0427	-0.0763	0.0351	-0.0763	-0.0473	-0.0458	-0.2838	-0.7828	-1.6434	-1.3702	-1.0986	-0.679
																		68.45	-0.0198	-0.1038	-0.0229	0.0381	-0.029	0.0412	-0.0992	-0.2579	-0.7065	-1.6663	-1.3748	-1.0941	-0.6515		68.45	-0.0198	-0.1038	-0.0229	0.0381	-0.029	0.0412	-0.0992	-0.2579	-0.7065	-1.6663	-1.3748	-1.0941	-0.6515
																		68.5	-0.0534	-0.0259	-0.09	0.0549	0.0275	-0.029	-0.1404	-0.2792	-0.7217	-1.68	-1.3947	-1.1398	-0.6577		68.5	-0.0534	-0.0259	-0.09	0.0549	0.0275	-0.029	-0.1404	-0.2792	-0.7217	-1.68	-1.3947	-1.1398	-0.6577
																		68.55	-0.0839	0.029	-0.0015259	0.0641	-0.0244	-0.0977	-0.0778	-0.293	-0.7614	-1.7044	-1.3413	-1.1765	-0.7736		68.55	-0.0839	0.029	-0.0015259	0.0641	-0.0244	-0.0977	-0.0778	-0.293	-0.7614	-1.7044	-1.3413	-1.1765	-0.7736
																		68.6	0.0015259	-0.0107	0.032	-0.0229	-0.0397	-0.0595	-0.0671	-0.1968	-0.6393	-1.7014	-1.3565	-1.0849	-0.6805		68.6	0.0015259	-0.0107	0.032	-0.0229	-0.0397	-0.0595	-0.0671	-0.1968	-0.6393	-1.7014	-1.3565	-1.0849	-0.6805
																		68.65	0.0122	0.1068	-0.0702	-0.0122	-0.1022	-0.0183	-0.0305	-0.264	-0.7462	-1.683	-1.3886	-1.1047	-0.5844		68.65	0.0122	0.1068	-0.0702	-0.0122	-0.1022	-0.0183	-0.0305	-0.264	-0.7462	-1.683	-1.3886	-1.1047	-0.5844
																		68.7	-0.0137	0.029	0.0504	-0.0153	-0.0748	-0.0107	-0.0824	-0.3082	-0.6927	-1.6968	-1.4801	-0.9903	-0.5905		68.7	-0.0137	0.029	0.0504	-0.0153	-0.0748	-0.0107	-0.0824	-0.3082	-0.6927	-1.6968	-1.4801	-0.9903	-0.5905
																		68.75	-0.029	-0.0427	0.0412	0.0427	0.0412	-0.0061035	-0.0946	-0.3326	-0.6927	-1.6922	-1.3855	-1.0956	-0.705		68.75	-0.029	-0.0427	0.0412	0.0427	0.0412	-0.0061035	-0.0946	-0.3326	-0.6927	-1.6922	-1.3855	-1.0956	-0.705
																		68.8	0.032	0.0336	-0.0458	0.0473	0.0687	-0.0381	-0.0565	-0.3265	-0.7339	-1.6617	-1.4496	-1.1169	-0.6958		68.8	0.032	0.0336	-0.0458	0.0473	0.0687	-0.0381	-0.0565	-0.3265	-0.7339	-1.6617	-1.4496	-1.1169	-0.6958
																		68.85	0.0168	0.0244	0.0412	0.0061035	-0.0061035	-0.0443	-0.1144	-0.2045	-0.6851	-1.7487	-1.4908	-1.0559	-0.6287		68.85	0.0168	0.0244	0.0412	0.0061035	-0.0061035	-0.0443	-0.1144	-0.2045	-0.6851	-1.7487	-1.4908	-1.0559	-0.6287
																		68.9	-0.0153	0.0305	-0.0275	0.0198	-0.0183	-0.087	-0.1083	-0.3021	-0.6287	-1.77	-1.4267	-1.1353	-0.65		68.9	-0.0153	0.0305	-0.0275	0.0198	-0.0183	-0.087	-0.1083	-0.3021	-0.6287	-1.77	-1.4267	-1.1353	-0.65
																		68.95	-0.0854	0.0336	0.029	-0.0168	-0.0366	0.0076294	-0.1923	-0.2823	-0.6485	-1.6937	-1.4328	-1.1002	-0.6882		68.95	-0.0854	0.0336	0.029	-0.0168	-0.0366	0.0076294	-0.1923	-0.2823	-0.6485	-1.6937	-1.4328	-1.1002	-0.6882
																		69	-0.061	0.0702	0.0061035	-0.0549	-0.0351	-0.0549	-0.058	-0.2579	-0.6729	-1.6525	-1.4023	-1.0361	-0.6348		69	-0.061	0.0702	0.0061035	-0.0549	-0.0351	-0.0549	-0.058	-0.2579	-0.6729	-1.6525	-1.4023	-1.0361	-0.6348
																		69.05	-0.0778	0.0824	-0.0153	0.0244	-0.0626	-0.1129	-0.0259	-0.2472	-0.7645	-1.7609	-1.3489	-1.088	-0.6668		69.05	-0.0778	0.0824	-0.0153	0.0244	-0.0626	-0.1129	-0.0259	-0.2472	-0.7645	-1.7609	-1.3489	-1.088	-0.6668
																		69.1	-0.0427	0.0091553	0.0030518	0.0961	0.0168	0.0168	-0.0961	-0.2365	-0.769	-1.712	-1.4008	-1.0086	-0.6683		69.1	-0.0427	0.0091553	0.0030518	0.0961	0.0168	0.0168	-0.0961	-0.2365	-0.769	-1.712	-1.4008	-1.0086	-0.6683
																		69.15	0.0275	0.0137	-0.0305	0.0045776	-0.0626	-0.0412	-0.0061035	-0.2319	-0.6653	-1.7212	-1.3596	-1.1246	-0.6989		69.15	0.0275	0.0137	-0.0305	0.0045776	-0.0626	-0.0412	-0.0061035	-0.2319	-0.6653	-1.7212	-1.3596	-1.1246	-0.6989
																		69.2	0.0198	-0.0030518	-0.0534	-0.0122	-0.0336	-0.0259	-0.0168	-0.2213	-0.7553	-1.7242	-1.4084	-1.1536	-0.6683		69.2	0.0198	-0.0030518	-0.0534	-0.0122	-0.0336	-0.0259	-0.0168	-0.2213	-0.7553	-1.7242	-1.4084	-1.1536	-0.6683
																		69.25	-0.032	0.0030518	-0.0061035	-0.0381	-0.0229	-0.0824	-0.1312	-0.2716	-0.7141	-1.651	-1.4343	-1.0849	-0.7111		69.25	-0.032	0.0030518	-0.0061035	-0.0381	-0.0229	-0.0824	-0.1312	-0.2716	-0.7141	-1.651	-1.4343	-1.0849	-0.7111
																		69.3	-0.0885	0.058	-0.0061035	-0.0091553	-0.0595	0.029	-0.0809	-0.3189	-0.7813	-1.7304	-1.3458	-1.0529	-0.6485		69.3	-0.0885	0.058	-0.0061035	-0.0091553	-0.0595	0.029	-0.0809	-0.3189	-0.7813	-1.7304	-1.3458	-1.0529	-0.6485
																		69.35	-0.032	-0.1022	-0.0122	0.0351	-0.0702	0.0153	-0.1251	-0.2579	-0.6546	-1.6617	-1.4206	-1.0284	-0.6317		69.35	-0.032	-0.1022	-0.0122	0.0351	-0.0702	0.0153	-0.1251	-0.2579	-0.6546	-1.6617	-1.4206	-1.0284	-0.6317
																		69.4	0.0076294	-0.0030518	0.0595	-0.0122	-0.0381	-0.0656	-0.1068	-0.1648	-0.6378	-1.6647	-1.445	-1.0391	-0.7034		69.4	0.0076294	-0.0030518	0.0595	-0.0122	-0.0381	-0.0656	-0.1068	-0.1648	-0.6378	-1.6647	-1.445	-1.0391	-0.7034
																		69.45	-0.0091553	0.0595	-0.0565	-0.0045776	0.0824	-0.1114	-0.0961	-0.1999	-0.7492	-1.7548	-1.3931	-1.1078	-0.676		69.45	-0.0091553	0.0595	-0.0565	-0.0045776	0.0824	-0.1114	-0.0961	-0.1999	-0.7492	-1.7548	-1.3931	-1.1078	-0.676
																		69.5	-0.0305	0.0687	-0.0427	-0.0565	0.0030518	-0.0259	-0.0946	-0.3326	-0.7553	-1.7151	-1.3901	-1.1368	-0.6287		69.5	-0.0305	0.0687	-0.0427	-0.0565	0.0030518	-0.0259	-0.0946	-0.3326	-0.7553	-1.7151	-1.3901	-1.1368	-0.6287
																		69.55	-0.0153	0.0687	0.1129	0.058	-0.0839	-0.087	-0.1038	-0.2991	-0.7278	-1.6602	-1.3992	-1.1307	-0.6775		69.55	-0.0153	0.0687	0.1129	0.058	-0.0839	-0.087	-0.1038	-0.2991	-0.7278	-1.6602	-1.3992	-1.1307	-0.6775
																		69.6	-0.032	0.0839	0	-0.0168	-0.0916	-0.0397	-0.0519	-0.3281	-0.7111	-1.6663	-1.3702	-1.088	-0.708		69.6	-0.032	0.0839	0	-0.0168	-0.0916	-0.0397	-0.0519	-0.3281	-0.7111	-1.6663	-1.3702	-1.088	-0.708
																		69.65	-0.0214	-0.0381	0.0015259	-0.0595	-0.0992	-0.0214	-0.0336	-0.3098	-0.6851	-1.6892	-1.4145	-1.0712	-0.7019		69.65	-0.0214	-0.0381	0.0015259	-0.0595	-0.0992	-0.0214	-0.0336	-0.3098	-0.6851	-1.6892	-1.4145	-1.0712	-0.7019
																		69.7	-0.0397	-0.0427	0.0336	0.0076294	0.0076294	-0.0168	0.0458	-0.3113	-0.6729	-1.6403	-1.355	-1.1032	-0.6607		69.7	-0.0397	-0.0427	0.0336	0.0076294	0.0076294	-0.0168	0.0458	-0.3113	-0.6729	-1.6403	-1.355	-1.1032	-0.6607
																		69.75	-0.0107	-0.0183	0.0076294	0.0275	0.0168	-0.0381	-0.061	-0.3006	-0.7294	-1.6129	-1.4221	-1.1185	-0.647		69.75	-0.0107	-0.0183	0.0076294	0.0275	0.0168	-0.0381	-0.061	-0.3006	-0.7294	-1.6129	-1.4221	-1.1185	-0.647
																		69.8	-0.0641	0.1053	0.0153	0.0854	-0.0381	-0.1083	-0.1343	-0.2396	-0.6927	-1.5915	-1.4725	-1.0895	-0.6851		69.8	-0.0641	0.1053	0.0153	0.0854	-0.0381	-0.1083	-0.1343	-0.2396	-0.6927	-1.5915	-1.4725	-1.0895	-0.6851
																		69.85	-0.0366	0.0702	-0.0366	-0.0473	-0.0854	-0.0671	-0.0732	-0.2518	-0.7187	-1.6327	-1.4435	-1.0437	-0.6729		69.85	-0.0366	0.0702	-0.0366	-0.0473	-0.0854	-0.0671	-0.0732	-0.2518	-0.7187	-1.6327	-1.4435	-1.0437	-0.6729
																		69.9	-0.0030518	0.0275	-0.0748	-0.061	-0.0107	-0.0839	-0.0809	-0.267	-0.6897	-1.6281	-1.3092	-1.0849	-0.6409		69.9	-0.0030518	0.0275	-0.0748	-0.061	-0.0107	-0.0839	-0.0809	-0.267	-0.6897	-1.6281	-1.3092	-1.0849	-0.6409
																		69.95	-0.0305	0.0412	-0.0153	0.0168	-0.0122	-0.0931	-0.1175	-0.2991	-0.7385	-1.6419	-1.3657	-1.0712	-0.7004		69.95	-0.0305	0.0412	-0.0153	0.0168	-0.0122	-0.0931	-0.1175	-0.2991	-0.7385	-1.6419	-1.3657	-1.0712	-0.7004
																		70	-0.0931	0.0137	-0.0061035	0.0565	0.0076294	0.0091553	-0.061	-0.3235	-0.7462	-1.7136	-1.4298	-1.1063	-0.7248		70	-0.0931	0.0137	-0.0061035	0.0565	0.0076294	0.0091553	-0.061	-0.3235	-0.7462	-1.7136	-1.4298	-1.1063	-0.7248
																		70.05	0.0091553	0.0030518	-0.029	-0.0443	0.0732	-0.0946	-0.09	-0.2472	-0.6531	-1.6861	-1.3596	-1.0681	-0.7263		70.05	0.0091553	0.0030518	-0.029	-0.0443	0.0732	-0.0946	-0.09	-0.2472	-0.6531	-1.6861	-1.3596	-1.0681	-0.7263
																		70.1	0.0763	-0.0656	-0.0397	-0.0427	-0.1312	-0.0641	0.0045776	-0.2396	-0.7233	-1.6068	-1.3825	-1.0849	-0.65		70.1	0.0763	-0.0656	-0.0397	-0.0427	-0.1312	-0.0641	0.0045776	-0.2396	-0.7233	-1.6068	-1.3825	-1.0849	-0.65
																		70.15	-0.0168	0.0076294	0.029	0.0824	-0.0793	-0.0473	-0.0488	-0.2197	-0.6729	-1.7258	-1.4313	-1.1139	-0.6454		70.15	-0.0168	0.0076294	0.029	0.0824	-0.0793	-0.0473	-0.0488	-0.2197	-0.6729	-1.7258	-1.4313	-1.1139	-0.6454
																		70.2	-0.0412	-0.0397	-0.0076294	0.0824	0.1022	0.0336	-0.1053	-0.2914	-0.7645	-1.7273	-1.4664	-1.1093	-0.7187		70.2	-0.0412	-0.0397	-0.0076294	0.0824	0.1022	0.0336	-0.1053	-0.2914	-0.7645	-1.7273	-1.4664	-1.1093	-0.7187
																		70.25	-0.0275	0.0687	-0.1083	-0.0091553	0.0030518	-0.0732	-0.1648	-0.2777	-0.7614	-1.5823	-1.3931	-1.0895	-0.6012		70.25	-0.0275	0.0687	-0.1083	-0.0091553	0.0030518	-0.0732	-0.1648	-0.2777	-0.7614	-1.5823	-1.3931	-1.0895	-0.6012
																		70.3	-0.0229	0.1068	0.0366	-0.0229	-0.1053	-0.0015259	-0.119	-0.2838	-0.6989	-1.4938	-1.2802	-1.0712	-0.6927		70.3	-0.0229	0.1068	0.0366	-0.0229	-0.1053	-0.0015259	-0.119	-0.2838	-0.6989	-1.4938	-1.2802	-1.0712	-0.6927
																		70.35	0.0275	0.0671	0.0336	0.061	-0.0519	0.0275	-0.0916	-0.2457	-0.7187	-1.7075	-1.3443	-1.1459	-0.6927		70.35	0.0275	0.0671	0.0336	0.061	-0.0519	0.0275	-0.0916	-0.2457	-0.7187	-1.7075	-1.3443	-1.1459	-0.6927
																		70.4	-0.0412	0.0153	-0.0504	-0.0198	0.0427	-0.0519	-0.1144	-0.1862	-0.676	-1.683	-1.4206	-1.1536	-0.6424		70.4	-0.0412	0.0153	-0.0504	-0.0198	0.0427	-0.0519	-0.1144	-0.1862	-0.676	-1.683	-1.4206	-1.1536	-0.6424
																		70.45	-0.0198	0.0595	0.0153	-0.0366	-0.0091553	-0.0687	-0.0748	-0.2518	-0.6897	-1.5884	-1.3977	-1.0819	-0.6485		70.45	-0.0198	0.0595	0.0153	-0.0366	-0.0091553	-0.0687	-0.0748	-0.2518	-0.6897	-1.5884	-1.3977	-1.0819	-0.6485
																		70.5	-0.0122	-0.0153	-0.0717	0.0183	0.058	-0.0961	-0.0351	-0.3647	-0.7156	-1.5976	-1.4053	-1.0559	-0.6912		70.5	-0.0122	-0.0153	-0.0717	0.0183	0.058	-0.0961	-0.0351	-0.3647	-0.7156	-1.5976	-1.4053	-1.0559	-0.6912
																		70.55	-0.0153	-0.0702	-0.0336	-0.0030518	-0.0214	-0.0107	-0.0565	-0.3006	-0.766	-1.5671	-1.3962	-1.0742	-0.5768		70.55	-0.0153	-0.0702	-0.0336	-0.0030518	-0.0214	-0.0107	-0.0565	-0.3006	-0.766	-1.5671	-1.3962	-1.0742	-0.5768
																		70.6	-0.058	-0.0229	0.0443	0.0076294	-0.0809	-0.0091553	-0.058	-0.1968	-0.8286	-1.6403	-1.4282	-1.1765	-0.5875		70.6	-0.058	-0.0229	0.0443	0.0076294	-0.0809	-0.0091553	-0.058	-0.1968	-0.8286	-1.6403	-1.4282	-1.1765	-0.5875
																		70.65	-0.0336	0.0030518	-0.0076294	0.0030518	-0.087	-0.0458	-0.1251	-0.1892	-0.6882	-1.7532	-1.4313	-1.0834	-0.6714		70.65	-0.0336	0.0030518	-0.0076294	0.0030518	-0.087	-0.0458	-0.1251	-0.1892	-0.6882	-1.7532	-1.4313	-1.0834	-0.6714
																		70.7	-0.0061035	0.0137	0.0565	-0.0366	-0.0183	0	-0.0305	-0.2457	-0.5737	-1.7044	-1.4618	-1.0574	-0.6424		70.7	-0.0061035	0.0137	0.0565	-0.0366	-0.0183	0	-0.0305	-0.2457	-0.5737	-1.7044	-1.4618	-1.0574	-0.6424
																		70.75	-0.0458	0.0351	0.0504	-0.032	-0.0336	0.0061035	-0.0198	-0.3418	-0.7095	-1.5732	-1.3672	-1.1108	-0.6668		70.75	-0.0458	0.0351	0.0504	-0.032	-0.0336	0.0061035	-0.0198	-0.3418	-0.7095	-1.5732	-1.3672	-1.1108	-0.6668
																		70.8	-0.0565	0.0992	-0.032	-0.0244	-0.0214	-0.061	-0.1312	-0.2579	-0.7462	-1.5823	-1.3657	-1.062	-0.7019		70.8	-0.0565	0.0992	-0.032	-0.0244	-0.0214	-0.061	-0.1312	-0.2579	-0.7462	-1.5823	-1.3657	-1.062	-0.7019
																		70.85	0.0336	-0.0259	-0.0504	0.0854	-0.0732	-0.0336	-0.1236	-0.1968	-0.6699	-1.5976	-1.3168	-1.0391	-0.6699		70.85	0.0336	-0.0259	-0.0504	0.0854	-0.0732	-0.0336	-0.1236	-0.1968	-0.6699	-1.5976	-1.3168	-1.0391	-0.6699
																		70.9	0.0336	0.0183	-0.0366	0.0931	0.0381	0.0381	-0.0595	-0.2045	-0.7126	-1.6266	-1.4084	-1.0605	-0.6836		70.9	0.0336	0.0183	-0.0366	0.0931	0.0381	0.0381	-0.0595	-0.2045	-0.7126	-1.6266	-1.4084	-1.0605	-0.6836
																		70.95	-0.0687	0.0366	0.0122	0.0488	0.0183	-0.0336	-0.0732	-0.3342	-0.7172	-1.6785	-1.4572	-1.1337	-0.6958		70.95	-0.0687	0.0366	0.0122	0.0488	0.0183	-0.0336	-0.0732	-0.3342	-0.7172	-1.6785	-1.4572	-1.1337	-0.6958
																		71	-0.0015259	-0.0748	0.0458	-0.0076294	-0.0168	-0.0595	0.0366	-0.3876	-0.7217	-1.6266	-1.3809	-1.0864	-0.6256		71	-0.0015259	-0.0748	0.0458	-0.0076294	-0.0168	-0.0595	0.0366	-0.3876	-0.7217	-1.6266	-1.3809	-1.0864	-0.6256
																		71.05	-0.0305	0.0366	-0.0565	-0.0443	-0.0565	-0.0153	-0.0824	-0.2182	-0.7523	-1.6296	-1.3672	-1.0193	-0.7294		71.05	-0.0305	0.0366	-0.0565	-0.0443	-0.0565	-0.0153	-0.0824	-0.2182	-0.7523	-1.6296	-1.3672	-1.0193	-0.7294
																		71.1	-0.0351	0.0153	-0.0214	0.0336	-0.0397	-0.0412	-0.2121	-0.2197	-0.7187	-1.6647	-1.3199	-1.0773	-0.647		71.1	-0.0351	0.0153	-0.0214	0.0336	-0.0397	-0.0412	-0.2121	-0.2197	-0.7187	-1.6647	-1.3199	-1.0773	-0.647
																		71.15	0.029	-0.0091553	0.032	0.0214	-0.1114	-0.0458	-0.1358	-0.3494	-0.6668	-1.6556	-1.3367	-1.0895	-0.647		71.15	0.029	-0.0091553	0.032	0.0214	-0.1114	-0.0458	-0.1358	-0.3494	-0.6668	-1.6556	-1.3367	-1.0895	-0.647
																		71.2	-0.0397	-0.1083	0.0214	-0.0091553	-0.032	-0.0030518	-0.0748	-0.3601	-0.7675	-1.6068	-1.3916	-1.0742	-0.5142		71.2	-0.0397	-0.1083	0.0214	-0.0091553	-0.032	-0.0030518	-0.0748	-0.3601	-0.7675	-1.6068	-1.3916	-1.0742	-0.5142
																		71.25	-0.029	0.0793	-0.0443	-0.0259	-0.0351	0.0381	-0.0641	-0.2594	-0.8575	-1.6495	-1.4755	-1.1627	-0.6897		71.25	-0.029	0.0793	-0.0443	-0.0259	-0.0351	0.0381	-0.0641	-0.2594	-0.8575	-1.6495	-1.4755	-1.1627	-0.6897
																		71.3	-0.0107	0.0977	-0.0519	0.0412	0.0519	-0.0671	-0.0885	-0.1648	-0.7507	-1.5945	-1.3687	-1.0651	-0.6546		71.3	-0.0107	0.0977	-0.0519	0.0412	0.0519	-0.0671	-0.0885	-0.1648	-0.7507	-1.5945	-1.3687	-1.0651	-0.6546
																		71.35	0.0626	0.0427	-0.0275	0.0229	-0.0259	-0.0854	-0.1129	-0.2747	-0.679	-1.6007	-1.358	-1.0635	-0.5951		71.35	0.0626	0.0427	-0.0275	0.0229	-0.0259	-0.0854	-0.1129	-0.2747	-0.679	-1.6007	-1.358	-1.0635	-0.5951
																		71.4	-0.1129	-0.0244	0.0137	-0.0381	-0.0030518	-0.0839	-0.1572	-0.3403	-0.708	-1.6983	-1.4496	-1.0773	-0.6866		71.4	-0.1129	-0.0244	0.0137	-0.0381	-0.0030518	-0.0839	-0.1572	-0.3403	-0.708	-1.6983	-1.4496	-1.0773	-0.6866
																		71.45	-0.0381	-0.0351	0.0702	-0.0275	0.0122	-0.0259	-0.0702	-0.2106	-0.6775	-1.6769	-1.3687	-1.0284	-0.6607		71.45	-0.0381	-0.0351	0.0702	-0.0275	0.0122	-0.0259	-0.0702	-0.2106	-0.6775	-1.6769	-1.3687	-1.0284	-0.6607
																		71.5	-0.0015259	-0.0458	0.0885	-0.0015259	-0.0076294	0.0061035	-0.0305	-0.2426	-0.7385	-1.6251	-1.3763	-1.059	-0.6363		71.5	-0.0015259	-0.0458	0.0885	-0.0015259	-0.0076294	0.0061035	-0.0305	-0.2426	-0.7385	-1.6251	-1.3763	-1.059	-0.6363
																		71.55	-0.0137	0.0702	-0.0198	0.0275	-0.0595	-0.0824	-0.0229	-0.2213	-0.7355	-1.6892	-1.2878	-1.1322	-0.65		71.55	-0.0137	0.0702	-0.0198	0.0275	-0.0595	-0.0824	-0.0229	-0.2213	-0.7355	-1.6892	-1.2878	-1.1322	-0.65
																		71.6	-0.0412	-0.061	-0.0168	0.0214	-0.0763	-0.0595	-0.0671	-0.2243	-0.618	-1.7334	-1.3474	-1.1444	-0.647		71.6	-0.0412	-0.061	-0.0168	0.0214	-0.0763	-0.0595	-0.0671	-0.2243	-0.618	-1.7334	-1.3474	-1.1444	-0.647
																		71.65	0.061	-0.0153	-0.0275	0.0091553	-0.0702	-0.0504	-0.1389	-0.293	-0.65	-1.6205	-1.4237	-1.0819	-0.6165		71.65	0.061	-0.0153	-0.0275	0.0091553	-0.0702	-0.0504	-0.1389	-0.293	-0.65	-1.6205	-1.4237	-1.0819	-0.6165
																		71.7	0.0519	-0.0122	-0.0671	-0.0473	0.0397	0.0687	-0.0045776	-0.2686	-0.7523	-1.6693	-1.4313	-0.9995	-0.6012		71.7	0.0519	-0.0122	-0.0671	-0.0473	0.0397	0.0687	-0.0045776	-0.2686	-0.7523	-1.6693	-1.4313	-0.9995	-0.6012
																		71.75	-0.0824	0.0168	0	-0.0626	-0.0107	0.0381	-0.1144	-0.3113	-0.8331	-1.6113	-1.4099	-1.0361	-0.618		71.75	-0.0824	0.0168	0	-0.0626	-0.0107	0.0381	-0.1144	-0.3113	-0.8331	-1.6113	-1.4099	-1.0361	-0.618
																		71.8	-0.0595	0.1114	0.0549	-0.0076294	-0.032	-0.1007	-0.0916	-0.2609	-0.6851	-1.5854	-1.3245	-1.0757	-0.6271		71.8	-0.0595	0.1114	0.0549	-0.0076294	-0.032	-0.1007	-0.0916	-0.2609	-0.6851	-1.5854	-1.3245	-1.0757	-0.6271
																		71.85	-0.0671	-0.0397	-0.0259	0.0519	-0.0488	-0.058	-0.0671	-0.3235	-0.7034	-1.6754	-1.3825	-1.062	-0.6348		71.85	-0.0671	-0.0397	-0.0259	0.0519	-0.0488	-0.058	-0.0671	-0.3235	-0.7034	-1.6754	-1.3825	-1.062	-0.6348
																		71.9	-0.0183	-0.0015259	0.0214	-0.0381	-0.0534	-0.0030518	-0.058	-0.3189	-0.7889	-1.6205	-1.387	-1.1108	-0.7156		71.9	-0.0183	-0.0015259	0.0214	-0.0381	-0.0534	-0.0030518	-0.058	-0.3189	-0.7889	-1.6205	-1.387	-1.1108	-0.7156
																		71.95	-0.0671	0.0626	-0.032	0.0045776	-0.0565	-0.0122	-0.0824	-0.2777	-0.7721	-1.6953	-1.326	-1.1124	-0.5997		71.95	-0.0671	0.0626	-0.032	0.0045776	-0.0565	-0.0122	-0.0824	-0.2777	-0.7721	-1.6953	-1.326	-1.1124	-0.5997
																		72	-0.1038	-0.0122	0.0214	0.0275	0.0351	0.0091553	0.0183	-0.3006	-0.7355	-1.6525	-1.358	-1.0696	-0.5478		72	-0.1038	-0.0122	0.0214	0.0275	0.0351	0.0091553	0.0183	-0.3006	-0.7355	-1.6525	-1.358	-1.0696	-0.5478
																		72.05	-0.0671	0.0229	0.0244	0.0687	-0.0045776	0	-0.1785	-0.1999	-0.7187	-1.5717	-1.442	-0.9918	-0.5859		72.05	-0.0671	0.0229	0.0244	0.0687	-0.0045776	0	-0.1785	-0.1999	-0.7187	-1.5717	-1.442	-0.9918	-0.5859
																		72.1	-0.0168	0.029	-0.029	-0.0397	-0.0565	-0.0366	-0.0504	-0.3159	-0.7217	-1.5991	-1.3413	-1.0498	-0.5951		72.1	-0.0168	0.029	-0.029	-0.0397	-0.0565	-0.0366	-0.0504	-0.3159	-0.7217	-1.5991	-1.3413	-1.0498	-0.5951
																		72.15	-0.0748	-0.0168	-0.0488	-0.0626	-0.0137	-0.0351	-0.0183	-0.2579	-0.737	-1.651	-1.3123	-1.1322	-0.5814		72.15	-0.0748	-0.0168	-0.0488	-0.0626	-0.0137	-0.0351	-0.0183	-0.2579	-0.737	-1.651	-1.3123	-1.1322	-0.5814
																		72.2	-0.0045776	-0.0015259	-0.0030518	-0.0183	-0.0473	0.0229	-0.116	-0.2289	-0.6989	-1.5701	-1.384	-1.0773	-0.6958		72.2	-0.0045776	-0.0015259	-0.0030518	-0.0183	-0.0473	0.0229	-0.116	-0.2289	-0.6989	-1.5701	-1.384	-1.0773	-0.6958
																		72.25	0.0839	-0.0137	0.0641	0.0305	-0.061	-0.0656	-0.0198	-0.2853	-0.7233	-1.6403	-1.3214	-1.0223	-0.705		72.25	0.0839	-0.0137	0.0641	0.0305	-0.061	-0.0656	-0.0198	-0.2853	-0.7233	-1.6403	-1.3214	-1.0223	-0.705
																		72.3	-0.0351	-0.0061035	-0.058	0.0045776	-0.0061035	-0.0504	-0.061	-0.2792	-0.7004	-1.5945	-1.3794	-1.001	-0.5844		72.3	-0.0351	-0.0061035	-0.058	0.0045776	-0.0061035	-0.0504	-0.061	-0.2792	-0.7004	-1.5945	-1.3794	-1.001	-0.5844
																		72.35	-0.0793	0.058	-0.0458	-0.0168	-0.0091553	-0.0565	-0.0549	-0.2609	-0.7202	-1.5976	-1.4114	-1.0986	-0.5859		72.35	-0.0793	0.058	-0.0458	-0.0168	-0.0091553	-0.0565	-0.0549	-0.2609	-0.7202	-1.5976	-1.4114	-1.0986	-0.5859
																		72.4	-0.1053	-0.0671	-0.0504	-0.0275	-0.0015259	-0.0229	-0.0839	-0.3296	-0.7278	-1.6556	-1.3825	-1.0712	-0.6683		72.4	-0.1053	-0.0671	-0.0504	-0.0275	-0.0015259	-0.0229	-0.0839	-0.3296	-0.7278	-1.6556	-1.3825	-1.0712	-0.6683
																		72.45	-0.0336	-0.0183	0.0397	-0.0549	-0.029	0.0244	-0.1114	-0.2457	-0.7767	-1.6739	-1.4069	-1.1078	-0.7355		72.45	-0.0336	-0.0183	0.0397	-0.0549	-0.029	0.0244	-0.1114	-0.2457	-0.7767	-1.6739	-1.4069	-1.1078	-0.7355
																		72.5	-0.0061035	0.0916	-0.0397	-0.0839	-0.0626	-0.058	-0.0885	-0.2487	-0.7126	-1.6373	-1.3962	-1.0986	-0.621		72.5	-0.0061035	0.0916	-0.0397	-0.0839	-0.0626	-0.058	-0.0885	-0.2487	-0.7126	-1.6373	-1.3962	-1.0986	-0.621
																		72.55	0.0107	0.0336	0.0183	0.058	0.0488	-0.0137	-0.0473	-0.2853	-0.7553	-1.5854	-1.3092	-1.1002	-0.5569		72.55	0.0107	0.0336	0.0183	0.058	0.0488	-0.0137	-0.0473	-0.2853	-0.7553	-1.5854	-1.3092	-1.1002	-0.5569
																		72.6	0.0045776	-0.1007	0.0091553	0.0488	0.0061035	0.0030518	-0.0091553	-0.2792	-0.7004	-1.6007	-1.355	-1.0239	-0.65		72.6	0.0045776	-0.1007	0.0091553	0.0488	0.0061035	0.0030518	-0.0091553	-0.2792	-0.7004	-1.6007	-1.355	-1.0239	-0.65
																		72.65	-0.0702	-0.0977	0.029	-0.032	-0.029	0.0168	-0.1358	-0.3204	-0.6332	-1.5396	-1.3901	-0.9872	-0.705		72.65	-0.0702	-0.0977	0.029	-0.032	-0.029	0.0168	-0.1358	-0.3204	-0.6332	-1.5396	-1.3901	-0.9872	-0.705
																		72.7	0.0366	-0.0504	-0.0793	-0.0458	-0.0351	-0.032	-0.1511	-0.2869	-0.7294	-1.5884	-1.4145	-1.1917	-0.6058		72.7	0.0366	-0.0504	-0.0793	-0.0458	-0.0351	-0.032	-0.1511	-0.2869	-0.7294	-1.5884	-1.4145	-1.1917	-0.6058
																		72.75	-0.0351	-0.0015259	-0.0275	0.0412	-0.0641	-0.0137	-0.0397	-0.3372	-0.7889	-1.6022	-1.3977	-1.1231	-0.7019		72.75	-0.0351	-0.0015259	-0.0275	0.0412	-0.0641	-0.0137	-0.0397	-0.3372	-0.7889	-1.6022	-1.3977	-1.1231	-0.7019
																		72.8	-0.0717	-0.0198	-0.0519	0.0107	0.0122	0.0229	-0.0091553	-0.322	-0.7187	-1.6708	-1.384	-1.0574	-0.7065		72.8	-0.0717	-0.0198	-0.0519	0.0107	0.0122	0.0229	-0.0091553	-0.322	-0.7187	-1.6708	-1.384	-1.0574	-0.7065
																		72.85	-0.0259	0.0137	0.0412	0.0107	0.0183	-0.032	-0.0748	-0.293	-0.6882	-1.6312	-1.3626	-1.0178	-0.7126		72.85	-0.0259	0.0137	0.0412	0.0107	0.0183	-0.032	-0.0748	-0.293	-0.6882	-1.6312	-1.3626	-1.0178	-0.7126
																		72.9	0.0015259	-0.0061035	0.0702	0.0381	-0.0076294	-0.0763	-0.1099	-0.3113	-0.6989	-1.6098	-1.3504	-1.0513	-0.5798		72.9	0.0015259	-0.0061035	0.0702	0.0381	-0.0076294	-0.0763	-0.1099	-0.3113	-0.6989	-1.6098	-1.3504	-1.0513	-0.5798
																		72.95	-0.0381	-0.0626	-0.0565	0.0565	-0.0641	-0.0198	-0.0748	-0.2686	-0.7034	-1.6022	-1.3382	-1.1383	-0.5646		72.95	-0.0381	-0.0626	-0.0565	0.0565	-0.0641	-0.0198	-0.0748	-0.2686	-0.7034	-1.6022	-1.3382	-1.1383	-0.5646
																		73	0.0030518	-0.0091553	-0.058	-0.0824	-0.0214	0.0168	-0.0687	-0.3586	-0.7767	-1.5686	-1.4053	-1.1169	-0.5951		73	0.0030518	-0.0091553	-0.058	-0.0824	-0.0214	0.0168	-0.0687	-0.3586	-0.7767	-1.5686	-1.4053	-1.1169	-0.5951
																		73.05	-0.0641	0.0687	-0.0168	-0.0565	-0.0839	-0.0137	-0.0656	-0.2762	-0.737	-1.59	-1.3687	-1.1261	-0.6958		73.05	-0.0641	0.0687	-0.0168	-0.0565	-0.0839	-0.0137	-0.0656	-0.2762	-0.737	-1.59	-1.3687	-1.1261	-0.6958
																		73.1	-0.1144	0.0030518	0.0214	0.0656	-0.1022	0.0153	-0.0778	-0.2304	-0.6515	-1.6663	-1.3947	-1.0819	-0.7416		73.1	-0.1144	0.0030518	0.0214	0.0656	-0.1022	0.0153	-0.0778	-0.2304	-0.6515	-1.6663	-1.3947	-1.0819	-0.7416
																		73.15	-0.0244	-0.0198	0.0091553	-0.0198	-0.0137	-0.0045776	-0.1129	-0.2777	-0.7507	-1.5961	-1.3413	-1.0986	-0.5646		73.15	-0.0244	-0.0198	0.0091553	-0.0198	-0.0137	-0.0045776	-0.1129	-0.2777	-0.7507	-1.5961	-1.3413	-1.0986	-0.5646
																		73.2	-0.0885	0.032	-0.0091553	0.0366	-0.0702	-0.0534	-0.0977	-0.2609	-0.7553	-1.4984	-1.4023	-1.0056	-0.6088		73.2	-0.0885	0.032	-0.0091553	0.0366	-0.0702	-0.0534	-0.0977	-0.2609	-0.7553	-1.4984	-1.4023	-1.0056	-0.6088
																		73.25	-0.0763	-0.0351	-0.0214	0.0259	-0.0030518	-0.0107	-0.0931	-0.2686	-0.7996	-1.6007	-1.3992	-1.0803	-0.7141		73.25	-0.0763	-0.0351	-0.0214	0.0259	-0.0030518	-0.0107	-0.0931	-0.2686	-0.7996	-1.6007	-1.3992	-1.0803	-0.7141
																		73.3	0.0107	-0.032	-0.0336	0	-0.0504	0.0198	-0.0595	-0.3296	-0.6683	-1.5381	-1.3367	-1.03	-0.6607		73.3	0.0107	-0.032	-0.0336	0	-0.0504	0.0198	-0.0595	-0.3296	-0.6683	-1.5381	-1.3367	-1.03	-0.6607
																		73.35	0.0259	0.0214	0.0198	0.0671	-0.0488	-0.0458	-0.0427	-0.296	-0.7004	-1.68	-1.3809	-1.0315	-0.6134		73.35	0.0259	0.0214	0.0198	0.0671	-0.0488	-0.0458	-0.0427	-0.296	-0.7004	-1.68	-1.3809	-1.0315	-0.6134
																		73.4	-0.0107	0.0443	-0.0473	-0.0229	-0.0259	-0.0534	-0.1526	-0.3021	-0.7202	-1.6373	-1.3611	-1.1292	-0.5707		73.4	-0.0107	0.0443	-0.0473	-0.0229	-0.0259	-0.0534	-0.1526	-0.3021	-0.7202	-1.6373	-1.3611	-1.1292	-0.5707
																		73.45	-0.0473	-0.0336	-0.0381	0.0045776	-0.0961	-0.0381	-0.1907	-0.2182	-0.6973	-1.5579	-1.4481	-1.0147	-0.6699		73.45	-0.0473	-0.0336	-0.0381	0.0045776	-0.0961	-0.0381	-0.1907	-0.2182	-0.6973	-1.5579	-1.4481	-1.0147	-0.6699
																		73.5	-0.0168	-0.0473	-0.0030518	0.0183	0.058	-0.0076294	-0.0443	-0.2319	-0.7538	-1.5488	-1.4038	-0.9323	-0.6515		73.5	-0.0168	-0.0473	-0.0030518	0.0183	0.058	-0.0076294	-0.0443	-0.2319	-0.7538	-1.5488	-1.4038	-0.9323	-0.6515
																		73.55	-0.0351	-0.0687	0.0595	0.0366	0.0931	-0.0793	-0.0763	-0.2975	-0.705	-1.6296	-1.3199	-1.0071	-0.5966		73.55	-0.0351	-0.0687	0.0595	0.0366	0.0931	-0.0793	-0.0763	-0.2975	-0.705	-1.6296	-1.3199	-1.0071	-0.5966
																		73.6	-0.087	0.0137	-0.0076294	-0.0351	-0.0717	-0.0809	-0.0916	-0.3128	-0.7004	-1.6373	-1.3001	-1.0666	-0.5737		73.6	-0.087	0.0137	-0.0076294	-0.0351	-0.0717	-0.0809	-0.0916	-0.3128	-0.7004	-1.6373	-1.3001	-1.0666	-0.5737
																		73.65	0.0427	0.0244	-0.0153	0.0351	-0.0717	-0.0015259	-0.058	-0.3235	-0.7309	-1.6068	-1.3382	-1.0635	-0.705		73.65	0.0427	0.0244	-0.0153	0.0351	-0.0717	-0.0015259	-0.058	-0.3235	-0.7309	-1.6068	-1.3382	-1.0635	-0.705
																		73.7	0.0229	0.0076294	-0.0504	0.0427	-0.0656	-0.0091553	-0.0702	-0.2579	-0.7355	-1.4633	-1.3626	-1.0788	-0.6195		73.7	0.0229	0.0076294	-0.0504	0.0427	-0.0656	-0.0091553	-0.0702	-0.2579	-0.7355	-1.4633	-1.3626	-1.0788	-0.6195
																		73.75	-0.0671	-0.0305	-0.0427	0.09	-0.0045776	0.0183	-0.0824	-0.2869	-0.6805	-1.6769	-1.3245	-1.0223	-0.6531		73.75	-0.0671	-0.0305	-0.0427	0.09	-0.0045776	0.0183	-0.0824	-0.2869	-0.6805	-1.6769	-1.3245	-1.0223	-0.6531
																		73.8	-0.0687	-0.0488	0.0122	0.0336	-0.0565	0.0381	-0.0214	-0.2686	-0.7187	-1.68	-1.3046	-0.9918	-0.6393		73.8	-0.0687	-0.0488	0.0122	0.0336	-0.0565	0.0381	-0.0214	-0.2686	-0.7187	-1.68	-1.3046	-0.9918	-0.6393
																		73.85	-0.1099	0.0336	0.0519	-0.0702	-0.0641	0.0443	-0.0839	-0.3036	-0.8423	-1.6068	-1.3611	-1.0666	-0.6653		73.85	-0.1099	0.0336	0.0519	-0.0702	-0.0641	0.0443	-0.0839	-0.3036	-0.8423	-1.6068	-1.3611	-1.0666	-0.6653
																		73.9	-0.0381	0.0107	-0.0504	-0.0458	-0.0091553	0.0030518	-0.0854	-0.2655	-0.7568	-1.561	-1.4252	-1.1032	-0.708		73.9	-0.0381	0.0107	-0.0504	-0.0458	-0.0091553	0.0030518	-0.0854	-0.2655	-0.7568	-1.561	-1.4252	-1.1032	-0.708
																		73.95	0.061	-0.0214	-0.0305	0.0244	-0.0534	0.0259	-0.0488	-0.3418	-0.6897	-1.5305	-1.3397	-1.0742	-0.6592		73.95	0.061	-0.0214	-0.0305	0.0244	-0.0534	0.0259	-0.0488	-0.3418	-0.6897	-1.5305	-1.3397	-1.0742	-0.6592
																		74	0.0443	-0.0305	-0.029	0.0183	0.0259	-0.0305	-0.0854	-0.322	-0.7187	-1.6052	-1.3825	-1.0986	-0.6195		74	0.0443	-0.0305	-0.029	0.0183	0.0259	-0.0305	-0.0854	-0.322	-0.7187	-1.6052	-1.3825	-1.0986	-0.6195
																		74.05	-0.058	-0.0717	-0.0687	0.0137	0.0153	-0.0122	-0.0748	-0.2396	-0.7507	-1.6556	-1.3718	-1.091	-0.6348		74.05	-0.058	-0.0717	-0.0687	0.0137	0.0153	-0.0122	-0.0748	-0.2396	-0.7507	-1.6556	-1.3718	-1.091	-0.6348
																		74.1	-0.0275	0.0351	-0.0366	0	-0.0183	-0.0595	-0.1877	-0.2869	-0.7385	-1.532	-1.3474	-0.9872	-0.6577		74.1	-0.0275	0.0351	-0.0366	0	-0.0183	-0.0595	-0.1877	-0.2869	-0.7385	-1.532	-1.3474	-0.9872	-0.6577
																		74.15	-0.0091553	0.0214	0.0137	0.029	-0.0854	-0.0473	-0.1389	-0.293	-0.6699	-1.474	-1.265	-0.9995	-0.6348		74.15	-0.0091553	0.0214	0.0137	0.029	-0.0854	-0.0473	-0.1389	-0.293	-0.6699	-1.474	-1.265	-0.9995	-0.6348
																		74.2	-0.0122	-0.0427	-0.0229	0.0336	0.0076294	0.0061035	0.0061035	-0.2441	-0.7126	-1.6571	-1.3748	-1.062	-0.5951		74.2	-0.0122	-0.0427	-0.0229	0.0336	0.0076294	0.0061035	0.0061035	-0.2441	-0.7126	-1.6571	-1.3748	-1.062	-0.5951
[truncated: 8,515 more rows]
[truncated: 73 more columns]
