# Supplementary material for: Voltage-gated Na+ currents in human dorsal root ganglion neurons
Source: eLife. 2017 May 16;6:e23235. doi: 10.7554/eLife.23235 (PMC5433841; doi:10.7554/eLife.23235)
Supplement: Figure 2—source data 1. — The data for the Inset to Figure 2A are in columns B-H, with both the total number of neurons counted from frozen sections and the total studied with patch clamp electrophysiology. The data for Figure 2A are in columns K-O. The data for Figure 2B are in columns Q-S. DOI: http://dx.doi.org/10.7554/eLife.23235.006 [file elife-23235-fig2-data1.xlsx]

## Sheet: Figure 2
	Diameter	# of neurons	Fraction of total		recorded (pF converted to diameter)	# of neurons	Fraction of total			capacitance	human #	human fraction	rat #	rat fraction		species	Ration XS/XR	ratio SEM
from frozen sections	20	0	0			1	0.0044843			0	0	0	0	0		Human	1.63	0.14
	25	0	0			0	0			10	0	0	0	0		Rat	0.8652	0.0784
	30	10	0.0018406			1	0.0044843			20	0	0	0	0
	35	33	0.006074			2	0.0089686			30	1	0.0044248	0	0
	40	97	0.0179			5	0.0224			40	3	0.0133	4	0.0909
	45	200	0.0368			18	0.0807			50	4	0.0177	13	0.2955
	50	385	0.0709			25	0.1121			60	9	0.0398	9	0.2045
	55	465	0.0856			31	0.139			70	21	0.0929	8	0.1818
	60	651	0.1198			42	0.1883			80	16	0.0708	1	0.0227
	65	671	0.1235			33	0.148			90	22	0.0973	2	0.0455
	70	698	0.1285			22	0.0987			100	23	0.1018	3	0.0682
	75	636	0.1171			16	0.0717			110	22	0.0973	2	0.0455
	80	533	0.0981			18	0.0807			120	18	0.0796	0	0
	85	407	0.0749			9	0.0404			130	18	0.0796	1	0.0227
	90	265	0.0488			3	0.0135			140	10	0.0442	1	0.0227
	95	186	0.0342			1	0.0044843			150	7	0.031	0	0
	100	83	0.0153			0	0			160	11	0.0487
	105	56	0.0103			0	0			170	6	0.0265
	110	31	0.0057059			0	0			180	6	0.0265
	115	17	0.003129			0	0			190	8	0.0354
	120	6	0.0011044			0	0			200	6	0.0265
	125	1	0.00018406			0	0			210	6	0.0265
	130	1	0.00018406			0	0			220	4	0.0177
	135	0	0			0	0			230	2	0.0088496
	140	0	0			0	0			240	1	0.0044248
	145	1	0.00018406			0	0			250	1	0.0044248
		0	0			0	0			260	1	0.0044248
										270	0	0
											0	0
