# Supplementary material for: Voltage-gated Na+ currents in human dorsal root ganglion neurons
Source: eLife. 2017 May 16;6:e23235. doi: 10.7554/eLife.23235 (PMC5433841; doi:10.7554/eLife.23235)
Supplement: Figure 3—source data 1. — Data for the TTX-R current in the top inset are in columns B-D. Data for the TTX-S current in the bottom inset in are in columns F-H. Pooled response of TTX-R current to inflammatory mediator are in columns J-L. DOI: http://dx.doi.org/10.7554/eLife.23235.008 [file elife-23235-fig3-data1.xlsx]

## Sheet: Figure 3
	Time	XR before IM	XR after IM		Time	XS before	XS after		Time	mean XR	XR SEM
	0	0.1141	0.0388		0	-0.0357	-0.1348		0	-0.0139	0.4465
	0.05	-0.1129	0.1701		0.05	-0.8359	-1.5039		5	0.2534	0.408
	0.1	-2.8711	-1.1837		0.1	1.6037	-0.7348		10	0.0179	0.5561
	0.15	0.2094	0.3129		0.15	1.9064	1.5046		15	0.0603	0.4912
	0.2	1.9495	0.9483		0.2	0.8572	1.4405		20	0.1947	0.4506
	0.25	1.0858	0.269		0.25	0.5154	1.0468		25	0.1131	0.5683
	0.3	0.3949	-0.179		0.3	0.3634	0.8381		30	0.904	0.5981
	0.35	-0.0684	-0.3457		0.35	0.3384	0.6733		35	2.5682	0.4256
	0.4	-0.2612	-0.3219		0.4	0.3525	0.4535		40	3.0668	0.6335
	0.45	-0.2612	-0.4049		0.45	0.2456	0.254		45	4.0653	0.8439
	0.5	-0.1794	-0.4006		0.5	0.1101	0.0318		50	5.6061	1.047
	0.55	-0.1489	-0.2749		0.55	0.1578	0.2039		55	7.9083	1.1309
	0.6	-0.1172	-0.2224		0.6	0.0735	0.2546		60	8.6758	1.253
	0.65	-0.072	-0.2395		0.65	0.021	0.1612		65	9.9792	1.5783
	0.7	0.0067139	-0.1876		0.7	0.1413	0.1038		70	10.6088	1.5676
	0.75	-0.0226	-0.154		0.75	0.0613	0.0635		75	11.8346	1.488
	0.8	0.025	-0.1351		0.8	0.0772	0.0702		80	12.6826	1.6178
	0.85	-0.0214	-0.1711		0.85	0.0223	0.0342		85	13.6368	1.4457
	0.9	-0.0122	-0.107		0.9	0.0351	0.0709		90	14.1009	1.4529
	0.95	0.0464	-0.0625		0.95	0.0198	0.0709		95	14.5464	1.4357
	1	0.0708	-0.0576		1	0.0363	0.0843		100	15.1886	1.514
	1.05	-0.025	-0.0179		1.05	0.0473	0.1246		105	15.536	1.2671
	1.1	0.0372	-0.0759		1.1	0.0674	0.1063		110	15.7544	1.4972
	1.15	0.0482	-0.1003		1.15	-0.0394	0.0599		115	15.8349	1.3837
	1.2	0.0372	-0.0442		1.2	0.0229	0.0641		120	16.3654	1.4637
	1.25	0.0238	-0.0417		1.25	0.0827	0.1319		125
	1.3	0.0909	-0.0582		1.3	0.054	0.1178		130
	1.35	0.0427	-0.0093682		1.35	0.018	0.0953		135
	1.4	0.0458	-0.0411		1.4	-0.0626	0.0654		140
	1.45	0.0537	-0.0081475		1.45	0.0186	0.0043226		145
	1.5	-0.0018311	-0.0063164		1.5	0.0912	0.004933
	1.55	0.0299	-0.0399		1.55	-0.0888	-0.0549
	1.6	0.0793	-0.0686		1.6	0.0253	0.0507
	1.65	0.1001	-0.0234		1.65	0.057	0.1392
	1.7	0.1331	-0.0539		1.7	0.0168	0.0251
	1.75	0.0781	0.0211		1.75	-0.00093967	0.0538
	1.8	0.0714	0.0523		1.8	0.0589	-0.0177
	1.85	0.0030518	0.0071113		1.85	0.0546	-0.0011706
	1.9	0.0275	-0.0606		1.9	-0.0186	0.0104
	1.95	0.1459	-0.057		1.95	-0.0327	0.0843
	2	0.1056	0.0218		2	0.0284	0.0123
	2.05	0.0842	-0.0216		2.05	0.0491	0.0824
	2.1	0.0537	0.0382		2.1	0.021	0.0043226
	2.15	0.0042725	-0.06		2.15	0.0503	0.116
	2.2	0.105	-0.0063164		2.2	0.01	0.0452
	2.25	0.0916	-0.0069268		2.25	-0.0113	0.0141
	2.3	0.014	-0.0112		2.3	-0.0168	-0.0732
	2.35	0.0732	-0.0167		2.35	0.0339	0.0165
	2.4	0.1178	-0.0149		2.4	0.0503	0.0336
	2.45	0.0964	-0.0551		2.45	-0.0315	0.0483
	2.5	0.0757	-0.0783		2.5	0.0534	0.0239
	2.55	0.0836	0.015		2.55	0.0406	0.0239
	2.6	0.1294	-0.0283		2.6	0.0302	0.0361
	2.65	0.0916	-0.0368		2.65	0.0039432	0.0904
	2.7	0.0647	-0.0081475		2.7	-0.054	0.0123
	2.75	0.1355	0.006501		2.75	0.0442	0.0452
	2.8	0.0769	0.0279		2.8	0.0094363	-0.0268
	2.85	0.1154	-0.0161		2.85	-0.0174	-0.003612
	2.9	0.0952	0.0334		2.9	0.00089139	-0.0158
	2.95	0.0513	0.0285		2.95	0.0485	-0.0457
	3	0.0714	-0.0258		3	-0.0223	-0.0537
	3.05	0.0861	0.0169		3.05	0.0082156	0.0324
	3.1	0.0775	0.0266		3.1	0.0204	0.0519
	3.15	0.1263	-0.0155		3.15	0.0436	0.0159
	3.2	0.2057	-0.0161		3.2	-0.0736	0.0018812
	3.25	0.1398	-0.0124		3.25	-0.0687	0.0367
	3.3	0.0439	0.00039744		3.3	0.0137	0.0934
	3.35	0.0739	-0.0704		3.35	0.0839	-0.0653
	3.4	0.1904	-0.024		3.4	0.0656	0.0532
	3.45	0.1196	-0.0093682		3.45	0.0082156	0.0458
	3.5	0.0323	-0.0252		3.5	-0.0168	0.0251
	3.55	0.0745	0.0889		3.55	0.0131	0.0525
	3.6	0.08	0.0431		3.6	-0.0772	0.004933
	3.65	0.1086	0.0071113		3.65	0.1095	0.0159
	3.7	0.0989	-0.0387		3.7	0.09	0.0532
	3.75	0.1019	-0.0332		3.75	-0.0174	0.0776
	3.8	0.0818	-0.0204		3.8	0.029	0.0416
	3.85	0.1044	-0.0136		3.85	-0.015	-0.0274
	3.9	0.0995	-0.0393		3.9	-0.0296	-0.0164
	3.95	0.1196	0.0071113		3.95	-0.0205	0.0147
	4	0.0659	-0.0576		4	0.0821	-0.0323
	4.05	0.0879	-0.0222		4.05	0.0339	0.0336
	4.1	0.1404	0.0303		4.1	-0.0211	0.0617
	4.15	0.1544	0.0254		4.15	0.0094363	0.0159
	4.2	0.0867	0.0437		4.2	0.0369	-0.0262
	4.25	0.1215	0.0675		4.25	0.0241	-0.0543
	4.3	0.0989	-0.0387		4.3	0.0247	0.0165
	4.35	0.1093	-0.0118		4.35	-0.0547	0.0629
	4.4	0.174	0.0040596		4.4	-0.0027707	0.0782
	4.45	0.0586	0.0193		4.45	-0.0064328	0.0336
	4.5	0.1465	0.0291		4.5	-0.0968	-0.0128
	4.55	0.0665	-0.021		4.55	-0.0949	-0.1177
	4.6	0.0256	-0.0155		4.6	0.0039432	-0.0634
	4.65	0.1349	0.0211		4.65	0.0613	-0.0524
	4.7	0.0977	0.0291		4.7	0.0497	0.047
	4.75	0.0739	-0.0069268		4.75	-0.0327	0.0361
	4.8	0.0586	-0.0112		4.8	0.0051639	0.0495
	4.85	0.1355	-0.0197		4.85	0.09	-0.0463
	4.9	0.0909	0.006501		4.9	-0.0308	-0.0634
	4.95	0.1288	-0.0716		4.95	-0.1181	0.03
	5	0.0531	-0.0167		5	-0.0589	0.0141
	5.05	0.0818	0.0419		5.05	-0.0199	0.0855
	5.1	0.1056	0.0169		5.1	0.0735	0.0544
	5.15	0.1349	0.0016181		5.15	0.0015017	-0.0158
	5.2	0.1044	-0.0448		5.2	-0.0082639	-0.0506
	5.25	0.025	-0.0594		5.25	0.0069949	-0.0451
	5.3	0.0702	-0.0063164		5.3	-0.0241	0.0141
	5.35	0.1569	0.0462		5.35	-0.0424	0.066
	5.4	0.0818	0.0529		5.4	0.01	0.0165
	5.45	0.1361	0.0040596		5.45	0.0339	-0.0421
	5.5	0.1373	-0.057		5.5	0.0564	-0.0726
	5.55	0.0671	0.0040596		5.55	-0.0382	-0.0060534
	5.6	0.0903	-0.0173		5.6	-0.0443	0.0098158
	5.65	0.127	0.0376		5.65	-0.0461	-0.025
	5.7	0.0574	-0.0545		5.7	0.0595	-0.0195
	5.75	0.0519	-0.0735		5.75	-0.018	-0.0122
	5.8	0.1367	-0.0136		5.8	-0.0455	0.0812
	5.85	0.141	-0.0050957		5.85	-0.0088742	-0.0433
	5.9	0.1111	-0.0087578		5.9	0.0406	-0.0231
	5.95	0.0586	-0.0417		5.95	0.0729	-0.0189
	6	0.0726	0.0279		6	0.0961	-0.0244
	6.05	0.1135	-0.0143		6.05	0.0448	0.0318
	6.1	0.1428	-0.0527		6.1	-0.0614	0.0043226
	6.15	0.1007	0.0651		6.15	-0.0809	-0.028
	6.2	0.1038	0.0205		6.2	-0.0571	-0.0842
	6.25	0.1074	-0.0179		6.25	-0.0144	-0.0604
	6.3	0.0757	-0.0118		6.3	0.0387	-0.0354
	6.35	0.0842	0.0486		6.35	0.0674	0.044
	6.4	0.1239	0.008332		6.4	0.0393	0.0312
	6.45	0.1318	0.012		6.45	-0.0791	-0.0415
	6.5	0.094	0.0498		6.5	0.00089139	-0.0195
	6.55	0.1575	0.073		6.55	0.0162	-0.0732
	6.6	0.1379	-0.0692		6.6	0.0534	0.0355
	6.65	0.0293	-0.0277		6.65	-0.0547	0.1563
	6.7	0.0787	-0.0057061		6.7	0.0107	0.0348
	6.75	0.152	0.0175		6.75	0.0223	-0.0585
	6.8	0.1062	0.0608		6.8	0.0277	-0.0072741
	6.85	0.0916	0.0205		6.85	-0.0247	-0.00056019
	6.9	0.1147	0.0138		6.9	-0.0064328	-0.0023913
	6.95	0.1209	-0.013		6.95	0.0418	0.022
	7	0.0775	-0.0509		7	0.057	-0.0323
	7.05	0.0305	0.015		7.05	-0.0363	0.0135
	7.1	0.13	0.0022285		7.1	0.0039432	0.0336
	7.15	0.1007	-0.0075371		7.15	-0.0193	-0.039
	7.2	0.0818	0.0211		7.2	0.0107	-0.0066637
	7.25	0.0665	-0.0332		7.25	0.0296	0.0422
	7.3	0.1331	-0.0612		7.3	0.0271	0.0257
	7.35	0.1996	0.0058906		7.35	-0.1413	0.0635
	7.4	0.1178	0.1255		7.4	-0.0736	0.0611
	7.45	0.1294	0.0046699		7.45	0.0039432	-0.0207
	7.5	0.0409	-0.0429		7.5	-0.0626	-0.0274
	7.55	0.0427	-0.0326		7.55	0.018	-0.0408
	7.6	0.1038	0.012		7.6	0.0473	0.0123
	7.65	0.1544	0.0016181		7.65	-0.0363	0.0141
	7.7	0.0623	-0.0081475		7.7	-0.0357	0.0544
	7.75	0.0128	-0.0057061		7.75	-0.0094846	-0.0433
	7.8	0.1428	-0.0747		7.8	-0.0254	-0.0366
	7.85	0.1941	-0.0551		7.85	0.0784	-0.0201
	7.9	0.2258	0.0395		7.9	0.0668	-0.0146
	7.95	0.1776	-0.0057061		7.95	-0.0076535	0.0312
	8	0.05	0.0126		8	0.0418	0.0116
	8.05	0.0458	0.0785		8.05	0.0552	0.0892
	8.1	0.0995	0.0058906		8.1	-0.0431	-0.108
	8.15	0.0275	0.0358		8.15	0.0662	-0.0653
	8.2	0.1221	0.045		8.2	0.0125	0.0318
	8.25	0.1807	-0.0161		8.25	-0.0351	-0.0164
	8.3	0.0763	0.0303		8.3	-0.0461	0.116
	8.35	0.0036621	0.0437		8.35	-0.0211	0.1124
	8.4	0.1758	0.0309		8.4	0.0308	-0.0512
	8.45	0.1086	-0.0326		8.45	0.0174	0.019
	8.5	0.1587	-0.0368		8.5	-0.0638	0.0965
	8.55	0.1483	-0.0044854		8.55	0.0076053	-0.0793
	8.6	0.0714	0.0541		8.6	0.0069949	-0.1177
	8.65	0.0732	-0.0143		8.65	-0.0284	-0.1037
	8.7	0.0549	-0.0112		8.7	0.0393	-0.0231
	8.75	0.1135	0.0028388		8.75	0.0107	-0.0122
	8.8	0.1337	0.034		8.8	-0.0693	0.0513
	8.85	0.1221	-0.0472		8.85	-0.0571	0.0544
	8.9	0.0348	0.015		8.9	-0.029	0.0611
	8.95	0.0964	0.0028388		8.95	-0.0088742	0.0275
	9	0.1526	-0.0307		9	-0.0388	-0.0274
	9.05	0.1245	-0.0722		9.05	0.0113	-0.0311
	9.1	0.058	0.0559		9.1	0.0057742	0.0611
	9.15	0.1398	0.048		9.15	-0.0632	-0.0537
	9.2	0.08	-0.0155		9.2	-0.1718	-0.0366
	9.25	0.1605	0.045		9.25	-0.0144	-0.0494
	9.3	0.1013	0.0095527		9.3	0.0351	-0.0366
	9.35	0.1367	-0.0050957		9.35	0.0802	0.0214
	9.4	0.1068	-0.0118		9.4	0.0021121	0.0416
	9.45	0.0128	0.0358		9.45	0.0552	-0.0177
	9.5	0.0916	0.0095527		9.5	0.0277	-0.0604
	9.55	0.1398	-0.0093682		9.55	-0.00155	0.0214
	9.6	0.0916	-0.0185		9.6	-0.0699	0.0397
	9.65	0.0775	-0.0191		9.65	-0.1084	-0.0097155
	9.7	0.1135	0.0285		9.7	-0.076	-0.0354
	9.75	0.1862	0.0559		9.75	0.0082156	0.0293
	9.8	0.1532	-0.0362		9.8	-0.0583	0.1154
	9.85	0.0726	-0.021		9.85	-0.0021604	-0.0023913
	9.9	0.0659	-0.0301		9.9	0.0558	-0.0555
	9.95	0.0714	0.0071113		9.95	0.0387	0.0178
	10	0.0336	-0.0326		10	-0.0315	-0.0396
	10.05	0.1624	0.0071113		10.05	-0.0119	-0.0115
	10.1	0.1471	0.0474		10.1	0.0589	-0.0482
	10.15	0.0983	-0.0026543		10.15	0.01	0.004933
	10.2	0.083	-0.0167		10.2	-0.0699	-0.0793
	10.25	0.0806	-0.0075371		10.25	-0.0101	-0.014
	10.3	0.1209	0.0627		10.3	-0.0321	-0.0017809
	10.35	0.1514	0.0285		10.35	-0.0302	-0.0769
	10.4	0.1123	0.0376		10.4	-0.0082639	0.0336
	10.45	0.119	-0.0484		10.45	-0.0357	0.0312
	10.5	0.1007	-0.0588		10.5	-0.0229	0.0031019
	10.55	0.1074	0.0144		10.55	-0.0339	-0.0103
	10.6	0.1215	0.0688		10.6	-0.1255	0.0073744
	10.65	0.1154	0.0492		10.65	0.0339	-0.014
	10.7	0.0549	0.0388		10.7	-0.0302	-0.0543
	10.75	0.1422	-0.0087578		10.75	-0.0406	-0.0177
	10.8	0.105	0.0175		10.8	-0.0302	0.0709
	10.85	0.1935	0.048		10.85	0.0051639	0.1252
	10.9	0.2777	0.2329		10.9	-0.1694	-0.169
	10.95	0.4285	0.4563		10.95	0.0918	-0.1477
	11	0.484	0.4252		11	0.068	0.047
	11.05	0.7001	0.5113		11.05	-0.1053	0.113
	11.1	0.4919	0.3794		11.1	-0.2091	-0.1391
	11.15	0.2039	0.3135		11.15	-0.2158	-0.3936
	11.2	0.2502	0.2073		11.2	-0.3855	-0.6732
	11.25	0.2277	0.1615		11.25	-0.5722	-0.8288
	11.3	0.2045	0.0187		11.3	-0.7492	-1.0223
	11.35	0.1624	0.0046699		11.35	-0.9922	-1.0583
	11.4	0.0281	0.00039744		11.4	-0.9622	-1.1987
	11.45	0.0385	-0.1211		11.45	-1.08	-1.2817
	11.5	-0.0903	-0.187		11.5	-1.0825	-1.4001
	11.55	-0.144	-0.2682		11.55	-1.185	-1.4453
	11.6	-0.1569	-0.3969		11.6	-1.2546	-1.5686
	11.65	-0.2167	-0.5019		11.65	-1.2467	-1.6052
	11.7	-0.3467	-0.599		11.7	-1.185	-1.5783
	11.75	-0.3461	-0.7223		11.75	-1.1783	-1.6253
	11.8	-0.4523	-0.7625		11.8	-1.3083	-1.5997
	11.85	-0.5255	-0.8034		11.85	-1.3309	-1.5661
	11.9	-0.528	-0.9621		11.9	-1.2595	-1.4825
	11.95	-0.6061	-0.992		11.95	-1.2644	-1.5802
	12	-0.7147	-1.0604		12	-1.1521	-1.585
	12.05	-0.7379	-1.1574		12.05	-1.1881	-1.4849
	12.1	-0.8099	-1.2148		12.1	-1.1612	-1.466
	12.15	-0.8936	-1.2789		12.15	-1.1539	-1.4276
	12.2	-0.8368	-1.3888		12.2	-1.1649	-1.3574
	12.25	-0.9412	-1.4315		12.25	-1.1905	-1.3446
	12.3	-0.9735	-1.5267		12.3	-1.1307	-1.3439
	12.35	-0.9973	-1.5627		12.35	-1.0257	-1.3012
	12.4	-1.0303	-1.6762		12.4	-0.9616	-1.2774
	12.45	-1.1426	-1.636		12.45	-0.9946	-1.2188
	12.5	-1.1072	-1.7025		12.5	-0.8939	-1.2506
	12.55	-1.1774	-1.7483		12.55	-0.8499	-1.1163
	12.6	-1.3074	-1.7507		12.6	-0.9928	-1.0681
	12.65	-1.3434	-1.8111		12.65	-1.0135	-1.0748
	12.7	-1.2842	-1.8752		12.7	-0.9055	-1.0168
	12.75	-1.3428	-1.9851		12.75	-0.8512	-1.0034
	12.8	-1.3788	-1.979		12.8	-0.7535	-1.0461
	12.85	-1.4154	-2.0547		12.85	-0.7761	-1.0168
	12.9	-1.4575	-2.0553		12.9	-0.7852	-0.9118
	12.95	-1.5772	-2.1157		12.95	-0.7456	-0.9533
	13	-1.5192	-2.0571		13	-0.7169	-0.7897
	13.05	-1.4685	-2.0913		13.05	-0.8097	-0.7855
	13.1	-1.5027	-2.1969		13.1	-0.7138	-0.7934
	13.15	-1.5991	-2.167		13.15	-0.643	-0.6781
	13.2	-1.6034	-2.2207		13.2	-0.5582	-0.7775
	13.25	-1.5454	-2.2573		13.25	-0.5356	-0.819
	13.3	-1.6583	-2.3177		13.3	-0.615	-0.7745
	13.35	-1.7273	-2.3147		13.35	-0.662	-0.6787
	13.4	-1.7694	-2.3342		13.4	-0.5686	-0.6793
	13.45	-1.6553	-2.3159		13.45	-0.4819	-0.614
	13.5	-1.6388	-2.3189		13.5	-0.455	-0.6781
	13.55	-1.684	-2.405		13.55	-0.4856	-0.6195
	13.6	-1.7334	-2.3958		13.6	-0.5655	-0.6597
	13.65	-1.8848	-2.3629		13.65	-0.5014	-0.5621
	13.7	-1.7706	-2.4483		13.7	-0.477	-0.5749
	13.75	-1.7883	-2.4074		13.75	-0.4489	-0.545
	13.8	-1.8286	-2.4038		13.8	-0.4245	-0.4852
	13.85	-1.8359	-2.4782		13.85	-0.3769	-0.5328
	13.9	-1.8085	-2.5063		13.9	-0.3232	-0.5407
	13.95	-1.9293	-2.4581		13.95	-0.3531	-0.559
	14	-1.8652	-2.4972		14	-0.4135	-0.415
	14.05	-1.8079	-2.485		14.05	-0.4538	-0.4528
	14.1	-1.8811	-2.5082		14.1	-0.3818	-0.5285
	14.15	-1.9171	-2.5228		14.15	-0.3629	-0.3747
	14.2	-1.919	-2.4764		14.2	-0.3385	-0.2832
	14.25	-1.8878	-2.5252		14.25	-0.3275	-0.3045
	14.3	-1.9025	-2.4679		14.3	-0.3592	-0.4449
	14.35	-1.9476	-2.4703		14.35	-0.344	-0.3643
	14.4	-1.9031	-2.4831		14.4	-0.2707	-0.3967
	14.45	-1.8457	-2.4972		14.45	-0.2609	-0.3649
	14.5	-1.9055	-2.5167		14.5	-0.2762	-0.3875
	14.55	-2.0154	-2.5027		14.55	-0.192	-0.3887
	14.6	-1.9598	-2.5338		14.6	-0.2768	-0.3356
	14.65	-1.9794	-2.5381		14.65	-0.3195	-0.3924
	14.7	-1.9635	-2.4148		14.7	-0.4026	-0.3277
	14.75	-1.9995	-2.4666		14.75	-0.2921	-0.2728
	14.8	-1.8951	-2.4612		14.8	-0.278	-0.2606
	14.85	-1.9147	-2.4612		14.85	-0.3366	-0.2093
	14.9	-1.9489	-2.4837		14.9	-0.1981	-0.2716
	14.95	-1.9946	-2.5167		14.95	-0.3177	-0.321
	15	-1.9574	-2.477		15	-0.2732	-0.31
	15.05	-1.9788	-2.4941		15.05	-0.2524	-0.2453
	15.1	-1.9281	-2.4441		15.1	-0.1688	-0.2001
	15.15	-1.944	-2.4288		15.15	-0.2207	-0.2325
	15.2	-2.0453	-2.4685		15.2	-0.1871	-0.3167
	15.25	-1.9739	-2.5197		15.25	-0.231	-0.1397
	15.3	-1.9714	-2.4648		15.3	-0.1511	-0.1721
	15.35	-2.0264	-2.4141		15.35	-0.1517	-0.26
	15.4	-1.9782	-2.4178		15.4	-0.2231	-0.2935
	15.45	-1.9727	-2.394		15.45	-0.2457	-0.3558
	15.5	-2.0233	-2.4154		15.5	-0.1981	-0.2746
	15.55	-1.9324	-2.4361		15.55	-0.2158	-0.1959
	15.6	-1.9849	-2.3788		15.6	-0.1157	-0.1824
	15.65	-2.0117	-2.4111		15.65	-0.1615	-0.177
	15.7	-1.9037	-2.4056		15.7	-0.1303	-0.213
	15.75	-1.9531	-2.4038		15.75	-0.1261	-0.2343
	15.8	-1.9666	-2.3342		15.8	-0.1486	-0.1306
	15.85	-1.8927	-2.3489		15.85	-0.1468	-0.1519
	15.9	-1.9128	-2.3281		15.9	-0.1724	-0.1257
	15.95	-2.0294	-2.394		15.95	-0.1432	-0.1507
	16	-1.9983	-2.3781		16	-0.1547	-0.1434
	16.05	-1.9525	-2.3513		16.05	-0.1645	-0.1196
	16.1	-1.9147	-2.3446		16.1	-0.2201	-0.1617
	16.15	-1.9055	-2.2793		16.15	-0.1132	-0.1879
	16.2	-1.9611	-2.2323		16.2	-0.1517	-0.0988
	16.25	-1.9836	-2.2585		16.25	-0.1505	-0.1721
	16.3	-1.9513	-2.3312		16.3	-0.0797	-0.1763
	16.35	-1.8915	-2.3031		16.35	-0.1572	-0.1269
	16.4	-1.9196	-2.2072		16.4	-0.1462	-0.1397
	16.45	-1.9055	-2.2072		16.45	-0.0296	-0.1397
	16.5	-1.8579	-2.2091		16.5	-0.1352	-0.1208
	16.55	-1.9342	-2.264		16.55	-0.0534	-0.0854
	16.6	-1.9348	-2.2231		16.6	-0.0394	-0.1635
	16.65	-1.8915	-2.2109		16.65	-0.0821	-0.2081
	16.7	-1.8427	-2.2262		16.7	-0.206	-0.1159
	16.75	-1.9031	-2.1987		16.75	-0.1187	-0.1214
	16.8	-1.8951	-2.1517		16.8	-0.112	-0.1849
	16.85	-1.8616	-2.1016		16.85	-0.1065	-0.147
	16.9	-1.8475	-2.134		16.9	-0.1456	-0.0897
	16.95	-1.8085	-2.1523		16.95	-0.0571	-0.1074
	17	-1.889	-2.1249		17	-0.054	-0.075
	17.05	-1.8378	-2.0388		17.05	-0.0064328	-0.1208
	17.1	-1.9006	-2.0522		17.1	-0.054	-0.0872
	17.15	-1.8628	-2.1242		17.15	-0.0437	-0.1306
	17.2	-1.7651	-2.1084		17.2	-0.145	-0.1391
	17.25	-1.7889	-2.0589		17.25	-0.1102	0.0024915
	17.3	-1.7859	-2.1224		17.3	-0.2091	-0.0078845
	17.35	-1.7871	-2.0675		17.35	-0.1053	-0.0762
	17.4	-1.7456	-2.0724		17.4	0.006995	-0.0903
	17.45	-1.7749	-2.0644		17.45	-0.0272	-0.072
	17.5	-1.8323	-2.0217		17.5	-0.0815	-0.0842
	17.55	-1.8555	-2.0565		17.55	-0.0772	-0.036
	17.6	-1.767	-1.9655		17.6	-0.0125	-0.1037
	17.65	-1.7694	-2.0058		17.65	-0.0131	-0.119
	17.7	-1.6559	-1.9686		17.7	-0.1529	-0.1055
	17.75	-1.7456	-1.9478		17.75	-0.1053	-0.1153
	17.8	-1.7365	-1.9301		17.8	-0.0693	0.0159
	17.85	-1.7145	-1.9961		17.85	-0.1389	-0.0848
	17.9	-1.7584	-1.9533		17.9	0.0143	-0.072
	17.95	-1.7011	-1.9869		17.95	-0.0394	-0.1159
	18	-1.6834	-1.8679		18	-0.1432	-0.0659
	18.05	-1.684	-1.9137		18.05	-0.0235	-0.0506
	18.1	-1.6998	-1.8996		18.1	-0.1151	-0.086
	18.15	-1.7255	-1.8667		18.15	-0.1261	-0.122
	18.2	-1.8353	-1.8752		18.2	-0.0168	-0.0628
	18.25	-1.7444	-1.8984		18.25	-0.0357	-0.0598
	18.3	-1.6437	-1.8667		18.3	-0.12	-0.0744
	18.35	-1.64	-1.8709		18.35	-0.0394	-0.0872
	18.4	-1.6882	-1.8288		18.4	-0.0919	-0.0988
	18.45	-1.7291	-1.8551		18.45	-0.0516	-0.0494
	18.5	-1.6119	-1.8215		18.5	-0.1084	-0.0494
	18.55	-1.5515	-1.8453		18.55	-0.1023	-0.0549
	18.6	-1.6516	-1.8416		18.6	-0.1529	-0.0616
	18.65	-1.6681	-1.7348		18.65	-0.1041	-0.0799
	18.7	-1.6412	-1.7672		18.7	0.04	-0.0854
	18.75	-1.7279	-1.7245		18.75	-0.0272	-0.0164
	18.8	-1.6626	-1.7489		18.8	0.0063846	-0.0164
	18.85	-1.5802	-1.7824		18.85	-0.0614	-0.0714
	18.9	-1.6095	-1.7928		18.9	-0.0351	-0.0347
	18.95	-1.6455	-1.7702		18.95	-0.073	-0.1116
	19	-1.543	-1.6762		19	-0.1114	-0.1263
	19.05	-1.5436	-1.6323		19.05	-0.0131	-0.1721
	19.1	-1.5564	-1.7025		19.1	-0.0418	0.047
	19.15	-1.5833	-1.6335		19.15	-0.0272	-0.0103
	19.2	-1.6473	-1.7092		19.2	-0.1432	-0.0078845
	19.25	-1.6217	-1.7647		19.25	-0.1639	-0.147
	19.3	-1.5167	-1.6683		19.3	-0.0827	-0.0885
	19.35	-1.5161	-1.6488		19.35	-0.0778	-0.0665
	19.4	-1.5601	-1.7031		19.4	-0.0614	-0.0854
	19.45	-1.5326	-1.6665		19.45	0.008826	-0.0439
	19.5	-1.4514	-1.5951		19.5	-0.0608	0.0525
	19.55	-1.5088	-1.5688		19.55	-0.015	-0.1525
	19.6	-1.4655	-1.5371		19.6	-0.0919	-0.1513
	19.65	-1.4661	-1.5645		19.65	-0.0437	-0.0476
	19.7	-1.5479	-1.6158		19.7	-0.1126	-0.083
	19.75	-1.5387	-1.5212		19.75	-0.0748	-0.0909
	19.8	-1.4282	-1.5511		19.8	-0.0333	-0.1629
	19.85	-1.4447	-1.5853		19.85	-0.0943	-0.0732
	19.9	-1.4813	-1.5609		19.9	-0.0186	-0.0164
	19.95	-1.5009	-1.6152		19.95	-0.0345	-0.0939
	20	-1.5393	-1.5365		20	-0.0601	-0.0946
	20.05	-1.3849	-1.5487		20.05	-0.018	-0.0793
	20.1	-1.3898	-1.4876		20.1	-0.0919	-0.0946
	20.15	-1.4392	-1.4535		20.15	0.0906	-0.0213
	20.2	-1.4441	-1.4095		20.2	0.0363	0.0422
	20.25	-1.3959	-1.4822		20.25	-0.0699	0.0403
	20.3	-1.4282	-1.5023		20.3	0.0174	-0.0078845
	20.35	-1.4117	-1.4858		20.35	0.0314	-0.1501
	20.4	-1.4038	-1.4248		20.4	-0.109	-0.1666
	20.45	-1.4081	-1.4632		20.45	-0.1444	-0.05
	20.5	-1.33	-1.4925		20.5	-0.1029	-0.0817
	20.55	-1.3733	-1.4419		20.55	0.0339	0.0281
	20.6	-1.3879	-1.4608		20.6	0.0223	0.0257
	20.65	-1.3763	-1.4577		20.65	-0.0974	-0.003612
	20.7	-1.402	-1.4529		20.7	-0.1157	-0.1147
	20.75	-1.4087	-1.3698		20.75	-0.0516	-0.0665
	20.8	-1.308	-1.4095		20.8	-0.0693	-0.0317
	20.85	-1.3275	-1.4052		20.85	0.00089145	-0.0524
	20.9	-1.2982	-1.3735		20.9	-0.0571	-0.0628
	20.95	-1.344	-1.4327		20.95	-0.0144	-0.0616
	21	-1.2799	-1.3906		21	0.0277	-0.0604
	21.05	-1.3355	-1.3692		21.05	-0.0742	-0.0506
	21.1	-1.3818	-1.365		21.1	-0.1377	0.077
	21.15	-1.2903	-1.3918		21.15	-0.0888	-0.0579
	21.2	-1.3873	-1.3387		21.2	-0.0583	-0.0683
	21.25	-1.2677	-1.3412		21.25	0.0546	-0.1239
	21.3	-1.2329	-1.3631		21.3	-0.003381	-0.0476
	21.35	-1.2183	-1.3033		21.35	0.0015018	0.0654
	21.4	-1.2689	-1.3088		21.4	0.0186	-0.0323
	21.45	-1.3214	-1.3418		21.45	-0.051	-0.0421
	21.5	-1.3239	-1.2459		21.5	-0.101	-0.0555
	21.55	-1.2592	-1.224		21.55	-0.0901	-0.0842
	21.6	-1.3037	-1.2966		21.6	-0.073	-0.0219
	21.65	-1.2665	-1.2936		21.65	-0.0498	-0.0909
	21.7	-1.2408	-1.2868		21.7	-0.0882	-0.0708
	21.75	-1.2524	-1.2368		21.75	-0.0534	0.0116
	21.8	-1.1823	-1.2228		21.8	-0.0223	-0.0488
	21.85	-1.2183	-1.3064		21.85	-0.098	-0.0347
	21.9	-1.2677	-1.1941		21.9	-0.1462	0.0092053
	21.95	-1.2463	-1.2124		21.95	0.0461	0.0123
	22	-1.167	-1.2325		22	-0.0485	-0.0299
	22.05	-1.1536	-1.3058		22.05	-0.0058224	-0.0023913
	22.1	-1.1578	-1.1959		22.1	-0.0797	-0.0946
	22.15	-1.1578	-1.1343		22.15	-0.0467	-0.1336
	22.2	-1.3104	-1.1764		22.2	-0.1096	-0.1391
	22.25	-1.2372	-1.2704		22.25	-0.0882	-0.0078845
	22.3	-1.1621	-1.188		22.3	0.0149	-0.0048327
	22.35	-1.109	-1.1623		22.35	-0.0394	-0.0164
	22.4	-1.1548	-1.13		22.4	-0.1486	-0.0189
	22.45	-1.1926	-1.1709		22.45	-0.0205	-0.0695
	22.5	-1.1188	-1.1385		22.5	-0.00032926	-0.0408
	22.55	-1.1542	-1.1831		22.55	-0.0693	-0.0262
	22.6	-1.1249	-1.1654		22.6	-0.1175	-0.0653
	22.65	-1.2109	-1.133		22.65	-0.0327	-0.119
	22.7	-1.2463	-1.152		22.7	-0.0156	-0.1446
	22.75	-1.1218	-1.1281		22.75	-0.0455	-0.0146
	22.8	-1.0449	-1.1776		22.8	-0.0467	-0.0189
	22.85	-1.1151	-1.1501		22.85	-0.0021603	-0.0023913
	22.9	-1.1304	-1.0348		22.9	-0.1047	-0.003612
	22.95	-1.1176	-1.1013		22.95	-0.1267	-0.0268
	23	-1.1401	-1.0665		23	-0.1218	-0.0299
	23.05	-1.0577	-1.1013		23.05	-0.0711	-0.0103
	23.1	-1.0767	-1.1263		23.1	0.0345	-0.0207
	23.15	-1.145	-1.0793		23.15	0.0595	-0.1837
	23.2	-1.1078	-1.072		23.2	-0.0296	-0.0708
	23.25	-1.098	-1.0451		23.25	-0.0876	-0.0506
	23.3	-1.098	-1.0976		23.3	-0.0284	-0.0549
	23.35	-1.0541	-1.0671		23.35	-0.0443	-0.0152
	23.4	-1.1212	-1.0604		23.4	-0.0919	-0.0097154
	23.45	-1.084	-0.9914		23.45	0.0284	-0.0524
	23.5	-1.0852	-1.0323		23.5	-0.0998	-0.0311
	23.55	-1.1169	-1.0512		23.55	-0.1242	-0.0677
	23.6	-1.0321	-1.0506		23.6	-0.0088742	-0.025
	23.65	-1.015	-1.058		23.65	-0.0748	0.0477
	23.7	-1.087	-1.0451		23.7	-0.0803	-0.0665
	23.75	-1.0291	-1.0183		23.75	-0.0070431	-0.0653
	23.8	-0.9564	-0.9969		23.8	-0.0431	-0.0592
	23.85	-1.0571	-0.9591		23.85	-0.1023	0.011
	23.9	-1.0547	-1.0372		23.9	0.0204	-0.0048326
	23.95	-1.0663	-1.0122		23.95	0.0808	0.0507
	24	-1.0474	-0.9633		24	-0.0266	-0.0030016
	24.05	-0.9808	-1.0177		24.05	-0.1157	-0.0177
	24.1	-1.0156	-0.9945		24.1	-0.0345	-0.0115
	24.15	-0.9705	-1.0012		24.15	-0.0406	-0.0561
	24.2	-1.0107	-0.9316		24.2	-0.0797	-0.1037
	24.25	-0.9625	-0.9603		24.25	-0.0382	-0.0659
	24.3	-0.9381	-0.9341		24.3	-0.1432	0.0281
	24.35	-0.9918	-1		24.35	-0.0241	0.0635
	24.4	-1.0046	-0.9835		24.4	-0.065	-0.072
	24.45	-0.9796	-0.9768		24.45	-0.0321	-0.0653
	24.5	-0.9552	-0.9206		24.5	-0.015	-0.0726
	24.55	-0.968	-0.9914		24.55	-0.0589	-0.0091051
	24.6	-0.9406	-0.9768		24.6	-0.1016	0.0202
	24.65	-0.9503	-0.9011		24.65	0.0802	-0.0671
	24.7	-0.976	-0.9481		24.7	-0.0412	-0.0225
	24.75	-1.0028	-0.9109		24.75	-0.2054	0.0012709
	24.8	-0.9601	-0.8687		24.8	-0.0583	-0.1208
	24.85	-0.8936	-0.9469		24.85	-0.0168	-0.0457
	24.9	-0.9692	-0.9127		24.9	-0.0125	0.0196
	24.95	-0.8875	-0.8498		24.95	-0.1157	0.0647
	25	-0.9088	-0.9048		25	-0.109	0.0202
	25.05	-0.9229	-0.9377		25.05	-0.1499	-0.0292
	25.1	-0.9595	-0.9395		25.1	0.018	0.0629
	25.15	-0.976	-0.9426		25.15	-0.0113	0.0147
	25.2	-0.9314	-0.9731		25.2	0.0302	-0.0695
	25.25	-0.8887	-0.8858		25.25	-0.04	-0.0213
	25.3	-0.921	-0.9939		25.3	-0.1047	-0.0439
	25.35	-0.8691	-0.9255		25.35	-0.0803	-0.0964
	25.4	-0.9137	-0.8297		25.4	-0.0357	-0.0463
	25.45	-0.8606	-0.848		25.45	-0.0736	-0.007274
	25.5	-0.9113	-0.8974		25.5	-0.0522	0.0129
	25.55	-0.9283	-0.8767		25.55	-0.1334	0.0324
	25.6	-0.8832	-0.862		25.6	-0.0376	-0.0415
	25.65	-0.8954	-0.8791		25.65	0.006995	-0.0726
	25.7	-0.9021	-0.8602		25.7	-0.0113	-0.0134
	25.75	-0.9052	-0.8175		25.75	-0.1596	-0.0384
	25.8	-0.6262	-0.9102		25.8	-0.0711	-0.0177
	25.85		-1.3631		25.85	-0.0955	-0.0909
	25.9	-2.5824	-2.9183		25.9	-0.3592	-0.1171
	25.95	-4.9701	-4.3624		25.95	-0.1712	-0.0628
	26	-5.4608	-4.9245		26	-0.1029	-0.1214
	26.05	-4.7406	-4.5504		26.05	-0.1859	-0.1489
	26.1	-4.1394	-4.0505		26.1	-0.0138	-0.1202
	26.15	-3.6932	-3.6031		26.15	0.2157	-0.194
	26.2	-2.9706	-3.0245		26.2	0.1645	-0.2355
	26.25	-2.5684	-2.6186		26.25	0.0998	-0.0811
	26.3	-2.1979	-2.3409		26.3	0.0589	-0.0072742
	26.35	-1.9745	-2.0553		26.35	0.0662	-0.0787
	26.4	-1.6394	-1.7727		26.4	0.0821	-0.0084947
	26.45	-1.366	-1.6512		26.45	0.0705	0.0873
	26.5	-1.2616	-1.4266		26.5	-0.0217	-0.0524
	26.55	-1.0486	-1.2356		26.55	-0.0418	-0.064
	26.6	-0.976	-1.1568		26.6	0.0235	-0.0695
	26.65	-0.9381	-1.0787		26.65	0.087	-0.0225
	26.7	-0.7874	-0.989		26.7	0.0216	0.0373
	26.75	-0.6226	-0.837		26.75	0.0534	0.0312
	26.8	-0.5829	-0.7162		26.8	0.0155	0.0336
	26.85	-0.5487	-0.6679		26.85	-0.0205	0.0135
	26.9	-0.5194	-0.6972		26.9	-0.1248	-0.0939
	26.95	-0.4266	-0.6551		26.95	0.01	-0.0439
	27	-0.4285	-0.6124		27	0.1181	-0.097
	27.05	-0.2722	-0.5886		27.05	-0.0492	-0.1043
	27.1	-0.257	-0.5154		27.1	0.0162	-0.0366
	27.15	-0.3137	-0.4824		27.15	0.0082156	-0.0433
	27.2	-0.2887	-0.4488		27.2	-0.0913	-0.0011706
	27.25	-0.2325	-0.4317		27.25	-0.0937	0.0336
	27.3	-0.2747	-0.3719		27.3	-0.0345	0.0306
	27.35	-0.2435	-0.3322		27.35	0.0094363	0.0153
	27.4	-0.1367	-0.3591		27.4	0.0235	0.0104
	27.45	-0.1331	-0.3756		27.45	-0.0211	-0.0286
	27.5	-0.1508	-0.3298		27.5	-0.0614	-0.0805
	27.55	-0.1233	-0.3383		27.55	-0.0583	-0.0878
	27.6	-0.1123	-0.2944		27.6	0.0381	0.0306
	27.65	-0.1868	-0.2602		27.65	0.0082156	0.0428
	27.7	-0.1227	-0.2425		27.7	-0.0516	0.0434
	27.75	-0.1953	-0.2193		27.75	-0.0308	0.0275
	27.8	-0.1825	-0.2566		27.8	-0.0199	-0.0109
	27.85	-0.0983	-0.2352		27.85	-0.0492	-0.0561
	27.9	-0.0421	-0.2022		27.9	-0.0211	0.0574
	27.95	-0.0256	-0.234		27.95	0.00028104	-0.0189
	28	-0.036	-0.2175		28	-0.0193	-0.0122
	28.05	0.0134	-0.2242		28.05	-0.0333	0.0092054
	28.1	-0.0458	-0.2602		28.1	-0.0614	-0.005443
	28.15	-0.1117	-0.2022		28.15	-0.1328	-0.0659
	28.2	-0.0671	-0.1937		28.2	-0.0705	-0.0836
	28.25	-0.0244	-0.1803		28.25	-0.0052121	0.0416
	28.3	-0.0488	-0.2059		28.3	0.0235	-0.0555
	28.35	0.0177	-0.1607		28.35	0.054	-0.0402
	28.4	-0.0018311	-0.1479		28.4	0.0674	0.0855
	28.45	-0.0104	-0.1986		28.45	-0.0241	0.0782
	28.5	-0.0146	-0.1308		28.5	-0.1151	0.0232
	28.55	-0.0366	-0.1687		28.55	-0.1328	0.08
	28.6	0.0067139	-0.1412		28.6	-0.0528	0.0287
	28.65	0.0439	-0.2181		28.65	-0.0858	-0.0842
	28.7	0.0616	-0.1479		28.7	-0.0247	-0.0238
	28.75	0.0354	-0.1467		28.75	0.0223	-0.086
	28.8	-0.0208	-0.1461		28.8	-0.0119	-0.1293
	28.85	0.0073242	-0.0918		28.85	-0.0901	0.0306
	28.9	0.0024414	-0.0942		28.9	-0.1047	-0.0048327
	28.95	-0.0531	-0.082		28.95	-0.0315	-0.1483
	29	-0.0201	-0.0435		29	0.0479	-0.0256
	29.05	0.1172	-0.132		29.05	-0.0662	0.0495
	29.1	0.097	-0.2334		29.1	-0.065	0.1667
	29.15	0.014	-0.2218		29.15	-0.0998	-0.0689
	29.2	0.1117	-0.0832		29.2	-0.0748	-0.0921
	29.25	0.0232	-0.0509		29.25	0.0021121	0.0336
	29.3	0.0568	-0.1052		29.3	-0.0852	0.0245
	29.35	0.0793	-0.0753		29.35	-0.0064328	0.0293
	29.4	0.0531	-0.1119		29.4	0.0296	0.022
	29.45	-0.0391	-0.1253		29.45	0.0033328	0.0275
	29.5	0.0116	-0.1436		29.5	-0.0156	-0.0084948
	29.55	0.0842	-0.0954		29.55	-0.0839	-0.0317
	29.6	0.0854	-0.1284		29.6	-0.0113	0.0879
	29.65	-0.0262	-0.068		29.65	-0.0406	-0.0439
	29.7	0.0641	-0.0997		29.7	-0.0809	0.0116
	29.75	0.0378	-0.0905		29.75	-0.0778	-0.0585
	29.8	0.1196	-0.0759		29.8	-0.018	0.011
	29.85	0.0507	-0.0783		29.85	0.0412	0.0024916
	29.9	0.0024414	-0.0136		29.9	-0.0229	0.0116
	29.95	0.1154	0.0181		29.95	-0.1218	0.0367
	30	0.116	-0.1076		30	-0.0455	-0.0164
	30.05	0.0159	-0.1418		30.05	-0.1438	-0.0109
	30.1	0.0342	-0.1107		30.1	-0.0992	-0.0604
	30.15	0.0879	-0.035		30.15	-0.0559	-0.1049
	30.2	0.1117	-0.0997		30.2	0.0424	0.0178
	30.25	0.0885	-0.0606		30.25	0.01	0.0757
	30.3	0.0592	-0.1003		30.3	0.0125	0.0336
	30.35	0.1465	-0.0747		30.35	-0.0333	-0.0555
	30.4	0.1538	-0.035		30.4	-0.098	0.077
	30.45	0.0482	-0.1101		30.45	-0.12	0.0532
	30.5	0.0482	-0.1162		30.5	-0.0998	-0.0146
	30.55	0.0061035	-0.0667		30.55	-0.0479	-0.0408
	30.6	0.0842	-0.0326		30.6	-0.0669	0.0104
	30.65	0.1129	0.0126		30.65	0.029	0.0593
	30.7	0.1685	-0.0521		30.7	0.1352	-0.0537
	30.75	0.1141	-0.032		30.75	-0.0583	-0.0244
	30.8	0.0293	-0.0191		30.8	-0.1175	0.0202
	30.85	0.0342	0.026		30.85	-0.0772	-0.0744
	30.9	0.0397	-0.0075371		30.9	-0.0992	-0.0122
	30.95	0.0934	-0.1052		30.95	-0.0412	0.047
	31	0.0989	-0.0338		31	0.057	0.0843
	31.05	0.0775	-0.0612		31.05	-0.0199	0.0287
	31.1	0.0433	-0.1028		31.1	-0.0699	0.0251
	31.15	0.1166	-0.0374		31.15	-0.0583	0.0397
	31.2	0.1538	-0.0277		31.2	-0.0339	0.0153
	31.25	0.0922	-0.0295		31.25	0.0485	-0.0891
	31.3	0.0818	-0.0112		31.3	0.0302	-0.0921
	31.35	0.0171	-0.0838		31.35	-0.12	0.011
	31.4	0.072	-0.0912		31.4	-0.1395	0.0226
	31.45	0.0769	-0.1107		31.45	-0.0437	-0.147
	31.5	0.0867	-0.0594		31.5	-0.0754	-0.0146
	31.55	0.0421	-0.0429		31.55	-0.0736	0.0428
	31.6	0.0433	-0.0588		31.6	0.0155	0.0373
	31.65	0.1599	-0.0551		31.65	-0.0589	5.0157e-05
	31.7	0.119	-0.0057061		31.7	-0.0437	-0.0341
	31.75	0.0934	-0.0539		31.75	-0.0601	0.0641
	31.8	0.0763	-0.0399		31.8	-0.0363	0.0079847
	31.85	0.1276	-0.0667		31.85	-0.098	-0.039
	31.9	0.0568	-0.1064		31.9	-0.0717	0.0416
	31.95	0.0336	0.048		31.95	-0.0437	0.0532
	32	0.1093	-0.0026543		32	0.0345	-0.1281
	32.05	0.1245	-0.0661		32.05	0.0418	-0.202
	32.1	0.0775	-0.0509		32.1	-0.0156	-0.0634
	32.15	0.0903	-0.1064		32.15	-0.0986	0.0257
	32.2	0.0586	-0.0509		32.2	-0.0797	0.0409
	32.25	0.1001	-0.0044854		32.25	-0.018	-0.0292
	32.3	0.1373	-0.0032647		32.3	0.0069949	-0.0463
	32.35	0.0964	-0.0252		32.35	-0.0626	-0.0408
	32.4	0.1135	-0.0332		32.4	0.032	-0.0366
	32.45	0.0818	-0.0399		32.45	0.018	0.0629
	32.5	0.1227	0.006501		32.5	-0.0199	0.0208
	32.55	0.0867	-0.0143		32.55	-0.1255	-0.0476
	32.6	0.0702	-0.0716		32.6	-0.0876	-0.005443
	32.65	0.0842	0.0303		32.65	-0.0082639	-0.0078844
	32.7	0.0739	-0.0283		32.7	-0.04	-0.0225
	32.75	0.174	-0.0832		32.75	0.0351	0.0031019
	32.8	0.0897	-0.0423		32.8	-0.1236	-0.0262
	32.85	0.0323	-0.0081475		32.85	-0.0553	0.0037123
	32.9	0.0623	-0.0448		32.9	-0.0070432	0.0012709
	32.95	0.1031	0.0022285		32.95	-0.0333	-0.0189
	33	0.1587	0.008332		33	-0.0504	-0.0378
	33.05	0.1178	-0.093		33.05	-0.0754	0.0336
	33.1	0.0769	-0.0747		33.1	-0.0418	0.0104
	33.15	0.1209	0.0541		33.15	0.0656	0.0635
	33.2	0.1007	-0.0704		33.2	-0.0088742	0.0226
	33.25	0.0507	-0.0362		33.25	-0.0553	0.0141
	33.3	0.1068	-0.0393		33.3	0.0241	0.0953
	33.35	0.1068	-0.0124		33.35	0.0192	-0.072
	33.4	0.1404	-0.0393		33.4	0.0021121	-0.1501
	33.45	0.1068	-0.0527		33.45	-0.1224	-0.0048327
	33.5	0.1324	-0.0606		33.5	-0.0321	0.058
	33.55	0.0342	-0.0551		33.55	0.0192	-0.028
	33.6	0.0977	0.045		33.6	-0.018	-0.0555
	33.65	0.1697	-0.003875		33.65	0.0039432	-0.0543
	33.7	0.0879	-0.049		33.7	-0.0033811	-0.0769
	33.75	0.1276	-0.0087578		33.75	-0.0235	0.0519
	33.8	0.1056	-0.0149		33.8	-0.0266	0.0806
	33.85	0.0476	-0.0381		33.85	0.018	0.019
	33.9	0.1831	-0.0326		33.9	-0.0455	-0.0756
	33.95	0.2039	-0.046		33.95	-0.0455	-0.0354
	34	0.1111	-0.0087578		34	-0.0901	-0.0366
	34.05	0.0513	-0.00021292		34.05	-0.0217	0.0379
	34.1	0.0854	-0.0277		34.1	0.054	-0.0341
	34.15	0.0903	-0.0527		34.15	-0.0449	-0.0323
	34.2	0.1099	-0.0753		34.2	-0.0797	0.0073744
	34.25	0.105	0.0193		34.25	0.0069949	0.0147
	34.3	0.0751	-0.0277		34.3	0.0027224	0.0031019
	34.35	0.0592	-0.0185		34.35	0.0644	0.0018812
	34.4	0.0983	-0.0185		34.4	0.0039432	-0.1043
	34.45	0.0916	-0.0704		34.45	0.0162	0.0495
	34.5	0.0903	-0.0191		34.5	0.0284	0.0525
	34.55	0.1581	0.0144		34.55	-0.0931	-0.0201
	34.6	0.1837	-0.0014336		34.6	-0.0675	-0.0561
	34.65	0.1312	-0.0783		34.65	-0.0418	-0.0323
	34.7	0.0922	-0.1076		34.7	-0.0131	0.0483
	34.75	0.0598	-0.0216		34.75	-0.0455	0.0489
	34.8	0.1422	0.015		34.8	0.0125	0.022
	34.85	0.0507	0.0456		34.85	-0.1078	-0.0011706
	34.9	0.1154	-0.0026543		34.9	-0.1432	-0.0183
	34.95	0.1392	-0.0533		34.95	-0.018	-0.0573
	35	0.0647	0.0315		35	-0.0797	0.0024916
	35.05	0.0781	-0.0185		35.05	-0.0803	-0.0177
	35.1	0.1209	-0.0539		35.1	0.0271	-0.0781
	35.15	0.1404	-0.0093682		35.15	-0.0113	-0.0023913
	35.2	0.1263	-0.0612		35.2	0.0063846	0.0055433
	35.25	0.1605	-0.013		35.25	-0.0675	-0.0268
	35.3	0.13	0.0437		35.3	-0.0809	-0.0072741
	35.35	0.0842	-0.0301		35.35	-0.0321	-0.0122
	35.4	0.069	-0.0655		35.4	0.0741	0.0135
	35.45	0.0775	-0.0197		35.45	0.00028104	0.0757
	35.5	0.0671	0.0095527		35.5	-0.0675	0.0153
	35.55	-0.0226	-0.01		35.55	-0.0473	0.0409
	35.6	0.0726	-0.0484		35.6	-0.0803	0.0012709
	35.65	0.1526	-0.0063164		35.65	-0.0272	0.0257
	35.7	0.1154	-0.0075371		35.7	0.01	-0.0122
	35.75	0.1373	0.037		35.75	-0.0382	-0.1232
	35.8	0.1813	-0.0374		35.8	0.0454	-0.0793
	35.85	0.1227	-0.1131		35.85	-0.0235	0.0403
	35.9	0.0873	-0.0979		35.9	-0.0907	0.0275
	35.95	0.1074	-0.0826		35.95	-0.0144	-0.00056019
	36	0.0531	-0.0087578		36	-0.04	-0.0231
	36.05	0.0714	-0.0026543		36.05	0.0259	-0.0146
	36.1	0.1758	0.0419		36.1	-0.0357	0.0312
	36.15	0.1758	0.0144		36.15	-0.0284	-0.0201
	36.2	0.1648	0.0175		36.2	0.021	-0.0134
	36.25	0.083	0.0095527		36.25	-0.0577	-0.0952
	36.3	0.0897	0.0028388		36.3	-0.0839	0.022
	36.35	0.0507	-0.0149		36.35	-0.0821	0.011
	36.4	0.1678	-0.0381		36.4	-0.0601	-0.0817
	36.45	0.1129	-0.0631		36.45	-0.0656	0.004933
	36.5	0.1221	0.00039744		36.5	-0.0039914	-0.0103
	36.55	0.0787	-0.0277		36.55	0.0357	-0.064
	36.6	0.1031	-0.0050957		36.6	-0.0919	0.0635
	36.65	0.1135	0.0553		36.65	-0.0772	-0.0335
	36.7	0.1068	-0.0484		36.7	0.0516	-0.0097155
	36.75	0.0726	-0.0301		36.75	0.0345	-0.0109
	36.8	0.0592	-0.0063164		36.8	0.087	-0.0372
	36.85	0.1215	0.0431		36.85	0.0069949	-0.0042223
	36.9	0.1306	-0.0081475		36.9	-0.1132	0.0171
	36.95	0.1086	-0.021		36.95	-0.0455	-0.0433
	37	0.0995	-0.0149		37	-0.0376	-0.0787
	37.05	0.1184	-0.003875		37.05	0.0027224	-0.0585
	37.1	0.1489	-0.0393		37.1	0.0235	0.0647
	37.15	0.1422	-0.035		37.15	0.0522	0.0024916
	37.2	0.1318	-0.0185		37.2	-0.0382	0.0538
	37.25	0.0482	-0.0222		37.25	-0.0388	0.0599
	37.3	-0.0036621	-0.0197		37.3	0.0717	-0.0396
	37.35	0.1849	0.0224		37.35	0.0247	-0.1251
	37.4	0.1282	-0.0704		37.4	-0.0595	-0.0323
	37.45	0.1147	-0.0393		37.45	-0.0321	0.0123
	37.5	0.1575	0.0755		37.5	0.029	-0.0207
	37.55	0.1074	-0.003875		37.55	0.0057742	0.0489
	37.6	0.1062	0.0114		37.6	-0.1334	0.0031019
	37.65	0.1941	0.048		37.65	-0.0638	-0.0506
	37.7	0.0409	0.0303		37.7	-0.0608	-0.0097155
	37.75	0.1111	-0.0167		37.75	-0.0058225	0.0605
	37.8	0.1068	-0.068		37.8	0.0967	-0.0103
	37.85	0.144	0.0712		37.85	-0.0754	-0.039
	37.9	0.0464	0.0675		37.9	-0.0748	-0.0244
	37.95	0.1056	-0.0143		37.95	-0.0534	0.0018812
	38	0.1605	-0.0594		38	-0.0241	0.0831
	38.05	0.1404	-0.0503		38.05	0.0265	0.0422
	38.1	0.0305	-0.0149		38.1	0.0223	-0.0115
	38.15	0.1166	-0.00021292		38.15	-0.0699	-0.075
	38.2	0.1703	-0.0307		38.2	-0.0418	-0.1098
	38.25	0.0848	0.0431		38.25	-0.0901	-0.0238
	38.3	0.0812	0.0175		38.3	-0.0021604	0.0129
	38.35	0.0623	0.0291		38.35	-0.0113	-0.0494
	38.4	0.1123	0.0144		38.4	-0.1175	-0.0817
	38.45	0.1141	0.034		38.45	0.0265	0.0574
	38.5	0.094	0.0108		38.5	0.0393	0.0507
	38.55	0.1428	-0.0179		38.55	-0.0223	0.0159
	38.6	0.105	-0.0735		38.6	-0.0797	-0.0671
	38.65	0.1495	-0.035		38.65	-0.0882	-0.075
	38.7	0.1312	-0.01		38.7	0.0357	0.0257
	38.75	0.1318	-0.0161		38.75	0.0705	0.0434
	38.8	0.097	0.0401		38.8	-0.0553	-0.0604
	38.85	0.0323	0.0254		38.85	-0.0583	-0.0017809
	38.9	0.1276	-0.0338		38.9	0.0076053	0.0135
	38.95	0.1233	0.0169		38.95	0.0552	0.0098158
	39	0.1587	0.0102		39	-0.0681	-0.0561
	39.05	0.1465	-0.0093682		39.05	-0.0412	-0.014
	39.1	0.1532	0.0016181		39.1	0.0308	-0.0183
	39.15	0.1263	0.0559		39.15	-0.1303	-0.1239
	39.2	0.0403	-0.0222		39.2	-0.0803	0.0525
	39.25	0.1697	-0.0442		39.25	0.0216	0.0458
	39.3	0.1282	-0.0173		39.3	-0.0174	-0.0066637
	39.35	0.0537	0.0175		39.35	-0.0205	-0.1098
	39.4	0.0598	-0.01		39.4	0.0631	-0.0396
	39.45	0.1349	-0.0093682		39.45	0.018	-0.0439
	39.5	0.0745	0.0669		39.5	-0.0461	-0.0622
	39.55	0.1642	0.048		39.55	-0.0925	-0.0476
	39.6	0.1678	0.0242		39.6	-0.0852	0.0367
	39.65	0.1666	-0.0204		39.65	-0.1224	0.0556
	39.7	0.1404	-0.0851		39.7	0.0186	0.0012709
	39.75	0.1135	-0.0423		39.75	0.01	-0.0060534
	39.8	0.1447	0.0089424		39.8	-0.0266	-0.0274
	39.85	0.1501	0.034		39.85	0.0229	-0.064
	39.9	0.08	0.0425		39.9	0.021	0.0654
	39.95	0.1386	0.034		39.95	-0.0797	0.0666
	40	0.1019	0.0279		40	-0.0217	-0.028
	40.05	0.05	0.0413		40.05	-0.0039914	-0.1257
	40.1	0.1141	0.0236		40.1	-0.0254	-0.0262
	40.15	0.1331	-0.0069268		40.15	0.0113	0.0599
	40.2	0.1386	0.0297		40.2	0.0216	0.0147
	40.25	0.0928	-0.0069268		40.25	-0.073	-0.0292
	40.3	0.1532	-0.0368		40.3	-0.0162	0.011
	40.35	0.1453	-0.0112		40.35	-0.0217	0.0831
	40.4	0.1215	0.012		40.4	0.0247	-0.0066637
	40.45	0.1215	0.037		40.45	-0.051	0.0165
	40.5	0.1147	-0.0448		40.5	-0.0449	-0.0164
	40.55	0.155	-0.0081475		40.55	0.0192	0.0024916
	40.6	0.1111	-0.0295		40.6	-0.00155	-0.0634
	40.65	0.0854	-0.0075371		40.65	-0.0131	-0.036
	40.7	0.1215	-0.0338		40.7	-0.0308	0.0324
	40.75	0.1343	0.0529		40.75	-0.0284	-0.0549
	40.8	0.1398	0.0724		40.8	0.021	-0.0023913
	40.85	0.1324	-0.0106		40.85	-0.037	0.0776
	40.9	0.1526	-0.0228		40.9	-0.0485	0.0226
	40.95	0.155	0.0248		40.95	0.0033328	-0.0396
	41	0.1617	-0.0448		41	0.0418	-0.0408
	41.05	0.0897	0.0114		41.05	-0.0156	-0.0152
	41.1	0.0739	0.0126		41.1	-0.029	-0.0421
	41.15	0.1532	0.0199		41.15	-0.0589	-0.025
	41.2	0.0562	-0.0637		41.2	-0.1413	-0.0817
	41.25	0.1288	-0.0448		41.25	-0.098	0.0342
	41.3	0.1624	-0.0558		41.3	-0.0058225	0.03
	41.35	0.1727	0.0828		41.35	-0.0223	0.0666
	41.4	0.0964	0.0254		41.4	-0.0376	0.0061537
	41.45	0.1392	-0.0271		41.45	-0.00032932	-0.0518
	41.5	0.1532	0.0382		41.5	0.0143	-0.0335
	41.55	0.1605	-0.0216		41.55	-0.0418	-0.0555
	41.6	0.0806	0.0028388		41.6	-0.0254	0.069
	41.65	0.1068	0.0114		41.65	0.0351	0.0373
	41.7	0.1093	-0.003875		41.7	0.0558	-0.0811
	41.75	0.1373	-0.0087578		41.75	-0.0058225	-0.0189
	41.8	0.1166	-0.0448		41.8	0.0131	0.0556
	41.85	0.1166	-0.0338		41.85	-0.0327	0.0983
	41.9	0.0842	0.0138		41.9	-0.0894	0.0318
	41.95	0.1312	-0.0081475		41.95	-0.0388	0.0452
	42	0.2136	-0.0204		42	-0.0431	-0.0262
	42.05	0.1111	-0.0222		42.05	-0.0217	-0.0817
	42.1	0.0891	-0.0149		42.1	-0.0082639	-0.0579
	42.15	0.1074	0.0242		42.15	0.0113	-0.0781
	42.2	0.0897	-0.0173		42.2	0.0351	-0.0256
	42.25	0.08	-0.0228		42.25	-0.0797	0.0831
	42.3	0.1233	0.0181		42.3	-0.2048	0.0367
	42.35	0.1831	0.0492		42.35	-0.0662	-0.0732
	42.4	0.1508	-0.0661		42.4	-0.0522	-0.0604
	42.45	0.2069	-0.0032647		42.45	-0.0443	0.0599
	42.5	0.1288	0.0376		42.5	0.0039432	0.0196
	42.55	0.0879	-0.0057061		42.55	-0.0504	-0.0421
	42.6	0.0745	-0.0423		42.6	-0.0363	0.0147
	42.65	0.0897	0.0279		42.65	-0.0205	0.00066051
	42.7	0.1373	0.023		42.7	0.0149	-0.0689
	42.75	0.1636	-0.0393		42.75	0.054	-0.017
	42.8	0.1221	-0.0155		42.8	0.008826	-0.0128
	42.85	0.119	-0.0093682		42.85	-0.0254	-0.0091051
	42.9	0.1434	0.0578		42.9	-0.0955	-0.0677
	42.95	0.1721	0.0266		42.95	-0.1279	-0.0030016
	43	0.1074	0.0291		43	-0.0363	0.0269
	43.05	0.1025	0.026		43.05	-0.0302	-0.0292
	43.1	0.1227	0.0169		43.1	-0.0107	0.0751
	43.15	0.0922	0.0010078		43.15	0.0051639	0.0141
	43.2	0.1355	-0.0283		43.2	-0.0559	0.006764
	43.25	0.1477	-0.0832		43.25	-0.0632	0.0355
	43.3	0.191	0.0205		43.3	-0.0101	-0.0347
	43.35	0.2008	0.0358		43.35	0.0363	-0.0103
	43.4	0.0854	-0.0698		43.4	-0.0711	-0.0207
	43.45	0.0641	0.0175		43.45	-0.0094846	-0.0183
	43.5	0.1434	0.0077217		43.5	0.0192	-0.0091051
	43.55	0.0909	0.0205		43.55	-0.0766	-0.0592
	43.6	0.1611	0.0388		43.6	-0.0504	-0.0329
	43.65	0.0751	0.0279		43.65	-0.0986	0.0312
	43.7	0.1703	0.0443		43.7	-0.0376	0.0269
	43.75	0.2075	-0.0057061		43.75	0.0192	-0.0195
	43.8	0.1019	-0.0191		43.8	-0.0064328	-0.119
	43.85	0.1013	0.0175		43.85	-0.1499	-0.0011706
	43.9	0.1825	-0.002044		43.9	-0.0595	-0.0060534
	43.95	0.0891	0.0175		43.95	-0.0351	-0.0305
	44	0.1703	-0.0155		44	-0.0247	0.1124
	44.05	0.1758	0.0297		44.05	-0.0058225	0.0184
	44.1	0.127	0.0767		44.1	0.0241	-0.0078844
	44.15	0.1923	-0.0295		44.15	-0.0473	-0.0683
	44.2	0.1288	-0.0265		44.2	-0.1328	-0.0903
	44.25	0.0842	0.0181		44.25	-0.0039914	0.0293
	44.3	0.1312	0.0126		44.3	-0.0724	-0.0017809
	44.35	0.0781	0.0468		44.35	-0.0559	0.0098158
	44.4	0.0507	0.0407		44.4	-0.0492	0.0232
	44.45	0.1031	0.0102		44.45	-0.0235	-0.0122
	44.5	0.0989	0.0315		44.5	-0.0632	0.0654
	44.55	0.1703	-0.0167		44.55	-0.0339	-0.0152
	44.6	0.1416	0.0077217		44.6	-0.0088742	-0.0665
	44.65	0.108	-0.0069268		44.65	-0.0736	0.0098158
	44.7	0.1514	0.0578		44.7	-0.0589	0.033
	44.75	0.1898	-0.0246		44.75	-0.0327	-0.0195
	44.8	0.1453	-0.0423		44.8	-0.0241	0.1349
	44.85	0.0903	-0.0106		44.85	-0.0205	-0.0146
	44.9	0.0464	-0.0093682		44.9	-0.037	-0.0769
	44.95	0.1202	0.0175		44.95	-0.029	-0.0091051
	45	0.1294	0.0327		45	0.0155	-0.0152
	45.05	0.1617	0.0089424		45.05	-0.0205	-0.0103
	45.1	0.1105	-0.071		45.1	-0.0577	-0.0134
	45.15	0.1178	0.0462		45.15	-0.0064328	-0.00056019
	45.2	0.163	0.0498		45.2	-0.0418	-0.0030016
	45.25	0.1801	0.0218		45.25	-0.1016	-0.0097155
	45.3	0.1221	-0.0606		45.3	-0.0302	0.0208
	45.35	0.21	-0.0081475		45.35	-0.0778	-0.0659
	45.4	0.1294	0.0352		45.4	-0.0656	0.0129
	45.45	0.0781	0.0285		45.45	-0.0443	0.047
	45.5	0.0763	-0.0551		45.5	-0.0748	-0.0628
	45.55	0.1367	-0.0032647		45.55	0.0125	-0.0598
	45.6	0.141	0.07		45.6	-0.0033811	0.0085951
	45.65	0.0732	0.0627		45.65	0.0369	-0.0244
	45.7	0.1624	0.0175		45.7	-0.0174	0.0024916
	45.75	0.13	-0.0326		45.75	-0.0376	0.0098158
	45.8	0.0647	-0.0118		45.8	-0.0235	-0.1251
	45.85	0.1453	0.023		45.85	-0.101	-0.0183
	45.9	0.1508	0.0211		45.9	-0.0174	0.0763
	45.95	0.1489	-0.0545		45.95	-0.0125	0.0611
	46	0.108	0.0144		46	-0.0913	-0.0408
	46.05	0.21	0.0236		46.05	-0.0088742	-0.1129
	46.1	0.0549	0.006501		46.1	0.0296	-0.003612
	46.15	0.0287	-0.0332		46.15	-0.0449	0.0696
	46.2	0.0836	-0.0081475		46.2	-0.0437	-0.0060534
	46.25	0.1318	0.0462		46.25	-0.0815	-0.0585
	46.3	0.1306	0.0144		46.3	0.0339	-0.0177
	46.35	0.166	0.0681		46.35	-0.0217	0.0458
	46.4	0.166	0.0089424		46.4	-0.0907	-0.0066637
	46.45	0.1471	0.0352		46.45	-0.1395	-0.0781
	46.5	0.0909	-0.0265		46.5	-0.04	-0.1141
	46.55	0.1202	-0.0118		46.55	-0.0082639	0.022
	46.6	0.0952	0.0169		46.6	0.0339	0.0104
	46.65	0.0897	-0.0081475		46.65	-0.0039914	0.0031019
	46.7	0.1508	0.0157		46.7	0.0271	0.0367
	46.75	0.1672	-0.0405		46.75	-0.0742	0.0422
	46.8	0.1672	0.0419		46.8	-0.0113	0.1014
	46.85	0.1721	-0.0161		46.85	-0.0931	-0.0494
	46.9	0.0916	0.0327		46.9	-0.1535	-0.0084948
	46.95	0.1672	0.006501		46.95	0.00028104	0.0617
	47	0.1343	0.0248		47	-0.0437	-0.1116
	47.05	0.1111	0.0779		47.05	-0.0577	-0.1092
	47.1	0.0549	0.0724		47.1	0.0339	0.0129
	47.15	0.0452	0.0071113		47.15	-0.0076535	-0.0030016
	47.2	0.0677	-0.0393		47.2	0.0638	0.0403
	47.25	0.1459	0.012		47.25	-0.0669	0.0501
	47.3	0.1636	0.0077217		47.3	-0.051	-0.0799
	47.35	0.163	0.008332		47.35	0.0387	-0.0579
	47.4	0.1318	0.0401		47.4	-0.0235	-0.1019
	47.45	0.1099	0.0138		47.45	-0.0046018	0.0165
	47.5	0.0818	0.0028388		47.5	-0.0357	-0.0811
	47.55	0.1776	0.0382		47.55	-0.0614	0.0629
	47.6	0.1056	0.0681		47.6	-0.0101	-0.0213
	47.65	0.0739	-0.0429		47.65	-0.0498	-0.1068
	47.7	0.1642	-0.0435		47.7	-0.0595	0.0849
	47.75	0.1196	0.0498		47.75	0.0235	0.0116
	47.8	0.1514	0.0572		47.8	0.0082156	0.0061537
	47.85	0.1648	0.0144		47.85	-0.0162	0.0672
	47.9	0.1776	0.0376		47.9	-0.0186	0.0446
	47.95	0.1392	-0.0106		47.95	0.0583	-0.0708
	48	0.1294	-0.0222		48	-0.0577	-0.0524
	48.05	0.094	0.0431		48.05	-0.0846	-0.0402
	48.1	0.1599	0.0456		48.1	-0.0382	-0.0512
	48.15	0.1434	0.0016181		48.15	-0.0589	-0.0011706
	48.2	0.119	-0.0118		48.2	-0.0278	0.0532
	48.25	0.0836	0.0205		48.25	-0.0766	-0.0109
	48.3	0.0287	0.0645		48.3	-0.1535	-0.086
	48.35	0.1721	-0.0271		48.35	-0.0327	0.0269
	48.4	0.1288	0.0132		48.4	-0.0138	-0.0109
	48.45	0.13	0.006501		48.45	-0.0901	0.0178
	48.5	0.0946	0.0382		48.5	-0.0125	-0.0072741
	48.55	0.1483	0.0401		48.55	-0.0424	-0.0122
	48.6	0.1575	-0.0044854		48.6	-0.0669	0.0275
	48.65	0.1178	0.0157		48.65	-0.0138	-0.0060534
	48.7	0.0775	-0.0539		48.7	-0.0223	-0.0933
	48.75	0.1843	-0.0081475		48.75	-0.0144	-0.0878
	48.8	0.1251	0.0058906		48.8	-0.0272	-0.0408
	48.85	0.1233	0.0358		48.85	-0.00093967	-0.0109
	48.9	0.1086	0.0474		48.9	-0.0669	-0.0775
	48.95	0.1361	0.0071113		48.95	-0.0681	-0.0445
	49	0.0397	0.0034492		49	0.0216	0.0391
	49.05	0.0757	-0.00082327		49.05	-0.0113	-0.0421
	49.1	0.1459	-0.0106		49.1	-0.0724	0.0751
	49.15	0.1202	0.059		49.15	-0.0711	0.0031019
	49.2	0.1373	0.0095527		49.2	0.0607	-0.05
	49.25	0.155	0.0114		49.25	0.0265	0.0336
	49.3	0.1031	-0.0050957		49.3	-0.0473	-0.025
	49.35	0.0891	0.073		49.35	-0.0156	-0.0366
	49.4	0.1569	0.0431		49.4	-0.0852	-0.0084948
	49.45	0.1209	0.0321		49.45	-0.0027707	0.0757
	49.5	0.1251	-0.0087578		49.5	0.00089139	-0.0476
	49.55	0.1099	-0.013		49.55	-0.0247	-0.0286
	49.6	0.0964	0.0040596		49.6	-0.0266	0.0501
	49.65	0.1172	0.0010078		49.65	-0.051	0.0196
	49.7	0.1801	0.008332		49.7	-0.0644	-0.0164
	49.75	0.1202	0.0663		49.75	0.0033328	-0.0915
	49.8	0.0629	0.0773		49.8	-0.0461	-0.0048327
	49.85	0.1105	0.0382		49.85	-0.0241	-0.0341
	49.9	0.1666	0.023		49.9	0.0015017	0.0037123
	49.95	0.1111	-0.0295		49.95	0.0015017	0.0184
