# Supplementary material for: Voltage-gated Na+ currents in human dorsal root ganglion neurons
Source: eLife. 2017 May 16;6:e23235. doi: 10.7554/eLife.23235 (PMC5433841; doi:10.7554/eLife.23235)
Supplement: Figure 4—source data 1. — Data for human raw currents in Figure 4A are in columns B-G. Data for rat raw currents in Figure 4B are in columns I-O. Data for Figure 4C are in columns Q-U. Data for Figure 4F are in columns X-AD. Data for Figure 4D are in columns AG-AL. Data for Figure 4E are in columns AN-AS. DOI: http://dx.doi.org/10.7554/eLife.23235.010 [file elife-23235-fig4-data1.xlsx]

## Sheet: Figure 4
10-24-12c1	Time	-40	-30	-20	-10	0		2012-08-31	-40	-30	-20	-10	0	10		V (mV)	rat mean	rat SEM	hum mean	hum SEM			Pulse duration	rat recovery	rat recov SEM		Pulse duration	human recovery	human recovery SEM			V	H H-Infin	H H-Infin SEM		R H-Infin	R H-Infin SEM		V	H GV	H GV SEM		R GV	R GV SEM
human	0	-0.0661	0.0393	-0.0743	-0.0263	0.0232	rat	0	294.304	356.089	330.65	349.872	353.248	308.052		-40	0.8239	0.1894	1.7393	0.7426			0	0.1133	0.0292		0.5	0.2438	0.0358			-100				0.9993	0.0042944		-60	0.00019417	0.00031695		0.00031647	0.00035621
	0.05	-0.2932	-0.207	-0.2698	-0.2325	-0.1891		0.05	287.614	351.251	323.174	344.324	343.836	308.651		-30	2.0467	0.2192	3.8405	1.0454			0.5	0.1752	0.0173		2.5	0.6362	0.0453			-90	0.9932	0.0051308		1.0007	0.0040048		-55	-0.00020381	0.00033769		-0.00033329	0.0003744
	0.1	-0.5687	-0.518	-0.5156	-0.5058	-0.4556		0.1	158.849	199.435	174.725	188.967	187.74	173.251		-20	6.2032	0.5039	7.9459	1.1594			0.8	0.3245	0.0323		4.5	0.7227	0.0422			-80	1.0103	0.0066024		1.0034	0.0044594		-50	-2.4772e-05	0.00078503		-0.0005052	0.00070911
	0.15	-0.6406	-0.6322	-0.5796	-0.6084	-0.5529		0.15	-27.0863	-18.1517	-32.5457	-31.7816	-29.9119	-23.9771		-10	13.6961	1.0078	10.1723	0.8893			1.1	0.4077	0.0376		6.5	0.7493	0.0396			-70	1.0054	0.0035238		1.0006	0.0037203		-45	-0.00061181	0.0012059		0.0022148	0.00093922
	0.2	-0.4187	-0.4434	-0.379	-0.4284	-0.393		0.2	-127.403	-136.249	-139.743	-143.761	-142.114	-128.281		0	25.5709	2.0652	10.7902	0.7774			1.7	0.5622	0.0413		8.5	0.769	0.0387			-60	1.0089	0.0054655		1.0073	0.0031856		-40	0.0015365	0.0019735		0.003802	0.0012322
	0.25	-0.1421	-0.1802	-0.1369	-0.171	-0.1813		0.25	-118.06	-131.801	-129.106	-124.891	-132.428	-118.077									2.5	0.6968	0.0417		10.5	0.7683	0.0359			-50	0.9892	0.0088795		1.0014	0.0035622		-35	0.0080515	0.0046648		0.003448	0.0010844
	0.3	-0.0169	-0.058	-0.0426	-0.049	-0.0966		0.3	-73.2995	-85.7199	-85.1355	-73.4487	-88.6632	-74.7655									3.8	0.7774	0.0294		12.5	0.7865	0.0344			-40	0.9415	0.0163		0.9796	0.0047676		-30	0.0228	0.0084998		0.011	0.0019533
	0.35	-0.0253	-0.073	-0.0739	-0.0609	-0.113		0.35	-41.3751	-46.5251	-52.8782	-44.4949	-54.8714	-47.0505									5.7	0.8208	0.0418		14.5	0.778	0.0385			-30	0.8508	0.0223		0.9053	0.0086176		-25	0.0523	0.0112		0.0235	0.0022614
	0.4	-0.0782	-0.1229	-0.1302	-0.0995	-0.1447		0.4	-28.3262	-24.0529	-30.9637	-33.6688	-33.4412	-36.099									8.5	0.8157	0.0185		16.5	0.7958	0.0484			-20	0.5523	0.0237		0.6446	0.0217		-20	0.1412	0.02		0.0525	0.004313
	0.45	-0.1273	-0.1375	-0.1513	-0.1083	-0.1565		0.45	-24.8364	-14.3646	-16.6581	-28.1966	-20.8926	-30.5002									12.8	0.8276	0.0198		18.5	0.8067	0.0475			-10	0.0956	0.0112		0.2746	0.0321		-15	0.3132	0.0283		0.1169	0.0083978
	0.5	-0.1478	-0.1099	-0.1377	-0.1063	-0.1502		0.5	-22.5223	-8.2924	-10.0939	-22.5349	-14.9239	-24.8681									19.2	0.8351	0.0183							0	0.0023778	0.0018534		0.1135	0.0185		-10	0.5287	0.0285		0.2504	0.0162
	0.55	-0.1248	-0.071	-0.1171	-0.1123	-0.1349		0.55	-19.0518	-1.543	-4.6316	-14.2012	-16.2268	-18.3542																		10	-0.0020047	0.0023091		0.0001699	0.0001699		-5	0.7228	0.0236		0.465	0.0226
	0.6	-0.0712	-0.046	-0.094	-0.1078	-0.1127		0.6	-15.0336	2.4461	0.8647	-5.7684	-20.3233	-10.9362																									0	0.8473	0.0175		0.6961	0.0206
	0.65	-0.0213	-0.0313	-0.0577	-0.0809	-0.0789		0.65	-11.3581	0.6956	1.2534	-0.8871	-16.5818	-2.9447																									5	0.9217	0.0136		0.852	0.0143
	0.7	-0.0018736	-0.0185	-0.0195	-0.0475	-0.0349		0.7	-7.5788	-2.7402	-1.659	1.578	-2.5352	5.6504																									10	0.9668	0.0085004		0.9356	0.0090916
	0.75	-0.0097222	-0.0142	0.0014475	-0.023	0.003549		0.75	-2.3167	-1.9418	-2.414	2.5556	11.5016	12.0535																									15	0.9822	0.0044626		0.9616	0.0056416
	0.8	-0.0162	-0.0189	0.01	-0.0068633	0.0214		0.8	1.2773	2.548	-1.0481	1.4745	11.666	11.3009																									20	0.9987	0.0025146		0.9902	0.003988
	0.85	-0.003094	-0.0186	0.0178	0.0068369	0.0189		0.85	-1.4142	5.4194	0.7771	-0.5998	-5.3275	2.5841																									25	1.0094	0.0028208		0.9932	0.0034592
	0.9	0.0207	-0.00031155	0.0181	0.0132	0.0073065		0.9	-9.4136	4.8823	3.3905	-2.6837	-28.1207	-9.6439																									30	1.0069	0.0052766		1.0008	0.0048027
	0.95	0.0366	0.0247	0.0097676	0.0024875	-7.0999e-05		0.95	-17.4987	4.5889	5.3281	-4.8639	-41.5029	-19.1841																									35	1.0089	0.0064658		1.0154	0.0056508
	1	0.0322	0.0321	0.0071786	-0.0147	0.0052075		1	-19.7479	7.8844	4.1064	-6.9565	-35.778	-20.4763
	1.05	0.0102	0.0259	0.0138	-0.0154	0.0185		1.05	-15.0976	12.333	1.036	-7.7036	-15.2433	-11.6717
	1.1	-0.0086576	0.0243	0.021	0.0067714	0.024		1.1	-11.0799	10.8877	-1.6189	-5.0192	2.1922	2.7021
	1.15	-0.0078366	0.0229	0.0236	0.0359	0.0152		1.15	-12.9346	3.597	-3.9852	-0.724	5.2664	13.8196
	1.2	0.0069546	0.0129	0.0273	0.0488	0.0046433		1.2	-15.8289	0.6146	-4.0031	-1.0404	-2.1987	14.7652
	1.25	0.0203	0.0103	0.0396	0.0373	0.0044112		1.25	-15.9375	3.9661	1.0371	-6.0048	-10.3208	5.0838
	1.3	0.0274	0.0274	0.0555	0.0169	0.0114		1.3	-18.8572	4.8911	7.4264	-4.613	-12.0808	-7.088
	1.35	0.0307	0.0482	0.0669	0.0058343	0.0186		1.35	-26.9168	0.6242	7.6767	9.1268	-10.1683	-11.3789
	1.4	0.0262	0.0524	0.0717	0.0085916	0.0249		1.4	-32.0124	-2.541	-0.9886	24.7922	-9.9964	-6.8467
	1.45	0.0154	0.0387	0.0655	0.0191	0.0294		1.45	-29.0381	0.0126	-13.3555	30.1947	-10.3282	-2.6823
	1.5	0.0103	0.0222	0.0422	0.0286	0.0273		1.5	-21.5224	5.1049	-19.8413	26.8913	-11.3975	-2.8017
	1.55	0.0122	0.0171	0.0034135	0.0315	0.017		1.55	-14.2149	8.9907	-17.2404	22.6559	-14.2582	0.3561
	1.6	0.0147	0.0159	-0.0356	0.0269	0.0035203		1.6	-8.4076	12.9539	-12.8981	16.9599	-12.3266	8.7197
	1.65	0.017	0.002829	-0.0503	0.0199	-0.007085		1.65	-2.1628	16.8416	-13.084	7.332	-3.2333	14.7897
	1.7	0.0261	-0.0148	-0.0301	0.0172	-0.0056551		1.7	3.9695	17.1941	-15.7303	-2.0734	2.8869	15.7278
	1.75	0.0454	-0.0181	0.0083497	0.0184	0.0122		1.75	5.7923	12.6013	-15.9621	-5.0795	0.5169	14.5089
	1.8	0.0577	-0.0037332	0.0348	0.0167	0.0299		1.8	2.9356	6.2832	-13.2763	-0.5297	-1.9369	12.4412
	1.85	0.0429	0.0242	0.0326	0.0104	0.0327		1.85	0.8428	2.9273	-11.9142	3.703	2.3326	7.4123
	1.9	0.0083401	0.0528	0.0207	0.0069783	0.0312		1.9	1.6308	3.478	-14.601	-1.4883	8.8349	-0.272
	1.95	-0.0107	0.0589	0.0301	0.0119	0.0337		1.95	1.5572	4.9554	-18.3489	-12.2084	9.77	-6.332
	2	0.0089244	0.0412	0.0541	0.0176	0.036		2	-0.8631	3.2007	-18.7176	-16.8579	4.7805	-7.0342
	2.05	0.0459	0.019	0.0618	0.017	0.0391		2.05	-6.0238	-2.1209	-17.7817	-12.1526	0.4991	1.102
	2.1	0.0615	0.0054705	0.0469	0.0179	0.0405		2.1	-13.793	-4.1154	-19.6704	-3.0509	1.4387	17.6736
	2.15	0.0526	0.0075925	0.0235	0.0314	0.0305		2.15	-17.9776	0.5007	-21.0901	2.6139	5.9494	31.7154
	2.2	0.0435	0.0167	0.0068	0.0538	0.0148		2.2	-16.3383	4.0097	-17.686	0.1829	9.8167	33.6443
	2.25	0.0361	0.0166	0.0086891	0.0693	0.0096488		2.25	-15.0173	-0.6985	-11.6114	-4.0293	11.3355	25.9335
	2.3	0.0118	0.0148	0.0244	0.0676	0.0182		2.3	-13.3615	-8.1641	-5.9664	-2.7413	12.108	15.8961
	2.35	-0.0198	0.0233	0.0292	0.0547	0.0269		2.35	-4.9008	-8.9297	-3.4363	-0.7083	9.9344	10.2687
	2.4	-0.0235	0.0307	0.0068728	0.0402	0.0221		2.4	7.953	-5.7481	-6.3611	-3.4039	1.6099	9.9174
	2.45	0.0016169	0.0247	-0.0267	0.0286	0.0058426		2.45	16.3983	-7.1888	-11.1712	-4.949	-5.8284	7.2715
	2.5	0.0227	0.0127	-0.0386	0.0243	-0.0090957		2.5	17.1597	-12.1745	-12.4662	0.2355	-4.4525	-2.0073
	2.55	0.0324	0.009568	-0.0158	0.0296	-0.0107		2.55	13.9766	-13.6108	-9.5184	5.8207	-1.6907	-11.6945
	2.6	0.0489	0.0185	0.0213	0.0381	0.0083223		2.6	11.7355	-7.7907	-5.29	3.9994	-7.3771	-12.7281
	2.65	0.0704	0.0289	0.0482	0.0393	0.0357		2.65	12.2662	0.086	-3.6604	-3.18	-15.8985	-4.7191
	2.7	0.0765	0.0373	0.0618	0.0286	0.0439		2.7	12.7791	0.3226	-4.5841	-8.0262	-18.3498	1.2812
	2.75	0.058	0.0567	0.0667	0.0085689	0.0264		2.75	11.1737	-4.9149	-4.9053	-7.0985	-17.7339	-2.4694
	2.8	0.0267	0.0847	0.0567	-0.0117	0.0093366		2.8	10.5014	-4.4175	-3.1948	-4.5806	-18.6865	-9.6564
	2.85	0.0031681	0.094	0.0291	-0.0124	0.014		2.85	11.8959	0.6628	-2.7215	-4.6756	-15.7382	-11.3558
	2.9	-0.0028264	0.0746	-0.0014906	0.0177	0.0313		2.9	14.1964	1.5798	-7.4853	-4.9285	-6.0826	-6.5515
	2.95	0.0066845	0.045	-0.0138	0.0582	0.0433		2.95	17.6951	-0.3014	-13.2574	-1.5374	1.0906	1.4054
	3	0.0229	0.0185	0.0014897	0.0749	0.0455		3	19.1928	-0.0917	-16.1918	3.4781	0.3005	7.8413
	3.05	0.0336	-0.0021232	0.0293	0.0578	0.0414		3.05	14.8121	0.1471	-18.8264	4.371	-0.6624	9.7369
	3.1	0.0321	-0.0109	0.0438	0.0328	0.0342		3.1	6.8841	-2.8258	-19.3349	0.873	1.943	8.3458
	3.15	0.0198	-0.0031516	0.0417	0.027	0.0304		3.15	0.3077	-5.7835	-16.7751	-0.9865	2.9802	6.0008
	3.2	0.0039549	0.015	0.0368	0.0373	0.0348		3.2	-3.1691	-3.0711	-16.4718	-0.1342	3.8229	3.5645
	3.25	-0.0044895	0.0272	0.0282	0.0449	0.0392		3.25	-4.9193	3.8458	-17.5713	-2.3924	8.8812	1.4974
	3.3	0.00074379	0.0259	0.0114	0.0431	0.0345		3.3	-6.4632	7.6655	-14.7345	-7.7058	14.202	1.8705
	3.35	0.0218	0.0265	-0.0011236	0.0372	0.0274		3.35	-8.9589	6.4153	-10.5508	-7.8529	12.2521	6.4005
	3.4	0.0558	0.0378	0.002055	0.0277	0.032		3.4	-12.9614	5.2746	-11.0775	-1.4642	3.3205	11.7101
	3.45	0.0803	0.0427	0.0192	0.018	0.0486		3.45	-16.3978	6.5352	-13.6316	3.2866	-3.146	11.2075
	3.5	0.0675	0.029	0.0352	0.0237	0.0553		3.5	-14.6695	6.2064	-11.0766	0.0469	-2.3406	3.6777
	3.55	0.0292	0.0081275	0.0312	0.0437	0.0348		3.55	-6.8443	2.1644	-4.3108	-8.3761	2.1199	-3.6982
	3.6	0.0127	-0.00096348	0.0125	0.0498	0.0108		3.6	-1.2936	-2.3137	2.1497	-13.5268	7.1291	-2.7448
	3.65	0.0347	0.0057145	0.0048672	0.0289	0.0162		3.65	-2.2392	-3.413	8.0122	-13.6325	10.2351	5.7215
	3.7	0.0613	0.0146	0.009816	-0.00093363	0.0399		3.7	-2.0896	-0.4172	11.0688	-14.1208	9.1385	13.0275
	3.75	0.0648	0.0112	0.0115	-0.0141	0.0515		3.75	2.8517	5.0045	7.1292	-16.9796	6.4116	13.732
	3.8	0.0507	0.001914	0.0164	-0.0012002	0.0471		3.8	8.044	11.0889	0.3063	-19.7246	6.058	10.0952
	3.85	0.032	0.0121	0.0326	0.0265	0.0382		3.85	9.3145	14.4743	-3.0348	-18.4845	5.9017	5.1414
	3.9	0.0123	0.0492	0.0462	0.0511	0.0306		3.9	7.5124	11.4199	-3.7292	-12.38	1.4509	-0.2814
	3.95	0.0013742	0.0821	0.0493	0.0643	0.0237		3.95	5.2598	4.5036	-4.6736	-6.232	-5.4434	-3.5407
	4	0.0116	0.0806	0.0468	0.0722	0.0233		4	0.7142	-0.8344	-6.9881	-5.0713	-9.9574	-3.4039
	4.05	0.0263	0.0507	0.0373	0.077	0.0346		4.05	-7.4565	-4.0521	-10.0046	-8.395	-11.874	-2.3536
	4.1	0.0197	0.0199	0.0208	0.0694	0.043		4.1	-16.5611	-6.0143	-11.7241	-11.1327	-13.1445	2.3637
	4.15	-0.00039851	0.0084129	0.0105	0.051	0.0305		4.15	-22.3642	-6.4231	-11.4305	-11.066	-13.668	11.1133
	4.2	-0.0068841	0.0134	0.0188	0.0373	0.0065309		4.2	-21.2175	-6.1621	-9.7155	-9.7487	-13.7361	11.0778
	4.25	0.0087672	0.0156	0.0391	0.0355	-0.0030781		4.25	-13.9618	-5.2564	-7.0651	-7.6399	-16.0211	-2.5189
	4.3	0.0343	0.0076581	0.055	0.0376	0.0098836		4.3	-4.9596	-3.4025	-2.6083	-6.2857	-19.8175	-15.7611
	4.35	0.0549	0.0047935	0.0572	0.0329	0.0252		4.35	-0.0882	-2.9582	4.4667	-5.5181	-23.8461	-17.5983
	4.4	0.0623	0.0166	0.046	0.0263	0.0236		4.4	-1.3344	-4.9373	11.755	-3.0299	-29.3349	-11.9225
	4.45	0.0555	0.0311	0.0353	0.0265	0.019		4.45	-2.2964	-8.3656	15.2819	-1.714	-28.003	-9.4778
	4.5	0.0375	0.0368	0.0382	0.027	0.0306		4.5	-0.6138	-14.5975	13.1467	-4.1263	-13.1655	-14.0284
	4.55	0.0152	0.0357	0.0463	0.0215	0.0494		4.55	1.0865	-22.2187	9.6712	-5.6892	3.7844	-19.8427
	4.6	0.0021996	0.0298	0.0502	0.0156	0.0546		4.6	2.6145	-22.621	12.2148	-2.0696	13.3348	-20.0973
	4.65	0.0091706	0.0212	0.0486	0.0125	0.0356		4.65	2.1414	-12.6876	17.3308	2.0568	18.4653	-12.4764
	4.7	0.0313	0.0171	0.0379	0.0127	0.0039516		4.7	0.563	-2.1187	14.2188	-0.5337	17.788	-2.716
	4.75	0.0495	0.0124	0.024	0.0148	-0.0131		4.75	-0.3149	1.6934	3.1205	-7.1512	6.2802	-0.4051
	4.8	0.0471	-0.0018074	0.0156	0.0146	-0.0070566		4.8	-2.2304	-0.0326	-5.7549	-9.7685	-7.502	-7.9893
	4.85	0.0273	-0.0146	0.0036023	0.0159	0.0049458		4.85	-2.0713	-6.4061	-7.0994	-7.938	-8.7549	-16.4752
	4.9	0.0058664	-0.0092327	-0.0176	0.0301	0.0125		4.9	2.1034	-14.9346	-2.1582	-8.1211	-0.1203	-16.9338
	4.95	-0.0054386	0.0144	-0.0293	0.0519	0.0159		4.95	5.6933	-18.085	6.0331	-11.821	3.5248	-11.8231
	5	-0.0013394	0.0419	-0.0143	0.0581	0.0131		5	6.4031	-13.8114	13.8923	-12.3073	-2.5878	-6.4287
	5.05	0.0154	0.0537	0.0163	0.0403	0.0084903		5.05	6.1232	-10.7439	17.7211	-5.7841	-12.8106	-2.7811
	5.1	0.0351	0.0424	0.0291	0.0188	0.0108		5.1	5.6318	-14.2602	16.3963	2.6558	-21.5326	-3.1956
	5.15	0.048	0.0266	0.0164	0.0108	0.0177		5.15	6.7266	-19.841	11.6365	5.1452	-23.8791	-6.9635
	5.2	0.0487	0.023	0.016	0.0111	0.0231		5.2	12.4159	-23.4216	5.9185	1.0637	-18.3217	-12.2172
	5.25	0.0422	0.0237	0.0463	0.0142	0.0278		5.25	18.8303	-23.7416	1.1301	-0.8547	-10.9951	-21.3754
	5.3	0.0348	0.0261	0.0723	0.024	0.0343		5.3	19.9185	-20.7139	-1.3057	3.3958	-8.5773	-34.8794
	5.35	0.0219	0.0379	0.0681	0.0391	0.0453		5.35	16.7236	-17.38	-0.3917	6.8123	-9.7532	-45.1963
	5.4	0.0015488	0.051	0.0486	0.0456	0.0581		5.4	12.0929	-15.2048	0.9413	4.6584	-9.1793	-41.6388
	5.45	-0.0073169	0.0496	0.0335	0.0294	0.0581		5.45	6.9	-13.3939	-0.958	1.5701	-4.5203	-23.9403
	5.5	0.0134	0.0345	0.0262	-0.00075025	0.0387		5.5	1.6028	-11.5205	-3.5553	1.6256	1.3976	-6.201
	5.55	0.0444	0.016	0.0263	-0.0133	0.0171		5.55	-3.1652	-8.9488	-3.1092	1.0076	3.6729	0.8921
	5.6	0.0484	-0.00048807	0.0293	0.0011799	0.0128		5.6	-6.4321	-5.6161	0.718	-4.1531	2.6893	-0.9066
	5.65	0.0255	-0.0091603	0.0249	0.0195	0.0237		5.65	-6.2253	-4.1947	6.8453	-10.7153	2.8345	-6.6122
	5.7	0.0131	-0.0028362	0.018	0.0295	0.0326		5.7	-2.3539	-9.2171	12.8015	-13.7464	5.7264	-13.0632
	5.75	0.0237	0.0146	0.0296	0.034	0.0284		5.75	1.0131	-19.9754	15.829	-11.1108	9.637	-15.6084
	5.8	0.038	0.0344	0.0529	0.0315	0.0201		5.8	1.0051	-29.8489	16.233	-4.4967	12.0759	-13.2529
	5.85	0.0427	0.0479	0.0554	0.0191	0.0207		5.85	-1.5534	-32.6386	16.2958	1.2283	12.4904	-13.1126
	5.9	0.0292	0.0428	0.0331	-0.00042178	0.0223		5.9	-3.7415	-26.6049	16.7797	2.8194	11.4609	-17.3095
	5.95	0.0013022	0.0221	0.0059036	-0.0154	0.019		5.95	-0.9537	-16.9147	17.0807	-0.9125	11.6949	-17.6042
	6	-0.013	0.0076549	-0.0136	-0.015	0.0265		6	5.8873	-10.0239	16.2504	-6.9675	17.385	-10.2379
	6.05	-0.0011196	0.0080556	-0.0146	-0.0013785	0.0466		6.05	8.0398	-6.1263	13.3343	-9.4216	21.2947	-1.7306
	6.1	0.0183	0.0148	0.0055606	0.0161	0.0597		6.1	2.3169	-4.4196	8.1342	-7.1112	13.3052	1.7557
	6.15	0.0297	0.0256	0.0278	0.0309	0.056		6.15	-3.5216	-6.6227	2.2217	-2.7735	-1.0452	-0.3321
	6.2	0.0342	0.0359	0.036	0.0394	0.0452		6.2	-3.155	-13.8124	0.6738	1.0405	-13.0574	-7.3347
	6.25	0.0348	0.0365	0.0302	0.0432	0.0365		6.25	1.174	-20.9765	5.3312	2.8341	-22.7828	-14.7454
	6.3	0.0367	0.0336	0.0143	0.0471	0.0224		6.3	4.3475	-19.4456	8.9002	1.3471	-29.6988	-15.5713
	6.35	0.0438	0.0369	0.0011559	0.0497	-0.00031772		6.35	5.6522	-11.6954	6.646	-3.9358	-26.9011	-11.9925
	6.4	0.0442	0.0399	0.0046901	0.0418	-0.0158		6.4	7.9649	-8.3036	4.3688	-7.8046	-13.7909	-10.9204
	6.45	0.0299	0.0332	0.0168	0.0208	-0.0117		6.45	11.8767	-10.3922	5.5622	-6.4762	-1.824	-13.6849
	6.5	0.0172	0.0186	0.0205	-0.0069222	0.00075208		6.5	15.0658	-11.8138	7.6152	-3.1658	1.0052	-17.9276
	6.55	0.0212	0.0049962	0.0136	-0.0269	0.0086035		6.55	16.5173	-10.7713	11.2749	0.5918	-3.329	-21.9276
	6.6	0.0362	-0.00089782	0.0089222	-0.0194	0.0176		6.6	17.073	-10.3867	16.2557	1.6393	-8.1852	-24.7148
	6.65	0.0482	0.0051059	0.0213	0.0090386	0.0345		6.65	16.237	-13.3231	17.7243	-5.9756	-8.2619	-24.3772
	6.7	0.0479	0.0195	0.0445	0.0246	0.0498		6.7	15.2476	-17.9825	14.0325	-19.7801	-6.2314	-20.9331
	6.75	0.0326	0.031	0.0501	0.0117	0.0496		6.75	17.4463	-20.7089	9.2086	-28.1445	-6.3985	-17.7613
	6.8	0.0129	0.0318	0.0304	-0.0136	0.0359		6.8	18.6528	-20.9153	7.875	-22.8393	-8.3214	-16.5055
	6.85	0.0043436	0.0257	0.0177	-0.027	0.0254		6.85	12.1827	-18.6241	12.1386	-9.9058	-8.8301	-16.5228
	6.9	0.0070503	0.0253	0.0287	-0.0135	0.023		6.9	1.621	-14.7466	19.5521	-2.2298	-3.325	-17.4482
	6.95	0.0127	0.0338	0.0344	0.0148	0.0179		6.95	-2.8553	-12.8646	24.3723	-4.7111	6.0685	-17.5083
	7	0.0165	0.0389	0.0168	0.0268	0.0079885		7	1.7136	-12.9114	23.7636	-11.753	9.3684	-14.4954
	7.05	0.0194	0.0393	-0.0040172	0.0178	0.00080197		7.05	7.1564	-11.8126	16.0362	-16.5718	4.996	-9.7955
	7.1	0.0251	0.0488	-0.0131	0.0145	-0.00025218		7.1	5.4874	-11.9806	1.5592	-20.6368	1.4594	-6.3643
	7.15	0.033	0.0646	-0.0125	0.0251	0.0076444		7.15	-2.7252	-15.9104	-10.601	-25.0857	1.8892	-3.1653
	7.2	0.0428	0.0661	-0.0045938	0.033	0.0215		7.2	-11.2475	-22.3739	-10.9565	-24.0546	1.1428	-0.5775
	7.25	0.0539	0.0461	0.0084169	0.0355	0.0256		7.25	-14.9097	-28.7384	-0.779	-16.8487	-3.7595	-4.1245
	7.3	0.0582	0.0198	0.0214	0.0412	0.0144		7.3	-12.9577	-29.4715	9.7007	-9.4263	-8.931	-12.2932
	7.35	0.0463	0.0080003	0.0299	0.0451	0.0015428		7.35	-7.1154	-23.7957	11.1969	-6.5012	-9.7026	-18.0894
	7.4	0.024	0.0174	0.0356	0.0389	-0.0047722		7.4	-0.6052	-19.2185	4.373	-6.9614	-7.0699	-20.6371
	7.45	0.0060041	0.0314	0.0416	0.0239	-0.0054747		7.45	2.4651	-20.244	-0.1239	-5.9745	-6.0343	-22.1982
	7.5	-0.0012148	0.0248	0.0481	0.0081099	0.0013569		7.5	3.3192	-24.3838	4.8941	-1.5182	-6.7493	-23.4854
	7.55	0.0032278	0.00078242	0.0503	0.0038694	0.0157		7.55	7.0039	-25.7476	12.5894	3.9789	-4.5475	-21.529
	7.6	0.014	-0.0076866	0.0426	0.0098784	0.027		7.6	10.8288	-20.02	13.9709	2.1059	0.8	-13.6465
	7.65	0.021	0.0159	0.032	0.0089016	0.0234		7.65	10.1933	-6.814	17.9573	-0.123	17.6721	10.2188
	7.7	0.0272	0.0481	0.0257	0.003384	0.0163		7.7	15.0352	27.1507	63.6426	52.3581	95.3917	104.187
	7.75	0.0449	0.0602	0.0114	0.0072192	0.0164		7.75	47.6844	132.291	238.984	280.007	365.656	418.452
	7.8	0.0767	0.0486	-0.0207	0.0118	0.0051511		7.8	112.941	314.081	541.863	677.172	818.968	942.171
	7.85	0.1061	0.0214	-0.051	0.011	-0.0151		7.85	162.881	410.336	682.385	856.753	998.424	1155.58
	7.9	0.1095	-0.0078002	-0.0337	0.0287	0.0138		7.9	140.131	283.62	442.618	539.692	607.765	723.908
	7.95	0.0983	0.0030787	0.0685	0.1093	0.1589		7.95	69.5138	81.7358	109.118	121.213	152.36	222.989
	8	0.1087	0.0871	0.2285	0.2682	0.4104		8	20.3939	-8.2073	-12.1801	-5.3131	67.5358	138.602
	8.05	0.116	0.1815	0.3426	0.4174	0.6284		8.05	8.6232	-2.7723	8.037	43.9913	159.32	238.734
	8.1	0.0721	0.1941	0.3409	0.4455	0.6722		8.1	7.9369	14.6189	26.6364	78.6829	186.787	253.217
	8.15	0.019	0.1501	0.2806	0.3808	0.5856		8.15	5.2778	16.2311	27.5872	77.4525	143.652	184.785
	8.2	0.0153	0.131	0.2423	0.3266	0.5051		8.2	2.3743	7.6102	32.6325	62.59	83.684	93.6374
	8.25	0.0394	0.1409	0.2259	0.2985	0.4529		8.25	1.9962	-5.7561	34.5422	36.5476	27.5366	-4.2775
	8.3	0.0517	0.1429	0.2008	0.2519	0.3721		8.3	8.4429	-21.353	20.8246	4.0108	-23.0693	-101.552
	8.35	0.0484	0.1278	0.1637	0.1784	0.2568		8.35	17.5201	-33.4532	0.773	-21.9886	-72.1603	-186.418
	8.4	0.0433	0.1045	0.1294	0.1092	0.1454		8.4	17.7809	-35.3908	-8.1855	-35.7083	-117.675	-257.962
	8.45	0.0453	0.0837	0.1024	0.0678	0.0595		8.45	10.0778	-28.6102	-2.989	-44.5245	-153.056	-321.943
	8.5	0.0553	0.0727	0.0762	0.0447	-0.0083905		8.5	3.9878	-21.4464	5.0175	-55.5719	-181.825	-379.992
	8.55	0.0642	0.0679	0.0482	0.017	-0.0794		8.55	3.6812	-23.7577	6.6665	-66.088	-211.563	-431.445
	8.6	0.0574	0.0619	0.0229	-0.0301	-0.1645		8.6	8.1672	-37.3976	3.9203	-69.8309	-238.218	-478.822
	8.65	0.037	0.0589	0.0086803	-0.0926	-0.2518		8.65	12.8468	-46.8778	-0.7525	-66.4851	-251.831	-527.385
	8.7	0.0238	0.0657	0.0056024	-0.1439	-0.3285		8.7	12.5445	-39.79	-11.1757	-62.4944	-256.153	-575.734
	8.75	0.0305	0.0753	0.0010998	-0.1642	-0.4047		8.75	6.2269	-26.5237	-26.2512	-65.8606	-267.243	-616.986
	8.8	0.0528	0.0733	-0.0050887	-0.1713	-0.4916		8.8	-3.2282	-22.6949	-37.759	-78.6793	-290.214	-650.997
	8.85	0.0723	0.0562	-0.0046619	-0.1947	-0.5798		8.85	-9.9184	-28.2268	-39.6995	-94.252	-314.631	-679.82
	8.9	0.0663	0.0368	-0.0072764	-0.2335	-0.6555		8.9	-9.18	-31.1735	-29.0927	-105.282	-331.792	-701.887
	8.95	0.0373	0.0312	-0.0191	-0.2694	-0.7128		8.95	-4.149	-24.1408	-10.4491	-111.277	-342.854	-720.938
	9	0.0151	0.0419	-0.0288	-0.3006	-0.7576		9	-1.2612	-13.2191	1.991	-117.085	-353.321	-743.151
	9.05	0.0192	0.0532	-0.0356	-0.3355	-0.8098		9.05	-1.4931	-8.9556	1.5393	-123.444	-365.294	-768.163
	9.1	0.0364	0.0503	-0.0499	-0.3745	-0.877		9.1	-3.6353	-12.4721	-6.71	-123.791	-376.94	-793.387
	9.15	0.0427	0.0393	-0.0687	-0.4082	-0.9491		9.15	-9.5126	-15.4649	-20.1977	-117.549	-388.142	-816.381
	9.2	0.0338	0.0342	-0.0769	-0.4291	-1.0225		9.2	-18.5394	-13.6592	-35.6771	-115.128	-400.319	-834.303
	9.25	0.0261	0.0359	-0.0734	-0.4444	-1.093		9.25	-22.5672	-11.7256	-43.9603	-122.713	-412.128	-848.837
	9.3	0.0325	0.0375	-0.076	-0.4683	-1.1501		9.3	-16.0101	-15.3211	-41.7498	-132.136	-418.9	-864.436
	9.35	0.0455	0.0333	-0.0885	-0.498	-1.1881		9.35	-4.1317	-23.5239	-35.8428	-134.586	-420.833	-881.39
	9.4	0.0504	0.0236	-0.0966	-0.5211	-1.2103		9.4	5.6924	-29.2693	-32.1401	-132.36	-426.578	-897.234
	9.45	0.0401	0.0090881	-0.0995	-0.5368	-1.24		9.45	10.2822	-28.0522	-28.7385	-130.353	-437.994	-912.192
	9.5	0.0169	-0.0087584	-0.1013	-0.5521	-1.3074		9.5	9.4234	-22.7344	-24.5286	-128.507	-449.287	-926.473
	9.55	-0.00076199	-0.0207	-0.0986	-0.5715	-1.3997		9.55	4.296	-19.3618	-23.3266	-126.332	-460.176	-937.46
	9.6	0.0055347	-0.0148	-0.1002	-0.595	-1.4723		9.6	-4.2287	-20.2845	-21.5251	-125.484	-470.569	-946.239
	9.65	0.025	0.0074883	-0.1182	-0.6179	-1.508		9.65	-11.1521	-20.4138	-12.2725	-126.534	-475.368	-958.681
	9.7	0.0309	0.0306	-0.1461	-0.6308	-1.5275		9.7	-11.007	-16.3535	-3.1513	-130.126	-474.094	-975.988
	9.75	0.0116	0.0385	-0.1701	-0.6329	-1.5568		9.75	-6.9181	-14.5766	-6.7788	-138.133	-473.479	-994.525
	9.8	-0.0134	0.0273	-0.1765	-0.6422	-1.5999		9.8	-2.5432	-19.5413	-19.4816	-148.945	-477.965	-1010.9
	9.85	-0.0139	0.0091257	-0.1601	-0.6716	-1.6411		9.85	0.4481	-23.9757	-29.4099	-157.212	-483.11	-1021.84
	9.9	0.0057519	-0.0019077	-0.1408	-0.7029	-1.6683		9.9	1.0241	-21.6563	-33.6373	-162.386	-482.115	-1027.2
	9.95	0.0203	-0.0010879	-0.145	-0.7136	-1.6895		9.95	3.3028	-17.6192	-33.0215	-165.63	-477.754	-1031.47
	10	0.0306	0.0095413	-0.1673	-0.7121	-1.7249		10	7.4574	-17.9395	-27.7937	-163.148	-479.381	-1038.66
	10.05	0.0458	0.0239	-0.1776	-0.7179	-1.7784		10.05	8.2247	-20.6682	-21.585	-155.615	-487.71	-1046.24
	10.1	0.0484	0.0379	-0.1622	-0.7355	-1.826		10.1	4.4441	-22.1435	-18.9053	-149.23	-495.442	-1050.18
	10.15	0.0271	0.0484	-0.1413	-0.7572	-1.8506		10.15	-1.7273	-24.2925	-19.849	-147.473	-500.936	-1053.29
	10.2	0.0073066	0.0427	-0.1417	-0.778	-1.8676		10.2	-6.3389	-29.2865	-20.4714	-149.526	-507.065	-1060.46
	10.25	0.008733	0.0217	-0.1606	-0.7983	-1.898		10.25	-6.8905	-32.8386	-19.9205	-151.167	-513.408	-1073.7
	10.3	0.014	0.0136	-0.1753	-0.8136	-1.9367		10.3	-7.3694	-29.0294	-21.7629	-150.184	-519.569	-1089.78
	10.35	0.0068231	0.0264	-0.1815	-0.8201	-1.9678		10.35	-9.7936	-18.7106	-27.9841	-149.333	-526.099	-1098.65
	10.4	0.0036499	0.0345	-0.189	-0.8238	-1.9964		10.4	-7.1388	-8.9111	-36.1424	-150.465	-529.642	-1096.54
	10.45	0.016	0.028	-0.1923	-0.8321	-2.0357		10.45	3.9384	-5.8774	-40.5279	-150.772	-525.873	-1095.98
	10.5	0.0214	0.0203	-0.1806	-0.843	-2.0749		10.5	13.8945	-12.2684	-39.0449	-147.566	-517.305	-1107.02
	10.55	0.007505	0.0192	-0.1659	-0.8509	-2.0945		10.55	13.6754	-24.6609	-36.8307	-145.453	-509.153	-1123.73
	10.6	-0.0026324	0.0197	-0.1678	-0.8575	-2.1037		10.6	4.1296	-32.1092	-38.7108	-150.429	-503.139	-1137.84
	10.65	0.00633	0.0148	-0.1819	-0.8701	-2.1277		10.65	-7.3874	-29.5501	-43.4136	-160.268	-502.087	-1147.69
	10.7	0.0138	0.009929	-0.1894	-0.892	-2.1685		10.7	-13.0367	-24.5807	-45.9153	-169.718	-508.208	-1153.28
	10.75	-0.00092359	0.0118	-0.1892	-0.916	-2.208		10.75	-12.3524	-22.3835	-42.8775	-174.458	-516.306	-1155.84
	10.8	-0.0218	0.0082117	-0.1965	-0.9253	-2.2411		10.8	-12.0738	-21.9212	-37.1008	-171.213	-518.715	-1155.86
	10.85	-0.0237	-0.0109	-0.2106	-0.9177	-2.2719		10.85	-16.3056	-22.3024	-33.5134	-164.608	-513.743	-1153.33
	10.9	-0.0096671	-0.0244	-0.2127	-0.9166	-2.2945		10.9	-22.4096	-21.6676	-30.8155	-162.905	-507.385	-1152.06
	10.95	0.0066639	-0.0077277	-0.1987	-0.936	-2.3071		10.95	-25.5822	-19.4435	-25.9616	-166.496	-505.74	-1154.5
	11	0.0212	0.0249	-0.1856	-0.9607	-2.3235		11	-22.6022	-17.13	-21.9772	-169.438	-507.779	-1159.92
	11.05	0.0313	0.0405	-0.1828	-0.9796	-2.3495		11.05	-13.5288	-17.0511	-22.2249	-167.62	-509.563	-1166.65
	11.1	0.0334	0.0335	-0.1819	-0.9951	-2.3741		11.1	-2.4934	-20.8078	-26.7407	-162.058	-510.321	-1171.25
	11.15	0.028	0.02	-0.1774	-1.0033	-2.3942		11.15	6.1133	-24.3232	-32.8484	-157.061	-512.08	-1173.76
	11.2	0.0194	0.0061945	-0.1784	-1.0069	-2.4202		11.2	11.5902	-22.7756	-34.5974	-155.383	-515.814	-1179.69
	11.25	0.0088481	-0.0095578	-0.1916	-1.0231	-2.451		11.25	13.978	-19.2949	-29.1027	-156.504	-521.066	-1188.57
	11.3	-0.0029925	-0.0204	-0.2061	-1.0515	-2.4741		11.3	11.098	-16.1045	-18.3914	-159.484	-527.155	-1192.04
	11.35	-0.0072044	-0.0167	-0.2107	-1.069	-2.483		11.35	2.8562	-6.6734	-6.5551	-163.84	-530.363	-1190.32
	11.4	-0.0016248	-0.0021712	-0.2102	-1.0672	-2.478		11.4	-8.048	7.3714	-0.4637	-167.367	-527.759	-1193.66
	11.45	0.002129	0.0059761	-0.2154	-1.0556	-2.47		11.45	-18.6967	9.9121	-3.7942	-166.91	-524.303	-1202.85
	11.5	-7.4903e-05	-0.002756	-0.226	-1.0452	-2.4779		11.5	-24.6613	-3.5822	-11.1862	-161.513	-527.831	-1211.4
	11.55	-0.00037467	-0.0138	-0.2287	-1.0478	-2.5015		11.55	-21.6315	-18.8401	-15.3041	-155.202	-537.718	-1219.69
	11.6	0.0039556	-0.0061439	-0.2178	-1.0661	-2.5194		11.6	-12.953	-24.6417	-17.4646	-152.929	-543.207	-1229.06
	11.65	0.0094126	0.0163	-0.2096	-1.082	-2.5221		11.65	-10.3271	-24.5667	-22.9759	-153.278	-538.197	-1234.96
	11.7	0.0142	0.0342	-0.2178	-1.0813	-2.5201		11.7	-15.3	-27.1416	-30.5573	-154.263	-530.94	-1231.1
	11.75	0.0162	0.0419	-0.231	-1.0794	-2.5274		11.75	-16.206	-31.5103	-34.7656	-157.1	-530.068	-1219.22
	11.8	0.0136	0.0442	-0.2331	-1.0956	-2.5506		11.8	-10.2107	-32.4109	-34.733	-160.189	-534.026	-1212.51
	11.85	0.0053106	0.0324	-0.2256	-1.1234	-2.5808		11.85	-2.3167	-32.4456	-33.7446	-160.051	-539.564	-1219.25
	11.9	-0.0084624	-0.0030733	-0.2224	-1.1348	-2.6015		11.9	4.6163	-32.9708	-33.4871	-155.783	-545.413	-1229.94
	11.95	-0.0207	-0.0399	-0.2301	-1.1178	-2.605		11.95	5.6638	-27.2225	-33.026	-152.62	-550.304	-1233.1
	12	-0.018	-0.0455	-0.2417	-1.103	-2.5995		12	-2.8789	-15.7584	-32.6321	-156.633	-554.217	-1230.85
	12.05	0.0066279	-0.0233	-0.2519	-1.1214	-2.596		12.05	-18.8658	-8.1845	-33.41	-166.779	-558.568	-1229.82
	12.1	0.0401	0.001531	-0.2571	-1.1652	-2.6006		12.1	-34.1983	-8.8168	-34.5885	-174.299	-561.878	-1230.59
	12.15	0.0553	0.0172	-0.2523	-1.2064	-2.6153		12.15	-39.4843	-13.2442	-34.0905	-169.424	-559.418	-1230.07
	12.2	0.0441	0.0231	-0.2476	-1.2264	-2.6382		12.2	-33.3566	-14.6301	-30.4685	-155.919	-549.474	-1228.95
	12.25	0.029	0.0141	-0.2566	-1.2276	-2.6692		12.25	-20.5479	-12.843	-26.2277	-147.01	-538.848	-1231.8
	12.3	0.025	-0.0063492	-0.2724	-1.2199	-2.7021		12.3	-5.6974	-13.0978	-26.0139	-146.629	-538.501	-1238.58
	12.35	0.0187	-0.0191	-0.2766	-1.2039	-2.722		12.35	6.5709	-15.7331	-28.1722	-149.906	-547.546	-1245.76
	12.4	0.0013496	-0.0176	-0.2567	-1.1863	-2.7229		12.4	10.8233	-17.245	-26.7856	-155.171	-554.744	-1252.38
	12.45	-0.0147	-0.0182	-0.2199	-1.1881	-2.714		12.45	8.3988	-17.8039	-20.419	-164.876	-556.411	-1255.72
	12.5	-0.0211	-0.0286	-0.197	-1.213	-2.7109		12.5	8.4111	-20.7933	-12.864	-175.746	-555.267	-1254.26
	12.55	-0.0198	-0.0369	-0.2068	-1.2356	-2.7161		12.55	12.0506	-27.2976	-9.9966	-181.113	-551.431	-1253.96
	12.6	-0.0068174	-0.0394	-0.2333	-1.236	-2.72		12.6	12.4718	-33.9716	-13.6141	-181.802	-546.109	-1258.98
	12.65	0.0195	-0.044	-0.2559	-1.2265	-2.7204		12.65	7.9153	-35.2763	-18.0981	-181.862	-543.38	-1262.79
	12.7	0.0435	-0.0466	-0.2689	-1.2307	-2.7168		12.7	-0.098	-30.4995	-19.3213	-182.183	-543.997	-1258.17
	12.75	0.0451	-0.0365	-0.27	-1.2516	-2.6993		12.75	-9.1771	-24.6771	-19.3826	-181.371	-545.683	-1249.1
	12.8	0.0258	-0.0244	-0.2596	-1.275	-2.6767		12.8	-17.2847	-20.3086	-21.3102	-178.6	-549.463	-1242.73
	12.85	0.0109	-0.0278	-0.2436	-1.2927	-2.6711		12.85	-21.594	-17.5125	-26.7621	-176.632	-557.786	-1242.13
	12.9	0.0126	-0.0313	-0.2272	-1.3041	-2.6842		12.9	-17.5975	-18.7071	-35.1461	-175.81	-568.939	-1248.05
	12.95	0.0132	-0.0095034	-0.2108	-1.3059	-2.7075		12.95	-10.2881	-24.8391	-40.81	-174.203	-576.309	-1257.36
	13	0.004875	0.0249	-0.2009	-1.3057	-2.7328		13	-8.7105	-30.3412	-35.7284	-174.428	-574.477	-1264.82
	13.05	0.0061491	0.0402	-0.2082	-1.3169	-2.7486		13.05	-10.1655	-30.2814	-21.9925	-176.067	-567.746	-1269.65
	13.1	0.02	0.0276	-0.2287	-1.3299	-2.7489		13.1	-8.2551	-28.4025	-12.3606	-173.038	-563.859	-1274.63
	13.15	0.0187	-0.0039536	-0.2482	-1.3283	-2.7356		13.15	-4.6486	-26.7726	-13.9321	-167.74	-563.704	-1278.89
	13.2	-0.003782	-0.0438	-0.2614	-1.3132	-2.7162		13.2	-4.1249	-19.0565	-22.6576	-170.554	-565.136	-1279.85
	13.25	-0.015	-0.0746	-0.2673	-1.2927	-2.7021		13.25	-5.6975	-7.2283	-31.9877	-181.382	-565.936	-1279.3
	13.3	-0.00040349	-0.0773	-0.2633	-1.2819	-2.7024		13.3	-6.9208	-4.1443	-36.9248	-189.108	-565.775	-1278.03
	13.35	0.0096382	-0.0537	-0.2545	-1.2964	-2.7148		13.35	-7.6941	-14.1214	-36.3363	-187.754	-567.524	-1273.79
	13.4	-0.0109	-0.024	-0.2486	-1.3262	-2.7244		13.4	-7.3844	-26.5043	-34.338	-182.034	-569.021	-1267.38
	13.45	-0.0409	-0.0078251	-0.2456	-1.3439	-2.7234		13.45	-6.7512	-29.4594	-33.6405	-176.484	-565.956	-1261.61
	13.5	-0.0454	-0.0162	-0.2442	-1.3423	-2.7157		13.5	-7.5196	-24.6608	-33.4631	-170.677	-561.694	-1261.08
	13.55	-0.0205	-0.0431	-0.2418	-1.3352	-2.7094		13.55	-10.2552	-20.3217	-34.2708	-167.609	-560.446	-1268.77
	13.6	0.0141	-0.0637	-0.2356	-1.3331	-2.7171		13.6	-13.3046	-18.4294	-36.0939	-171.743	-560.604	-1278.16
	13.65	0.0386	-0.0593	-0.2318	-1.3407	-2.7324		13.65	-14.3194	-17.3207	-35.894	-179.495	-560.07	-1280.2
	13.7	0.0413	-0.0332	-0.237	-1.3561	-2.7329		13.7	-15.0052	-15.9465	-32.3019	-185.738	-558.37	-1275.46
	13.75	0.025	0.00025227	-0.2495	-1.3645	-2.7194		13.75	-14.7197	-14.8253	-28.9031	-191.567	-556.622	-1271.46
	13.8	0.0035283	0.0242	-0.2643	-1.3538	-2.7123		13.8	-10.1153	-13.9336	-29.0823	-196.235	-555.707	-1273.52
	13.85	-0.0112	0.0179	-0.2711	-1.336	-2.7202		13.85	-4.6595	-11.7997	-31.1267	-196.857	-553.95	-1281.59
	13.9	-0.0138	-0.0246	-0.2603	-1.3368	-2.7381		13.9	-3.3891	-7.8832	-29.9004	-194.477	-550.267	-1290.47
	13.95	-0.0067392	-0.0695	-0.2435	-1.3634	-2.7531		13.95	-3.3748	-3.0531	-23.3081	-189.047	-549.024	-1293.18
	14	-0.0054957	-0.0785	-0.2392	-1.3896	-2.7495		14	0.8139	-1.4312	-16.4301	-180.145	-555.617	-1287.16
	14.05	-0.0207	-0.0555	-0.2471	-1.3892	-2.7233		14.05	6.9125	-6.9887	-14.2206	-172.579	-567.699	-1277.79
	14.1	-0.0377	-0.0246	-0.2587	-1.3764	-2.6853		14.1	9.5454	-16.6349	-15.5574	-170.352	-575.331	-1274.01
	14.15	-0.0371	-0.00013633	-0.2701	-1.3826	-2.6549		14.15	7.495	-23.2984	-18.2301	-171.646	-573.817	-1276.99
	14.2	-0.0188	0.0071078	-0.2744	-1.4103	-2.6464		14.2	1.2048	-22.7994	-22.4378	-174.197	-568.745	-1280.05
	14.25	0.0046868	0.00029887	-0.2633	-1.4342	-2.6584		14.25	-7.9048	-17.4005	-26.6909	-179.651	-567.047	-1279.68
	14.3	0.0221	-0.0025962	-0.2455	-1.4387	-2.683		14.3	-13.8928	-11.8265	-26.5488	-188.303	-573.304	-1277.86
	14.35	0.031	-3.2666e-05	-0.2429	-1.4335	-2.7136		14.35	-9.3719	-7.9207	-23.8118	-195.178	-584.452	-1279.94
	14.4	0.0306	-0.0076647	-0.2592	-1.4272	-2.7414		14.4	3.7333	-7.5667	-25.6855	-196.931	-590.3	-1289.29
	14.45	0.0195	-0.0273	-0.2746	-1.4091	-2.7509		14.45	13.7194	-10.9652	-28.754	-196.349	-588.291	-1298.96
	14.5	0.0066696	-0.0485	-0.2802	-1.3807	-2.732		14.5	12.0829	-14.0556	-27.3619	-196.51	-583.621	-1301.33
	14.55	0.0018285	-0.0625	-0.285	-1.3705	-2.6994		14.55	2.3303	-14.0028	-30.2923	-192.94	-581.056	-1298.62
	14.6	-0.00081143	-0.0608	-0.29	-1.3893	-2.6775		14.6	-3.323	-12.0286	-41.5307	-184.248	-582.48	-1294.04
	14.65	-0.004282	-0.0466	-0.2841	-1.4115	-2.6689		14.65	1.1494	-10.3954	-47.2508	-179.652	-584.064	-1287.17
	14.7	0.0023508	-0.0332	-0.2701	-1.4198	-2.6642		14.7	6.982	-11.9644	-38.5552	-180.065	-579.332	-1280.86
	14.75	0.0167	-0.0229	-0.266	-1.431	-2.6671		14.75	5.9938	-20.0809	-26.3996	-179.211	-568.036	-1281.4
	14.8	0.0192	-0.0139	-0.2755	-1.4555	-2.6734		14.8	2.6362	-30.0045	-24.2746	-178.664	-557.154	-1288.69
	14.85	0.0104	-0.0146	-0.2791	-1.4732	-2.6613		14.85	2.1687	-30.9261	-30.1565	-181.639	-552.878	-1295.71
	14.9	0.0076369	-0.0278	-0.2626	-1.4708	-2.6305		14.9	1.0901	-24.4126	-34.5656	-185.371	-553.1	-1296.85
	14.95	0.0085496	-0.0365	-0.2405	-1.4654	-2.6085		14.95	-4.8683	-21.037	-34.6607	-184.134	-553.323	-1292.51
	15	-0.0017923	-0.0271	-0.2387	-1.4703	-2.606		15	-10.423	-22.3879	-33.9697	-179.139	-556.847	-1287
	15.05	-0.0144	-0.0154	-0.2623	-1.4741	-2.6077		15.05	-6.9452	-22.7711	-36.317	-177.24	-567.677	-1283.38
	15.1	-0.0042831	-0.019	-0.2896	-1.4673	-2.6096		15.1	1.3931	-17.7498	-42.2148	-180.617	-578.688	-1283.18
	15.15	0.0263	-0.0283	-0.2995	-1.4511	-2.619		15.15	1.3543	-9.0117	-49.5311	-186.655	-579.911	-1287.05
	15.2	0.0432	-0.0261	-0.2904	-1.4241	-2.6307		15.2	-7.6788	-3.4155	-54.4366	-190.349	-575.529	-1291.41
	15.25	0.0234	-0.0133	-0.2751	-1.3996	-2.6359		15.25	-11.9637	-3.4177	-50.7163	-189.842	-576.477	-1290.52
	15.3	-0.0171	-0.0051954	-0.2705	-1.4009	-2.6361		15.3	-6.2581	-4.312	-39.6092	-188.11	-583.488	-1285.24
	15.35	-0.0402	-0.0111	-0.2756	-1.4261	-2.636		15.35	0.3059	-3.7018	-32.1677	-186.678	-591.086	-1280.89
	15.4	-0.0269	-0.0313	-0.2765	-1.4545	-2.6313		15.4	1.8205	-5.8415	-32.7771	-185.287	-595.486	-1280.05
	15.45	0.0079477	-0.0594	-0.2782	-1.4786	-2.6132		15.45	3.183	-12.49	-35.8243	-184.7	-594.132	-1283.65
	15.5	0.0352	-0.0736	-0.294	-1.4977	-2.5818		15.5	9.1667	-18.2446	-37.5863	-188.334	-588.254	-1293.24
	15.55	0.0387	-0.0573	-0.3119	-1.5016	-2.5504		15.55	15.373	-18.9284	-40.2845	-195.488	-581.167	-1304.75
	15.6	0.0276	-0.028	-0.3103	-1.4918	-2.5379		15.6	17.4719	-16.6581	-45.2793	-197.141	-574.417	-1307.3
	15.65	0.0164	-0.0183	-0.2896	-1.4862	-2.5523		15.65	18.7577	-15.6773	-46.8044	-190.858	-570.988	-1296.58
	15.7	0.0018624	-0.0322	-0.2646	-1.4882	-2.5768		15.7	22.6816	-15.6298	-40.5374	-183.917	-573.522	-1280.75
	15.75	-0.017	-0.048	-0.2435	-1.4877	-2.586		15.75	27.7725	-11.0477	-31.5105	-181.711	-578.495	-1270.92
	15.8	-0.0283	-0.053	-0.224	-1.4849	-2.5767		15.8	30.5618	-1.8374	-27.5565	-185.09	-579.204	-1270.77
	15.85	-0.0274	-0.0494	-0.2078	-1.4868	-2.5591		15.85	27.6103	4.503	-29.2773	-191.206	-576.815	-1275.54
	15.9	-0.0164	-0.0409	-0.2049	-1.4946	-2.5344		15.9	18.506	4.0038	-28.6475	-197.479	-578.339	-1282.08
	15.95	-0.0016746	-0.0313	-0.2195	-1.5032	-2.5044		15.95	8.5909	-1.909	-21.8397	-200.509	-580.492	-1289.53
	16	0.0049525	-0.0277	-0.2449	-1.5105	-2.4869		16	4.5467	-9.8369	-18.917	-194.537	-575.316	-1293.84
	16.05	0.00025255	-0.0349	-0.2728	-1.5216	-2.4963		16.05	7.7574	-14.3205	-28.726	-182.328	-565.226	-1292.44
	16.1	-0.0049422	-0.0403	-0.296	-1.5348	-2.5239		16.1	13.3451	-13.6321	-41.8544	-175.134	-558.768	-1287.18
	16.15	0.00063263	-0.025	-0.3096	-1.539	-2.5488		16.15	15.552	-12.8282	-44.2998	-178.871	-559.297	-1282.87
	16.2	0.0128	-0.0057155	-0.3114	-1.5285	-2.553		16.2	11.7117	-16.0618	-36.6076	-187.722	-565.178	-1284.42
	16.25	0.0145	-0.0212	-0.3015	-1.5086	-2.5268		16.25	2.9924	-20.1823	-27.7875	-192.803	-574.626	-1291.67
	16.3	0.00024221	-0.0661	-0.2821	-1.4886	-2.4801		16.3	-2.7435	-20.6557	-22.7238	-194.636	-580.775	-1300.14
	16.35	-0.0166	-0.0934	-0.2615	-1.4771	-2.4371		16.35	1.4894	-16.3769	-21.5812	-197.149	-577.493	-1305.12
	16.4	-0.0196	-0.0725	-0.253	-1.4798	-2.4181		16.4	9.7592	-6.9638	-22.487	-197.734	-570.274	-1304.92
	16.45	-0.0055976	-0.0174	-0.2587	-1.4879	-2.4247		16.45	15.1918	4.3754	-24.2034	-195.44	-566.054	-1300.64
	16.5	0.0134	0.0258	-0.2673	-1.4842	-2.4403		16.5	20.2025	9.1746	-25.3347	-194.633	-566.112	-1293.59
	16.55	0.025	0.024	-0.2702	-1.4748	-2.4467		16.55	25.1493	3.6496	-24.1356	-193.215	-567.977	-1285.79
	16.6	0.0246	-0.0094127	-0.2716	-1.481	-2.4449		16.6	25.838	-6.1103	-23.3259	-186.29	-569.015	-1278.13
	16.65	0.0158	-0.0405	-0.2793	-1.5019	-2.4421		16.65	21.5359	-11.7171	-26.2674	-180.03	-571.615	-1269.53
	16.7	0.0059278	-0.0516	-0.2874	-1.5214	-2.4383		16.7	15.7464	-9.1927	-29.084	-182.529	-577.415	-1261.3
	16.75	-0.0010786	-0.0497	-0.2852	-1.53	-2.4354		16.75	12.2336	-1.5894	-25.6753	-188.647	-582.533	-1256.88
	16.8	-0.0081659	-0.0469	-0.2756	-1.5228	-2.4366		16.8	9.4945	3.4647	-15.2744	-189.298	-583.302	-1260.78
	16.85	-0.0163	-0.0406	-0.2693	-1.5019	-2.4328		16.85	4.25	2.0977	-3.0833	-185.48	-580.351	-1273.13
	16.9	-0.0156	-0.0343	-0.2658	-1.4783	-2.4181		16.9	0.032	-2.295	1.548	-183.465	-576.204	-1283.75
	16.95	-0.0037626	-0.0391	-0.2576	-1.4668	-2.4036		16.95	0.8265	-6.1436	-6.8927	-183.74	-572.184	-1283.87
	17	0.0054404	-0.0485	-0.2527	-1.4772	-2.3974		17	6.4496	-12.3055	-22.9276	-183.161	-568.378	-1278.36
	17.05	0.0122	-0.0505	-0.2653	-1.503	-2.3965		17.05	17.1841	-22.9039	-35.8287	-182.685	-564.533	-1276.91
	17.1	0.0278	-0.0471	-0.2889	-1.5205	-2.4021		17.1	26.9818	-31.7208	-38.8885	-185.787	-560.915	-1279.03
	17.15	0.0495	-0.0409	-0.2999	-1.5136	-2.409		17.15	25.1126	-31.9797	-32.1736	-191.238	-558.099	-1275.3
	17.2	0.0598	-0.0252	-0.2928	-1.4981	-2.4018		17.2	14.2849	-23.0934	-24.1448	-194.705	-555.685	-1265.02
	17.25	0.0435	5.3325e-06	-0.2886	-1.5012	-2.3862		17.25	8.3208	-9.9274	-25.2617	-197.716	-555.651	-1259.73
	17.3	0.0074697	0.0146	-0.2955	-1.524	-2.3761		17.3	13.2754	-0.9994	-34.4973	-203.756	-562.502	-1266.18
	17.35	-0.0208	0.0056964	-0.2958	-1.541	-2.3585		17.35	23.8853	1.053	-40.9419	-207.4	-574.417	-1277.44
	17.4	-0.0245	-0.0122	-0.2807	-1.5312	-2.3277		17.4	31.1005	3.6174	-36.5683	-201.97	-579.477	-1281.74
	17.45	-0.01	-0.0282	-0.2685	-1.506	-2.3065		17.45	29.3911	10.5771	-22.808	-191.989	-570.991	-1273.9
	17.5	0.0056801	-0.0421	-0.2708	-1.4994	-2.3067		17.5	21.3147	14.8992	-11.9612	-186.867	-559.003	-1258.75
	17.55	0.0038304	-0.0471	-0.2705	-1.522	-2.3135		17.55	13.8495	9.1218	-14.6913	-189.116	-555.855	-1247.31
	17.6	-0.0162	-0.0411	-0.2546	-1.5495	-2.3077		17.6	12.7504	-3.7752	-25.6036	-193.068	-562.541	-1246.46
	17.65	-0.0259	-0.0369	-0.2363	-1.5556	-2.288		17.65	17.8485	-12.5939	-32.5518	-193.653	-571.216	-1251.49
	17.7	-0.0031843	-0.0401	-0.2367	-1.5382	-2.2753		17.7	23.0546	-11.3894	-32.9948	-192.129	-575.893	-1255.42
	17.75	0.0322	-0.0377	-0.2607	-1.5154	-2.2854		17.75	23.5934	-5.5366	-32.0743	-192.319	-579.154	-1259.13
	17.8	0.0439	-0.0284	-0.2896	-1.5064	-2.3037		17.8	20.4723	-1.1853	-31.3109	-195.312	-584.643	-1265.99
	17.85	0.0249	-0.0297	-0.3024	-1.5125	-2.3068		17.85	17.1584	2.4721	-28.0232	-197.435	-590.076	-1274.18
	17.9	-0.0035594	-0.0411	-0.2959	-1.5178	-2.2946		17.9	13.7162	4.6117	-24.6063	-196.222	-592.336	-1276.39
	17.95	-0.017	-0.0422	-0.2789	-1.515	-2.2845		17.95	9.3707	0.6716	-27.775	-195.065	-592.054	-1266.91
	18	-0.0113	-0.0334	-0.2604	-1.5123	-2.2825		18	5.0854	-5.8219	-35.7539	-194.382	-592.445	-1252.64
	18.05	-0.005736	-0.0317	-0.2484	-1.519	-2.2778		18.05	1.7747	-7.4192	-39.9308	-191.485	-593.06	-1247.61
	18.1	-0.0119	-0.0417	-0.2525	-1.5359	-2.2646		18.1	3.0372	-5.5806	-39.3194	-188.551	-589.781	-1253.91
	18.15	-0.0171	-0.0557	-0.2717	-1.5546	-2.2476		18.15	8.7413	-4.4418	-36.0952	-187.441	-582.661	-1261.51
	18.2	-0.006604	-0.0581	-0.2916	-1.5694	-2.2371		18.2	12.3339	-3.4297	-28.0128	-187.763	-577.872	-1264.51
	18.25	0.0145	-0.0447	-0.2965	-1.5729	-2.2405		18.25	13.2799	-2.8397	-16.6972	-188.242	-580.947	-1265.22
	18.3	0.0263	-0.0319	-0.2827	-1.553	-2.2484		18.3	16.3722	-3.5518	-9.9753	-186.205	-588.728	-1267.21
	18.35	0.0226	-0.0307	-0.2687	-1.5205	-2.2483		18.35	20.538	-3.2876	-11.7605	-184.635	-592.113	-1268.61
	18.4	0.0137	-0.0359	-0.2716	-1.5017	-2.2389		18.4	21.115	-0.9395	-17.5932	-187.258	-590.397	-1264.02
	18.45	0.0079211	-0.0387	-0.2817	-1.5036	-2.2221		18.45	17.7236	0.8198	-20.07	-189.487	-592.134	-1255.29
	18.5	0.0068051	-0.0349	-0.2848	-1.5195	-2.203		18.5	13.5141	-0.0954	-18.8386	-189.101	-596.17	-1249.88
	18.55	0.0058461	-0.0265	-0.2826	-1.5422	-2.1927		18.55	11.1835	-3.5314	-20.2023	-192.67	-590.809	-1249.02
	18.6	-0.0018319	-0.0185	-0.2804	-1.5602	-2.1963		18.6	10.4927	-8.4862	-24.8079	-202.086	-575.548	-1248.25
	18.65	-0.0113	-0.0152	-0.2801	-1.5654	-2.2089		18.65	8.5985	-10.7421	-26.5972	-208.027	-564.519	-1246.55
	18.7	-0.008634	-0.0176	-0.2826	-1.5645	-2.22		18.7	7.7764	-8.5427	-23.8523	-204.75	-566.227	-1247.94
	18.75	0.0109	-0.0279	-0.2842	-1.5691	-2.2151		18.75	13.2536	-7.3252	-21.496	-199.54	-574.569	-1253.04
	18.8	0.0335	-0.0505	-0.2798	-1.5758	-2.1888		18.8	22.6137	-11.2032	-23.8661	-198.492	-581.04	-1256.36
	18.85	0.0403	-0.0749	-0.2747	-1.5681	-2.153		18.85	28.8978	-17.0991	-30.5574	-198.199	-583.642	-1254.3
	18.9	0.0282	-0.084	-0.282	-1.5473	-2.1301		18.9	28.5049	-20.026	-39.323	-196.382	-582.256	-1247.72
	18.95	0.0088465	-0.08	-0.3012	-1.5356	-2.1319		18.95	23.6618	-20.8299	-45.4659	-195.004	-579.812	-1240.49
	19	-0.0081772	-0.0732	-0.3142	-1.5399	-2.1426		19	17.3818	-22.455	-44.3315	-192.99	-585.316	-1236.8
	19.05	-0.0178	-0.0611	-0.3118	-1.5418	-2.1406		19.05	11.5474	-19.3937	-39.2211	-188.963	-597.717	-1234.46
	19.1	-0.0136	-0.046	-0.304	-1.535	-2.1302		19.1	12.3021	-6.9105	-34.5078	-186.863	-601.844	-1227.52
	19.15	0.0035862	-0.0419	-0.2941	-1.5337	-2.127		19.15	19.7029	6.059	-29.6832	-189.102	-594.388	-1217.06
	19.2	0.0158	-0.0472	-0.2787	-1.5417	-2.1279		19.2	23.1954	8.4262	-26.6862	-191.463	-589.637	-1211.14
	19.25	0.0066898	-0.0483	-0.2697	-1.5442	-2.1168		19.25	21.8579	3.563	-27.8359	-190.645	-593.833	-1213.88
	19.3	-0.0108	-0.0478	-0.2789	-1.5312	-2.0933		19.3	22.9709	1.2793	-30.2332	-188.421	-598.178	-1220.93
	19.35	-0.0105	-0.0563	-0.2984	-1.5145	-2.0759		19.35	26.4047	-0.6099	-30.8626	-188.306	-597.171	-1225.92
	19.4	0.0057228	-0.0712	-0.3122	-1.5158	-2.0737		19.4	28.3105	-9.0841	-30.1416	-193.228	-595.929	-1227.18
	19.45	0.0181	-0.0822	-0.3129	-1.5394	-2.0788		19.45	26.6009	-20.0223	-28.5608	-200.247	-600.54	-1224.47
	19.5	0.0264	-0.0842	-0.2996	-1.5646	-2.0812		19.5	21.8474	-24.0275	-26.1338	-201.946	-608.488	-1218.87
	19.55	0.0374	-0.073	-0.2733	-1.5722	-2.08		19.55	16.7187	-19.1883	-26.1185	-196.768	-610.951	-1214.96
	19.6	0.0383	-0.0474	-0.2451	-1.5681	-2.0809		19.6	11.9344	-10.3725	-30.9258	-190.861	-606.858	-1213.1
	19.65	0.0182	-0.0239	-0.2366	-1.5684	-2.082		19.65	6.8964	-1.946	-36.6384	-189.381	-603.58	-1209.68
	19.7	-0.0059499	-0.0228	-0.2536	-1.5711	-2.0799		19.7	5.3715	1.7055	-36.549	-193.991	-602.207	-1206.51
	19.75	-0.0147	-0.0327	-0.2761	-1.5646	-2.0757		19.75	12.2223	-3.0693	-29.373	-202.25	-597.553	-1206.93
	19.8	-0.0085805	-0.0308	-0.2816	-1.5462	-2.0621		19.8	21.5442	-14.3891	-22.1249	-206.06	-589.755	-1207.32
	19.85	0.0032106	-0.0282	-0.2725	-1.5195	-2.0371		19.85	25.354	-24.3247	-22.1078	-202.866	-584.585	-1202.78
	19.9	0.0097597	-0.0422	-0.2741	-1.4988	-2.0136		19.9	26.4342	-24.4111	-26.7911	-198.878	-584.563	-1195.55
	19.95	0.0041776	-0.0613	-0.2957	-1.5028	-1.9948		19.95	26.7609	-14.9504	-31.3092	-196.304	-586.698	-1191.31
	20	-0.0024413	-0.0678	-0.3141	-1.5349	-1.9772		20	22.8086	-4.8161	-35.3664	-192.853	-585.983	-1193.75
	20.05	0.001235	-0.0567	-0.3085	-1.58	-1.9707		20.05	14.9985	-0.414	-36.6897	-189.6	-580.451	-1200.16
	20.1	0.001591	-0.0324	-0.2898	-1.612	-1.9859		20.1	8.1804	-2.974	-34.4726	-190.434	-573.28	-1203.29
	20.15	-0.0129	-0.0126	-0.2825	-1.6129	-2.0093		20.15	5.6755	-9.3688	-33.8477	-192.634	-566.917	-1199.96
	20.2	-0.0249	-0.0193	-0.2862	-1.5939	-2.0209		20.2	5.3761	-11.6329	-36.6493	-190.687	-562.862	-1190.65
	20.25	-0.0205	-0.0513	-0.2801	-1.5768	-2.016		20.25	2.9609	-8.8442	-40.3888	-189.55	-564.992	-1176.48
	20.3	-0.0094027	-0.0837	-0.2637	-1.5652	-1.9987		20.3	-1.1087	-6.968	-47.0888	-192.055	-572.268	-1163.07
	20.35	-0.0017605	-0.1001	-0.2592	-1.5539	-1.9763		20.35	-2.6507	-4.6865	-56.3635	-193.739	-576.268	-1157.72
	20.4	0.0012895	-0.1014	-0.2709	-1.5446	-1.9607		20.4	-1.5237	0.361	-57.5249	-198.006	-572.432	-1162.41
	20.45	0.00080557	-0.0874	-0.2786	-1.5381	-1.9565		20.45	-2.9569	4.3439	-47.7037	-207.406	-566.514	-1172.72
	20.5	0.0029593	-0.0627	-0.2709	-1.5294	-1.9516		20.5	-5.2092	4.0778	-38.369	-215.12	-568.595	-1179.55
	20.55	0.019	-0.0467	-0.2598	-1.522	-1.9408		20.55	-1.6236	1.4495	-35.0504	-215.796	-582.833	-1177.98
	20.6	0.0424	-0.0472	-0.2676	-1.5291	-1.9365		20.6	4.6015	1.6838	-36.6807	-211.141	-600.777	-1175.16
	20.65	0.0502	-0.0532	-0.2934	-1.5524	-1.9423		20.65	8.6061	5.5285	-44.5835	-205.572	-607.024	-1178.35
	20.7	0.0392	-0.0591	-0.3068	-1.5735	-1.9462		20.7	10.422	10.4429	-54.5092	-200.953	-597.34	-1181.62
	20.75	0.0195	-0.0627	-0.2979	-1.574	-1.9397		20.75	10.1128	13.7363	-57.4253	-198.02	-584.497	-1178.73
	20.8	-0.0117	-0.0577	-0.2875	-1.5607	-1.9242		20.8	8.7195	11.14	-50.5545	-196.189	-582.333	-1172.41
	20.85	-0.039	-0.0421	-0.2829	-1.5548	-1.9135		20.85	4.2278	3.877	-40.2074	-194.58	-591.828	-1167.35
	20.9	-0.0264	-0.0279	-0.2755	-1.5603	-1.9182		20.9	-3.2751	-2.771	-35.5619	-196.113	-603.734	-1169.6
	20.95	0.0154	-0.0346	-0.2688	-1.5696	-1.9271		20.95	-7.4096	-8.4982	-38.6487	-201.726	-609.185	-1179.8
	21	0.0371	-0.0576	-0.2697	-1.5776	-1.9266		21	-7.0035	-14.6475	-43.032	-207.803	-605.876	-1187.35
	21.05	0.0273	-0.0649	-0.2736	-1.5745	-1.9207		21.05	-5.8318	-18.0509	-44.9227	-210.473	-596.646	-1182.59
	21.1	0.0127	-0.0426	-0.274	-1.5574	-1.9085		21.1	-6.7671	-15.7524	-46.6843	-206.736	-587.713	-1169.02
	21.15	0.0070908	-0.0136	-0.2718	-1.5412	-1.8858		21.15	-9.9794	-9.2104	-48.6926	-198.839	-583.68	-1159.18
	21.2	0.00054124	-0.0098863	-0.2714	-1.5323	-1.8659		21.2	-12.8329	-0.3482	-49.5765	-194.209	-582.768	-1159.83
	21.25	-0.0076052	-0.0348	-0.2735	-1.5215	-1.857		21.25	-13.7308	5.8948	-49.0317	-197.447	-580.906	-1165.19
	21.3	-0.0018685	-0.056	-0.2775	-1.5124	-1.8499		21.3	-12.1389	1.7408	-46.1025	-207.698	-578.577	-1165.29
	21.35	0.0155	-0.0459	-0.289	-1.5231	-1.8416		21.35	-8.9522	-9.4113	-41.6184	-219.079	-581.877	-1159.33
	21.4	0.0265	-0.0216	-0.3086	-1.5535	-1.8395		21.4	-6.3086	-16.5709	-38.4141	-222.609	-591.123	-1156.83
	21.45	0.0289	-0.0194	-0.3224	-1.5789	-1.8457		21.45	-5.0778	-15.3185	-37.5341	-214.232	-598.637	-1162.29
	21.5	0.0331	-0.0364	-0.3185	-1.5834	-1.8513		21.5	-5.1501	-6.0298	-39.1428	-201.84	-599.904	-1170.6
	21.55	0.0413	-0.0379	-0.3005	-1.5766	-1.8497		21.55	-5.8189	6.9833	-42.3101	-195.323	-596.267	-1176.6
	21.6	0.0434	-0.0149	-0.2782	-1.5695	-1.8411		21.6	-8.3291	14.6563	-44.6444	-194.329	-594.709	-1177.39
	21.65	0.0333	0.0074365	-0.2595	-1.567	-1.8303		21.65	-12.6476	8.6569	-45.1621	-195.926	-599.663	-1171.92
	21.7	0.0174	0.0064191	-0.2522	-1.5648	-1.8302		21.7	-15.2317	-8.5003	-42.6867	-199.264	-604.689	-1161.66
	21.75	0.0013126	-0.0148	-0.2602	-1.5451	-1.8364		21.75	-14.1176	-21.712	-36.7302	-202.466	-604.422	-1152.79
	21.8	-0.0086864	-0.0386	-0.2813	-1.5062	-1.8228		21.8	-8.8013	-23.0313	-31.2468	-206.542	-602.414	-1152.45
	21.85	0.00015195	-0.0524	-0.3118	-1.4802	-1.7917		21.85	-3.259	-19.261	-30.8233	-213.252	-602.464	-1158.3
	21.9	0.0249	-0.0567	-0.3394	-1.4892	-1.7733		21.9	-4.2333	-15.526	-36.2123	-218.622	-604.187	-1163.74
	21.95	0.0423	-0.0612	-0.3433	-1.5158	-1.7758		21.95	-9.8191	-10.9746	-44.4785	-216.359	-604.635	-1167.15
	22	0.0349	-0.0661	-0.3192	-1.5371	-1.7825		22	-12.4766	-8.2887	-51.2101	-208.582	-601.488	-1169.18
	22.05	0.0052715	-0.0616	-0.2879	-1.5469	-1.7788		22.05	-10.6179	-10.4665	-54.8683	-204.012	-595.37	-1168.92
	22.1	-0.0283	-0.0498	-0.2748	-1.5447	-1.7652		22.1	-8.5001	-13.2731	-55.129	-204.507	-590.433	-1165.25
	22.15	-0.0459	-0.0421	-0.2879	-1.5376	-1.7541		22.15	-9.6606	-13.4044	-51.1023	-204.559	-589.231	-1159.02
	22.2	-0.0413	-0.0383	-0.307	-1.5398	-1.755		22.2	-14.1199	-12.9563	-44.2123	-203.547	-589.082	-1151.21
	22.25	-0.0251	-0.0296	-0.3047	-1.5522	-1.7632		22.25	-17.543	-13.1076	-37.1078	-207.882	-587.948	-1142.9
	22.3	-0.0129	-0.0149	-0.2841	-1.5591	-1.7679		22.3	-14.891	-14.7159	-31.7918	-218.68	-587.032	-1135.31
	22.35	-0.0108	-0.0090934	-0.269	-1.5515	-1.7637		22.35	-9.5424	-16.7393	-29.4265	-224.351	-586.604	-1129.47
	22.4	-0.0123	-0.0266	-0.2671	-1.5416	-1.7516		22.4	-6.3478	-14.8408	-29.871	-217.074	-585.85	-1130.5
	22.45	-0.0068516	-0.0554	-0.272	-1.5391	-1.736		22.45	-1.0744	-8.6522	-32.9199	-203.108	-584.616	-1139.46
	22.5	0.0027008	-0.0718	-0.282	-1.5404	-1.719		22.5	6.0563	-3.0354	-36.7548	-191.477	-584.322	-1144.04
	22.55	0.0049949	-0.0722	-0.2932	-1.5417	-1.7031		22.55	7.205	-3.7646	-37.8848	-187.142	-586.385	-1137.19
	22.6	0.0096436	-0.0673	-0.2951	-1.5376	-1.6944		22.6	3.3613	-11.4963	-37.6651	-190.662	-588.042	-1128.9
	22.65	0.0348	-0.0616	-0.286	-1.5251	-1.69		22.65	1.3726	-18.6139	-41.2039	-199.739	-583.088	-1127.62
	22.7	0.0669	-0.0596	-0.2753	-1.5115	-1.6809		22.7	1.9529	-19.0487	-49.1013	-209.926	-573.834	-1130.59
	22.75	0.0724	-0.065	-0.2723	-1.5068	-1.674		22.75	0.5523	-15.549	-56.4493	-216.731	-572.013	-1132.66
	22.8	0.0463	-0.0675	-0.2789	-1.516	-1.6826		22.8	-3.4593	-14.1741	-58.1401	-219.594	-580.358	-1133.7
	22.85	0.0167	-0.054	-0.2846	-1.5307	-1.7001		22.85	-3.0396	-16.6694	-52.2121	-217.113	-590.049	-1134.83
	22.9	0.0034407	-0.0316	-0.2796	-1.5346	-1.7026		22.9	5.4183	-18.8929	-42.2487	-210.79	-595.52	-1133.48
	22.95	0.00050003	-0.0213	-0.2729	-1.5242	-1.6848		22.95	15.8111	-17.9154	-36.8553	-206.547	-597.902	-1131.37
	23	0.001559	-0.0284	-0.2781	-1.5145	-1.6754		23	17.9385	-17.7746	-39.9031	-203.178	-600.675	-1134.24
	23.05	0.011	-0.0419	-0.2915	-1.5241	-1.6943		23.05	8.0097	-22.1644	-45.3621	-199.119	-604.682	-1142.46
	23.1	0.0292	-0.0507	-0.2977	-1.5488	-1.7185		23.1	-2.9413	-25.8833	-47.1518	-196.935	-606.558	-1149.73
	23.15	0.0468	-0.0486	-0.2917	-1.5644	-1.7136		23.15	-3.3425	-22.2612	-46.1803	-194.807	-604.663	-1149.41
	23.2	0.0506	-0.0428	-0.2862	-1.5598	-1.6818		23.2	2.1817	-14.8205	-45.2514	-191.833	-601.219	-1142.2
	23.25	0.0356	-0.0477	-0.2886	-1.5421	-1.6523		23.25	3.9631	-12.2743	-43.9494	-193.089	-599.353	-1135.02
	23.3	0.0128	-0.0589	-0.2872	-1.529	-1.6404		23.3	1.6909	-14.5069	-41.2295	-200.415	-599.735	-1132.75
	23.35	-0.0015254	-0.0614	-0.2792	-1.5318	-1.6417		23.35	-0.8889	-15.8311	-39.0491	-206.297	-599.899	-1134.35
	23.4	-0.00035355	-0.0545	-0.2813	-1.5396	-1.6447		23.4	-0.9722	-16.1401	-38.6699	-205.473	-600.831	-1134.46
	23.45	0.0044295	-0.0507	-0.2989	-1.5365	-1.6334		23.45	2.4242	-17.0308	-38.1938	-203.438	-604.129	-1129.42
	23.5	-0.00078373	-0.0591	-0.3176	-1.5206	-1.6091		23.5	3.0929	-17.3278	-37.8447	-205.247	-607.696	-1120.76
	23.55	-0.0018646	-0.0721	-0.3208	-1.5034	-1.6048		23.55	-4.2881	-16.3875	-38.5134	-209.855	-609.543	-1114.56
	23.6	0.0205	-0.0724	-0.3003	-1.4931	-1.6361		23.6	-11.3044	-16.2474	-37.5269	-214.763	-607.844	-1115.69
	23.65	0.0459	-0.0608	-0.2675	-1.4865	-1.6609		23.65	-7.8689	-19.5848	-34.346	-216.911	-603.548	-1121.43
	23.7	0.0426	-0.0533	-0.2514	-1.4805	-1.6401		23.7	0.5471	-24.6711	-35.0814	-214.266	-601.267	-1127.48
	23.75	0.0209	-0.0543	-0.2616	-1.4794	-1.5978		23.75	1.8725	-26.4401	-44.8336	-208.423	-602.483	-1132.74
	23.8	0.0136	-0.0568	-0.274	-1.4848	-1.579		23.8	-3.876	-24.1513	-55.0716	-206.277	-604.419	-1134.75
	23.85	0.0255	-0.0526	-0.2711	-1.496	-1.5822		23.85	-8.6336	-23.4717	-53.1439	-210.062	-604.465	-1133.7
	23.9	0.033	-0.0361	-0.2692	-1.5179	-1.5729		23.9	-10.8133	-27.4981	-44.5464	-212.758	-603.424	-1134.95
	23.95	0.0198	-0.0173	-0.2881	-1.5433	-1.5485		23.95	-12.1895	-29.7407	-44.3725	-215.378	-603.389	-1140.12
	24	-0.0026241	-0.0187	-0.3178	-1.5461	-1.5379		24	-10.3705	-22.412	-53.779	-221.463	-605.586	-1142.77
	24.05	-0.0155	-0.0444	-0.3302	-1.5208	-1.5507		24.05	-6.5667	-10.1696	-61.2983	-223.839	-609.725	-1138.7
	24.1	-0.015	-0.0743	-0.3075	-1.4856	-1.5683		24.1	-7.7995	-4.7138	-59.1933	-219.32	-609.36	-1131.66
	24.15	-0.0024827	-0.0835	-0.2651	-1.4563	-1.5745		24.15	-15.313	-8.8774	-49.7532	-213.096	-599.524	-1125.42
	24.2	0.0162	-0.0592	-0.2405	-1.446	-1.5724		24.2	-22.5379	-16.9714	-41.4815	-209.817	-589.217	-1121.82
	24.25	0.0237	-0.018	-0.2464	-1.4601	-1.5744		24.25	-23.8543	-23.9741	-42.5659	-209.856	-590.982	-1121.59
	24.3	0.0161	0.013	-0.2586	-1.4895	-1.5814		24.3	-21.102	-28.3681	-51.8406	-209.922	-600.869	-1121.23
	24.35	0.007204	0.0263	-0.263	-1.5181	-1.5827		24.35	-19.3935	-28.7308	-59.4408	-209.185	-603.29	-1119.12
	24.4	0.0072655	0.0239	-0.2736	-1.5307	-1.5758		24.4	-19.0607	-25.196	-60.1242	-210.111	-597.264	-1119.35
	24.45	0.0201	0.0067758	-0.2934	-1.523	-1.5676		24.45	-18.0145	-23.4348	-57.8387	-210.33	-594.148	-1124.22
	24.5	0.0415	-0.0192	-0.3055	-1.5023	-1.5576		24.5	-17.6013	-26.7185	-55.3922	-206.221	-595.845	-1126.72
	24.55	0.059	-0.0411	-0.3033	-1.4768	-1.5361		24.55	-18.4277	-29.1548	-51.2235	-204.161	-595.996	-1119.99
	24.6	0.0588	-0.051	-0.295	-1.4566	-1.5064		24.6	-16.6819	-25.6751	-48.015	-210.348	-590.563	-1109.7
	24.65	0.0335	-0.0573	-0.2933	-1.4556	-1.4868		24.65	-10.8677	-21.4682	-50.4198	-219.367	-582.199	-1105.39
	24.7	-0.0017224	-0.0706	-0.3011	-1.4722	-1.4867		24.7	-1.8371	-23.4018	-57.6977	-225.781	-577.478	-1108.55
	24.75	-0.014	-0.0856	-0.3027	-1.4867	-1.4968		24.75	8.6128	-28.9714	-65.1551	-228.741	-580.681	-1115.62
	24.8	0.0060454	-0.0885	-0.2896	-1.4902	-1.5		24.8	15.691	-31.382	-66.5273	-226.156	-592.725	-1120.87
	24.85	0.0281	-0.0769	-0.28	-1.4929	-1.4887		24.85	16.9921	-29.9185	-59.967	-220.358	-607.571	-1119.03
	24.9	0.0255	-0.0645	-0.2871	-1.4992	-1.4812		24.9	14.5419	-27.7212	-51.1	-218.889	-615.843	-1111.34
	24.95	0.0063505	-0.0608	-0.2962	-1.4974	-1.5031		24.95	8.3024	-24.8485	-46.3317	-221.769	-617.92	-1103.93
	25	-0.0088753	-0.0565	-0.2919	-1.4813	-1.5392		25	-2.1474	-19.7276	-49.5269	-222.888	-618.876	-1100.47
	25.05	-0.01	-0.0416	-0.2801	-1.4633	-1.5424		25.05	-10.6665	-13.8898	-58.4543	-221.442	-617.852	-1099.78
	25.1	0.00053016	-0.0251	-0.2823	-1.4583	-1.5049		25.1	-8.8371	-11.1698	-63.1207	-219.491	-614.415	-1098.45
	25.15	0.011	-0.0185	-0.3068	-1.463	-1.4698		25.15	2.0109	-14.3788	-58.495	-216.818	-610.991	-1094.08
	25.2	0.0115	-0.0222	-0.3308	-1.4675	-1.4712		25.2	11.3948	-21.9619	-50.6217	-215.516	-607.068	-1087.99
	25.25	0.0042553	-0.0324	-0.3305	-1.4725	-1.4962		25.25	11.5796	-29.0061	-45.504	-219.374	-601.318	-1084.66
	25.3	-0.0076478	-0.0435	-0.3128	-1.4812	-1.5064		25.3	5.0357	-31.0345	-42.7776	-226.736	-595.101	-1089.36
	25.35	-0.0218	-0.0487	-0.3023	-1.4865	-1.4911		25.35	-0.0391	-25.3782	-45.2194	-231.084	-593.129	-1102.59
	25.4	-0.0287	-0.0477	-0.3021	-1.479	-1.4705		25.4	-1.1277	-14.1631	-60.0359	-230.212	-602.616	-1115.45
	25.45	-0.0233	-0.046	-0.2867	-1.468	-1.4555		25.45	-1.5635	-4.732	-78.6791	-229.338	-622.985	-1119.54
	25.5	-0.0126	-0.0494	-0.2525	-1.4681	-1.4445		25.5	-2.4227	-4.3377	-80.6385	-231.594	-640.071	-1117.26
	25.55	-0.0017472	-0.0527	-0.2355	-1.4714	-1.4399		25.55	-2.1901	-10.9988	-66.7018	-233.221	-642.375	-1114.36
	25.6	0.0091388	-0.0435	-0.2529	-1.4711	-1.4334		25.6	-1.7966	-13.4423	-56.4448	-234.168	-631.844	-1110.8
	25.65	0.0152	-0.0248	-0.2836	-1.4764	-1.4142		25.65	-4.683	-7.1803	-58.36	-237.897	-616.906	-1106.69
	25.7	0.0147	-0.0105	-0.3068	-1.4842	-1.3962		25.7	-11.1743	-2.282	-65.7115	-239.364	-607.113	-1105.72
	25.75	0.0148	-0.004723	-0.3185	-1.4797	-1.3976		25.75	-15.1723	-7.2471	-69.7846	-234.218	-607.456	-1107.14
	25.8	0.0161	-0.0041497	-0.3226	-1.4644	-1.4149		25.8	-11.4332	-17.5923	-69.631	-230.482	-612.738	-1107.28
	25.85	0.017	-0.0087208	-0.3193	-1.4512	-1.4333		25.85	-3.7256	-23.0225	-69.7178	-235.647	-614.882	-1107.35
	25.9	0.0168	-0.0203	-0.3071	-1.4474	-1.4431		25.9	-0.2527	-19.1116	-71.4942	-243.466	-613.919	-1108
	25.95	0.0082256	-0.0361	-0.2906	-1.4537	-1.4432		25.95	-4.0056	-13.3143	-73.7367	-243.252	-615.368	-1105.78
	26	-0.0048554	-0.0487	-0.281	-1.4618	-1.4357		26	-6.7889	-14.7667	-74.0161	-235.934	-619.175	-1099.7
	26.05	-0.0038928	-0.0552	-0.2898	-1.4636	-1.4226		26.05	0.3371	-20.7289	-69.0045	-227.941	-620.782	-1091.74
	26.1	0.0115	-0.0661	-0.3129	-1.4614	-1.4058		26.1	11.1652	-21.4014	-59.8986	-220.11	-619.064	-1084.31
	26.15	0.0216	-0.0835	-0.3281	-1.4577	-1.3843		26.15	12.9008	-13.7817	-53.5271	-216.089	-616.233	-1079.74
	26.2	0.0193	-0.0885	-0.3201	-1.4544	-1.3655		26.2	5.2923	-5.9095	-51.8703	-222.388	-614.946	-1078.35
	26.25	0.0152	-0.0743	-0.2962	-1.459	-1.3641		26.25	-0.0785	-7.6107	-50.1174	-233.796	-616.776	-1076.9
	26.3	0.0145	-0.0633	-0.2745	-1.4699	-1.3832		26.3	4.4544	-19.3904	-47.9053	-238.606	-620.043	-1072.51
	26.35	0.0114	-0.0702	-0.2647	-1.4764	-1.404		26.35	12.2866	-33.7396	-47.9275	-237.415	-622.832	-1069.49
	26.4	-0.00046628	-0.075	-0.2687	-1.478	-1.4037		26.4	11.5325	-42.6842	-47.653	-240.533	-627.569	-1074.69
	26.45	-0.0204	-0.0518	-0.2849	-1.4779	-1.3904		26.45	1.9647	-43.1687	-45.3342	-249.186	-632.721	-1085.24
	26.5	-0.039	-0.0101	-0.305	-1.4659	-1.3874		26.5	-4.7539	-38.2123	-43.3608	-254.975	-630.505	-1090.4
	26.55	-0.0412	0.0135	-0.3213	-1.4404	-1.3889		26.55	-3.1673	-32.9092	-42.0152	-255.53	-622	-1084.71
	26.6	-0.0186	0.0050634	-0.3302	-1.4274	-1.3796		26.6	-0.0576	-30.2189	-39.6715	-254.695	-617.285	-1074.77
	26.65	0.0182	-0.0126	-0.325	-1.4425	-1.3659		26.65	-0.4465	-29.6955	-37.8609	-251.713	-620.753	-1068.6
	26.7	0.0436	-0.023	-0.3084	-1.4672	-1.3537		26.7	-3.0459	-27.3102	-39.454	-244.74	-629.321	-1065.41
	26.75	0.0432	-0.0376	-0.2988	-1.47	-1.3393		26.75	-4.1791	-22.5861	-43.1569	-238.94	-637.165	-1063.61
	26.8	0.029	-0.058	-0.3118	-1.4411	-1.3312		26.8	-2.0814	-21.2505	-46.822	-240.159	-639.43	-1065.28
	26.85	0.0211	-0.066	-0.3358	-1.4067	-1.3424		26.85	-0.3578	-25.0212	-52.2906	-246.123	-637.6	-1069.61
	26.9	0.024	-0.0572	-0.3406	-1.3971	-1.3622		26.9	-1.4694	-28.5989	-58.8998	-249.532	-638.33	-1073.12
	26.95	0.0273	-0.0454	-0.3138	-1.4079	-1.3652		26.95	-5.4146	-27.9	-60.4568	-246.521	-643.576	-1072.57
	27	0.0212	-0.0423	-0.2786	-1.4163	-1.3502		27	-13.084	-25.2159	-53.2158	-239.821	-647.748	-1068.56
	27.05	0.0079644	-0.0499	-0.2652	-1.4163	-1.3401		27.05	-20.155	-22.6449	-41.5148	-233.425	-648.06	-1067.87
	27.1	-0.0023215	-0.0554	-0.2737	-1.4147	-1.3395		27.1	-18.5426	-19.0769	-36.0294	-228.921	-648.153	-1071.15
	27.15	-0.0037105	-0.0451	-0.2856	-1.4161	-1.3294		27.15	-8.5751	-17.9286	-43.1929	-226.821	-648.836	-1070.57
	27.2	0.00089145	-0.0219	-0.2897	-1.4169	-1.3087		27.2	0.4409	-21.7634	-56.8828	-227.293	-645.401	-1064.88
	27.25	0.004095	-0.0045798	-0.2831	-1.4081	-1.2978		27.25	2.9524	-25.2964	-65.8633	-229.495	-635.433	-1058.24
	27.3	0.0057845	-0.0124	-0.2706	-1.392	-1.3027		27.3	2.4415	-24.9189	-65.026	-229.738	-624.564	-1050.17
	27.35	0.0131	-0.0365	-0.2603	-1.3821	-1.3087		27.35	1.4509	-23.8691	-58.6999	-224.586	-620.491	-1042.75
	27.4	0.0271	-0.0519	-0.255	-1.3855	-1.3055		27.4	-2.1208	-26.1347	-54.351	-218.136	-621.555	-1043.36
	27.45	0.036	-0.0557	-0.2591	-1.401	-1.2932		27.45	-7.7059	-30.6978	-52.3683	-217.904	-619.528	-1051.48
	27.5	0.0318	-0.0623	-0.2771	-1.4253	-1.276		27.5	-10.2731	-31.896	-50.9587	-224.041	-614.83	-1058.81
	27.55	0.0226	-0.0772	-0.3029	-1.451	-1.2653		27.55	-8.1827	-26.5176	-51.973	-229.573	-615.248	-1061.76
	27.6	0.0178	-0.0835	-0.3251	-1.4625	-1.2715		27.6	-7.5323	-17.4104	-52.6166	-230.144	-620.894	-1062.18
	27.65	0.0176	-0.0671	-0.3341	-1.4468	-1.2845		27.65	-11.5641	-9.8078	-48.5105	-228.92	-624.875	-1059.46
	27.7	0.0183	-0.0437	-0.3302	-1.4122	-1.2858		27.7	-14.403	-7.1427	-42.2982	-230.832	-623.896	-1053.4
	27.75	0.017	-0.0321	-0.3234	-1.3828	-1.2719		27.75	-10.419	-11.9254	-40.1296	-234.187	-618.573	-1048.54
	27.8	0.0079775	-0.0312	-0.3114	-1.3707	-1.2593		27.8	-4.0312	-22.941	-43.0225	-232.714	-609.919	-1047.44
	27.85	-0.0097428	-0.0353	-0.281	-1.3773	-1.2619		27.85	-4.677	-31.9851	-45.4815	-227.898	-602.699	-1047.95
	27.9	-0.0196	-0.0396	-0.2454	-1.3979	-1.2681		27.9	-10.4044	-33.4344	-43.9788	-227.835	-603.668	-1047.55
	27.95	-0.0063291	-0.0372	-0.2382	-1.4112	-1.2624		27.95	-9.8884	-31.689	-41.1705	-232.219	-611.8	-1046.86
	28	0.017	-0.0297	-0.2608	-1.4048	-1.2537		28	-3.4427	-31.3333	-42.4116	-235.835	-617.432	-1048.4
	28.05	0.0333	-0.0284	-0.2815	-1.3974	-1.2591		28.05	-1.5036	-29.3096	-48.975	-237.795	-613.295	-1052.21
	28.1	0.041	-0.037	-0.2854	-1.4002	-1.2767		28.1	-3.4415	-22.7391	-52.83	-237.884	-602.829	-1054.27
	28.15	0.0393	-0.0494	-0.287	-1.403	-1.2875		28.15	0.7153	-15.0127	-48.466	-236.827	-596.355	-1049.51
	28.2	0.0281	-0.0561	-0.2939	-1.4019	-1.2864		28.2	8.7762	-10.7356	-43.8205	-236.061	-601.081	-1039.79
	28.25	0.0185	-0.0486	-0.2991	-1.3996	-1.2884		28.25	8.3875	-10.4006	-46.722	-235.588	-615.028	-1036.67
	28.3	0.0218	-0.0274	-0.2994	-1.3918	-1.2944		28.3	-1.0375	-12.2169	-53.1129	-236.279	-628.981	-1046.28
	28.35	0.0317	-0.0060805	-0.2934	-1.3723	-1.2809		28.35	-7.4384	-16.1573	-55.738	-237.042	-633.932	-1058.51
	28.4	0.031	-0.00058521	-0.2848	-1.3526	-1.2447		28.4	-2.7707	-22.1855	-54.2605	-235.754	-627.913	-1061.65
	28.45	0.0165	-0.009396	-0.2871	-1.3544	-1.2148		28.45	7.7726	-24.8317	-52.0259	-233.735	-620.258	-1058.25
	28.5	0.0010562	-0.0155	-0.3027	-1.3766	-1.2069		28.5	11.987	-19.7639	-50.2999	-234.283	-623.726	-1057.51
	28.55	-0.0035587	-0.0163	-0.3135	-1.399	-1.2127		28.55	6.7996	-13.8424	-48.3487	-238.556	-635.656	-1061.1
	28.6	0.0048883	-0.0264	-0.3027	-1.4079	-1.2252		28.6	0.8489	-13.33	-46.8071	-240.995	-643.246	-1063.17
	28.65	0.0159	-0.048	-0.2772	-1.4047	-1.2421		28.65	-0.8259	-14.1585	-48.5082	-236.579	-643.812	-1060.1
	28.7	0.0192	-0.0669	-0.2618	-1.3951	-1.255		28.7	1.3393	-12.5796	-51.7539	-230.238	-639.597	-1054.2
	28.75	0.0184	-0.0722	-0.2706	-1.3805	-1.2462		28.75	7.7546	-12.7824	-50.3958	-228.063	-629.722	-1047.17
	28.8	0.0217	-0.0629	-0.2904	-1.365	-1.2132		28.8	16.7326	-19.9475	-45.8551	-227.036	-617.982	-1040.71
	28.85	0.0252	-0.0449	-0.2976	-1.3572	-1.1844		28.85	21.4141	-30.6194	-45.0641	-220.641	-611.735	-1040.34
	28.9	0.0193	-0.0355	-0.2891	-1.3604	-1.1799		28.9	16.6748	-34.3615	-47.4323	-210.098	-612.798	-1045.08
	28.95	0.0062954	-0.0474	-0.2841	-1.3689	-1.1896		28.95	10.0252	-27.653	-47.4172	-202.729	-617.361	-1044.85
	29	-0.0070225	-0.0568	-0.2942	-1.3777	-1.1974		29	8.0474	-19.736	-46.7155	-202.876	-621.461	-1033.1
	29.05	-0.0192	-0.042	-0.3086	-1.3838	-1.2008		29.05	6.5341	-17.927	-51.1781	-211.864	-621.755	-1014.54
	29.1	-0.0298	-0.0302	-0.3121	-1.3818	-1.2015		29.1	5.3008	-19.0845	-59.1293	-226.418	-618.487	-1000.47
	29.15	-0.0342	-0.0488	-0.3024	-1.3717	-1.2002		29.15	9.4954	-19.3971	-62.6201	-237.556	-616.393	-998.042
	29.2	-0.0215	-0.0732	-0.2886	-1.3643	-1.1999		29.2	18.8716	-20.0508	-59.2987	-239.06	-616.845	-1004.87
	29.25	0.0082719	-0.0674	-0.283	-1.3619	-1.2027		29.25	24.2204	-21.8779	-54.3804	-233.68	-616.37	-1011.95
	29.3	0.0355	-0.0375	-0.2926	-1.354	-1.2003		29.3	18.9353	-21.4098	-51.5274	-231.546	-613.08	-1010.49
	29.35	0.0412	-0.0118	-0.3085	-1.3419	-1.1869		29.35	10.0436	-16.2106	-51.4464	-236.196	-610.089	-999.634
	29.4	0.0248	-0.004764	-0.3118	-1.3333	-1.1749		29.4	4.9031	-12.2565	-55.2824	-239.512	-612.114	-988.535
	29.45	-2.9902e-05	-0.0155	-0.2992	-1.3337	-1.1757		29.45	2.9238	-16.385	-60.3268	-235.329	-617.922	-985.711
	29.5	-0.0186	-0.031	-0.2869	-1.3477	-1.1803		29.5	1.6606	-25.3952	-62.7925	-226.796	-623.257	-988.904
	29.55	-0.0238	-0.0363	-0.2851	-1.3646	-1.1759		29.55	-0.8298	-33.4916	-64.9132	-223.256	-627.594	-993.737
	29.6	-0.0205	-0.0318	-0.2917	-1.3695	-1.1645		29.6	-3.3331	-39.5173	-67.0866	-228.256	-631.071	-1001.43
	29.65	-0.0154	-0.0268	-0.3006	-1.3683	-1.1557		29.65	-3.7972	-41.3365	-66.3384	-231.573	-632.16	-1012.22
	29.7	-0.0065631	-0.0252	-0.3044	-1.3717	-1.1564		29.7	-1.4892	-35.5151	-64.6966	-222.973	-627.736	-1024.13
	29.75	0.00055213	-0.0272	-0.2978	-1.3729	-1.1692		29.75	3.0555	-24.1888	-62.9067	-207.467	-618.812	-1032.56
	29.8	-9.6533e-05	-0.0277	-0.2875	-1.363	-1.1835		29.8	7.7257	-14.9595	-57.4195	-199.828	-612.836	-1030.53
	29.85	0.0077623	-0.0239	-0.2872	-1.3437	-1.1809		29.85	10.2931	-13.8247	-48.8682	-206.038	-611.97	-1020.59
	29.9	0.0281	-0.0253	-0.2951	-1.324	-1.1638		29.9	8.325	-19.4122	-43.7614	-221.135	-612.839	-1013.25
	29.95	0.0328	-0.0362	-0.2926	-1.3137	-1.1542		29.95	4.223	-25.7409	-48.5755	-238.657	-615.266	-1011.94
	30	0.0103	-0.0481	-0.2709	-1.3127	-1.1592		30	1.7173	-26.5694	-61.0246	-250.242	-619.697	-1011.04
	30.05	-0.0136	-0.0523	-0.2463	-1.3219	-1.1643		30.05	-1.5641	-22.8982	-70.1368	-251.032	-623.021	-1005.65
	30.1	-0.0156	-0.0461	-0.2407	-1.3454	-1.1555		30.1	-7.9681	-22.5643	-68.4163	-244.747	-623.609	-999.379
	30.15	-0.0042932	-0.0355	-0.2482	-1.3734	-1.1378		30.15	-13.7706	-25.5428	-59.7162	-237.306	-623.558	-999.506
	30.2	0.0018264	-0.0248	-0.2503	-1.3919	-1.1262		30.2	-12.3362	-26.7906	-52.2327	-233.15	-625.29	-1003.8
	30.25	-0.00012859	-0.0125	-0.2539	-1.3928	-1.1233		30.25	-4.0907	-27.3201	-49.738	-233.074	-628.321	-1000.91
	30.3	-0.0043329	-0.0033799	-0.2697	-1.3635	-1.1258		30.3	3.978	-27.7473	-53.0515	-232.996	-628.829	-986.85
	30.35	0.00047998	-0.0048892	-0.285	-1.315	-1.1358		30.35	7.961	-23.7239	-60.3269	-229.453	-626.105	-972.618
	30.4	0.0216	-0.0154	-0.2949	-1.2856	-1.1452		30.4	7.6739	-12.6602	-65.3716	-225.061	-625.045	-970.496
	30.45	0.0431	-0.0291	-0.3055	-1.2852	-1.1405		30.45	5.195	-3.3383	-65.8693	-225.073	-629.056	-978.34
	30.5	0.0428	-0.0387	-0.3013	-1.2917	-1.1234		30.5	3.4189	-6.239	-65.094	-229.69	-635.392	-984.999
	30.55	0.0225	-0.0383	-0.2739	-1.2989	-1.1064		30.55	2.1015	-14.9002	-62.5689	-233.902	-637.455	-987.474
	30.6	0.0045632	-0.0353	-0.2487	-1.3107	-1.0977		30.6	0.9626	-18.4764	-55.697	-235.153	-631.678	-988.268
	30.65	0.0080131	-0.0431	-0.2483	-1.321	-1.099		30.65	1.3243	-17.8399	-47.1321	-235.572	-620.833	-985.705
	30.7	0.0285	-0.06	-0.272	-1.3244	-1.1081		30.7	0.5559	-19.4623	-42.5903	-235.64	-610.539	-983.502
	30.75	0.0442	-0.0733	-0.3075	-1.3227	-1.1237		30.75	-3.3015	-24.962	-41.678	-233.064	-604.007	-987.455
	30.8	0.0372	-0.0755	-0.3318	-1.3239	-1.1383		30.8	-3.597	-29.5027	-39.9282	-231.001	-600.855	-991.28
	30.85	0.0065475	-0.0665	-0.3234	-1.3362	-1.1344		30.85	3.6397	-30.3383	-40.2785	-236.661	-601.204	-989.688
	30.9	-0.0244	-0.0499	-0.2927	-1.3481	-1.1098		30.9	9.2654	-28.872	-46.1088	-246.158	-606.27	-989.781
	30.95	-0.0301	-0.0277	-0.2709	-1.3447	-1.0845		30.95	4.7345	-25.3454	-50.9261	-247.985	-614.337	-994.652
	31	-0.0153	-0.0069643	-0.274	-1.3336	-1.0721		31	-2.1768	-18.9463	-52.3535	-241.466	-623.949	-996.327
	31.05	-0.0050644	-0.0045609	-0.2943	-1.3258	-1.0756		31.05	0.5469	-12.98	-54.6758	-235.094	-633.93	-992.049
	31.1	-0.0023694	-0.024	-0.3115	-1.3156	-1.0893		31.1	8.9958	-14.8847	-53.5121	-232.262	-636.76	-990.648
	31.15	0.0131	-0.0432	-0.305	-1.2946	-1.0954		31.15	12.9726	-24.6002	-44.0507	-229.564	-626.088	-996.534
	31.2	0.0371	-0.0435	-0.2775	-1.2753	-1.0828		31.2	14.6769	-33.3138	-34.3265	-226.257	-609.027	-1001.63
	31.25	0.0407	-0.0359	-0.2585	-1.2792	-1.0621		31.25	18.4957	-36.8229	-33.6394	-226.415	-600.323	-997.028
	31.3	0.0208	-0.04	-0.2655	-1.2973	-1.0493		31.3	18.4697	-36.3598	-42.9659	-232.353	-606.475	-982.949
	31.35	-0.0011468	-0.0495	-0.2848	-1.3042	-1.0499		31.35	13.7788	-33.6268	-56.751	-242.511	-618.547	-968.927
	31.4	-0.0086407	-0.0512	-0.3006	-1.3041	-1.0651		31.4	12.5352	-33.5696	-64.0636	-249.563	-624.293	-964.389
	31.45	0.0037016	-0.0502	-0.3076	-1.3165	-1.0884		31.45	14.9393	-39.038	-57.101	-246.192	-622.512	-968.55
	31.5	0.0215	-0.0532	-0.3033	-1.3366	-1.1012		31.5	15.4098	-42.6595	-40.991	-235.98	-618.97	-973.383
	31.55	0.0188	-0.0541	-0.2943	-1.3446	-1.0902		31.55	14.8898	-35.6106	-28.4446	-226.908	-618.355	-973.778
	31.6	-0.0115	-0.0494	-0.2935	-1.3332	-1.0589		31.6	16.879	-20.3605	-27.6185	-222.742	-619.831	-972.818
	31.65	-0.0445	-0.046	-0.3002	-1.315	-1.0244		31.65	20.5692	-6.5559	-34.5863	-222.461	-618.998	-975.294
	31.7	-0.0467	-0.043	-0.3027	-1.3091	-1.0095		31.7	23.0045	-0.5117	-37.672	-223.102	-615.081	-979.909
	31.75	-0.0165	-0.0312	-0.2925	-1.3155	-1.028		31.75	21.4942	-1.7782	-32.8988	-223.686	-613.045	-982.18
	31.8	0.0198	-0.0147	-0.2715	-1.3119	-1.0663		31.8	14.1653	-7.1225	-27.9819	-224.378	-617.878	-979.548
	31.85	0.0408	-0.0135	-0.2523	-1.2888	-1.0933		31.85	4.1939	-14.0815	-30.9081	-226.136	-625.581	-975.006
	31.9	0.0361	-0.0327	-0.2503	-1.2591	-1.0952		31.9	-1.1273	-21.4065	-41.1819	-226.505	-628.656	-973.827
	31.95	0.0156	-0.0504	-0.2748	-1.2363	-1.079		31.95	2.8284	-27.2276	-51.5958	-223.27	-629.406	-975.423
	32	0.0038979	-0.0526	-0.3141	-1.2287	-1.0576		32	11.7849	-29.5265	-55.5911	-222.893	-634.188	-975.796
	32.05	0.0048282	-0.0512	-0.3358	-1.2356	-1.0423		32.05	16.3438	-29.4483	-52.5332	-227.846	-640.983	-973.045
	32.1	0.00059021	-0.0556	-0.3269	-1.2421	-1.04		32.1	13.5328	-28.8563	-44.7613	-232.924	-642.722	-967.879
	32.15	-0.0129	-0.0563	-0.3125	-1.2404	-1.0419		32.15	8.5411	-29.8342	-35.7342	-233.247	-638.023	-962.272
	32.2	-0.023	-0.0428	-0.3124	-1.2431	-1.0349		32.2	5.9648	-33.3798	-33.5786	-227.476	-633.058	-957.452
	32.25	-0.0197	-0.0286	-0.3172	-1.2563	-1.026		32.25	5.9434	-35.4841	-41.6628	-224.009	-631.325	-955.891
	32.3	-0.0057532	-0.0341	-0.3123	-1.2746	-1.0257		32.3	6.4244	-32.9594	-48.4468	-228.287	-629.541	-956.778
	32.35	0.0038769	-0.0487	-0.2939	-1.294	-1.023		32.35	4.5091	-27.0888	-44.233	-233.947	-625.191	-953.715
	32.4	0.0023739	-0.0548	-0.2706	-1.3085	-1.0096		32.4	1.2031	-22.3861	-34.0342	-234.643	-621.179	-946.615
	32.45	0.001685	-0.0569	-0.2561	-1.3089	-1.0035		32.45	3.0198	-23.936	-25.96	-229.072	-620.708	-943.265
	32.5	0.0081673	-0.0587	-0.2571	-1.2912	-1.0196		32.5	10.0203	-28.4344	-24.7462	-221.845	-620.707	-947.585
	32.55	0.0127	-0.057	-0.2781	-1.2658	-1.0365		32.55	14.2569	-27.6935	-31.0406	-217.662	-618.611	-955.827
	32.6	0.0071718	-0.0538	-0.3112	-1.25	-1.0341		32.6	12.2816	-23.4079	-37.6135	-214.881	-617.286	-961.803
	32.65	-0.0063319	-0.0465	-0.3272	-1.2528	-1.0311		32.65	7.2677	-24.4266	-37.8052	-213.553	-617.867	-962.134
	32.7	-0.0115	-0.0319	-0.3162	-1.2684	-1.041		32.7	3.0043	-31.4704	-35.7598	-217.618	-618.036	-957.555
	32.75	-0.00061901	-0.0233	-0.2988	-1.2807	-1.0462		32.75	1.1045	-33.9691	-36.9894	-224.744	-614.581	-950.714
	32.8	0.0092249	-0.0363	-0.2901	-1.276	-1.0344		32.8	-0.8087	-25.5036	-38.0012	-227.038	-607.262	-947.31
	32.85	0.0073506	-0.0618	-0.288	-1.2616	-1.0184		32.85	-5.07	-13.7189	-33.6373	-223.288	-601.465	-952.558
	32.9	0.0048699	-0.0738	-0.2877	-1.2586	-1.0092		32.9	-8.8192	-7.4449	-25.4581	-218.597	-600.84	-962.336
	32.95	0.0095893	-0.0635	-0.288	-1.2691	-0.9993		32.95	-9.8736	-6.7993	-18.6187	-215.81	-604.644	-966.212
	33	0.0162	-0.0464	-0.2907	-1.2739	-0.9811		33	-11.3785	-9.7699	-16.8065	-214.952	-611.846	-960.965
	33.05	0.0203	-0.0422	-0.3001	-1.2715	-0.9625		33.05	-14.658	-15.4118	-22.1318	-215.209	-621.35	-950.577
	33.1	0.0251	-0.0562	-0.3117	-1.2747	-0.9571		33.1	-17.7662	-22.4472	-31.8731	-214.989	-630.238	-940.09
	33.15	0.0305	-0.0747	-0.3119	-1.2765	-0.9703		33.15	-18.6378	-27.5694	-37.0391	-213.17	-633.421	-935.594
	33.2	0.0311	-0.081	-0.2939	-1.2658	-0.9965		33.2	-14.7123	-25.9634	-34.1422	-210.972	-629.22	-937.613
	33.25	0.024	-0.0708	-0.2656	-1.2548	-1.0223		33.25	-8.3451	-17.2459	-29.9852	-212.302	-623.368	-940.282
	33.3	0.014	-0.0516	-0.2533	-1.2538	-1.0267		33.3	-6.2392	-7.9741	-30.265	-217.305	-621.703	-943.244
	33.35	0.0104	-0.038	-0.2789	-1.2503	-0.9991		33.35	-9.1779	-6.3296	-35.5567	-219.67	-623.133	-948.201
	33.4	0.012	-0.037	-0.3235	-1.2361	-0.9579		33.4	-10.3088	-13.8786	-44.9544	-217.996	-623.11	-950.59
	33.45	0.012	-0.0372	-0.3466	-1.2276	-0.9357		33.45	-5.979	-22.293	-55.2332	-217.941	-620.787	-950.819
	33.5	0.0127	-0.0333	-0.3364	-1.2384	-0.95		33.5	0.051	-21.9309	-60.67	-220.495	-617.573	-953.024
	33.55	0.0119	-0.0354	-0.3141	-1.2542	-0.9837		33.55	4.8784	-15.3384	-56.5354	-221.136	-614.383	-950.584
	33.6	0.003632	-0.0434	-0.298	-1.2531	-0.9967		33.6	7.2742	-12.8643	-44.5053	-217.767	-614.653	-940.402
	33.65	0.0012226	-0.0436	-0.287	-1.2289	-0.9765		33.65	4.1404	-18.3151	-31.9806	-214.565	-621.153	-934.971
	33.7	0.0202	-0.0317	-0.2794	-1.192	-0.9479		33.7	-0.89	-28.4235	-24.3339	-217.15	-630.155	-939.11
	33.75	0.0463	-0.0196	-0.2759	-1.167	-0.9337		33.75	0.8517	-36.2973	-22.6686	-223.653	-635.398	-941.904
	33.8	0.0537	-0.0212	-0.2788	-1.1713	-0.9435		33.8	5.9129	-34.9513	-24.998	-225.875	-635.404	-937.324
	33.85	0.0427	-0.033	-0.293	-1.197	-0.9725		33.85	3.2777	-25.7486	-25.394	-219.456	-633.384	-931.473
	33.9	0.0336	-0.0398	-0.3125	-1.2279	-0.9938		33.9	-3.8602	-17.2305	-21.2053	-208.588	-630.749	-932.156
	33.95	0.0233	-0.0386	-0.3214	-1.2539	-0.9882		33.95	-2.5095	-14.6813	-18.0751	-202.637	-625.827	-939.412
	34	-0.0075197	-0.0373	-0.3179	-1.2579	-0.9684		34	4.7589	-15.0816	-21.1303	-206.301	-619.636	-944.711
	34.05	-0.0467	-0.0381	-0.3095	-1.2298	-0.9559		34.05	5.0578	-13.2656	-26.4524	-213.104	-618.321	-942.332
	34.1	-0.055	-0.0428	-0.2984	-1.1922	-0.9522		34.1	-0.9698	-10.6016	-25.1001	-214.733	-624.443	-938.293
	34.15	-0.0206	-0.0558	-0.2938	-1.1763	-0.9496		34.15	-4.7347	-11.4461	-15.6009	-211.518	-630.72	-939.789
	34.2	0.0267	-0.0722	-0.3102	-1.1896	-0.9413		34.2	-5.311	-15.6259	-9.0224	-208.625	-629.54	-942.936
	34.25	0.0565	-0.0785	-0.3368	-1.2164	-0.9211		34.25	-6.0305	-21.5307	-12.5571	-208.538	-622.585	-938.805
	34.3	0.0592	-0.0655	-0.3406	-1.2412	-0.9056		34.3	-4.6502	-28.3113	-20.341	-210.158	-614.28	-927.059
	34.35	0.0481	-0.0378	-0.311	-1.254	-0.9114		34.35	0.5064	-31.8293	-27.0399	-210.378	-609.39	-916.692
	34.4	0.042	-0.0189	-0.277	-1.2484	-0.9227		34.4	2.6146	-28.2558	-32.0722	-207.821	-613.127	-912.861
	34.45	0.0361	-0.0252	-0.2666	-1.2303	-0.9307		34.45	-4.6783	-21.2304	-34.045	-205.789	-622.798	-914.97
	34.5	0.0158	-0.0413	-0.2732	-1.2106	-0.9446		34.5	-15.9385	-17.5633	-30.843	-207.008	-631.793	-922.362
	34.55	-0.0109	-0.0454	-0.2814	-1.1917	-0.9552		34.55	-20.0115	-17.6941	-23.4295	-209.097	-638.169	-929.677
	34.6	-0.0247	-0.0358	-0.2956	-1.1763	-0.9499		34.6	-17.2185	-16.371	-17.2784	-209.765	-642.205	-929.932
	34.65	-0.0186	-0.0252	-0.3176	-1.1723	-0.9383		34.65	-14.342	-10.831	-16.7087	-211.962	-643.656	-927.547
	34.7	-0.0020513	-0.0293	-0.3314	-1.1866	-0.9296		34.7	-12.3874	-4.2268	-20.3092	-216.205	-639.471	-932.089
	34.75	0.0108	-0.0512	-0.3293	-1.2146	-0.9187		34.75	-12.1024	-1.1658	-24.9951	-216.745	-628.26	-940.355
	34.8	0.0198	-0.0738	-0.3164	-1.231	-0.9054		34.8	-13.2713	-4.3709	-28.7768	-211.028	-619.044	-939.954
	34.85	0.0294	-0.0709	-0.2986	-1.215	-0.8954		34.85	-10.9585	-14.0955	-30.4907	-202.269	-620.42	-929.036
	34.9	0.0308	-0.0374	-0.2812	-1.1853	-0.8885		34.9	-5.92	-24.8566	-31.7719	-195.884	-627.727	-918.402
	34.95	0.0175	-0.0074082	-0.2663	-1.1739	-0.8891		34.95	-4.0487	-28.3426	-36.3142	-198.152	-631.351	-913.603
	35	-0.0013104	-0.0127	-0.253	-1.1826	-0.9017		35	-7.4624	-22.9506	-42.329	-205.913	-629.018	-911.392
	35.05	-0.0163	-0.0422	-0.241	-1.1961	-0.9115		35.05	-15.9386	-15.1613	-42.5995	-207.058	-625.095	-909.508
	35.1	-0.0274	-0.0695	-0.2368	-1.2052	-0.9057		35.1	-25.9296	-12.0461	-35.707	-201.648	-622.267	-907.637
	35.15	-0.0301	-0.0798	-0.2561	-1.2067	-0.8956		35.15	-29.1396	-14.4706	-29.295	-202.54	-617.824	-907.765
	35.2	-0.0138	-0.0675	-0.2975	-1.2015	-0.9008		35.2	-24.5246	-16.985	-29.8398	-210.544	-611.383	-913.393
	35.25	0.0142	-0.0418	-0.3357	-1.1978	-0.9224		35.25	-20.7644	-15.5211	-35.5615	-214.216	-608.373	-921.326
	35.3	0.0329	-0.0262	-0.3486	-1.2092	-0.937		35.3	-19.1579	-12.5722	-39.5422	-211.145	-609.954	-921.638
	35.35	0.0332	-0.0271	-0.3296	-1.2349	-0.9279		35.35	-14.9627	-12.0368	-39.0788	-206.07	-612.225	-911.4
	35.4	0.0185	-0.0239	-0.2876	-1.2604	-0.9077		35.4	-12.2646	-13.2198	-41.7273	-202.227	-613.381	-897.714
	35.45	-0.00032084	-0.0107	-0.2489	-1.2786	-0.8971		35.45	-16.0314	-15.2724	-50.2215	-204.083	-613.926	-885.164
	35.5	-0.0084785	-0.0117	-0.2411	-1.2844	-0.9058		35.5	-22.2748	-19.2894	-53.8356	-210.154	-614.57	-876.503
	35.55	0.0014494	-0.039	-0.2672	-1.2676	-0.9252		35.55	-24.8494	-24.7416	-46.4888	-212.715	-616.898	-878.967
	35.6	0.0203	-0.0733	-0.3036	-1.2306	-0.9325		35.6	-22.4241	-27.2769	-33.6668	-213.169	-623.381	-892.413
	35.65	0.0338	-0.0895	-0.3221	-1.1946	-0.9155		35.65	-17.6528	-22.457	-22.6848	-217.421	-629.48	-904.513
	35.7	0.0313	-0.0841	-0.3153	-1.1824	-0.8851		35.7	-14.4434	-13.4778	-19.8835	-220.905	-625.723	-905.834
	35.75	0.0072491	-0.0703	-0.304	-1.1969	-0.8636		35.75	-16.7099	-8.182	-28.1028	-216.455	-619.004	-901.417
	35.8	-0.027	-0.0534	-0.3046	-1.2143	-0.8597		35.8	-20.4871	-9.6328	-40.775	-208.379	-624.679	-901.815
	35.85	-0.0463	-0.028	-0.3062	-1.2081	-0.8605		35.85	-17.6309	-14.1251	-44.7462	-207.395	-637.397	-906.163
	35.9	-0.0373	0.0012596	-0.2971	-1.1848	-0.8603		35.9	-13.192	-17.7852	-34.6257	-214.382	-642.11	-905.19
	35.95	-0.0063876	0.0141	-0.2876	-1.1749	-0.866		35.95	-14.7519	-21.3615	-21.6576	-217.78	-640.427	-898.07
	36	0.0246	-0.0050951	-0.2915	-1.186	-0.8737		36	-16.4276	-25.6555	-19.335	-211.208	-640.719	-895.315
	36.05	0.0339	-0.0465	-0.3066	-1.1915	-0.8732		36.05	-13.1034	-27.7966	-27.3225	-202.056	-640.707	-902.724
	36.1	0.0252	-0.0818	-0.3198	-1.1765	-0.8633		36.1	-8.0119	-26.3432	-38.8551	-199.57	-636.877	-911.481
	36.15	0.0164	-0.091	-0.3156	-1.1584	-0.8517		36.15	-5.0344	-22.7406	-51.1594	-204.381	-636.227	-912.235
	36.2	0.0132	-0.0768	-0.2924	-1.1569	-0.8516		36.2	-3.8053	-19.1002	-60.4056	-210.83	-645.579	-906.693
	36.25	0.0109	-0.0553	-0.2716	-1.1754	-0.8654		36.25	-2.5289	-18.7242	-60.819	-213.769	-656.108	-901.748
	36.3	0.0075667	-0.0367	-0.2696	-1.2011	-0.8766		36.3	-2.8567	-21.87	-54.7687	-212.793	-653.445	-901.94
	36.35	0.0070911	-0.0212	-0.2774	-1.2124	-0.8688		36.35	-6.6907	-24.6058	-49.8701	-209.734	-639.254	-905.077
	36.4	0.0116	-0.0149	-0.2839	-1.2034	-0.8477		36.4	-11.1044	-25.1035	-48.9755	-205.77	-627.384	-906.349
	36.45	0.0151	-0.0303	-0.2919	-1.1914	-0.8398		36.45	-11.5445	-22.2134	-52.2891	-205.99	-626.012	-904.981
	36.5	0.0118	-0.0604	-0.3011	-1.1857	-0.8575		36.5	-8.1942	-15.4256	-58.6506	-214.109	-631.217	-904.169
	36.55	-0.0023069	-0.0817	-0.2986	-1.1718	-0.8788		36.55	-6.1418	-12.1826	-62.6168	-223.067	-633.787	-907.956
	36.6	-0.0277	-0.0851	-0.2785	-1.1438	-0.8759		36.6	-10.0595	-17.6964	-61.0817	-225.103	-630.339	-915.644
	36.65	-0.0512	-0.0812	-0.258	-1.1223	-0.854		36.65	-18.0606	-22.2861	-58.2745	-221.718	-625.937	-921.031
	36.7	-0.05	-0.0792	-0.2612	-1.1261	-0.8387		36.7	-21.6966	-16.2434	-57.2354	-218.893	-626.242	-920.666
	36.75	-0.0211	-0.0743	-0.2889	-1.1483	-0.8324		36.75	-16.0394	-6.4366	-56.3335	-218.408	-629.02	-917.339
	36.8	0.0091875	-0.0613	-0.3161	-1.1687	-0.8236		36.8	-6.6985	-5.1842	-58.7422	-216.185	-627.938	-913.629
	36.85	0.0234	-0.0483	-0.3237	-1.1763	-0.8142		36.85	-2.4047	-11.1583	-66.2949	-210.624	-623.884	-908.545
	36.9	0.0341	-0.0436	-0.3168	-1.1782	-0.8071		36.9	-4.6434	-13.2912	-68.7856	-207.009	-622.713	-902.709
	36.95	0.0444	-0.0449	-0.3075	-1.1842	-0.8027		36.95	-7.0284	-7.8163	-62.1382	-210.1	-624.775	-901.165
	37	0.0343	-0.045	-0.3011	-1.1918	-0.808		37	-6.6477	-1.4307	-58.137	-217.803	-626.197	-903.874
	37.05	0.0041213	-0.0404	-0.2951	-1.1907	-0.8251		37.05	-8.8235	-2.3164	-61.8066	-224.548	-626.165	-903.156
	37.1	-0.0143	-0.0346	-0.2899	-1.1812	-0.8476		37.1	-9.9908	-12.021	-64.3479	-228.359	-626.986	-899.782
	37.15	-0.0111	-0.0267	-0.2919	-1.1709	-0.8656		37.15	-0.3566	-24.1288	-62.1633	-229.508	-629.555	-900.697
	37.2	-0.017	-0.0183	-0.296	-1.157	-0.8685		37.2	12.9968	-31.5671	-61.2778	-231.269	-633.625	-901.429
	37.25	-0.0393	-0.0215	-0.2901	-1.1397	-0.8542		37.25	13.3142	-32.6585	-63.9327	-237.251	-638.832	-893.376
	37.3	-0.0419	-0.0341	-0.2805	-1.1329	-0.8325		37.3	-1.2341	-30.5112	-66.7249	-242.762	-643.549	-881.543
	37.35	-0.0103	-0.0389	-0.2835	-1.1408	-0.8177		37.35	-13.2115	-29.4074	-67.6661	-240.372	-644.384	-877.347
	37.4	0.0281	-0.0362	-0.2946	-1.1516	-0.8169		37.4	-12.7897	-29.7974	-67.1416	-228.779	-640.192	-881.614
	37.45	0.0455	-0.0415	-0.297	-1.1604	-0.8262		37.45	-13.5442	-28.4977	-65.9176	-213.828	-637.488	-887.16
	37.5	0.0364	-0.0555	-0.29	-1.1691	-0.8378		37.5	-24.1427	-25.3558	-61.9359	-204.097	-642.588	-891.551
	37.55	0.0106	-0.0637	-0.2854	-1.174	-0.8446		37.55	-30.9242	-24.3816	-53.5915	-202.643	-651.685	-896.469
	37.6	-0.0189	-0.0602	-0.2884	-1.1746	-0.8413		37.6	-23.8474	-24.4458	-47.9913	-206.059	-658.408	-900.843
	37.65	-0.0395	-0.0506	-0.2968	-1.173	-0.832		37.65	-13.605	-19.4278	-51.4096	-209.835	-659.472	-903.62
	37.7	-0.0453	-0.0426	-0.3055	-1.1682	-0.8262		37.7	-11.5892	-14.7194	-56.2136	-214.285	-651.927	-906.115
	37.75	-0.0356	-0.0434	-0.3038	-1.1653	-0.8272		37.75	-13.572	-21.1601	-54.8798	-220.95	-638.756	-909.211
	37.8	-0.0091844	-0.0549	-0.2899	-1.1642	-0.8333		37.8	-12.0892	-31.9073	-53.2462	-226.666	-631.215	-913.141
	37.85	0.0232	-0.0695	-0.283	-1.1497	-0.8412		37.85	-6.9903	-34.0755	-56.9862	-228.607	-633.639	-917.165
	37.9	0.0409	-0.0748	-0.2905	-1.1253	-0.8461		37.9	-2.7044	-30.2574	-62.083	-227.512	-637.249	-916.726
	37.95	0.0352	-0.0651	-0.2966	-1.1156	-0.8444		37.95	-4.9517	-28.9379	-64.5945	-225.765	-635.933	-908.676
	38	0.0146	-0.0467	-0.3014	-1.1295	-0.8413		38	-10.501	-30.6129	-63.9552	-225.247	-634.403	-897.548
	38.05	-0.0103	-0.0302	-0.3214	-1.1538	-0.8466		38.05	-10.6306	-30.4245	-59.4371	-225.802	-638.49	-888.104
	38.1	-0.0297	-0.025	-0.3529	-1.1731	-0.8486		38.1	-6.5264	-28.2165	-55.2178	-227.032	-644.978	-881.502
	38.15	-0.0285	-0.0353	-0.3686	-1.1774	-0.8276		38.15	-4.7216	-27.8189	-57.0341	-228.803	-645.724	-880.707
	38.2	-0.0072502	-0.0523	-0.3505	-1.164	-0.7915		38.2	-7.5482	-30.059	-62.4554	-227.955	-640.462	-887.846
	38.25	0.0133	-0.0626	-0.3105	-1.1417	-0.7604		38.25	-10.8773	-34.3942	-63.9165	-220.037	-635.985	-896.7
	38.3	0.0271	-0.0632	-0.2763	-1.1253	-0.7486		38.3	-11.7747	-39.2625	-61.4714	-210.093	-635.213	-897.788
	38.35	0.0397	-0.0608	-0.2634	-1.1162	-0.7644		38.35	-14.4069	-41.955	-63.2779	-210.958	-637.66	-890.98
	38.4	0.0386	-0.0656	-0.2651	-1.1085	-0.7996		38.4	-18.6057	-42.7361	-68.6053	-221.696	-642.712	-884.612
	38.45	0.0131	-0.078	-0.2751	-1.1094	-0.8292		38.45	-18.4051	-44.3025	-68.1767	-229.338	-648.216	-885.448
	38.5	-0.0205	-0.0846	-0.2958	-1.1262	-0.8378		38.5	-11.0004	-46.3226	-61.698	-228.625	-651.226	-890.164
	38.55	-0.0407	-0.0755	-0.3195	-1.1466	-0.8299		38.55	1.1994	-45.8978	-58.6653	-222.569	-650.581	-889.16
	38.6	-0.0424	-0.0562	-0.3313	-1.1489	-0.8133		38.6	9.2764	-43.5516	-64.5474	-218.169	-644.363	-884.397
	38.65	-0.0273	-0.038	-0.3294	-1.1308	-0.8008		38.65	5.0559	-41.9264	-72.875	-220.791	-630.686	-886.445
	38.7	0.00081445	-0.0289	-0.3248	-1.1103	-0.8062		38.7	-5.7132	-41.3334	-76.2106	-226.391	-618.13	-893.466
	38.75	0.0286	-0.0296	-0.3274	-1.102	-0.8124		38.75	-11.1117	-41.7231	-77.9161	-227.436	-618.94	-894.04
	38.8	0.0406	-0.0344	-0.332	-1.1107	-0.7965		38.8	-10.2407	-41.5184	-83.4274	-222.712	-628.893	-885.057
	38.85	0.0374	-0.0413	-0.3297	-1.1397	-0.7754		38.85	-7.9303	-37.2183	-88.6683	-218.943	-634.123	-874.517
	38.9	0.0334	-0.0568	-0.3215	-1.1786	-0.7762		38.9	-4.6165	-31.2109	-86.4012	-221.184	-630.336	-869.962
	38.95	0.0369	-0.0721	-0.3136	-1.1995	-0.7991		38.95	-0.6306	-30.1338	-78.1648	-225.226	-624.134	-871.473
	39	0.0426	-0.0675	-0.3133	-1.1855	-0.823		39	1.5888	-34.2099	-71.3685	-226.29	-620.154	-875.104
	39.05	0.0415	-0.0482	-0.3229	-1.1425	-0.8312		39.05	1.1022	-38.624	-67.8364	-225.228	-614.868	-876.074
	39.1	0.0373	-0.0359	-0.3336	-1.0955	-0.8251		39.1	-1.1534	-42.0586	-63.3937	-225.381	-606.801	-871.608
	39.15	0.0388	-0.0378	-0.3282	-1.0798	-0.8162		39.15	-4.4149	-43.1418	-57.9626	-227.575	-600.98	-862.296
	39.2	0.0355	-0.0468	-0.3021	-1.1023	-0.8079		39.2	-4.6569	-37.4186	-55.6596	-226.753	-601.168	-852.851
	39.25	0.0143	-0.0561	-0.2789	-1.1329	-0.7914		39.25	0.7763	-28.1083	-56.0018	-222.019	-606.495	-850.875
	39.3	-0.0108	-0.0657	-0.2821	-1.1464	-0.7658		39.3	4.8758	-21.8056	-56.5753	-220.192	-613.508	-857.459
	39.35	-0.0208	-0.0748	-0.3055	-1.1373	-0.7493		39.35	4.1244	-16.1381	-57.7684	-224.115	-618.096	-864.055
	39.4	-0.0123	-0.0763	-0.3267	-1.1114	-0.7576		39.4	5.7118	-11.5795	-58.5371	-229.496	-618.053	-863.851
	39.45	0.0050861	-0.0687	-0.334	-1.0902	-0.7833		39.45	9.7741	-16.0327	-56.2302	-230.925	-616.24	-859.388
	39.5	0.0131	-0.0603	-0.3339	-1.0908	-0.8041		39.5	8.642	-28.4883	-52.7069	-227.573	-614.991	-857.966
	39.55	0.0073145	-0.0546	-0.3304	-1.1025	-0.8024		39.55	3.1786	-36.8176	-53.967	-224.865	-610.582	-861.592
	39.6	0.0078313	-0.0483	-0.3151	-1.1088	-0.781		39.6	0.4605	-34.7035	-60.0877	-229.092	-604.451	-863.534
	39.65	0.0255	-0.0422	-0.2903	-1.1088	-0.7621		39.65	3.3544	-29.7334	-64.6346	-238.991	-603.943	-859.632
	39.7	0.048	-0.037	-0.2748	-1.1048	-0.7627		39.7	7.0741	-28.9698	-65.6411	-244.462	-609.637	-854.406
	39.75	0.0661	-0.0241	-0.282	-1.0958	-0.7768		39.75	5.4955	-29.5906	-66.8101	-241.02	-616.831	-853.348
	39.8	0.079	-0.0045954	-0.3049	-1.0886	-0.7864		39.8	1.2537	-27.7898	-69.1104	-236.059	-621.684	-857.922
	39.85	0.0795	0.0031064	-0.3242	-1.0907	-0.7785		39.85	1.2917	-24.8281	-68.2855	-237.654	-621.519	-864.552
	39.9	0.0611	-0.0060329	-0.3312	-1.0987	-0.7662		39.9	4.2659	-24.8362	-61.133	-244.398	-616.365	-866.606
	39.95	0.0331	-0.0167	-0.3341	-1.1052	-0.7773		39.95	3.3096	-28.6377	-51.2029	-246.741	-609.855	-861.794
	40	0.0095481	-0.0189	-0.34	-1.1113	-0.8003		40	-2.3999	-32.3593	-45.9346	-241.735	-605.672	-857.42
	40.05	-0.0031065	-0.0206	-0.3439	-1.1182	-0.7903		40.05	-7.8145	-30.8677	-48.0844	-237.349	-604.58	-860.2
	40.1	-0.005118	-0.0341	-0.3371	-1.1176	-0.7433		40.1	-8.2977	-22.6569	-54.1617	-237.829	-605.738	-865.993
	40.15	-0.00083916	-0.0547	-0.3189	-1.103	-0.7111		40.15	-3.9445	-14.7302	-59.332	-240.392	-607.74	-870.429
	40.2	0.0017916	-0.0648	-0.2982	-1.0839	-0.7284		40.2	-1.0738	-14.5562	-62.1218	-242.416	-610.842	-875.886
	40.25	-0.00054016	-0.0591	-0.2938	-1.0758	-0.7677		40.25	-3.5545	-21.0387	-62.1784	-242.4	-615.928	-880.929
	40.3	-0.00033859	-0.0443	-0.3158	-1.0841	-0.7847		40.3	-6.3539	-30.2174	-58.533	-237.632	-619.503	-881.227
	40.35	0.0091792	-0.0264	-0.3437	-1.0977	-0.7711		40.35	-2.8343	-37.7253	-53.5849	-229.658	-620.45	-876.96
	40.4	0.0241	-0.02	-0.3558	-1.0995	-0.7535		40.4	6.153	-38.8877	-51.2383	-228.062	-624.605	-870.352
	40.45	0.0341	-0.0371	-0.3501	-1.0851	-0.7551		40.45	11.9092	-34.9432	-51.4128	-233.793	-632.524	-863.886
	40.5	0.0383	-0.0674	-0.3261	-1.0658	-0.766		40.5	9.3346	-28.9504	-51.0322	-237.351	-635.634	-860.706
	40.55	0.0435	-0.0876	-0.2912	-1.0527	-0.7601		40.55	0.6319	-21.4176	-49.8192	-235.27	-630.155	-860.849
	40.6	0.0441	-0.0841	-0.2667	-1.0521	-0.7316		40.6	-9.6267	-17.0583	-50.4539	-230.784	-623.973	-860.405
	40.65	0.0282	-0.0616	-0.2607	-1.0649	-0.706		40.65	-14.3953	-19.9007	-49.865	-230.84	-625.198	-857.558
	40.7	0.0034175	-0.0325	-0.2635	-1.08	-0.7122		40.7	-10.5953	-24.4837	-42.9689	-236.459	-629.416	-853.394
	40.75	-0.0064996	-0.0106	-0.2715	-1.0825	-0.7408		40.75	-4.5381	-23.525	-36.037	-239.881	-629.181	-849.856
	40.8	0.0109	-0.0094654	-0.2801	-1.0732	-0.7613		40.8	-4.3369	-16.8202	-36.8283	-240.086	-628.286	-847.964
	40.85	0.0378	-0.0262	-0.283	-1.0673	-0.7681		40.85	-9.7254	-9.2833	-42.3633	-240.799	-632.44	-845.114
	40.9	0.0502	-0.0373	-0.2893	-1.0713	-0.773		40.9	-13.6943	-8.4388	-47.7726	-240.375	-635.82	-841.566
	40.95	0.0464	-0.0271	-0.3001	-1.078	-0.7783		40.95	-13.7784	-15.6742	-50.9281	-235.004	-632.565	-841.723
	41	0.0357	-0.011	-0.2996	-1.0821	-0.7777		41	-12.6844	-21.3198	-48.2737	-228.362	-628.703	-845.295
	41.05	0.0227	-0.0166	-0.2877	-1.0794	-0.7703		41.05	-8.1029	-19.8191	-40.5623	-232.103	-627.369	-847.127
	41.1	0.0095777	-0.045	-0.2824	-1.0694	-0.7643		41.1	1.943	-15.9587	-36.4387	-244.42	-626.579	-843.92
	41.15	-0.0020658	-0.0689	-0.2926	-1.0653	-0.7675		41.15	9.4117	-13.094	-40.6507	-249.3	-628.302	-839.32
	41.2	-0.0127	-0.0725	-0.3141	-1.0792	-0.7796		41.2	8.0905	-10.2976	-48.8469	-242.442	-629.554	-839.586
	41.25	-0.0149	-0.0676	-0.3377	-1.0983	-0.7857		41.25	3.197	-8.8674	-55.2908	-234.187	-627.468	-842.956
	41.3	0.00059894	-0.0628	-0.3493	-1.0981	-0.7706		41.3	1.5687	-13.3442	-57.4712	-233.771	-627.752	-842.363
	41.35	0.0258	-0.0516	-0.3404	-1.0769	-0.7449		41.35	3.4369	-23.3832	-54.6821	-240.021	-632.281	-834.898
	41.4	0.045	-0.0365	-0.3191	-1.06	-0.7285		41.4	3.62	-31.5426	-48.4532	-243.848	-635.491	-826.108
	41.45	0.0486	-0.0317	-0.3002	-1.0634	-0.7257		41.45	-2.1856	-32.3463	-41.2592	-240.811	-635.093	-824.222
	41.5	0.0311	-0.0377	-0.2931	-1.0766	-0.7321		41.5	-9.9559	-27.1832	-35.6539	-236.709	-634.242	-831.27
	41.55	-0.0026801	-0.0371	-0.2903	-1.0899	-0.7428		41.55	-10.609	-23.8818	-33.0345	-236.809	-633.809	-841.465
	41.6	-0.0284	-0.0285	-0.2829	-1.1019	-0.7517		41.6	-2.6728	-27.7491	-31.7653	-238.531	-632.151	-847.196
	41.65	-0.0277	-0.0295	-0.2811	-1.0991	-0.7486		41.65	5.026	-33.6677	-32.8742	-240.222	-629.492	-847.805
	41.7	-0.0103	-0.0422	-0.2907	-1.0739	-0.7318		41.7	6.3405	-37.2579	-36.8145	-244.568	-626.554	-847.972
	41.75	0.0067049	-0.0544	-0.3019	-1.0484	-0.7143		41.75	3.5457	-40.9902	-39.4799	-249.747	-625.452	-848.936
	41.8	0.0238	-0.0608	-0.3159	-1.0453	-0.7104		41.8	-0.4647	-43.4951	-40.4437	-249.71	-628.767	-849.807
	41.85	0.0434	-0.0551	-0.3331	-1.0614	-0.7204		41.85	-4.0942	-40.4896	-40.8999	-242.41	-636.632	-850.422
	41.9	0.0541	-0.0384	-0.3383	-1.0837	-0.7334		41.9	-2.2095	-35.0984	-39.3722	-232.223	-645.092	-848.923
	41.95	0.0476	-0.0289	-0.3319	-1.0975	-0.7415		41.95	6.4368	-34.1501	-36.9146	-225.97	-646.931	-844.918
	42	0.0312	-0.029	-0.3319	-1.084	-0.7435		42	9.948	-37.7116	-33.8424	-228.005	-640.932	-841.676
	42.05	0.0173	-0.0255	-0.3362	-1.0441	-0.7419		42.05	1.2252	-38.9371	-27.8051	-235.563	-635.141	-841.727
	42.1	0.0141	-0.0246	-0.3255	-1.0154	-0.7419		42.1	-6.8276	-35.3065	-23.8821	-240.298	-634.881	-842.518
	42.15	0.0201	-0.0339	-0.3001	-1.025	-0.7492		42.15	-6.1779	-32.118	-28.839	-238.72	-638.082	-839.005
	42.2	0.0241	-0.042	-0.2837	-1.0527	-0.759		42.2	-5.6897	-31.516	-36.7059	-235.749	-639.736	-833.572
	42.25	0.0193	-0.0373	-0.2891	-1.0682	-0.7565		42.25	-9.7913	-29.2214	-40.258	-235.379	-634.296	-833.865
	42.3	0.0141	-0.0201	-0.3078	-1.0717	-0.7409		42.3	-14.9811	-24.1316	-43.4177	-234.97	-622.181	-836.436
	42.35	0.0133	-0.00072246	-0.3279	-1.0766	-0.7288		42.35	-20.7588	-21.4556	-49.4779	-230.303	-612.478	-830.249
	42.4	0.006385	0.0053435	-0.3404	-1.0822	-0.7211		42.4	-28.0876	-24.7398	-51.752	-223.576	-611.745	-819.512
	42.45	-0.0101	-0.0052779	-0.341	-1.0752	-0.7051		42.45	-33.4151	-30.2694	-44.8324	-221.014	-616.648	-820.458
	42.5	-0.0231	-0.0223	-0.3293	-1.0476	-0.6946		42.5	-31.944	-33.5168	-36.4346	-225.309	-621.476	-835.765
	42.55	-0.0189	-0.04	-0.3044	-1.0129	-0.7061		42.55	-25.0197	-36.0071	-36.3128	-235.191	-624.779	-851.683
	42.6	0.0019516	-0.0522	-0.2813	-0.9964	-0.7218		42.6	-14.876	-40.3576	-42.2627	-244.569	-627.275	-854.226
	42.65	0.0167	-0.053	-0.2809	-1.0143	-0.7261		42.65	-2.4775	-45.7787	-47.8809	-246.385	-630.739	-845.055
	42.7	0.00034181	-0.0478	-0.3013	-1.0661	-0.7214		42.7	7.3333	-49.2541	-51.0731	-241.214	-636.645	-839.797
	42.75	-0.0353	-0.0443	-0.3236	-1.1218	-0.7035		42.75	8.7724	-47.7041	-51.9753	-234.768	-642.199	-845.588
	42.8	-0.0508	-0.0437	-0.3355	-1.1378	-0.6695		42.8	2.0893	-42.5695	-49.7436	-230.62	-642.121	-854.263
	42.85	-0.0286	-0.0383	-0.3375	-1.1072	-0.6363		42.85	-3.348	-37.7291	-42.6854	-229.448	-633.779	-856.701
	42.9	0.0141	-0.0183	-0.3356	-1.0631	-0.6239		42.9	-0.2787	-32.1939	-32.818	-230.716	-622.414	-850.489
	42.95	0.0473	0.0024204	-0.3357	-1.0351	-0.6356		42.95	6.8448	-26.2552	-25.9775	-235.222	-616.463	-840.2
	43	0.0483	0.00021963	-0.3379	-1.0289	-0.663		43	9.4091	-24.5051	-24.104	-244.295	-616.133	-833.501
	43.05	0.0238	-0.0229	-0.3355	-1.0358	-0.6918		43.05	4.0421	-26.6962	-24.1732	-253.431	-616.581	-834.459
	43.1	0.0054624	-0.0467	-0.3292	-1.0427	-0.7096		43.1	-3.7797	-29.9557	-24.6988	-256.703	-616.083	-839.683
	43.15	0.0126	-0.06	-0.328	-1.0423	-0.7215		43.15	-5.2967	-32.868	-28.3506	-252.913	-613.946	-841.771
	43.2	0.0325	-0.0649	-0.3317	-1.0381	-0.7357		43.2	0.2581	-32.2796	-35.4252	-242.923	-610.609	-837.814
	43.25	0.0348	-0.0606	-0.3268	-1.0413	-0.7449		43.25	3.0353	-28.0502	-39.2825	-232.481	-610.416	-831.745
	43.3	0.0085533	-0.0411	-0.308	-1.0576	-0.7374		43.3	-4.1417	-24.9011	-37.1413	-229.762	-614.168	-829.875
	43.35	-0.0166	-0.021	-0.2939	-1.0721	-0.7173		43.35	-12.8283	-27.6519	-37.8097	-236.12	-615.542	-833.114
	43.4	-0.0165	-0.024	-0.3055	-1.0672	-0.7036		43.4	-12.9273	-37.1083	-46.2898	-246.035	-611.653	-836.659
	43.45	-0.0075804	-0.0398	-0.3286	-1.0463	-0.7054		43.45	-9.5319	-46.2686	-53.1096	-251.638	-607.612	-837.151
	43.5	-0.008343	-0.0414	-0.3285	-1.0237	-0.7078		43.5	-11.9694	-46.1924	-50.6275	-248.52	-607.878	-837.336
	43.55	-0.0067444	-0.0297	-0.307	-1.0148	-0.698		43.55	-17.4912	-37.1923	-45.0619	-241.038	-610.799	-840.634
	43.6	0.0096254	-0.0209	-0.2975	-1.0232	-0.6867		43.6	-15.1557	-26.8663	-44.4684	-236.904	-614.13	-845.083
	43.65	0.0219	-0.0231	-0.3116	-1.0331	-0.6909		43.65	-3.8735	-19.1207	-48.0328	-236.109	-617.435	-845.911
	43.7	0.0121	-0.0347	-0.325	-1.0324	-0.7133		43.7	4.7126	-16.9176	-51.6955	-233.208	-618.223	-842.445
	43.75	-0.00015675	-0.0428	-0.3166	-1.0262	-0.7367		43.75	5.518	-24.9327	-55.2676	-229.728	-616.428	-839.252
	43.8	0.0033393	-0.0357	-0.2992	-1.0263	-0.7362		43.8	5.7857	-36.4935	-58.7802	-230.346	-615.117	-840.453
	43.85	0.0051421	-0.0205	-0.3004	-1.0389	-0.7117		43.85	8.0515	-39.1889	-59.2266	-232.291	-613.544	-843.849
	43.9	-0.0044134	-0.0146	-0.3222	-1.0481	-0.6938		43.9	6.314	-34.1951	-56.0982	-231.812	-610.791	-841.995
	43.95	-0.0063415	-0.0211	-0.3368	-1.0312	-0.6984		43.95	1.2895	-31.0305	-51.5532	-231.665	-609.384	-834.665
	44	0.0105	-0.0262	-0.3263	-0.9974	-0.7081		44	0.0193	-32.6648	-48.1037	-234.14	-610.296	-831.837
	44.05	0.0281	-0.0196	-0.3061	-0.9794	-0.7018		44.05	3.0628	-33.8175	-50.4832	-235.84	-610.883	-837.995
	44.1	0.023	-0.007946	-0.2979	-0.9999	-0.6842		44.1	5.3669	-29.1734	-59.0573	-234.971	-608.999	-846.587
	44.15	0.00011337	-0.0098075	-0.3027	-1.0478	-0.6801		44.15	1.6133	-21.153	-65.7925	-234.463	-605.812	-852.084
	44.2	-0.016	-0.0267	-0.3055	-1.082	-0.693		44.2	-9.6165	-16.6982	-65.1784	-235.14	-603.02	-853.182
	44.25	-0.0135	-0.0353	-0.2998	-1.0743	-0.7006		44.25	-20.092	-18.0762	-59.3096	-236.159	-600.088	-848.66
	44.3	-0.00031472	-0.0243	-0.3034	-1.0411	-0.6953		44.3	-19.0567	-22.9996	-50.4024	-238.824	-596.57	-839.645
	44.35	0.0094631	-0.0043072	-0.3255	-1.0149	-0.6897		44.35	-7.6288	-30.819	-39.5783	-242.695	-595.246	-829.14
	44.4	0.0129	0.0103	-0.3379	-1.0049	-0.6862		44.4	1.0509	-39.4994	-29.2059	-243.153	-598.673	-821.456
	44.45	0.0202	0.0075748	-0.3162	-1.0006	-0.6747		44.45	-1.4547	-45.4825	-22.9661	-238.806	-605.098	-820.176
	44.5	0.0345	-0.0168	-0.2775	-0.9898	-0.6615		44.5	-6.3018	-48.6129	-23.7096	-236.843	-611.37	-822.284
	44.55	0.0412	-0.0451	-0.2518	-0.9729	-0.6673		44.55	-4.6088	-48.0954	-28.7849	-239.839	-615.998	-822.942
	44.6	0.0237	-0.0528	-0.2516	-0.9643	-0.6913		44.6	-1.9164	-44.1625	-34.1064	-242.435	-618.528	-822.186
	44.65	-0.0089786	-0.0412	-0.2702	-0.9736	-0.7149		44.65	-3.1527	-41.8842	-38.5316	-244.258	-618.51	-820.531
	44.7	-0.0303	-0.0323	-0.296	-0.9917	-0.7302		44.7	-4.3297	-41.6897	-41.4737	-246.361	-614.288	-817.547
	44.75	-0.0309	-0.0408	-0.3203	-0.995	-0.7304		44.75	-0.0204	-40.3671	-40.8513	-246.341	-604.723	-815.731
	44.8	-0.0194	-0.0576	-0.3331	-0.9744	-0.7071		44.8	9.7287	-38.2504	-35.326	-241.558	-593.453	-816.067
	44.85	-0.0065505	-0.063	-0.3262	-0.9537	-0.677		44.85	18.2371	-36.4111	-28.7587	-234.004	-587.594	-816.178
	44.9	-0.00038852	-0.0522	-0.3046	-0.9582	-0.6633		44.9	18.6412	-34.1295	-27.7364	-230.681	-591.316	-818.164
	44.95	-0.0022149	-0.034	-0.2885	-0.9811	-0.6634		44.95	8.9281	-30.4279	-33.8714	-231.433	-601.452	-824.256
	45	-0.0068243	-0.0206	-0.2939	-1.0022	-0.6653		45	-6.4245	-27.207	-43.4335	-230.58	-609.574	-825.674
	45.05	-0.0048033	-0.0219	-0.3102	-1.0185	-0.6708		45.05	-17.5321	-30.517	-51.6667	-228.614	-610.695	-815.376
	45.1	0.0098368	-0.0366	-0.3174	-1.0283	-0.6812		45.1	-17.1907	-40.6406	-52.5375	-230.471	-608.897	-801.978
	45.15	0.0299	-0.0548	-0.3175	-1.0226	-0.6842		45.15	-8.5622	-49.4055	-43.9698	-235.369	-609.95	-796.548
	45.2	0.0435	-0.0632	-0.3249	-1.0052	-0.6703		45.2	-4.0855	-53.5174	-34.7253	-237.031	-613.229	-797.956
	45.25	0.0425	-0.0587	-0.3313	-0.9929	-0.6496		45.25	-10.9033	-54.7463	-34.2335	-237.334	-614.918	-799.499
	45.3	0.0268	-0.0527	-0.3182	-0.9925	-0.6458		45.3	-22.4073	-51.178	-40.1294	-241.385	-615.646	-799.679
	45.35	0.0050196	-0.0496	-0.2947	-0.9939	-0.6695		45.35	-29.1578	-43.6912	-47.0871	-245.776	-618.3	-802.293
	45.4	-0.0159	-0.047	-0.2848	-0.9885	-0.6992		45.4	-29.0678	-39.9688	-54.1912	-247.713	-618.533	-808.545
	45.45	-0.0274	-0.0436	-0.2943	-0.9836	-0.7005		45.45	-27.0043	-44.06	-59.0259	-248.104	-613.135	-812.454
	45.5	-0.0232	-0.0372	-0.3095	-0.9851	-0.6682		45.5	-25.4577	-51.4408	-57.8643	-244.609	-608.318	-810.748
	45.55	-0.0095575	-0.0252	-0.3186	-0.982	-0.6335		45.55	-19.6538	-55.1492	-49.1057	-236.195	-607.653	-808.336
	45.6	0.005802	-0.0094633	-0.3153	-0.9699	-0.6191		45.6	-9.7499	-51.3272	-35.5784	-229.446	-609.264	-808.858
	45.65	0.0182	0.0021642	-0.2983	-0.9613	-0.6226		45.65	-2.6428	-42.9146	-26.0685	-231.78	-611.524	-808.472
	45.7	0.0239	0.0053928	-0.2835	-0.9608	-0.6343		45.7	-0.6358	-36.6479	-26.6292	-241.198	-611.852	-802.089
	45.75	0.0242	-0.00070858	-0.288	-0.9633	-0.6446		45.75	-1.1076	-35.8354	-33.6291	-249.241	-610.689	-793.546
	45.8	0.0199	-0.0221	-0.305	-0.9661	-0.6517		45.8	-4.6169	-35.7233	-39.0684	-250.546	-612.039	-792.802
	45.85	0.0083698	-0.0506	-0.3132	-0.9667	-0.658		45.85	-11.876	-29.4549	-38.6762	-245.611	-615.439	-800.8
	45.9	-0.0064982	-0.0621	-0.3054	-0.968	-0.6607		45.9	-17.1851	-19.553	-36.0265	-239.074	-616.3	-808.238
	45.95	-0.0153	-0.0515	-0.294	-0.982	-0.6621		45.95	-16.782	-14.7847	-37.5754	-234.975	-612.527	-807.829
	46	-0.0127	-0.0387	-0.2938	-1.0056	-0.6663		46	-13.5045	-17.8055	-43.5557	-235.149	-606.068	-801.38
	46.05	-0.00040696	-0.037	-0.3134	-1.0143	-0.6646		46.05	-10.3656	-23.9155	-48.1776	-238.814	-601.043	-796.359
	46.1	0.0123	-0.0384	-0.3424	-0.9996	-0.6505		46.1	-9.3909	-28.3425	-48.9295	-240.932	-601.289	-794.066
	46.15	0.0096458	-0.0357	-0.3526	-0.9818	-0.6345		46.15	-9.5194	-32.4345	-50.2291	-237.572	-607.038	-789.87
	46.2	-0.0122	-0.0304	-0.3367	-0.9762	-0.6255		46.2	-8.505	-39.1535	-55.1685	-231.27	-613.738	-781.649
	46.25	-0.0309	-0.021	-0.3097	-0.9795	-0.6225		46.25	-8.1392	-44.6492	-57.8216	-227.224	-615.422	-771.399
	46.3	-0.0246	-0.0102	-0.2836	-0.9842	-0.6256		46.3	-8.6963	-43.2617	-52.4615	-225.881	-611.064	-765.77
	46.35	-0.0017755	-0.0116	-0.2642	-0.9811	-0.6335		46.35	-9.21	-37.0064	-44.3793	-223.562	-605.715	-771.199
	46.4	0.0116	-0.0291	-0.2542	-0.9651	-0.6377		46.4	-10.5407	-33.4778	-41.6394	-221.15	-602.861	-784.706
	46.45	0.007445	-0.0436	-0.2533	-0.9389	-0.6308		46.45	-12.9188	-35.8718	-44.7638	-221.914	-602.094	-795.738
	46.5	0.0073422	-0.0407	-0.2615	-0.9139	-0.6197		46.5	-16.474	-39.5613	-49.9512	-224.342	-603.839	-798.522
	46.55	0.0262	-0.031	-0.2747	-0.9099	-0.6199		46.55	-18.1029	-38.5777	-53.2784	-224.39	-607.303	-796.088
	46.6	0.0421	-0.0295	-0.2878	-0.9328	-0.6326		46.6	-16.722	-33.1859	-53.7162	-222.264	-608.749	-791.1
	46.65	0.0341	-0.0418	-0.2977	-0.9635	-0.6492		46.65	-17.0432	-30.501	-54.518	-222.707	-606.991	-788.158
	46.7	0.0118	-0.0673	-0.2959	-0.9816	-0.6654		46.7	-19.5943	-33.8323	-58.7754	-226.989	-603.535	-794.047
	46.75	-0.0052996	-0.091	-0.28	-0.9767	-0.6771		46.75	-19.4976	-37.3413	-64.8404	-231.17	-598.739	-802.516
	46.8	-0.0088603	-0.0945	-0.2675	-0.9482	-0.6755		46.8	-13.3968	-36.7107	-66.6583	-233.247	-594.258	-801.932
	46.85	-0.0081648	-0.0846	-0.2671	-0.9125	-0.6544		46.85	-3.9204	-33.9822	-62.4093	-233.541	-594.266	-794.628
	46.9	-0.0132	-0.0752	-0.2719	-0.8939	-0.62		46.9	4.2251	-32.2874	-59.0883	-232.485	-598.662	-789.674
	46.95	-0.0164	-0.0584	-0.286	-0.9014	-0.5958		46.95	8.4538	-32.9917	-60.2221	-232.561	-602.457	-787.789
	47	-0.0113	-0.0291	-0.3119	-0.9204	-0.6038		47	5.779	-34.1104	-60.6604	-234.617	-604.135	-785.874
	47.05	-0.0055322	-0.0044444	-0.327	-0.9337	-0.6344		47.05	-1.7267	-34.348	-58.6524	-235.624	-606.383	-786.976
	47.1	-0.0058623	-0.0015853	-0.3123	-0.9397	-0.6556		47.1	-7.1001	-36.1674	-56.7202	-233.497	-610.422	-792.812
	47.15	-0.0104	-0.0234	-0.2792	-0.9439	-0.6502		47.15	-8.6038	-39.5905	-51.967	-231.473	-614.39	-799.21
	47.2	-0.0161	-0.0571	-0.2571	-0.9505	-0.6266		47.2	-9.8019	-39.5995	-40.2225	-232.944	-616.205	-804.94
	47.25	-0.0236	-0.0807	-0.2621	-0.9555	-0.609		47.25	-10.8465	-33.072	-26.2582	-233.852	-617.473	-811.452
	47.3	-0.0254	-0.0905	-0.2727	-0.9469	-0.6122		47.3	-9.1386	-24.1773	-20.5504	-230.349	-619.182	-817.552
	47.35	-0.0118	-0.0945	-0.2641	-0.9262	-0.6218		47.35	-7.9521	-18.9749	-26.4556	-227.801	-619.114	-818.181
	47.4	0.0033655	-0.0861	-0.2536	-0.9134	-0.6236		47.4	-11.2084	-20.6897	-36.1729	-232.353	-619.586	-809.227
	47.45	0.0017555	-0.0607	-0.2595	-0.9161	-0.6254		47.45	-14.2769	-29.7231	-41.6235	-239.136	-625.514	-796.89
	47.5	-0.0060015	-0.0332	-0.2675	-0.9228	-0.6337		47.5	-11.3284	-40.1122	-42.4659	-239.182	-635.799	-793.125
	47.55	-0.00080177	-0.0187	-0.2686	-0.9266	-0.6428		47.55	-3.0967	-45.3664	-42.4147	-232.934	-642.066	-799.234
	47.6	0.0072203	-0.0203	-0.2699	-0.9358	-0.6491		47.6	7.9374	-45.5319	-42.5603	-224.38	-637.032	-805.494
	47.65	-0.002478	-0.0361	-0.2771	-0.955	-0.6488		47.65	16.5833	-42.0001	-42.8791	-216.317	-623.435	-805.997
	47.7	-0.0207	-0.0537	-0.2974	-0.9686	-0.6368		47.7	15.8649	-35.9729	-45.1915	-214.554	-609.304	-801.867
	47.75	-0.022	-0.0573	-0.3261	-0.9593	-0.6247		47.75	8.9765	-30.0186	-46.4122	-221.212	-598.204	-796.748
	47.8	-0.0029906	-0.0485	-0.3372	-0.9393	-0.629		47.8	5.3359	-28.6813	-41.8875	-231.263	-589.643	-794.66
	47.85	0.0169	-0.041	-0.3167	-0.9346	-0.639		47.85	5.2317	-35.5253	-37.2484	-236.472	-586.517	-797.812
	47.9	0.0227	-0.0316	-0.2845	-0.9493	-0.6331		47.9	3.7823	-42.8491	-41.117	-232.199	-592.533	-805.198
	47.95	0.0162	-0.0075813	-0.2666	-0.9642	-0.6163		47.95	1.6839	-38.9866	-50.8044	-221.991	-601.901	-809.368
	48	0.0116	0.0123	-0.2682	-0.9605	-0.6139		48	0.8366	-27.6968	-58.3432	-213.475	-605.785	-804.081
	48.05	0.0194	-0.0047585	-0.2781	-0.9414	-0.6296		48.05	0.1946	-20.3161	-62.2851	-215.656	-604.208	-796.041
	48.1	0.0315	-0.0476	-0.2826	-0.9263	-0.6413		48.1	-2.7267	-18.7386	-62.3496	-228.476	-602.399	-792.879
	48.15	0.033	-0.0703	-0.2803	-0.9251	-0.6362		48.15	-9.106	-19.8185	-55.9811	-238.852	-604.501	-791.519
	48.2	0.02	-0.0552	-0.2815	-0.9315	-0.6274		48.2	-14.7808	-23.3566	-46.2549	-239.294	-609.74	-788.781
	48.25	0.0012823	-0.0326	-0.2828	-0.9337	-0.6272		48.25	-16.2033	-26.557	-39.4177	-232.591	-613.325	-786.322
	48.3	-0.0108	-0.035	-0.2722	-0.9267	-0.6262		48.3	-15.9194	-25.9906	-37.7821	-224.533	-612.839	-785.466
	48.35	-0.0103	-0.0519	-0.2654	-0.9204	-0.6179		48.35	-13.1383	-25.6181	-39.6184	-221.873	-609.46	-784.87
	48.4	-0.0018941	-0.0517	-0.2811	-0.9234	-0.6055		48.4	-7.389	-30.2272	-41.5414	-225.137	-605.164	-781.067
	48.45	0.0092286	-0.0318	-0.2972	-0.9328	-0.5904		48.45	-5.8332	-36.7684	-43.3166	-228.942	-603.039	-773.805
	48.5	0.0187	-0.019	-0.2883	-0.9445	-0.585		48.5	-12.6291	-38.9022	-46.6467	-228.751	-607.852	-770.658
	48.55	0.0155	-0.0295	-0.2679	-0.9494	-0.6007		48.55	-21.3635	-38.7303	-51.0673	-224.175	-616.857	-778.188
	48.6	0.0021528	-0.0497	-0.2621	-0.9328	-0.6217		48.6	-22.0838	-42.839	-54.5392	-218.254	-618.748	-788.842
	48.65	0.00055723	-0.0572	-0.272	-0.9007	-0.6267		48.65	-13.8038	-45.9137	-54.5881	-215.997	-610.344	-791.362
	48.7	0.0155	-0.0502	-0.2778	-0.8824	-0.6156		48.7	-5.8005	-38.1722	-51.5835	-223.281	-600.369	-789.925
	48.75	0.0258	-0.0441	-0.2755	-0.8935	-0.604		48.75	-5.4378	-24.8934	-50.4747	-233.873	-598.34	-792.972
	48.8	0.0198	-0.0474	-0.2854	-0.9218	-0.6027		48.8	-7.5666	-17.7822	-54.2473	-234.293	-606.061	-798.586
	48.85	0.0144	-0.0512	-0.3112	-0.9452	-0.611		48.85	-4.4483	-17.7599	-57.8146	-226.569	-616.209	-801.547
	48.9	0.0278	-0.0466	-0.3289	-0.9468	-0.6195		48.9	-0.2478	-20.3298	-53.9525	-225.148	-621.953	-798.149
	48.95	0.0486	-0.0396	-0.3189	-0.9298	-0.6161		48.95	-2.6252	-25.6272	-45.3114	-235.8	-621.157	-788.115
	49	0.0537	-0.0448	-0.2899	-0.917	-0.6025		49	-9.5653	-35.0199	-42.2016	-244.8	-615.409	-776.906
	49.05	0.0345	-0.0632	-0.2627	-0.915	-0.5911		49.05	-11.8459	-45.9663	-46.5144	-238.259	-611.713	-768.568
	49.1	-5.0478e-05	-0.0716	-0.2505	-0.9118	-0.5903		49.1	-6.0013	-53.1743	-50.9519	-226.055	-612.115	-763.069
	49.15	-0.0241	-0.0573	-0.2648	-0.9127	-0.5982		49.15	0.2438	-51.7014	-51.5035	-224.871	-611.809	-763.875
	49.2	-0.0168	-0.044	-0.3067	-0.9308	-0.6035		49.2	0.3579	-41.971	-47.7185	-234.172	-608.124	-772.923
	49.25	0.0091375	-0.052	-0.3493	-0.9539	-0.6023		49.25	-4.5706	-31.4383	-41.0338	-243.516	-602.583	-782.757
	49.3	0.0217	-0.0661	-0.356	-0.9576	-0.6029		49.3	-12.7861	-24.8417	-38.2601	-248.787	-599.553	-788.484
	49.35	0.0121	-0.0638	-0.3169	-0.9409	-0.6091		49.35	-20.985	-20.8083	-43.189	-251.47	-598.038	-792.356
	49.4	0.00014038	-0.0499	-0.2645	-0.9218	-0.6142		49.4	-23.8894	-19.0574	-48.6394	-248.871	-592.903	-793.637
	49.45	-0.00082267	-0.0484	-0.2397	-0.9073	-0.6169		49.45	-22.0656	-19.2772	-48.4412	-238.216	-585.994	-791.861
	49.5	0.0042614	-0.0606	-0.2464	-0.8967	-0.6191		49.5	-20.5458	-19.325	-46.3931	-223.867	-582.367	-790.542
	49.55	0.0094978	-0.0661	-0.2632	-0.8915	-0.6128		49.55	-21.4866	-20.216	-44.677	-213.81	-581.207	-789.41
	49.6	0.0083164	-0.0579	-0.2797	-0.891	-0.5976		49.6	-23.2721	-22.2041	-38.1589	-213.224	-577.508	-785.031
	49.65	-0.0030493	-0.0393	-0.2951	-0.8972	-0.5875		49.65	-22.8775	-21.6822	-26.7456	-220.991	-572.677	-777.738
	49.7	-0.0157	-0.0162	-0.3052	-0.9103	-0.5873		49.7	-18.7554	-19.5547	-18.794	-231.386	-576.738	-772.462
	49.75	-0.013	-0.0062777	-0.3094	-0.919	-0.5917		49.75	-14.2622	-20.556	-19.1333	-237.833	-590.65	-774.722
	49.8	0.0128	-0.0229	-0.3112	-0.9181	-0.595		49.8	-15.6136	-24.9544	-24.5623	-236.238	-602.332	-783.727
	49.85	0.0457	-0.0565	-0.3085	-0.9118	-0.5962		49.85	-21.9622	-27.191	-30.7829	-227.77	-604.78	-792.823
	49.9	0.0582	-0.0823	-0.2942	-0.8998	-0.6002		49.9	-25.1257	-23.4457	-37.2235	-218.455	-602.225	-794.18
	49.95	0.0428	-0.0833	-0.2717	-0.8899	-0.6077		49.95	-21.2081	-18.9898	-43.7051	-215.544	-600.579	-784.433
	50	0.016	-0.0674	-0.2528	-0.8907	-0.6111		50	-15.7728	-19.1298	-46.6272	-220.338	-600.51	-769.979
	50.05	-0.0038415	-0.0573	-0.2424	-0.8956	-0.6101		50.05	-15.269	-20.9019	-43.6388	-226.19	-598.036	-760.831
	50.1	-0.0132	-0.0591	-0.2354	-0.907	-0.6105		50.1	-14.8037	-23.7189	-39.0451	-229.478	-592.971	-761.08
	50.15	-0.0145	-0.0601	-0.2316	-0.9347	-0.6096		50.15	-7.0529	-29.1492	-38.5992	-232.269	-590.89	-766.832
	50.2	-0.0077802	-0.0551	-0.2377	-0.9617	-0.6055		50.2	4.5267	-30.1384	-42.0619	-235.637	-592.1	-768.412
	50.25	-0.00034866	-0.0535	-0.2554	-0.9639	-0.6038		50.25	13.9752	-23.3967	-43.4392	-239.085	-592.923	-761.479
	50.3	-0.0029607	-0.0612	-0.2834	-0.9396	-0.6069		50.3	17.781	-21.0141	-37.8515	-240.808	-595.736	-754.904
	50.35	-0.0123	-0.0695	-0.3192	-0.9041	-0.6094		50.35	13.6961	-28.9129	-29.7987	-237.92	-604.381	-754.972
	50.4	-0.0094465	-0.0666	-0.3476	-0.8785	-0.6077		50.4	6.0512	-36.3401	-28.0717	-231.218	-613.783	-755.175
	50.45	0.0145	-0.0526	-0.3508	-0.8753	-0.6054		50.45	1.3838	-35.8363	-33.121	-227.105	-613.703	-753.19
	50.5	0.0373	-0.0447	-0.3338	-0.8858	-0.6062		50.5	0.6806	-30.2615	-38.4436	-227.101	-603.431	-755.576
	50.55	0.0362	-0.0625	-0.3207	-0.8953	-0.6089		50.55	3.453	-24.7786	-39.375	-226.348	-591.807	-763.777
	50.6	0.0262	-0.0956	-0.3135	-0.8987	-0.6074		50.6	6.6973	-24.5459	-36.9665	-226.851	-586.037	-772.715
	50.65	0.029	-0.1076	-0.2908	-0.8912	-0.5944		50.65	3.5174	-28.2924	-35.3719	-232.673	-586.175	-777.962
	50.7	0.032	-0.0858	-0.2597	-0.874	-0.5713		50.7	-5.3937	-28.1279	-35.4963	-237.912	-588.143	-778.366
	50.75	0.0206	-0.0548	-0.2503	-0.866	-0.5491		50.75	-10.5047	-22.6482	-34.393	-237.002	-589.297	-776.528
	50.8	0.0051383	-0.0423	-0.2686	-0.8841	-0.537		50.8	-8.2189	-18.2525	-31.6958	-233.28	-588.927	-775.776
	50.85	-0.0040734	-0.0436	-0.2967	-0.9194	-0.5407		50.85	-1.0332	-19.872	-31.2928	-230.876	-586.814	-772.808
	50.9	-0.0086137	-0.0364	-0.3146	-0.9467	-0.5646		50.9	8.7242	-25.471	-33.2467	-228.69	-584.248	-763.651
	50.95	-0.0127	-0.0249	-0.3078	-0.947	-0.6013		50.95	13.8552	-28.919	-32.3684	-223.543	-583.148	-755.219
	51	-0.019	-0.0273	-0.2861	-0.9277	-0.6255		51	10.6672	-26.097	-28.5239	-216.975	-583.32	-755.19
	51.05	-0.0229	-0.0391	-0.2781	-0.9118	-0.6178		51.05	5.9767	-15.9589	-28.453	-212.915	-582.728	-761.333
	51.1	-0.0151	-0.0489	-0.2885	-0.9043	-0.5899		51.1	4.3818	-3.3156	-32.6331	-211.834	-580.054	-768.51
	51.15	0.0070378	-0.0578	-0.295	-0.8947	-0.5711		51.15	3.1645	1.9975	-33.8043	-212.712	-579.255	-772.94
	51.2	0.0329	-0.0654	-0.2918	-0.8806	-0.5758		51.2	-1.9477	-2.2924	-31.7578	-215.398	-586.959	-770.434
	51.25	0.0513	-0.0703	-0.2924	-0.8686	-0.5955		51.25	-8.5101	-9.049	-34.3042	-219.596	-598.524	-761.156
	51.3	0.0598	-0.0744	-0.3008	-0.8646	-0.6157		51.3	-10.7368	-12.9794	-41.5764	-223.416	-600.978	-751.484
	51.35	0.0575	-0.0766	-0.3075	-0.8728	-0.6179		51.35	-11.7682	-14.1219	-45.9434	-224.747	-593.993	-744.856
	51.4	0.0382	-0.0759	-0.3049	-0.8878	-0.5927		51.4	-14.476	-14.8445	-44.8247	-224.536	-586.839	-740.51
	51.45	0.0021984	-0.0744	-0.2953	-0.8918	-0.5635		51.45	-13.507	-17.187	-40.8285	-221.137	-581.026	-739.816
	51.5	-0.0204	-0.0691	-0.2792	-0.8804	-0.5617		51.5	-7.2267	-20.5647	-36.9081	-211.809	-575.904	-744.391
	51.55	-0.0036626	-0.052	-0.2529	-0.8714	-0.5835		51.55	-2.3756	-19.986	-35.7467	-203.444	-577.461	-753.259
	51.6	0.0257	-0.0337	-0.2335	-0.8685	-0.6017		51.6	-5.4451	-10.9549	-40.325	-204.3	-588.296	-763.308
	51.65	0.0362	-0.039	-0.2435	-0.8588	-0.6047		51.65	-12.9055	1.5976	-50.1924	-212.493	-600.72	-768.837
	51.7	0.037	-0.062	-0.2714	-0.8485	-0.5981		51.7	-16.7096	7.9161	-58.5345	-221.392	-604.4	-763.678
	51.75	0.0361	-0.0716	-0.2885	-0.853	-0.5853		51.75	-17.0399	4.9762	-59.514	-226.073	-596.922	-751.521
	51.8	0.0206	-0.0621	-0.2897	-0.8706	-0.5732		51.8	-18.5753	-4.296	-54.7853	-227.22	-587.188	-745.653
	51.85	-0.0101	-0.0493	-0.2888	-0.8863	-0.5756		51.85	-21.0819	-15.8387	-46.5619	-229.325	-585.053	-749.094
	51.9	-0.0346	-0.0433	-0.2919	-0.8876	-0.5858		51.9	-22.6705	-22.3908	-33.3211	-230.691	-589.007	-752.184
	51.95	-0.0391	-0.051	-0.2968	-0.8788	-0.5831		51.95	-24.6041	-18.4258	-20.7476	-228.056	-590.927	-749.834
	52	-0.0302	-0.0736	-0.3036	-0.8744	-0.5715		52	-23.9815	-11.2038	-21.9163	-227.906	-588.217	-743.576
	52.05	-0.0158	-0.0968	-0.3123	-0.8738	-0.5724		52.05	-15.7774	-13.0854	-35.8816	-237.991	-586.007	-736.268
	52.1	0.0036933	-0.1002	-0.317	-0.8657	-0.5841		52.1	-7.0326	-22.9695	-45.2753	-250.618	-586.799	-731.938
	52.15	0.0203	-0.0813	-0.3121	-0.8542	-0.5872		52.15	-9.3873	-29.3508	-41.7894	-252.06	-586.473	-728.445
	52.2	0.0189	-0.063	-0.3	-0.8515	-0.588		52.2	-22.0002	-27.2615	-32.6842	-243.212	-582.017	-721.44
	52.25	0.0048747	-0.0646	-0.2893	-0.8615	-0.6046		52.25	-34.2058	-23.2727	-27.4241	-234.37	-574.787	-716.892
	52.3	-0.0015525	-0.0748	-0.2846	-0.8826	-0.6225		52.3	-39.612	-23.2949	-30.311	-229.012	-570.478	-721.176
	52.35	0.00031447	-0.0737	-0.2844	-0.9053	-0.6091		52.35	-37.9801	-23.4387	-38.2746	-224.537	-574.308	-727.568
	52.4	-0.0012574	-0.0604	-0.2852	-0.9137	-0.5625		52.4	-30.372	-20.5593	-44.1515	-222.747	-582.964	-725.923
	52.45	0.00019747	-0.0439	-0.2826	-0.9015	-0.5229		52.45	-19.6954	-17.8885	-45.1067	-225.939	-588.979	-719.376
	52.5	0.0164	-0.0308	-0.2762	-0.8802	-0.5306		52.5	-10.2159	-16.612	-44.9696	-230.201	-589.426	-719.95
	52.55	0.0401	-0.0195	-0.2724	-0.8637	-0.576		52.55	-6.8225	-14.2021	-47.1958	-232.084	-586.341	-730.106
	52.6	0.0549	-0.0116	-0.2744	-0.8517	-0.6083		52.6	-11.0314	-9.9857	-49.8089	-231.553	-582.219	-740.06
	52.65	0.056	-0.0244	-0.2808	-0.8404	-0.595		52.65	-14.8551	-9.7904	-48.9102	-227.627	-577.733	-741.716
	52.7	0.046	-0.0593	-0.2864	-0.8339	-0.556		52.7	-10.2557	-16.2614	-46.9206	-221.868	-574.262	-738.242
	52.75	0.0261	-0.0892	-0.283	-0.8398	-0.5318		52.75	-0.3459	-20.807	-48.2116	-218.407	-573.881	-736.515
	52.8	0.0059628	-0.0982	-0.2729	-0.8613	-0.5363		52.8	6.9986	-16.9256	-48.2864	-218.64	-574.932	-736.703
	52.85	0.00029256	-0.0887	-0.2747	-0.8853	-0.5542		52.85	7.7984	-8.8535	-42.7075	-223.876	-574.958	-735.971
	52.9	0.0104	-0.0661	-0.2884	-0.8874	-0.5731		52.9	5.3536	-6.6244	-37.0598	-232.829	-575.992	-734.4
	52.95	0.025	-0.0459	-0.2881	-0.868	-0.593		52.95	3.6116	-14.4932	-36.6579	-237.053	-579.689	-730.824
	53	0.0339	-0.0408	-0.2733	-0.8511	-0.6058		53	-0.8763	-24.1691	-40.16	-232.734	-584.763	-723.196
	53.05	0.0288	-0.0408	-0.2687	-0.8407	-0.5973		53.05	-9.7716	-27.7247	-46.033	-227.19	-589.049	-717.336
	53.1	0.0066017	-0.032	-0.2834	-0.8283	-0.5688		53.1	-18.5474	-26.8034	-52.0931	-224.625	-589.906	-720.799
	53.15	-0.0121	-0.0225	-0.306	-0.8249	-0.5354		53.15	-21.8262	-22.4994	-55.4451	-220.376	-587.654	-727.434
	53.2	-0.0028742	-0.0252	-0.3209	-0.8431	-0.5184		53.2	-16.3902	-14.9674	-55.8294	-212.698	-585.11	-728.309
	53.25	0.0199	-0.036	-0.3193	-0.8754	-0.5292		53.25	-8.6789	-9.9823	-53.348	-207.53	-584.757	-729.304
	53.3	0.0268	-0.0457	-0.3003	-0.9087	-0.5533		53.3	-9.0238	-10.6262	-47.8494	-208.565	-587.297	-735.617
	53.35	0.0187	-0.0466	-0.2742	-0.926	-0.57		53.35	-15.9955	-12.379	-41.2862	-212.237	-587.249	-740.101
	53.4	0.0138	-0.0401	-0.2596	-0.9078	-0.5738		53.4	-18.262	-11.3118	-35.9782	-216.351	-579.143	-738.806
	53.45	0.0192	-0.0389	-0.2678	-0.8627	-0.5696		53.45	-10.8117	-9.5397	-33.134	-220.934	-567.235	-735.767
	53.5	0.0276	-0.0461	-0.2899	-0.8341	-0.565		53.5	-2.3908	-9.7052	-35.4886	-224.491	-561.127	-732.016
	53.55	0.0237	-0.0499	-0.3045	-0.8449	-0.5615		53.55	0.312	-7.2586	-44.3747	-225.991	-565.385	-725.438
	53.6	0.0024051	-0.0431	-0.3003	-0.8683	-0.5573		53.6	2.0776	0.4337	-53.6682	-224.666	-575.709	-717.45
	53.65	-0.0146	-0.0342	-0.288	-0.8771	-0.5576		53.65	5.0904	4.4601	-54.8526	-222.835	-582.495	-710.659
	53.7	-0.0092789	-0.0343	-0.2894	-0.8725	-0.5686		53.7	6.9862	-2.2627	-47.4598	-225.279	-579.952	-706.896
	53.75	0.0090935	-0.0401	-0.3067	-0.8629	-0.5867		53.75	6.6894	-14.9262	-38.9595	-230.79	-573.199	-709.624
	53.8	0.031	-0.0458	-0.3221	-0.8544	-0.5996		53.8	2.2105	-23.3749	-37.2247	-234.235	-570.673	-718.758
	53.85	0.0506	-0.057	-0.323	-0.85	-0.5973		53.85	-5.1673	-21.423	-42.7733	-233.429	-573.182	-728.433
	53.9	0.0517	-0.0771	-0.3084	-0.8463	-0.584		53.9	-9.8483	-14.5965	-45.91	-232.373	-577.478	-733.18
	53.95	0.0332	-0.0941	-0.2846	-0.8434	-0.5713		53.95	-8.8439	-12.8054	-40.1197	-235.213	-581.317	-732.52
	54	0.0141	-0.093	-0.2705	-0.8448	-0.5608		54	-6.0583	-13.6663	-32.6757	-237.919	-582.828	-731.593
	54.05	0.0072061	-0.0773	-0.2816	-0.8434	-0.5479		54.05	-5.2713	-11.034	-30.5633	-236.643	-581.064	-734.431
	54.1	0.0165	-0.0623	-0.3027	-0.8361	-0.5366		54.1	-5.4442	-9.7682	-29.9018	-233.26	-579.486	-736.436
	54.15	0.0362	-0.0549	-0.3072	-0.8279	-0.5373		54.15	-6.1374	-14.0569	-27.0647	-231.195	-583.495	-732.568
	54.2	0.0471	-0.0521	-0.3007	-0.8249	-0.5532		54.2	-5.3955	-18.8	-23.799	-231.399	-593.548	-726.601
	54.25	0.0408	-0.0496	-0.3052	-0.836	-0.5712		54.25	-2.768	-21.4606	-19.349	-230.448	-604.31	-723.858
	54.3	0.0347	-0.0471	-0.3155	-0.8624	-0.5728		54.3	-4.1813	-24.1418	-12.9033	-227.379	-606.834	-724.281
	54.35	0.036	-0.0443	-0.3124	-0.8822	-0.5528		54.35	-11.4029	-25.3252	-10.5404	-226.715	-596.603	-724.213
	54.4	0.0281	-0.041	-0.2938	-0.8734	-0.5309		54.4	-17.9592	-22.6	-17.4711	-229.8	-580.929	-720.543
	54.45	0.0092419	-0.0412	-0.2778	-0.8446	-0.5354		54.45	-16.3901	-18.2973	-28.7348	-231.353	-572.171	-715.188
	54.5	0.0015255	-0.0474	-0.2814	-0.8232	-0.5649		54.5	-7.3285	-17.1226	-34.6296	-229.289	-574.294	-713.038
	54.55	0.009821	-0.0572	-0.3027	-0.8211	-0.5851		54.55	1.2816	-20.5285	-32.2453	-229.811	-579.551	-716.329
	54.6	0.0107	-0.0645	-0.3239	-0.83	-0.5752		54.6	4.7059	-24.2003	-27.7858	-235.896	-579.724	-719.465
	54.65	-0.0015684	-0.0618	-0.3202	-0.842	-0.5472		54.65	3.414	-22.5693	-28.4803	-239.443	-575.976	-713.433
	54.7	-0.0032818	-0.0514	-0.2855	-0.8563	-0.5222		54.7	2.6396	-17.3019	-33.6726	-235.59	-574.393	-700.986
	54.75	0.0139	-0.0459	-0.2488	-0.8659	-0.5145		54.75	7.1822	-15.3512	-35.354	-230.597	-580.026	-694.655
	54.8	0.031	-0.0487	-0.239	-0.8628	-0.5246		54.8	11.7741	-19.3164	-31.3565	-228.697	-590.438	-698.716
	54.85	0.0328	-0.0594	-0.252	-0.8573	-0.5392		54.85	8.5621	-26.0678	-30.7178	-225.598	-594.863	-703.438
	54.9	0.0257	-0.0733	-0.2701	-0.863	-0.5494		54.9	-0.8868	-31.0194	-38.0058	-217.948	-590.569	-700.58
	54.95	0.0273	-0.0712	-0.2838	-0.8754	-0.5567		54.95	-6.0297	-32.6453	-44.9327	-211.329	-587.094	-697.118
	55	0.0372	-0.0472	-0.2915	-0.8828	-0.5595		55	-0.8674	-31.4993	-41.8293	-212.585	-590.117	-700.964
	55.05	0.0339	-0.0275	-0.2969	-0.8767	-0.5575		55.05	6.1731	-29.2811	-30.1474	-217.549	-594.885	-707.499
	55.1	0.0098552	-0.0306	-0.2993	-0.8532	-0.5605		55.1	6.1796	-31.871	-22.6814	-216.887	-596.616	-712.776
	55.15	-0.0138	-0.0471	-0.2955	-0.8239	-0.5721		55.15	2.39	-38.8026	-29.9232	-212.653	-596.143	-719.707
	55.2	-0.0174	-0.062	-0.2922	-0.8063	-0.5768		55.2	1.2196	-39.1112	-45.9433	-213.539	-595.866	-727.165
	55.25	-0.005125	-0.0644	-0.3006	-0.7996	-0.5633		55.25	1.6772	-30.2985	-55.9623	-218.532	-595.933	-729.253
	55.3	0.0061959	-0.0493	-0.3181	-0.796	-0.5473		55.3	-0.9607	-21.355	-54.5608	-222.72	-593.616	-724.029
	55.35	0.0055165	-0.0291	-0.3232	-0.7953	-0.5489		55.35	-6.267	-16.7296	-47.37	-224.628	-586.242	-717.817
	55.4	0.0020928	-0.0197	-0.3014	-0.7956	-0.5622		55.4	-10.2326	-13.532	-39.3196	-224.084	-577.498	-716.772
	55.45	0.0166	-0.0231	-0.2723	-0.7924	-0.5698		55.45	-11.4353	-10.1341	-31.3843	-226.379	-572.424	-717.18
	55.5	0.0492	-0.0355	-0.2624	-0.7888	-0.5666		55.5	-8.9067	-8.9868	-25.8096	-231.279	-569.011	-712.226
	55.55	0.0721	-0.0519	-0.268	-0.7924	-0.5583		55.55	-2.7327	-12.634	-24.7794	-228.522	-564.692	-704.271
	55.6	0.0612	-0.057	-0.275	-0.8098	-0.5515		55.6	2.1677	-19.9625	-26.2909	-220.14	-561.946	-700.884
	55.65	0.0298	-0.0418	-0.2807	-0.8372	-0.5453		55.65	2.1975	-25.1347	-27.4473	-217.413	-563.307	-702.939
	55.7	0.0101	-0.0271	-0.2921	-0.8561	-0.5316		55.7	-1.2804	-23.8695	-28.6788	-218.872	-566.809	-704.565
	55.75	0.0077636	-0.0317	-0.3111	-0.8499	-0.511		55.75	-6.1567	-20.4559	-30.9426	-216.661	-567.904	-700.787
	55.8	0.0109	-0.0379	-0.3259	-0.8225	-0.4973		55.8	-8.421	-22.9355	-32.9871	-213.841	-565.312	-694.181
	55.85	0.0202	-0.0332	-0.3259	-0.7941	-0.4982		55.85	-5.2131	-32.5028	-34.0654	-218.743	-561.645	-692.338
	55.9	0.0349	-0.037	-0.3143	-0.7876	-0.5111		55.9	-0.9224	-39.6931	-37.0295	-227.452	-559.857	-696.201
	55.95	0.0401	-0.0578	-0.2955	-0.8106	-0.5323		55.95	-1.6214	-37.547	-45.0277	-229.055	-562.238	-701.356
	56	0.03	-0.0732	-0.2747	-0.8389	-0.558		56	-6.1047	-29.8572	-54.0214	-224.932	-568.947	-706.111
	56.05	0.012	-0.061	-0.258	-0.8396	-0.5853		56.05	-6.637	-22.2221	-55.3645	-225.258	-577.176	-706.764
	56.1	-0.0082382	-0.0302	-0.2403	-0.8135	-0.6037		56.1	-1.6055	-19.6212	-48.922	-231.325	-582.174	-702.68
	56.15	-0.0148	-0.0127	-0.2215	-0.7875	-0.597		56.15	-0.3239	-24.5261	-44.4289	-234.655	-582.995	-701.326
	56.2	0.0037183	-0.0246	-0.2201	-0.7814	-0.5634		56.2	-8.8049	-32.9444	-45.8274	-232.939	-583.041	-705.086
	56.25	0.0254	-0.0512	-0.2454	-0.7965	-0.5177		56.25	-19.7107	-38.4188	-47.5541	-233.65	-582.755	-706.505
	56.3	0.0286	-0.0712	-0.2798	-0.8184	-0.483		56.3	-20.7375	-37.8709	-46.8195	-239.35	-580.07	-700.466
	56.35	0.0195	-0.0819	-0.3053	-0.8272	-0.4804		56.35	-10.7464	-34.9506	-45.8108	-243.52	-574.014	-692.132
	56.4	0.0073681	-0.0878	-0.3192	-0.8131	-0.5036		56.4	-0.9049	-34.1653	-43.7219	-240.747	-566.883	-690.276
	56.45	-0.0011101	-0.089	-0.3201	-0.7843	-0.5223		56.45	2.4229	-34.0444	-40.097	-233.571	-564.738	-693.851
	56.5	0.0090923	-0.0872	-0.3115	-0.7653	-0.5254		56.5	1.7583	-34.5339	-37.9827	-227.156	-569.442	-695.036
	56.55	0.0426	-0.0853	-0.3016	-0.7732	-0.5274		56.55	-2.2753	-39.1716	-36.7355	-221.367	-576.5	-695.624
	56.6	0.0749	-0.0829	-0.2933	-0.7944	-0.537		56.6	-9.0419	-45.8075	-33.7542	-215.029	-581.543	-703.455
	56.65	0.0737	-0.0737	-0.2857	-0.812	-0.5482		56.65	-15.7266	-47.1827	-30.4541	-211.079	-584.056	-714.584
	56.7	0.0441	-0.057	-0.2836	-0.8272	-0.5547		56.7	-20.7104	-39.5184	-29.3224	-212.61	-585.741	-717.049
	56.75	0.0176	-0.0452	-0.2978	-0.838	-0.5568		56.75	-21.8905	-27.2344	-33.2231	-218.393	-585.799	-708.881
	56.8	0.0027649	-0.0469	-0.3246	-0.8346	-0.558		56.8	-19.2137	-22.3081	-42.6728	-223.177	-584.306	-699.537
	56.85	-0.0141	-0.05	-0.338	-0.8127	-0.5577		56.85	-17.228	-30.6434	-47.8349	-224.469	-583.923	-696.444
	56.9	-0.0276	-0.0438	-0.3171	-0.7813	-0.5501		56.9	-16.9699	-41.6237	-39.1484	-223.959	-581.94	-696.729
	56.95	-0.015	-0.0347	-0.2784	-0.763	-0.5264		56.95	-16.8028	-46.0775	-25.2488	-223.512	-574.69	-693.867
	57	0.0167	-0.0291	-0.2661	-0.7746	-0.4903		57	-18.3929	-48.8836	-23.113	-223.2	-568.205	-689.159
	57.05	0.0357	-0.0254	-0.2956	-0.8018	-0.4756		57.05	-21.6189	-53.0908	-35.2764	-220.29	-569.534	-689.542
	57.1	0.0329	-0.0221	-0.3303	-0.8149	-0.5045		57.1	-24.0196	-53.6533	-49.976	-217.881	-574.504	-695.802
	57.15	0.0251	-0.0261	-0.3344	-0.8064	-0.545		57.15	-24.8612	-47.3849	-58.3947	-222.475	-576.904	-701.103
	57.2	0.0224	-0.0452	-0.3165	-0.7944	-0.5589		57.2	-23.6493	-37.1803	-57.7972	-231.323	-580.387	-700.031
	57.25	0.0199	-0.071	-0.301	-0.7957	-0.555		57.25	-20.9891	-30.6244	-48.7708	-238.541	-587.942	-693.875
	57.3	0.0207	-0.0902	-0.2961	-0.8114	-0.5584		57.3	-21.8816	-33.4428	-38.6628	-242.395	-594.484	-688.374
	57.35	0.0281	-0.0968	-0.2967	-0.8272	-0.5667		57.35	-29.5682	-42.0294	-35.2874	-244.264	-595.923	-690.727
	57.4	0.0238	-0.0846	-0.2971	-0.8225	-0.5653		57.4	-37.5738	-48.4795	-39.9232	-244.313	-594.652	-702.17
	57.45	0.0016128	-0.0608	-0.2962	-0.7979	-0.5563		57.45	-37.4194	-51.8455	-48.6915	-238.519	-594.984	-714.583
	57.5	-0.0137	-0.0488	-0.2938	-0.783	-0.5506		57.5	-30.9276	-55.3219	-55.3332	-229.54	-593.358	-719.588
	57.55	-0.0052396	-0.0531	-0.288	-0.7948	-0.5487		57.55	-24.8941	-55.1335	-56.6641	-225.668	-586.834	-714.603
	57.6	0.0159	-0.0588	-0.278	-0.8095	-0.5457		57.6	-22.2437	-44.7834	-53.8513	-225.165	-584.476	-704.151
	57.65	0.0312	-0.058	-0.2681	-0.8001	-0.5405		57.65	-25.4312	-30.5133	-47.8462	-220.858	-591.097	-696.544
	57.7	0.039	-0.0511	-0.2598	-0.7766	-0.5306		57.7	-32.6975	-24.1825	-42.3184	-215.504	-598.316	-695.663
	57.75	0.0455	-0.0408	-0.2504	-0.7696	-0.5179		57.75	-33.6479	-26.4009	-43.1277	-216.966	-597.748	-698.688
	57.8	0.0455	-0.0334	-0.244	-0.7889	-0.5162		57.8	-22.1293	-31.3054	-48.0621	-223.117	-590.166	-698.839
	57.85	0.0376	-0.0329	-0.2466	-0.814	-0.5327		57.85	-6.1963	-35.6409	-49.4354	-227.813	-580.37	-693.099
	57.9	0.0267	-0.0361	-0.2573	-0.8245	-0.5483		57.9	0.4395	-38.8378	-47.8235	-232.103	-570.407	-686.663
	57.95	0.0076474	-0.0364	-0.275	-0.8244	-0.5412		57.95	-4.3983	-41.1021	-48.5401	-236.064	-563.603	-685.957
	58	-0.0126	-0.037	-0.2986	-0.8289	-0.5211		58	-7.1718	-41.6437	-49.895	-236.648	-563.117	-691.751
	58.05	-0.0117	-0.0444	-0.3188	-0.8399	-0.5142		58.05	-0.1698	-39.0841	-47.3269	-236.078	-566.149	-698.182
	58.1	0.0061146	-0.053	-0.3216	-0.8425	-0.5234		58.1	5.9113	-34.7569	-42.3654	-235.822	-569.386	-699.35
	58.15	0.0185	-0.0603	-0.306	-0.8261	-0.5288		58.15	2.861	-34.548	-39.7409	-231.393	-574.454	-696.927
	58.2	0.0238	-0.0748	-0.2883	-0.7998	-0.5193		58.2	-3.133	-43.6204	-42.1835	-224.92	-583.24	-695.073
	58.25	0.0284	-0.0842	-0.2798	-0.7833	-0.5068		58.25	-4.2002	-57.695	-48.9891	-223.389	-589.443	-694.13
	58.3	0.026	-0.0672	-0.2778	-0.7873	-0.5123		58.3	0.3209	-65.7447	-58.2206	-224.699	-583.811	-692.067
	58.35	0.0215	-0.0403	-0.2754	-0.8053	-0.5419		58.35	4.0175	-64.7341	-68.6583	-226.033	-569.799	-688.447
	58.4	0.024	-0.0339	-0.2724	-0.8197	-0.5785		58.4	-0.6536	-59.352	-75.0792	-231.953	-559.895	-686.453
	58.45	0.0179	-0.0359	-0.2777	-0.818	-0.5921		58.45	-11.1667	-51.2672	-70.9323	-241.215	-559.06	-688.602
	58.5	-0.0023166	-0.0199	-0.2922	-0.8054	-0.5687		58.5	-16.8601	-43.4147	-60.3103	-245.903	-562.1	-694.002
	58.55	-0.0082047	-0.0014907	-0.3001	-0.795	-0.5325		58.55	-13.9678	-42.9593	-54.0295	-244.163	-564.652	-699.655
	58.6	0.0125	-0.0060867	-0.2915	-0.7919	-0.516		58.6	-7.0811	-48.9909	-52.6728	-238.171	-567.501	-702.453
	58.65	0.0283	-0.0205	-0.2751	-0.7922	-0.5219		58.65	0.5765	-51.9334	-49.5792	-230.406	-570.821	-702.069
	58.7	0.0168	-0.0256	-0.2658	-0.7909	-0.5332		58.7	4.6544	-50.2785	-46.1717	-223.171	-571.69	-700.567
	58.75	0.00040984	-0.032	-0.2695	-0.787	-0.5362		58.75	-1.2743	-47.212	-48.5973	-219.104	-567.157	-701.321
	58.8	-0.00031997	-0.0496	-0.2793	-0.7848	-0.5268		58.8	-12.9931	-39.6625	-54.8602	-222.698	-559.44	-704.571
	58.85	-0.0017424	-0.0648	-0.2826	-0.7833	-0.512		58.85	-19.5179	-29.2795	-58.9346	-233.72	-553.998	-705.289
	58.9	-0.0177	-0.0699	-0.2751	-0.7785	-0.5059		58.9	-18.0603	-25.136	-59.513	-246.587	-551.963	-701.152
	58.95	-0.0242	-0.0697	-0.2688	-0.777	-0.5096		58.95	-10.6007	-28.9987	-60.8431	-253.579	-550.215	-695.299
	59	0.00029828	-0.059	-0.2739	-0.7899	-0.5106		59	-2.6066	-35.701	-66.9352	-250.268	-544.518	-691.196
	59.05	0.0355	-0.0338	-0.2837	-0.8155	-0.5061		59.05	-1.3739	-42.8323	-74.4555	-242.176	-536.622	-689.726
	59.1	0.0529	-0.0171	-0.2917	-0.8324	-0.5113		59.1	-4.5301	-47.4225	-78.443	-235.776	-536.534	-691.396
	59.15	0.0472	-0.0283	-0.2934	-0.8258	-0.5312		59.15	-5.1878	-45.852	-79.031	-230.627	-545.85	-697.229
	59.2	0.0312	-0.0517	-0.2807	-0.8112	-0.5476		59.2	-4.9503	-39.9179	-76.1614	-223.731	-553.133	-704.011
	59.25	0.019	-0.0625	-0.2642	-0.8048	-0.5475		59.25	-8.764	-34.3783	-70.8392	-217.162	-554.611	-703.634
	59.3	0.0104	-0.0565	-0.2712	-0.8033	-0.5418		59.3	-13.1593	-32.143	-69.7602	-220.066	-557.771	-693.571
	59.35	0.0026961	-0.0501	-0.3023	-0.8027	-0.5468		59.35	-13.3905	-32.1752	-74.0683	-236.44	-564.201	-682.816
	59.4	0.0043559	-0.0524	-0.3299	-0.8001	-0.5596		59.4	-11.0264	-31.3241	-76.0653	-255.308	-567.546	-681.621
	59.45	0.0155	-0.0515	-0.3338	-0.7946	-0.5621		59.45	-7.4713	-29.6605	-73.241	-262.468	-565.711	-689.746
	59.5	0.0214	-0.0441	-0.3082	-0.7916	-0.5427		59.5	-2.3295	-31.4413	-68.421	-257.493	-563.427	-700.088
	59.55	0.0169	-0.0472	-0.2727	-0.7915	-0.5089		59.55	5.6914	-38.8159	-61.323	-250.765	-565.491	-707.643
	59.6	0.0116	-0.0651	-0.2586	-0.7867	-0.4833		59.6	14.9779	-46.8536	-53.7462	-248.634	-570.732	-709.226
	59.65	0.0122	-0.0763	-0.2612	-0.7712	-0.4837		59.65	18.2281	-49.116	-51.1098	-250.052	-572.221	-705.032
	59.7	0.0121	-0.0667	-0.2628	-0.7557	-0.4992		59.7	12.9457	-46.6149	-52.5447	-250.264	-566.463	-701.837
	59.75	0.0071369	-0.0509	-0.2727	-0.766	-0.5134		59.75	5.3064	-42.2568	-50.9313	-246.889	-557.787	-703.456
	59.8	0.0069845	-0.0405	-0.2939	-0.8071	-0.5344		59.8	2.1049	-37.3218	-45.4215	-245.215	-553.086	-707.071
	59.85	0.0124	-0.0259	-0.3037	-0.8455	-0.5672		59.85	5.1656	-35.858	-43.7406	-249.884	-554.079	-710.336
	59.9	0.0123	-0.0043921	-0.2966	-0.8541	-0.5878		59.9	9.7647	-39.1628	-50.7216	-255.675	-557.187	-711.833
	59.95	0.0079102	0.003442	-0.292	-0.8381	-0.5716		59.95	6.9779	-41.0781	-62.56	-255.31	-560.892	-709.925
	60	0.0051988	-0.0162	-0.2904	-0.8086	-0.5317		60	-5.7346	-36.7512	-72.6712	-248.416	-565.281	-703.616
	60.05	0.0099221	-0.0436	-0.2752	-0.777	-0.5075		60.05	-17.9498	-29.802	-74.6646	-238.911	-565.214	-692.414
	60.1	0.0321	-0.0541	-0.2528	-0.7605	-0.5117		60.1	-19.4567	-26.1287	-64.9233	-231.86	-558.803	-680.361
	60.15	0.0613	-0.0477	-0.2452	-0.7618	-0.5206		60.15	-12.4764	-26.5256	-49.4296	-230.355	-556.075	-674.379
	60.2	0.0649	-0.0421	-0.2556	-0.7656	-0.5144		60.2	-5.0481	-30.7561	-39.541	-232.599	-564.389	-674.029
	60.25	0.0364	-0.0471	-0.2642	-0.7641	-0.5011		60.25	-2.1681	-35.2667	-39.28	-236.254	-576.811	-674.007
	60.3	0.0101	-0.0538	-0.2588	-0.7657	-0.4938		60.3	-2.2674	-32.5484	-43.8335	-240.57	-582.062	-675.953
	60.35	0.0081222	-0.0561	-0.2515	-0.7758	-0.4897		60.35	-1.5864	-23.5074	-47.1938	-241.874	-579.225	-684.495
	60.4	0.0183	-0.0561	-0.2504	-0.7841	-0.4894		60.4	-0.9171	-17.1238	-48.0705	-235.953	-578.195	-697.913
	60.45	0.0285	-0.0478	-0.2478	-0.777	-0.506		60.45	-0.9382	-20.224	-49.5307	-228.693	-584.345	-710.998
	60.5	0.0327	-0.0292	-0.2398	-0.762	-0.5367		60.5	0.7496	-30.4382	-54.9986	-229.942	-590.816	-718.293
	60.55	0.0263	-0.0158	-0.2306	-0.7578	-0.5603		60.55	3.5941	-38.7478	-61.7514	-236.995	-590.458	-717.641
	60.6	0.0139	-0.0194	-0.2271	-0.7682	-0.5618		60.6	2.7865	-40.4972	-62.1552	-240.7	-585.606	-712.678
	60.65	0.0061781	-0.0357	-0.2393	-0.7872	-0.5419		60.65	-2.9335	-36.4685	-57.7835	-238.479	-580.855	-707.029
	60.7	0.012	-0.0532	-0.2614	-0.8096	-0.5132		60.7	-5.735	-29.329	-58.4148	-231.558	-577.008	-702.883
	60.75	0.0274	-0.0596	-0.2733	-0.8214	-0.4936		60.75	-1.4909	-22.6369	-62.842	-222.546	-574.857	-702.387
	60.8	0.0382	-0.0539	-0.2756	-0.8073	-0.4932		60.8	1.7782	-20.4437	-62.2727	-219.07	-574.752	-703.326
	60.85	0.0401	-0.0473	-0.2857	-0.7759	-0.5098		60.85	0.00021775	-23.1233	-56.9663	-225.465	-573.886	-701.298
	60.9	0.0417	-0.0481	-0.2956	-0.7546	-0.5305		60.9	0.1447	-23.2589	-51.7377	-234.895	-570.245	-696.525
	60.95	0.0492	-0.0521	-0.2852	-0.7566	-0.5414		60.95	5.4052	-16.7148	-47.843	-240.471	-566.621	-691.745
	61	0.0487	-0.0441	-0.2639	-0.7689	-0.5435		61	10.1379	-9.3415	-44.2684	-242.04	-567.866	-689.059
	61.05	0.027	-0.0226	-0.255	-0.7772	-0.541		61.05	10.5301	-5.0292	-40.9248	-239.758	-575.309	-688.582
	61.1	0.005491	-0.0092176	-0.2618	-0.7799	-0.5285		61.1	8.2596	-3.9836	-41.8291	-235.195	-583.269	-686.606
	61.15	0.006449	-0.0206	-0.2759	-0.7786	-0.5131		61.15	5.5319	-9.0237	-49.7103	-233.123	-585.939	-683.193
	61.2	0.0175	-0.0494	-0.2917	-0.7788	-0.5157		61.2	5.3819	-18.4814	-58.0202	-234.054	-585.548	-683.179
	61.25	0.0191	-0.0748	-0.3029	-0.7865	-0.5336		61.25	8.8667	-24.8901	-58.0722	-235.861	-585.28	-687.734
	61.3	0.0105	-0.081	-0.3004	-0.7954	-0.5426		61.3	10.9669	-29.1139	-49.2985	-240.226	-582.047	-696.035
	61.35	0.0020657	-0.0677	-0.2829	-0.7977	-0.5363		61.35	8.1659	-36.6903	-37.0026	-247.993	-572.553	-704.946
	61.4	0.0011469	-0.0423	-0.2597	-0.7988	-0.5301		61.4	4.4434	-42.2355	-27.3565	-255.41	-562.063	-707.892
	61.45	0.0113	-0.0144	-0.2452	-0.8023	-0.5324		61.45	6.3327	-37.3596	-25.1896	-258.652	-560.047	-705.289
	61.5	0.0353	-0.00014359	-0.246	-0.7981	-0.5347		61.5	14.3925	-25.2606	-30.3165	-257.466	-568.226	-703.6
	61.55	0.0605	-0.0102	-0.2547	-0.7797	-0.5286		61.55	21.0242	-15.1454	-37.5366	-255.162	-575.842	-701.456
	61.6	0.0643	-0.0307	-0.2659	-0.7632	-0.5192		61.6	20.6061	-10.5407	-41.8778	-255.061	-570.204	-694.112
	61.65	0.0452	-0.0369	-0.278	-0.7702	-0.5122		61.65	16.9728	-11.6415	-40.3801	-254.478	-552.08	-685.324
	61.7	0.023	-0.0297	-0.2844	-0.7973	-0.5091		61.7	15.5021	-20.314	-33.4888	-249.528	-537.256	-681.32
	61.75	0.0075672	-0.0317	-0.2827	-0.8203	-0.5183		61.75	14.5149	-32.4956	-27.4692	-245.093	-540.408	-679.89
	61.8	-0.0056942	-0.0445	-0.2777	-0.8197	-0.5399		61.8	10.6411	-37.1448	-28.0767	-248.435	-558.072	-676.466
	61.85	-0.014	-0.0502	-0.2743	-0.8024	-0.5537		61.85	8.1762	-32.0837	-35.2279	-253.822	-573.938	-671.63
	61.9	-0.0094024	-0.0504	-0.2733	-0.7898	-0.5456		61.9	12.9262	-25.5458	-44.3915	-249.668	-579.458	-668.834
	61.95	0.0013511	-0.0548	-0.2715	-0.7851	-0.5251		61.95	20.3301	-22.4163	-51.7549	-240.258	-575.536	-671.835
	62	0.007036	-0.0621	-0.2716	-0.7764	-0.5099		62	20.0187	-22.5193	-55.9588	-237.151	-566.773	-680.404
	62.05	0.0136	-0.0708	-0.2813	-0.7604	-0.5063		62.05	9.4025	-23.7108	-55.6043	-239.048	-562.579	-689.5
	62.1	0.0253	-0.0771	-0.2959	-0.7513	-0.5111		62.1	0.0541	-22.6342	-49.657	-240.987	-563.684	-695.105
	62.15	0.0305	-0.073	-0.3059	-0.7605	-0.516		62.15	3.4551	-19.7353	-43.0991	-241.335	-562.452	-695.477
	62.2	0.0269	-0.0571	-0.3066	-0.773	-0.5094		62.2	13.4774	-20.4421	-43.3093	-238.365	-559.114	-692.58
	62.25	0.0217	-0.041	-0.2929	-0.7733	-0.4937		62.25	17.644	-26.1642	-48.4456	-234.074	-556.847	-690.404
	62.3	0.0158	-0.0373	-0.2702	-0.7728	-0.4885		62.3	14.8022	-31.7689	-53.1092	-231.185	-556.193	-687.989
	62.35	0.0158	-0.0395	-0.2543	-0.7815	-0.5026		62.35	12.051	-34.8247	-56.4898	-231.079	-558.321	-683.209
	62.4	0.0269	-0.031	-0.2523	-0.7893	-0.5191		62.4	14.11	-37.5164	-57.1096	-234.783	-562.974	-678.872
	62.45	0.035	-0.0163	-0.2606	-0.7893	-0.5171		62.45	16.7197	-39.9759	-54.1855	-241.733	-567.262	-677.058
	62.5	0.0276	-0.0196	-0.2716	-0.7825	-0.5014		62.5	14.8829	-38.7141	-52.3445	-249.578	-567.12	-673.64
	62.55	0.0096472	-0.0485	-0.2773	-0.769	-0.5013		62.55	12.6213	-31.4026	-54.8927	-253.929	-560.934	-664.672
	62.6	-0.0104	-0.0768	-0.2768	-0.752	-0.524		62.6	15.3055	-22.5097	-57.9673	-255.348	-551.382	-655.232
	62.65	-0.0212	-0.0765	-0.2756	-0.7366	-0.5371		62.65	19.7338	-21.0029	-58.516	-259.762	-542.407	-654.331
	62.7	-0.0092216	-0.0536	-0.2804	-0.7279	-0.5195		62.7	18.0297	-27.5979	-60.8187	-266.232	-538.121	-662.066
	62.75	0.0222	-0.0357	-0.296	-0.7277	-0.4918		62.75	10.4018	-33.7109	-66.15	-267.198	-540.926	-670.775
	62.8	0.0504	-0.033	-0.3158	-0.7305	-0.4791		62.8	5.2008	-34.1887	-67.4364	-260.032	-549.945	-675.951
	62.85	0.0513	-0.0376	-0.3263	-0.7346	-0.4895		62.85	6.8753	-31.1097	-62.7991	-251.511	-560.076	-679.702
	62.9	0.0213	-0.0402	-0.3228	-0.741	-0.517		62.9	10.4466	-30.0431	-57.7284	-248.166	-566.836	-683.103
	62.95	-0.0175	-0.0356	-0.309	-0.7439	-0.5338		62.95	6.4521	-34.4087	-52.3508	-249.863	-575.044	-682.955
	63	-0.0388	-0.0299	-0.2906	-0.7466	-0.517		63	-5.4537	-39.9872	-44.3741	-254.202	-587.23	-682.557
	63.05	-0.0342	-0.0353	-0.2776	-0.7584	-0.4835		63.05	-13.8364	-39.9656	-38.8407	-256.947	-592.406	-689.455
	63.1	-0.0107	-0.0504	-0.2733	-0.7752	-0.467		63.1	-11.9451	-34.7602	-42.3379	-254.663	-582.576	-699.998
	63.15	0.0201	-0.0582	-0.2705	-0.7889	-0.4772		63.15	-6.024	-31.0636	-53.4516	-249.672	-567.524	-702.663
	63.2	0.0429	-0.0477	-0.2669	-0.7891	-0.4987		63.2	-3.7021	-31.6779	-65.6128	-247.113	-563.576	-694.783
	63.25	0.0439	-0.0278	-0.2641	-0.7683	-0.5132		63.25	-2.5914	-32.6795	-72.9719	-248.108	-572.402	-682.914
	63.3	0.0253	-0.0191	-0.2595	-0.7443	-0.5145		63.3	-0.5148	-30.472	-71.8113	-248.626	-579.226	-672.182
	63.35	0.0038383	-0.0293	-0.2538	-0.737	-0.5052		63.35	-2.9205	-28.7785	-65.2205	-245.669	-573.967	-666.432
	63.4	-0.0013979	-0.0472	-0.2527	-0.7342	-0.4931		63.4	-11.545	-34.2053	-61.1339	-239.911	-562.649	-670.009
	63.45	0.0114	-0.0624	-0.2578	-0.7172	-0.4882		63.45	-19.9523	-41.7637	-58.9205	-233.74	-557.783	-680.119
	63.5	0.0228	-0.076	-0.2684	-0.6958	-0.4903		63.5	-20.3201	-39.4913	-53.9979	-231.163	-562.973	-688.474
	63.55	0.0193	-0.0869	-0.288	-0.6938	-0.4868		63.55	-10.281	-27.7753	-51.1325	-234.431	-569.942	-688.991
	63.6	0.012	-0.0856	-0.3125	-0.7161	-0.4764		63.6	3.5943	-20.1655	-55.1524	-240.052	-569.744	-680.977
	63.65	0.0154	-0.0676	-0.3244	-0.7433	-0.4763		63.65	10.5086	-23.4996	-60.93	-242.569	-561.93	-671.232
	63.7	0.0253	-0.0473	-0.317	-0.7591	-0.4923		63.7	6.344	-28.9971	-61.2171	-240.459	-554.688	-668.311
	63.75	0.035	-0.044	-0.3057	-0.7672	-0.5093		63.75	0.5464	-28.7589	-55.8732	-239.438	-555.123	-670.855
	63.8	0.0464	-0.0567	-0.3004	-0.7708	-0.5216		63.8	0.5488	-24.0609	-50.8036	-245.101	-561.041	-671.005
	63.85	0.0573	-0.0707	-0.2975	-0.7534	-0.5327		63.85	-1.6243	-16.5362	-50.7602	-254.418	-566.745	-668.058
	63.9	0.0565	-0.0776	-0.2973	-0.7141	-0.53		63.9	-10.1356	-10.5909	-54.7692	-260.142	-570.048	-667.433
	63.95	0.0369	-0.0757	-0.3009	-0.6835	-0.5043		63.95	-13.4418	-12.8242	-58.4058	-258.231	-571.48	-671
	64	0.0141	-0.0743	-0.3013	-0.6783	-0.4792		64	-2.65	-23.032	-59.4163	-252.08	-569.377	-675.401
	64.05	0.0111	-0.0833	-0.2927	-0.6842	-0.4851		64.05	14.9248	-36.3146	-59.0092	-246.658	-562.433	-676.874
	64.1	0.0242	-0.0873	-0.2796	-0.6902	-0.5174		64.1	26.0395	-47.0049	-58.7254	-242.576	-557.764	-674.498
	64.15	0.0312	-0.0688	-0.2757	-0.7025	-0.5412		64.15	24.4085	-50.2868	-58.8366	-239.914	-561.535	-669.818
	64.2	0.0241	-0.0442	-0.2809	-0.7259	-0.5344		64.2	14.4657	-44.2252	-58.2129	-239.767	-565.897	-666.662
	64.25	0.0112	-0.0394	-0.2821	-0.7489	-0.5093		64.25	7.6901	-33.0895	-55.8417	-244.46	-561.193	-668.427
	64.3	-0.00017083	-0.046	-0.2795	-0.7574	-0.485		64.3	9.1836	-24.7117	-52.9753	-252.293	-550.267	-674.929
	64.35	-0.001145	-0.0379	-0.28	-0.7497	-0.466		64.35	10.9949	-20.9676	-51.9475	-254.91	-541.478	-683.603
	64.4	0.017	-0.0216	-0.2841	-0.726	-0.4529		64.4	5.4143	-17.463	-51.883	-251.419	-537.777	-689.218
	64.45	0.0432	-0.0259	-0.2881	-0.6932	-0.453		64.45	-1.4078	-10.4969	-49.5908	-245.323	-537.542	-685.852
	64.5	0.0472	-0.0496	-0.2862	-0.6761	-0.4709		64.5	0.1059	-2.6333	-44.4982	-235.838	-537.988	-676.838
	64.55	0.0221	-0.0643	-0.2795	-0.6831	-0.4963		64.55	3.7698	-1.1106	-37.7798	-229.092	-536.998	-673.993
	64.6	-0.0018898	-0.0616	-0.2762	-0.7014	-0.511		64.6	0.0155	-10.67	-30.3697	-234.342	-537.714	-681.148
	64.65	0.001084	-0.0613	-0.2788	-0.7306	-0.5126		64.65	-4.8482	-27.2728	-23.4841	-244.8	-541.615	-689.659
	64.7	0.0262	-0.0704	-0.2794	-0.7666	-0.5124		64.7	-3.5135	-39.2189	-20.041	-244.379	-544.483	-691.78
	64.75	0.049	-0.0682	-0.2685	-0.7827	-0.5098		64.75	0.6371	-38.2853	-25.0882	-233.798	-546.427	-689.273
	64.8	0.0495	-0.0476	-0.2581	-0.7653	-0.5		64.8	3.8806	-27.2834	-39.1005	-227.193	-551.537	-687.523
	64.85	0.0324	-0.0227	-0.2707	-0.7304	-0.4906		64.85	6.0374	-14.5442	-52.5446	-229.993	-559.083	-686.163
	64.9	0.0172	-0.0055507	-0.2945	-0.7086	-0.4888		64.9	7.907	-6.4427	-56.6311	-238.852	-561.784	-680.071
	64.95	0.01	-0.0065519	-0.2994	-0.7161	-0.4905		64.95	10.3007	-5.37	-53.6904	-247.288	-553.486	-669.944
	65	-0.0020735	-0.033	-0.2871	-0.7386	-0.4865		65	11.7373	-8.9217	-50.049	-249.216	-539.623	-663.557
	65.05	-0.0249	-0.0689	-0.2802	-0.7487	-0.4732		65.05	9.9859	-14.1238	-47.2002	-245.262	-532.045	-665.17
	65.1	-0.0434	-0.0812	-0.2855	-0.7332	-0.4543		65.1	7.3044	-19.2113	-44.1953	-241.449	-534.762	-669.578
	65.15	-0.034	-0.056	-0.2957	-0.7071	-0.4405		65.15	7.3249	-20.7015	-40.9502	-241.649	-541.887	-669.472
	65.2	0.0045248	-0.0196	-0.3027	-0.6891	-0.4457		65.2	7.9411	-18.28	-38.0578	-241.103	-546.628	-666.412
	65.25	0.0394	-0.0076341	-0.2975	-0.6767	-0.4672		65.25	7.029	-15.7909	-38.3729	-236.401	-547.955	-668.523
	65.3	0.0427	-0.0188	-0.2816	-0.6682	-0.4849		65.3	8.4983	-15.4375	-45.8141	-233.899	-547.81	-675.974
	65.35	0.0232	-0.0294	-0.2643	-0.6743	-0.4889		65.35	12.6049	-18.1085	-57.3948	-236.539	-549.901	-679.068
	65.4	0.0056521	-0.0351	-0.2462	-0.6947	-0.491		65.4	15.8703	-22.7744	-63.6257	-240.498	-554.567	-676.821
	65.45	0.0095606	-0.0385	-0.234	-0.7147	-0.5001		65.45	18.6596	-25.2867	-60.7174	-241.911	-556.363	-677.517
	65.5	0.028	-0.0328	-0.2422	-0.726	-0.4995		65.5	21.9238	-25.8285	-54.7936	-241.639	-556.277	-681.856
	65.55	0.0304	-0.0186	-0.2633	-0.7318	-0.4797		65.55	25.1397	-27.8801	-52.5221	-245.27	-558.076	-684.45
	65.6	0.0075791	-0.0092626	-0.2817	-0.7335	-0.4629		65.6	25.9017	-29.0263	-52.235	-249.309	-557.712	-683.222
	65.65	-0.0117	-0.0185	-0.2942	-0.7323	-0.47		65.65	20.142	-26.4948	-49.0173	-244.574	-551.367	-680.568
	65.7	-0.00074758	-0.0433	-0.3002	-0.7312	-0.4915		65.7	8.2933	-23.4758	-45.51	-234.118	-541.794	-678.578
	65.75	0.0262	-0.057	-0.2988	-0.7249	-0.5009		65.75	-2.4935	-20.6716	-47.1392	-229.263	-533.408	-674.67
	65.8	0.0359	-0.0475	-0.2875	-0.7129	-0.4893		65.8	-5.7481	-15.131	-49.9829	-235.045	-527.11	-666.606
	65.85	0.0227	-0.0341	-0.2673	-0.7095	-0.4791		65.85	-4.5459	-12.0594	-45.9585	-246.024	-523.046	-657.728
	65.9	0.00044147	-0.0337	-0.2531	-0.7118	-0.4909		65.9	-7.5728	-19.2439	-38.0287	-254.756	-524.107	-652.673
	65.95	-0.0225	-0.037	-0.2562	-0.7024	-0.5111		65.95	-15.0096	-30.2256	-36.5754	-256.829	-531.215	-653.757
	66	-0.0343	-0.0322	-0.2672	-0.6872	-0.5135		66	-19.2932	-31.5702	-43.0558	-250.968	-542.062	-663.108
	66.05	-0.0242	-0.0316	-0.2694	-0.681	-0.5003		66.05	-18.7515	-22.0155	-46.526	-243.298	-550.624	-680.49
	66.1	0.0011633	-0.0445	-0.2654	-0.6816	-0.4942		66.1	-16.8315	-12.0588	-38.913	-240.542	-550.566	-693.531
	66.15	0.0271	-0.0577	-0.2736	-0.683	-0.5038		66.15	-14.2765	-9.1187	-30.4811	-241.06	-544.233	-689.077
	66.2	0.0443	-0.0634	-0.2936	-0.6891	-0.5151		66.2	-12.5342	-12.4339	-34.7101	-239.823	-536.415	-676.225
	66.25	0.0532	-0.0629	-0.3032	-0.7043	-0.5076		66.25	-14.4964	-18.7513	-45.9738	-235.605	-531.28	-671.1
	66.3	0.056	-0.0532	-0.2916	-0.722	-0.4783		66.3	-20.4908	-24.0342	-51.5619	-229.959	-533.936	-669.817
	66.35	0.0456	-0.0445	-0.2746	-0.7263	-0.4467		66.35	-27.7396	-24.2832	-52.7457	-224.594	-541.053	-662.417
	66.4	0.0198	-0.0518	-0.2728	-0.7116	-0.4352		66.4	-30.1612	-20.8937	-54.916	-222.659	-544.742	-655.917
	66.45	-0.0032735	-0.0586	-0.2796	-0.6951	-0.4491		66.45	-23.0504	-18.4882	-55.3097	-225.045	-543.354	-661.284
	66.5	-0.005812	-0.0429	-0.2762	-0.698	-0.4755		66.5	-10.7731	-17.7088	-53.9057	-228.462	-540.222	-673.435
	66.55	0.0088326	-0.0178	-0.2688	-0.7218	-0.4942		66.55	-4.5568	-16.6395	-55.5074	-233.475	-537.35	-680.9
	66.6	0.0254	-0.0078936	-0.2749	-0.7429	-0.4943		66.6	-10.1582	-16.6768	-59.2681	-243.522	-535.531	-681.539
	66.65	0.0301	-0.0159	-0.2848	-0.7394	-0.4805		66.65	-21.2514	-18.6569	-59.1602	-253.306	-536.317	-680.68
	66.7	0.0199	-0.0297	-0.2785	-0.7169	-0.464		66.7	-26.0674	-18.6711	-53.8509	-250.914	-537.671	-679.297
	66.75	0.0085017	-0.0355	-0.2686	-0.6948	-0.4557		66.75	-19.687	-16.6868	-48.6624	-233.411	-536.295	-672.804
	66.8	0.0102	-0.0261	-0.2786	-0.6872	-0.4591		66.8	-10.0406	-19.7882	-46.2142	-216.102	-533.561	-663.44
	66.85	0.0184	-0.0141	-0.298	-0.6986	-0.4624		66.85	-5.8621	-28.2622	-45.094	-215.149	-533.015	-659.119
	66.9	0.0224	-0.0211	-0.3069	-0.7141	-0.4501		66.9	-4.7286	-31.0132	-46.2136	-224.583	-536.873	-659.842
	66.95	0.024	-0.0481	-0.3121	-0.7124	-0.4332		66.95	-2.4163	-22.5079	-51.4347	-230.491	-545.745	-657.831
	67	0.022	-0.0787	-0.3235	-0.6938	-0.4327		67	-0.4028	-11.9391	-57.8902	-231.8	-555.77	-649.186
	67.05	0.0072446	-0.0997	-0.3222	-0.6733	-0.4438		67.05	-0.4136	-8.4063	-59.5455	-230.11	-559.663	-641.829
	67.1	-0.0134	-0.1047	-0.2923	-0.6652	-0.4561		67.1	-1.8454	-9.8636	-54.634	-223.381	-556.378	-646.436
	67.15	-0.0167	-0.0918	-0.2568	-0.6711	-0.4654		67.15	-3.5628	-11.3276	-51.0408	-216.286	-551.723	-660.398
	67.2	0.0026855	-0.0661	-0.2478	-0.6753	-0.4639		67.2	-4.3982	-12.3358	-56.2284	-214.605	-547.725	-669.944
	67.25	0.0171	-0.0391	-0.2648	-0.6689	-0.4589		67.25	-3.2241	-13.4433	-63.0244	-213.298	-542.133	-665.758
	67.3	0.007775	-0.0217	-0.2872	-0.6637	-0.4634		67.3	-1.6607	-12.08	-62.5835	-208.364	-537.247	-654.182
	67.35	-0.006272	-0.0137	-0.3037	-0.6709	-0.474		67.35	-2.434	-5.9314	-61.0499	-208.57	-537.685	-648.296
	67.4	-0.0063417	-0.0106	-0.3074	-0.6907	-0.4757		67.4	-3.8094	1.3404	-63.9464	-218.891	-540.013	-649.155
	67.45	0.0030777	-0.0191	-0.2904	-0.7164	-0.4564		67.45	-2.8636	2.3283	-66.5215	-228.574	-537.524	-650.013
	67.5	0.0161	-0.0417	-0.2599	-0.7319	-0.4227		67.5	0.4192	-4.881	-65.157	-228.394	-535.36	-649.782
	67.55	0.0265	-0.0593	-0.2408	-0.7282	-0.4037		67.55	5.6969	-13.1616	-58.9104	-223.747	-542.839	-647.578
	67.6	0.029	-0.0577	-0.2455	-0.7163	-0.4178		67.6	11.1509	-16.8996	-48.8628	-224.226	-555.857	-640.11
	67.65	0.0302	-0.0507	-0.257	-0.7099	-0.4489		67.65	12.5069	-18.2945	-39.5964	-231.321	-564.106	-631.088
	67.7	0.0317	-0.053	-0.261	-0.7153	-0.4688		67.7	8.9726	-19.4417	-34.2884	-239.827	-563.923	-629.235
	67.75	0.03	-0.0588	-0.261	-0.724	-0.4739		67.75	3.2534	-17.9127	-34.1061	-244.181	-556.592	-635.239
	67.8	0.0268	-0.0612	-0.2566	-0.7133	-0.4775		67.8	-3.3903	-13.0398	-39.8113	-241.508	-547.988	-639.314
	67.85	0.024	-0.0565	-0.2541	-0.6848	-0.4858		67.85	-8.1331	-8.6313	-47.9032	-231.169	-546.16	-636.298
	67.9	0.0219	-0.0385	-0.2646	-0.6718	-0.4982		67.9	-9.3529	-6.7617	-52.5328	-217.439	-548.35	-634.313
	67.95	0.0229	-0.0162	-0.275	-0.681	-0.5057		67.95	-9.2988	-6.5508	-54.0152	-209.105	-543.801	-639.853
	68	0.0222	-0.0101	-0.2708	-0.6868	-0.4931		68	-7.5724	-8.321	-55.4563	-208.358	-534.806	-648.368
	68.05	0.0112	-0.0261	-0.2672	-0.6833	-0.4593		68.05	-2.4341	-12.0408	-56.0294	-210.98	-532.104	-652.918
	68.1	-0.0030642	-0.052	-0.28	-0.6867	-0.4294		68.1	5.1871	-14.6832	-56.3209	-215.567	-534.375	-650.199
	68.15	-0.0054268	-0.0694	-0.2926	-0.6985	-0.4285		68.15	12.8215	-13.2951	-59.4478	-221.188	-536.227	-642.206
	68.2	0.0054482	-0.0747	-0.282	-0.7018	-0.4513		68.2	16.5938	-9.2909	-64.607	-223.356	-536.92	-634.939
	68.25	0.0195	-0.0756	-0.2547	-0.6896	-0.475		68.25	15.519	-6.5158	-66.0355	-220.755	-534.892	-632.833
	68.3	0.0243	-0.0694	-0.2369	-0.6749	-0.4859		68.3	11.6663	-6.4395	-60.1514	-219.079	-532.388	-635.285
	68.35	0.0116	-0.0503	-0.2434	-0.6722	-0.4813		68.35	6.7769	-8.3383	-52.461	-220.453	-535.258	-638.397
	68.4	-0.0102	-0.0279	-0.2687	-0.681	-0.4649		68.4	3.9924	-12.6469	-50.7672	-220.779	-541.722	-640.231
	68.45	-0.0214	-0.0234	-0.2938	-0.6936	-0.4473		68.45	5.0868	-17.0126	-56.0754	-220.962	-543.579	-644.144
	68.5	-0.0155	-0.0447	-0.3052	-0.7046	-0.4384		68.5	5.6407	-15.9214	-65.5995	-223.539	-539.57	-651.07
	68.55	-0.0045202	-0.0696	-0.3027	-0.7038	-0.444		68.55	2	-10.6461	-74.8549	-222.956	-534.998	-652.94
	68.6	0.0032859	-0.0762	-0.2944	-0.6844	-0.4603		68.6	-3.0924	-8.7577	-76.4316	-216.855	-530.754	-644.926
	68.65	0.0135	-0.0662	-0.2917	-0.6664	-0.4685		68.65	-9.266	-13.2307	-68.097	-212.56	-524.761	-633.288
	68.7	0.0224	-0.0501	-0.2957	-0.6747	-0.459		68.7	-18.0495	-20.8602	-58.552	-216.005	-519.776	-624.186
	68.75	0.0136	-0.0403	-0.2903	-0.7014	-0.4483		68.75	-24.2417	-28.7729	-54.3406	-224.526	-522.751	-619.615
	68.8	-0.012	-0.043	-0.2684	-0.7272	-0.4527		68.8	-22.5442	-35.3861	-51.9556	-228.657	-534.252	-620.211
	68.85	-0.0286	-0.0459	-0.2463	-0.7398	-0.4633		68.85	-18.0175	-37.9264	-48.6904	-225.076	-542.261	-623.898
	68.9	-0.0221	-0.0347	-0.2422	-0.7249	-0.4651		68.9	-18.5524	-35.5471	-48.0246	-222.997	-538.373	-627.219
	68.95	-0.002553	-0.0207	-0.2548	-0.6855	-0.4617		68.95	-19.9722	-30.2004	-52.0121	-226.879	-530.692	-627.644
	69	0.0171	-0.0232	-0.2657	-0.6537	-0.4559		69	-15.0413	-24.0763	-56.5673	-228.524	-528.518	-625.795
	69.05	0.0196	-0.0429	-0.2615	-0.6497	-0.4441		69.05	-9.4808	-21.3295	-57.3168	-222.936	-531.466	-624.661
	69.1	-0.0044357	-0.0674	-0.252	-0.6623	-0.4328		69.1	-10.2694	-26.5088	-55.883	-216.445	-536.844	-624.24
	69.15	-0.032	-0.0794	-0.2592	-0.6745	-0.4306		69.15	-13.2925	-37.6004	-55.6433	-216.206	-545.073	-624.309
	69.2	-0.0304	-0.0728	-0.2913	-0.6773	-0.4397		69.2	-13.5599	-43.3762	-55.3828	-219.822	-554.799	-628.298
	69.25	0.0026959	-0.0632	-0.3272	-0.6714	-0.4564		69.25	-11.7203	-36.7375	-52.2024	-219.784	-561.089	-636.965
	69.3	0.0387	-0.0601	-0.3315	-0.6669	-0.4667		69.3	-10.333	-24.1083	-47.7922	-214.235	-563.515	-643.903
	69.35	0.0555	-0.0564	-0.2931	-0.6723	-0.4558		69.35	-11.169	-14.9476	-48.1271	-208.004	-564.024	-644.648
	69.4	0.0556	-0.0538	-0.2433	-0.6896	-0.4343		69.4	-11.2466	-12.6278	-55.1254	-204.866	-559.675	-643.47
	69.45	0.0459	-0.0636	-0.2223	-0.7133	-0.4299		69.45	-6.0204	-16.0294	-61.2002	-203.667	-550.525	-644.291
	69.5	0.0275	-0.0823	-0.2321	-0.7277	-0.4454		69.5	1.5956	-21.5412	-60.7616	-204.738	-543.753	-643.686
	69.55	0.0089713	-0.0932	-0.2479	-0.7205	-0.458		69.55	6.2919	-23.5883	-58.8368	-212.823	-542.204	-637.669
	69.6	0.0045231	-0.0872	-0.2625	-0.6981	-0.4587		69.6	7.719	-20.9137	-58.9685	-227.928	-541.874	-629.097
	69.65	0.0153	-0.0659	-0.2781	-0.6768	-0.4548		69.65	5.3824	-19.1982	-58.4982	-239.309	-540.224	-624.036
	69.7	0.0216	-0.0401	-0.2823	-0.6708	-0.4468		69.7	-2.4171	-21.4834	-59.0915	-237.244	-538.331	-624.758
	69.75	0.0109	-0.0295	-0.2714	-0.6801	-0.4326		69.75	-10.506	-24.5035	-64.1715	-227.313	-536.307	-628.788
	69.8	0.00033508	-0.0372	-0.2595	-0.6929	-0.4208		69.8	-9.1517	-24.4225	-69.6514	-220.577	-532.183	-631.808
	69.85	0.0019977	-0.0394	-0.2579	-0.7025	-0.4238		69.85	-0.2299	-22.1514	-71.594	-220.044	-528.864	-631.359
	69.9	0.0016333	-0.0255	-0.2635	-0.7031	-0.4416		69.9	4.8461	-21.2592	-70.3715	-223.665	-532.147	-631.655
	69.95	-0.0055355	-0.0147	-0.262	-0.6872	-0.4581		69.95	2.6767	-23.4793	-65.2869	-229.263	-538.547	-636.921
	70	-0.0054069	-0.0221	-0.2457	-0.6611	-0.4558		70	-2.6586	-29.0056	-57.0453	-233.633	-537.906	-639.562
	70.05	0.0029069	-0.0396	-0.2265	-0.6486	-0.4339		70.05	-6.5029	-35.8525	-50.882	-231.844	-527.911	-631.236
	70.1	0.004695	-0.0516	-0.2238	-0.6615	-0.41		70.1	-5.2501	-39.1328	-52.3635	-225.1	-517.093	-619.521
	70.15	0.00099037	-0.053	-0.2469	-0.6863	-0.4067		70.15	-1.0151	-36.6663	-60.683	-220.963	-514.082	-619.654
	70.2	0.0074133	-0.0541	-0.2812	-0.7065	-0.4279		70.2	-1.609	-32.5898	-67.3361	-220.807	-519.305	-631.1
	70.25	0.021	-0.0663	-0.2999	-0.7121	-0.4524		70.25	-8.2718	-31.1887	-64.4077	-222.633	-526.966	-637.992
	70.3	0.0266	-0.0801	-0.2976	-0.6995	-0.4662		70.3	-11.6487	-30.7529	-53.0071	-227.548	-530.299	-633.631
	70.35	0.023	-0.0778	-0.2885	-0.6777	-0.4744		70.35	-7.4269	-27.1597	-41.6294	-233.582	-527.405	-626.456
	70.4	0.0176	-0.0633	-0.2783	-0.6621	-0.4756		70.4	-2.1869	-22.8622	-36.0782	-234.78	-523.449	-622.858
	70.45	0.0181	-0.0539	-0.2635	-0.6609	-0.4625		70.45	-3.945	-24.3466	-36.932	-229.793	-524.66	-621.61
	70.5	0.0292	-0.0542	-0.249	-0.6696	-0.4408		70.5	-13.8721	-29.8284	-45.2212	-226.491	-530.334	-622.886
	70.55	0.0404	-0.0503	-0.2476	-0.6812	-0.4262		70.55	-22.7791	-33.0847	-58.0246	-229.189	-533.434	-626.578
	70.6	0.0324	-0.0335	-0.2606	-0.689	-0.4285		70.6	-22.9756	-34.1366	-66.1496	-233.843	-530.423	-627.6
	70.65	0.0080787	-0.012	-0.2695	-0.6878	-0.4469		70.65	-18.5148	-36.8199	-66.3657	-234.942	-523.162	-625.268
	70.7	-0.0060838	0.0007304	-0.2646	-0.6889	-0.4665		70.7	-14.5074	-40.5787	-62.0689	-229.333	-517.643	-624.634
	70.75	0.0019343	-0.007382	-0.2569	-0.7083	-0.4681		70.75	-8.32	-41.4826	-54.8705	-222.949	-520.616	-627.917
	70.8	0.0105	-0.0344	-0.2591	-0.7389	-0.4524		70.8	3.1888	-39.1821	-48.8782	-220.916	-530.38	-633.879
	70.85	0.002573	-0.0605	-0.2668	-0.7579	-0.4371		70.85	12.831	-36.9881	-48.5361	-218.715	-540.482	-642.016
	70.9	-0.0044177	-0.0724	-0.266	-0.7446	-0.4358		70.9	9.7091	-37.5299	-51.6487	-216.275	-548.122	-650.556
	70.95	0.004495	-0.0698	-0.2617	-0.7033	-0.4447		70.95	-3.7077	-40.0297	-55.6175	-215.53	-550.845	-652.551
	71	0.0176	-0.0538	-0.2699	-0.671	-0.4522		71	-15.6518	-42.1436	-58.6859	-214.79	-547.398	-646.665
	71.05	0.0232	-0.0321	-0.2864	-0.6689	-0.4592		71.05	-20.5704	-44.6668	-57.1567	-217.217	-542.715	-643.205
	71.1	0.0198	-0.0187	-0.2983	-0.6742	-0.4708		71.1	-21.2343	-46.3535	-52.7577	-222.893	-540.67	-643.703
	71.15	0.0074582	-0.0139	-0.2985	-0.6669	-0.471		71.15	-19.2229	-42.6768	-49.6294	-225.494	-536.237	-636.256
	71.2	-0.00097705	-0.0113	-0.2836	-0.6535	-0.4423		71.2	-14.3017	-36.2195	-50.4969	-222.591	-526.682	-622.271
	71.25	0.0104	-0.0169	-0.2642	-0.643	-0.4046		71.25	-10.1859	-33.0102	-57.9194	-216.631	-519.541	-619.498
	71.3	0.0318	-0.0327	-0.2583	-0.6394	-0.3929		71.3	-7.0403	-33.9803	-67.1382	-212.29	-520.964	-632.016
	71.35	0.0396	-0.0465	-0.2678	-0.6455	-0.4164		71.35	-4.29	-37.8296	-69.1034	-212.621	-525.214	-641.342
	71.4	0.0278	-0.0516	-0.2821	-0.6567	-0.4464		71.4	-5.9456	-41.5686	-63.2397	-217.603	-524.224	-634.838
	71.45	0.0061026	-0.0493	-0.2915	-0.6703	-0.4479		71.45	-8.9733	-42.6597	-55.9188	-225.874	-521.923	-621.831
	71.5	-0.0125	-0.0373	-0.2879	-0.6852	-0.429		71.5	-4.9732	-41.9409	-52.0091	-232.195	-524.99	-618.333
	71.55	-0.0138	-0.0201	-0.278	-0.6879	-0.425		71.55	6.0066	-39.9942	-50.6005	-230.81	-529.855	-629.518
	71.6	0.0044395	-0.0095619	-0.2813	-0.6736	-0.439		71.6	15.7315	-37.2077	-47.6366	-224.35	-532.44	-647.584
	71.65	0.0279	-0.0116	-0.295	-0.6621	-0.4447		71.65	19.4282	-36.7867	-46.563	-220.84	-532.615	-660.064
	71.7	0.0448	-0.0252	-0.2962	-0.6692	-0.44		71.7	17.708	-38.8649	-53.4225	-222.147	-529.689	-660.792
	71.75	0.0487	-0.0477	-0.2825	-0.6865	-0.4469		71.75	11.4611	-39.7326	-61.978	-222.688	-528.19	-653.708
	71.8	0.0335	-0.0718	-0.269	-0.7003	-0.4655		71.8	5.7517	-41.088	-62.9364	-218.684	-531.99	-645.027
	71.85	0.0061626	-0.0815	-0.2632	-0.7071	-0.4757		71.85	7.179	-45.1538	-57.4234	-212.724	-534.51	-640.363
	71.9	-0.0071823	-0.0696	-0.2657	-0.7042	-0.4713		71.9	13.4679	-48.1278	-51.8216	-210.607	-530.284	-644.786
	71.95	0.0073982	-0.0489	-0.2716	-0.6907	-0.458		71.95	16.1616	-48.4604	-49.3052	-215.347	-522.708	-650.374
	72	0.0327	-0.0368	-0.2711	-0.6751	-0.4439		72	12.2408	-48.6957	-50.5027	-223.779	-515.507	-641.562
	72.05	0.0451	-0.0407	-0.2637	-0.6615	-0.4379		72.05	7.1516	-50.8403	-56.5881	-226.836	-510.636	-622.286
	72.1	0.0366	-0.0535	-0.261	-0.651	-0.4414		72.1	5.7165	-53.9348	-64.9201	-217.653	-510.595	-611.356
	72.15	0.0147	-0.0574	-0.2656	-0.6515	-0.4515		72.15	5.5496	-55.4932	-69.6643	-206.389	-513.468	-615.002
	72.2	-0.0074251	-0.0443	-0.2641	-0.6615	-0.4644		72.2	2.8697	-55.2963	-69.5955	-207.671	-514.712	-623.194
	72.25	-0.0153	-0.0221	-0.2537	-0.6663	-0.4703		72.25	0.778	-52.8615	-64.9292	-217.871	-515.89	-626.86
	72.3	-0.0042546	-0.0086967	-0.2526	-0.6677	-0.4624		72.3	3.669	-50.0243	-55.9713	-225.206	-519.768	-627.187
	72.35	0.0128	-0.0167	-0.2685	-0.6779	-0.4479		72.35	5.4464	-52.7149	-49.8673	-225.421	-524.649	-627.352
	72.4	0.0217	-0.0341	-0.285	-0.6888	-0.437		72.4	0.5407	-61.5462	-53.7888	-221.422	-526.028	-626.377
	72.45	0.0203	-0.0418	-0.2873	-0.6881	-0.4277		72.45	-4.1209	-69.9723	-64.7753	-217.062	-522.364	-622.689
	72.5	0.0147	-0.045	-0.2771	-0.6776	-0.4194		72.5	-3.5634	-71.586	-73.8498	-214.831	-520.391	-617.288
	72.55	0.0157	-0.0625	-0.2664	-0.6615	-0.4218		72.55	-2.1543	-66.4206	-75.3544	-216.217	-525.327	-613.266
	72.6	0.0261	-0.0874	-0.2639	-0.6492	-0.435		72.6	-2.7842	-58.3765	-72.6549	-217.794	-530.573	-610.841
	72.65	0.0288	-0.0908	-0.2644	-0.6466	-0.445		72.65	-3.0077	-49.1744	-74.0046	-216.59	-527.069	-610.109
	72.7	0.0115	-0.0674	-0.2627	-0.6457	-0.4504		72.7	0.6618	-41.1908	-81.999	-217.721	-517.767	-615.787
	72.75	-0.0067717	-0.0424	-0.2637	-0.6486	-0.4608		72.75	5.7755	-37.7906	-87.7369	-221.789	-513.888	-627.346
	72.8	-0.00079391	-0.04	-0.2735	-0.664	-0.4699		72.8	5.173	-38.3507	-82.0289	-221.655	-518.913	-634.53
	72.85	0.0243	-0.061	-0.2886	-0.6799	-0.4638		72.85	-0.6837	-38.5841	-70.7627	-215.682	-528.519	-631.657
	72.9	0.0432	-0.0763	-0.2967	-0.6806	-0.4425		72.9	-1.8631	-35.9143	-66.0401	-209.888	-536.284	-626.31
	72.95	0.0411	-0.0616	-0.2944	-0.672	-0.4197		72.95	5.9548	-34.7821	-68.6413	-207.082	-534.094	-626.975
	73	0.0247	-0.0364	-0.2944	-0.6649	-0.4162		73	12.8877	-40.7074	-73.4368	-203.632	-523.972	-630.296
	73.05	0.0145	-0.0344	-0.3042	-0.6624	-0.434		73.05	9.6083	-50.692	-77.755	-201.621	-518.248	-631.248
	73.1	0.0195	-0.0524	-0.3098	-0.6609	-0.45		73.1	0.3353	-57.8448	-76.9187	-206.03	-522.598	-632.5
	73.15	0.0232	-0.0642	-0.2955	-0.6497	-0.4492		73.15	-7.258	-60.6702	-70.7667	-213.27	-532.874	-634.224
	73.2	0.0186	-0.0679	-0.2662	-0.6285	-0.4422		73.2	-10.4634	-59.8488	-69.6362	-216.69	-542.574	-632.086
	73.25	0.0206	-0.0727	-0.2495	-0.6191	-0.4451		73.25	-8.993	-54.2699	-77.8229	-214.537	-550.124	-626.556
	73.3	0.0303	-0.0671	-0.2652	-0.6393	-0.4567		73.3	-4.5204	-47.8408	-86.4606	-213.047	-556.231	-623.933
	73.35	0.0329	-0.0462	-0.2941	-0.6744	-0.4561		73.35	-0.1613	-46.6432	-89.2104	-218.135	-557.576	-627.101
	73.4	0.0191	-0.0293	-0.3084	-0.6926	-0.4348		73.4	1.8415	-48.4421	-88.0916	-225.608	-553.433	-632.231
	73.45	-0.0014779	-0.0329	-0.3102	-0.681	-0.4155		73.45	2.3666	-49.5772	-84.6206	-230.215	-549.296	-635.664
	73.5	-0.0026056	-0.0474	-0.3152	-0.6571	-0.4166		73.5	2.5719	-52.4986	-78.0909	-231.724	-550.87	-637.924
	73.55	0.0207	-0.0483	-0.3241	-0.6444	-0.4272		73.55	0.5251	-55.8402	-71.7884	-231.602	-558.096	-641.071
	73.6	0.0355	-0.0265	-0.3198	-0.6475	-0.4349		73.6	-3.2287	-54.0245	-70.1786	-229.871	-561.551	-643.254
	73.65	0.0229	0.0017992	-0.2921	-0.6541	-0.442		73.65	-3.0477	-50.5929	-72.5992	-226.271	-556.728	-640.7
	73.7	0.0091873	0.0097366	-0.2647	-0.6531	-0.4452		73.7	1.823	-54.7963	-75.8801	-225.239	-551.499	-636.692
	73.75	0.0218	-0.0184	-0.2651	-0.6486	-0.4344		73.75	4.2495	-65.0991	-78.7164	-226.359	-550.563	-637.104
	73.8	0.0475	-0.0635	-0.2825	-0.6465	-0.412		73.8	0.4857	-70.8162	-78.1779	-223.324	-552.321	-640.968
	73.85	0.0542	-0.085	-0.2847	-0.6467	-0.3958		73.85	-5.8211	-66.7169	-72.5624	-219.038	-554.559	-644.422
	73.9	0.0334	-0.0729	-0.2645	-0.6516	-0.4006		73.9	-9.3128	-56.0851	-70.7889	-221.743	-553.231	-644.457
	73.95	0.0030266	-0.0548	-0.2479	-0.6645	-0.4209		73.95	-8.0642	-46.7016	-79.9439	-231.396	-545.409	-640.988
	74	-0.0162	-0.0527	-0.2533	-0.6812	-0.4426		74	-5.4305	-45.2735	-89.5824	-240.359	-535.147	-638.853
	74.05	-0.0188	-0.0556	-0.2704	-0.6912	-0.4619		74.05	-4.4573	-50.1243	-89.4062	-245.114	-532.038	-641.397
	74.1	-0.0090417	-0.0378	-0.2891	-0.6861	-0.4728		74.1	-4.9089	-54.8765	-85.6382	-244.448	-540.742	-643.524
	74.15	0.01	-0.00070088	-0.31	-0.6693	-0.4627		74.15	-7.9211	-56.7851	-83.236	-234.028	-554.762	-639.779
	74.2	0.0278	0.0167	-0.3266	-0.6542	-0.4372		74.2	-12.9012	-56.2791	-77.2339	-219.543	-562.665	-636.448
	74.25	0.0336	-0.0119	-0.3296	-0.6494	-0.4177		74.25	-13.4341	-55.9148	-69.4584	-214.247	-559.1	-639.976
	74.3	0.0326	-0.0605	-0.3163	-0.647	-0.4125		74.3	-8.1031	-58.9754	-65.4436	-221.468	-549.027	-643.888
	74.35	0.0303	-0.081	-0.2863	-0.6359	-0.4136		74.35	-3.9594	-63.9223	-61.4327	-234.366	-540.996	-642.522
	74.4	0.0257	-0.0607	-0.2502	-0.6246	-0.415		74.4	-5.6117	-64.9899	-55.0219	-242.665	-539.176	-640.246
	74.45	0.0237	-0.0284	-0.2296	-0.63	-0.4191		74.45	-11.2878	-60.0369	-53.8814	-240.686	-540.435	-640.499
	74.5	0.0274	-0.0114	-0.2347	-0.65	-0.4276		74.5	-14.1868	-56.361	-62.5238	-234.268	-538.825	-640.41
	74.55	0.0302	-0.0137	-0.2617	-0.6675	-0.4302		74.55	-9.3963	-60.3927	-72.1928	-231.206	-532.829	-638.731
	74.6	0.024	-0.025	-0.2903	-0.6732	-0.422		74.6	-1.2863	-65.4459	-73.1525	-229.313	-525.622	-638.485
	74.65	0.0095864	-0.0304	-0.2957	-0.6703	-0.4217		74.65	1.5658	-64.5551	-67.695	-224.011	-521.265	-641.74
	74.7	0.0027951	-0.024	-0.2847	-0.6637	-0.4387		74.7	-4.0443	-61.4243	-63.4634	-219.081	-520.548	-646.112
	74.75	0.0138	-0.0107	-0.2793	-0.6563	-0.4517		74.75	-11.7986	-61.1154	-64.7895	-219.909	-522.265	-646.99
	74.8	0.0266	-0.0021885	-0.278	-0.6531	-0.4448		74.8	-14.091	-65.2715	-67.0969	-224.017	-526.662	-644.035
	74.85	0.0236	-0.0049872	-0.2762	-0.6601	-0.4269		74.85	-12.5596	-72.6074	-62.1095	-226.503	-531.618	-641.393
	74.9	0.0104	-0.0152	-0.2871	-0.6739	-0.4144		74.9	-11.131	-78.9297	-55.39	-227.307	-535.672	-638.333
	74.95	-0.0015059	-0.0348	-0.3083	-0.6793	-0.4139		74.95	-8.2655	-79.8119	-59.1309	-227.629	-540.084	-631.691
	75	-0.0123	-0.0663	-0.3124	-0.6711	-0.4202		75	-2.9156	-74.0977	-71.083	-226.874	-542.469	-626.177
	75.05	-0.0155	-0.0884	-0.2868	-0.6633	-0.427		75.05	2.5438	-65.8223	-81.026	-224.961	-539.714	-626.543
	75.1	0.0034981	-0.0758	-0.256	-0.6646	-0.4315		75.1	5.8578	-60.9497	-84.0541	-224.54	-533.915	-631.026
	75.15	0.0304	-0.037	-0.2518	-0.6651	-0.4362		75.15	5.2222	-60.7414	-78.9767	-228.988	-530.108	-635.826
	75.2	0.0404	-0.0053128	-0.274	-0.6561	-0.4456		75.2	-0.263	-61.8285	-68.4939	-237.138	-533.12	-636.61
	75.25	0.0402	-0.002321	-0.2953	-0.6487	-0.4589		75.25	-7.4878	-61.2164	-58.4917	-241.805	-541.613	-634.729
	75.3	0.0388	-0.0252	-0.2992	-0.6539	-0.4697		75.3	-12.0613	-57.6892	-52.5903	-237.819	-547.377	-635.683
	75.35	0.0255	-0.0538	-0.2905	-0.6638	-0.4704		75.35	-14.1649	-53.8163	-52.4093	-228.533	-546.722	-637.903
	75.4	0.0035662	-0.0622	-0.2816	-0.6689	-0.4553		75.4	-15.0763	-53.2658	-57.0752	-221.174	-542.618	-637.066
	75.45	-0.0090095	-0.0431	-0.278	-0.6673	-0.4273		75.45	-11.4675	-51.687	-63.4016	-220.439	-538.696	-635.221
	75.5	-0.0081027	-0.0242	-0.2775	-0.6588	-0.4044		75.5	1.2481	-42.2093	-71.8318	-225.75	-538.202	-636.087
	75.55	0.0025751	-0.029	-0.2777	-0.6547	-0.4037		75.55	17.8059	-32.1111	-81.6897	-229.462	-542.693	-636.942
	75.6	0.0195	-0.0381	-0.2751	-0.6663	-0.4185		75.6	22.8608	-34.8599	-87.4961	-226.855	-550.215	-633.268
	75.65	0.0286	-0.0308	-0.2686	-0.684	-0.4292		75.65	11.3904	-45.5647	-88.1693	-224.485	-555.569	-627.202
	75.7	0.0193	-0.0257	-0.2639	-0.6884	-0.4308		75.7	-3.5244	-50.7437	-88.1894	-227.45	-556.14	-624.413
	75.75	0.0074216	-0.0381	-0.2669	-0.6724	-0.433		75.75	-9.4011	-49.8576	-89.9648	-231.557	-554.271	-625.684
	75.8	0.0146	-0.0511	-0.2738	-0.6499	-0.4388		75.8	-7.0753	-48.4599	-92.1767	-231.716	-552.119	-629.993
	75.85	0.0338	-0.0512	-0.2717	-0.64	-0.4433		75.85	-1.8043	-48.3769	-93.1565	-228.073	-552.306	-636.19
	75.9	0.0449	-0.0431	-0.2553	-0.6367	-0.4469		75.9	5.8642	-49.8705	-91.1912	-223.459	-558.324	-639.055
	75.95	0.0424	-0.0288	-0.2377	-0.63	-0.4488		75.95	13.9841	-51.6479	-87.0457	-220.053	-566.535	-634.042
	76	0.0306	-0.0121	-0.2331	-0.6273	-0.4384		76	18.0192	-52.5632	-85.5337	-218.609	-568.702	-623.907
	76.05	0.0166	-0.00099668	-0.2454	-0.6292	-0.4158		76.05	17.5271	-55.8762	-84.7742	-216.943	-562.356	-615.813
	76.1	0.0087162	0.0027547	-0.272	-0.6238	-0.4034		76.1	14.4317	-64.0875	-76.1815	-213.156	-552.538	-614.47
	76.15	0.0060903	-0.0016354	-0.2961	-0.6124	-0.4117		76.15	10.0664	-71.7522	-60.8739	-210.442	-545.147	-619.936
	76.2	0.0047559	-0.0142	-0.2992	-0.6127	-0.4248		76.2	5.2426	-73.1495	-50.1866	-212.54	-542.207	-627.929
	76.25	0.0097481	-0.0282	-0.2847	-0.6289	-0.4299		76.25	2.51	-70.0268	-49.3541	-217.698	-544.318	-632.904
	76.3	0.0253	-0.0391	-0.2721	-0.6459	-0.429		76.3	7.0208	-65.3408	-52.9404	-222.896	-551.184	-633.488
	76.35	0.039	-0.0481	-0.2689	-0.6578	-0.4265		76.35	17.6035	-59.8448	-55.5223	-227.767	-560.595	-632.995
	76.4	0.032	-0.0527	-0.2674	-0.6652	-0.4202		76.4	27.2015	-56.0139	-56.3553	-231.53	-567.822	-633.522
	76.45	0.0123	-0.0486	-0.2688	-0.6656	-0.4101		76.45	29.0507	-55.8499	-56.3675	-233.966	-569.124	-630.204
	76.5	0.0114	-0.034	-0.28	-0.6636	-0.4049		76.5	19.19	-61.2538	-58.2826	-237.045	-568.205	-619.353
	76.55	0.0342	-0.0152	-0.2928	-0.6617	-0.4071		76.55	2.5969	-73.7777	-63.4515	-238.757	-571.347	-608.414
	76.6	0.0513	-0.0075229	-0.2941	-0.6541	-0.4092		76.6	-6.6728	-85.8296	-69.6566	-232.953	-574.81	-606.268
	76.65	0.0422	-0.0188	-0.2817	-0.645	-0.4078		76.65	-0.6348	-88.0131	-74.5278	-221.118	-571.268	-609.582
	76.7	0.0174	-0.0396	-0.2615	-0.6443	-0.4058		76.7	9.0867	-83.2179	-77.4608	-215.72	-564.466	-607.649
	76.75	-0.00043828	-0.0506	-0.2451	-0.6434	-0.4013		76.75	7.0527	-79.3949	-80.4651	-222.726	-561.521	-599.392
	76.8	0.00092956	-0.0432	-0.2456	-0.6338	-0.3908		76.8	-3.4299	-79.8146	-84.7899	-232.608	-560.704	-595.56
	76.85	0.0139	-0.0242	-0.2603	-0.6357	-0.384		76.85	-10.2418	-81.8442	-86.0844	-236.573	-559.675	-603.678
	76.9	0.0242	-0.0034447	-0.2725	-0.6614	-0.3938		76.9	-9.2574	-81.5047	-80.7014	-235.701	-561.915	-618.188
	76.95	0.0279	0.012	-0.275	-0.6833	-0.4153		76.95	-2.3213	-78.6674	-73.3226	-232.598	-567.103	-628.256
	77	0.0335	0.0155	-0.2768	-0.677	-0.4266		77	7.9795	-76.0599	-70.041	-230.046	-568.672	-630.354
	77.05	0.0491	0.0044252	-0.2838	-0.6577	-0.4163		77.05	15.515	-74.7985	-71.8536	-230.438	-564.739	-626.747
	77.1	0.0639	-0.0153	-0.288	-0.6543	-0.4023		77.1	14.2729	-72.0656	-77.5821	-231.057	-563.235	-619.465
	77.15	0.0508	-0.0312	-0.2851	-0.6659	-0.4034		77.15	9.2469	-65.1494	-84.0384	-231.254	-568.38	-611.395
	77.2	0.0023185	-0.0407	-0.2817	-0.6656	-0.4193		77.2	9.1428	-57.0364	-86.4269	-232.962	-571.077	-606.063
	77.25	-0.039	-0.0491	-0.2799	-0.6457	-0.4406		77.25	13.6148	-53.7164	-84.8498	-233.03	-564.975	-604.923
	77.3	-0.0292	-0.0519	-0.2738	-0.6261	-0.4571		77.3	16.6087	-57.1166	-83.0689	-229.593	-555.836	-608.019
	77.35	0.0117	-0.0399	-0.2602	-0.6224	-0.4664		77.35	13.5978	-63.5892	-79.8472	-225.469	-547.037	-612.341
	77.4	0.0299	-0.0224	-0.247	-0.6302	-0.4686		77.4	7.9969	-68.5219	-72.9653	-220.992	-538.47	-611.61
	77.45	0.0156	-0.0204	-0.246	-0.638	-0.4573		77.45	5.4477	-70.4444	-65.4828	-216.466	-537.827	-605.618
	77.5	0.0082572	-0.0332	-0.2591	-0.6377	-0.4331		77.5	3.2849	-71.909	-62.8598	-216.996	-549.915	-601.544
	77.55	0.0296	-0.0418	-0.2779	-0.6228	-0.412		77.55	-2.5231	-75.2747	-69.9356	-222.886	-564.13	-600.423
	77.6	0.0517	-0.0397	-0.2901	-0.602	-0.4093		77.6	-8.0576	-78.4032	-82.6056	-227.671	-566.479	-597.908
	77.65	0.0484	-0.0315	-0.2859	-0.6009	-0.4234		77.65	-6.4456	-79.3687	-89.9885	-231.463	-556.215	-595.948
	77.7	0.0304	-0.0244	-0.2716	-0.627	-0.4364		77.7	0.3659	-76.268	-89.6166	-238.522	-546.724	-597.759
	77.75	0.0183	-0.0273	-0.2665	-0.6555	-0.4356		77.75	2.2582	-65.8229	-87.8192	-245.096	-548.294	-598.882
	77.8	0.0201	-0.0326	-0.2736	-0.6645	-0.4254		77.8	-2.3135	-54.4159	-88.7877	-244.59	-555.368	-593.067
	77.85	0.0303	-0.0273	-0.2733	-0.6584	-0.4149		77.85	-4.3244	-53.4071	-90.3947	-238.451	-556.152	-584.678
	77.9	0.0365	-0.0193	-0.2553	-0.6491	-0.4095		77.9	0.4823	-61.7952	-87.1119	-234.702	-548.903	-585.068
	77.95	0.0297	-0.0222	-0.2327	-0.6431	-0.4104		77.95	5.9229	-70.188	-76.7117	-237.197	-542.556	-593.746
	78	0.0171	-0.0373	-0.2256	-0.6457	-0.4135		78	3.1942	-71.9546	-64.7081	-242.129	-539.695	-601.111
	78.05	0.0163	-0.0578	-0.2426	-0.6531	-0.4137		78.05	-7.5564	-68.2451	-58.373	-242.774	-534.02	-604.268
	78.1	0.0283	-0.0684	-0.2686	-0.6492	-0.4105		78.1	-16.2695	-65.6376	-60.6986	-236.939	-528.528	-604.086
	78.15	0.0349	-0.055	-0.2785	-0.6301	-0.4024		78.15	-13.7217	-67.1199	-70.7643	-231.886	-533.357	-599.06
	78.2	0.0235	-0.0289	-0.2733	-0.6146	-0.3947		78.2	-2.1234	-70.4638	-79.1682	-235.999	-547.586	-591.97
	78.25	0.0019344	-0.0155	-0.2697	-0.6134	-0.4048		78.25	6.8678	-73.7274	-75.1903	-246.962	-560.607	-592.017
	78.3	-0.0093333	-0.0206	-0.2688	-0.6129	-0.4308		78.3	7.3811	-75.0956	-62.6191	-256.448	-565.611	-601.205
	78.35	-0.0048993	-0.0262	-0.2642	-0.6138	-0.4422		78.35	3.5048	-70.1288	-54.7218	-257.454	-563.634	-607.402
	78.4	0.0024725	-0.0191	-0.2521	-0.6329	-0.4225		78.4	-0.0665	-59.1666	-59.3379	-248.847	-558.476	-603.745
	78.45	0.0033605	-0.014	-0.2352	-0.6538	-0.3892		78.45	0.68	-51.8647	-72.3455	-238.01	-554.217	-599.326
	78.5	-0.0048149	-0.0325	-0.2318	-0.6475	-0.3653		78.5	6.7611	-52.9833	-82.1839	-231.708	-554.08	-599.396
	78.55	-0.0175	-0.0634	-0.2516	-0.6284	-0.356		78.55	12.2875	-56.2149	-80.4611	-229.729	-557.96	-598.723
	78.6	-0.0205	-0.0635	-0.2731	-0.6298	-0.3613		78.6	10.9818	-58.2042	-68.2007	-227.981	-563.514	-596.125
	78.65	-0.0088207	-0.0181	-0.2758	-0.6495	-0.3834		78.65	3.8239	-61.8515	-55.9001	-224.184	-566.073	-593.334
	78.7	0.0074583	0.0258	-0.2652	-0.6617	-0.4076		78.7	-1.3112	-65.9921	-53.7758	-222.181	-560.411	-589.045
	78.75	0.0251	0.0233	-0.2573	-0.6605	-0.4158		78.75	-1.2893	-65.9538	-62.4865	-225.717	-549.256	-586.668
	78.8	0.0402	-0.0144	-0.2628	-0.6529	-0.4155		78.8	-2.4745	-63.5223	-74.8892	-231.735	-541.088	-589.94
	78.85	0.0314	-0.054	-0.2727	-0.6367	-0.4172		78.85	-7.9382	-63.0627	-81.0941	-234.018	-540.26	-593.355
	78.9	-0.0032256	-0.0787	-0.263	-0.6143	-0.4181		78.9	-11.6124	-63.5761	-77.3368	-231.876	-546.304	-594.015
	78.95	-0.0238	-0.0855	-0.2361	-0.5992	-0.4149		78.95	-8.8687	-64.1291	-68.523	-229.546	-554.17	-595.876
	79	-0.0072298	-0.0766	-0.2255	-0.5998	-0.4135		79	-4.883	-66.1712	-59.9847	-227.235	-556.874	-599.309
	79.05	0.0155	-0.0584	-0.2422	-0.6144	-0.4231		79.05	-4.07	-67.421	-55.2275	-223.942	-553.644	-599.932
	79.1	0.0176	-0.0388	-0.2599	-0.6326	-0.4343		79.1	-1.9189	-64.4374	-56.9411	-220.591	-548.462	-594.112
	79.15	0.0171	-0.0225	-0.2608	-0.6374	-0.4225		79.15	2.1085	-59.325	-63.9059	-219.165	-542.677	-585.11
	79.2	0.0284	-0.014	-0.2585	-0.6182	-0.3939		79.2	2.0087	-55.085	-71.6063	-221.456	-535.318	-581.564
	79.25	0.0312	-0.0239	-0.2679	-0.59	-0.383		79.25	-3.0949	-52.3309	-77.8929	-224.754	-530.105	-587.432
	79.3	0.0129	-0.0535	-0.2787	-0.5843	-0.401		79.3	-8.2508	-53.4312	-82.1938	-227.66	-532.647	-597.602
	79.35	-0.0047928	-0.0742	-0.273	-0.6119	-0.4283		79.35	-7.9709	-56.2712	-84.4022	-234.02	-541.089	-603.56
	79.4	0.0029242	-0.0581	-0.2528	-0.6543	-0.4403		79.4	-2.6392	-53.9012	-86.3315	-240.788	-547.291	-600.828
	79.45	0.0221	-0.0165	-0.2335	-0.6821	-0.4258		79.45	2.4982	-49.0398	-85.2856	-240.183	-543.993	-590.714
	79.5	0.0164	0.0161	-0.2243	-0.6739	-0.3948		79.5	5.5055	-50.0719	-77.3212	-232.326	-536.252	-578.595
	79.55	-0.0113	0.0179	-0.226	-0.6407	-0.3669		79.55	7.8301	-57.6092	-67.6969	-223.655	-538.984	-571.624
	79.6	-0.0211	-0.0031061	-0.2322	-0.6178	-0.3611		79.6	9.3909	-67.5519	-63.4072	-216.853	-552.159	-572.936
	79.65	-0.0010068	-0.0179	-0.2339	-0.6172	-0.3885		79.65	7.3007	-73.6997	-63.0036	-208.889	-560.062	-579.358
	79.7	0.019	-0.0153	-0.2363	-0.6243	-0.4267		79.7	0.5312	-72.7426	-61.7436	-202.081	-554.734	-586.334
	79.75	0.0198	-0.0156	-0.2488	-0.6323	-0.4354		79.75	-9.5131	-69.1457	-58.018	-204.848	-541.37	-591.223
	79.8	0.0168	-0.027	-0.2602	-0.6364	-0.4128		79.8	-18.9665	-65.7644	-53.0945	-219.703	-528.847	-594.245
	79.85	0.0216	-0.0299	-0.2627	-0.6254	-0.3898		79.85	-20.5506	-61.8861	-51.8634	-238.046	-523.03	-595.344
	79.9	0.0168	-0.0151	-0.2689	-0.6097	-0.3766		79.9	-13.8766	-59.2443	-59.6516	-247.927	-524.301	-591.715
	79.95	-0.0051119	-0.00068585	-0.2808	-0.611	-0.3653		79.95	-5.3372	-60.0829	-71.5893	-248.153	-530.176	-584.428
	80	-0.016	-0.00052455	-0.2813	-0.6217	-0.3611		80	0.7544	-63.0274	-76.3959	-245.436	-540.464	-578.6
	80.05	-0.0019352	-0.01	-0.2664	-0.6239	-0.3721		80.05	0.6363	-64.1905	-73.1028	-242.666	-554.283	-577.612
	80.1	0.0121	-0.0252	-0.2552	-0.6219	-0.3861		80.1	-4.5079	-62.8845	-69.458	-240.533	-563.017	-582.271
	80.15	0.009479	-0.0422	-0.2556	-0.6239	-0.3859		80.15	-7.4486	-61.6853	-67.8649	-241.154	-558.845	-587.325
	80.2	0.0028832	-0.0529	-0.2505	-0.6217	-0.3752		80.2	-6.6565	-61.2732	-64.7172	-244.088	-547.141	-586.206
	80.25	0.0018615	-0.0548	-0.2326	-0.6062	-0.3695		80.25	-6.5001	-60.7602	-58.6534	-242.721	-537.871	-581.722
	80.3	0.0010579	-0.0502	-0.2211	-0.5819	-0.3732		80.3	-7.3898	-60.722	-52.0159	-234.831	-532.95	-580.965
	80.35	0.0020425	-0.0389	-0.2282	-0.5562	-0.3805		80.35	-5.6089	-61.5856	-47.0541	-228.512	-529.635	-585.126
	80.4	0.0119	-0.0278	-0.241	-0.5414	-0.3868		80.4	0.1687	-59.6693	-45.1142	-228.001	-529.124	-590.827
	80.45	0.0218	-0.0297	-0.2479	-0.5582	-0.39		80.45	5.7523	-54.3661	-45.4368	-230.852	-534.658	-596.483
	80.5	0.0194	-0.0422	-0.2476	-0.6038	-0.3881		80.5	4.7832	-51.962	-45.7287	-236.142	-543.354	-600.629
	80.55	0.0096335	-0.0486	-0.2394	-0.6431	-0.3854		80.55	-1.107	-53.3888	-46.725	-243.411	-547.995	-599.426
	80.6	0.0018184	-0.042	-0.224	-0.6471	-0.386		80.6	-2.0899	-54.9748	-51.7555	-250.077	-545.925	-594.295
	80.65	-0.0086865	-0.028	-0.2072	-0.6265	-0.3787		80.65	4.1099	-55.4397	-62.2249	-252.522	-542.385	-593.183
	80.7	-0.021	-0.0178	-0.1987	-0.6151	-0.3632		80.7	7.4158	-54.7111	-74.3096	-251.359	-544.223	-599.218
	80.75	-0.0147	-0.025	-0.2022	-0.6249	-0.3622		80.75	-0.1474	-55.1729	-79.3519	-249.436	-551.435	-604.756
	80.8	0.0173	-0.0426	-0.2151	-0.6368	-0.3844		80.8	-13.6535	-56.8817	-73.6177	-246.276	-558.99	-601.691
	80.85	0.0479	-0.0547	-0.2341	-0.6343	-0.4071		80.85	-19.6912	-55.7838	-65.7939	-243.341	-563.721	-593.632
	80.9	0.0485	-0.0606	-0.2491	-0.6219	-0.4136		80.9	-12.1401	-51.8991	-65.933	-241.32	-564.483	-591.204
	80.95	0.0257	-0.0543	-0.2522	-0.6123	-0.415		80.95	-0.2846	-49.9254	-73.4153	-235.576	-559.606	-598.004
	81	0.0037493	-0.029	-0.253	-0.6054	-0.4201		81	5.3741	-52.9864	-78.6125	-227.109	-550.313	-605.275
	81.05	-0.0051281	-0.0048175	-0.2619	-0.593	-0.4186		81.05	5.1574	-58.5376	-74.0024	-222.819	-544.464	-603.901
	81.1	-0.00059325	-0.0070986	-0.2621	-0.585	-0.4047		81.1	3.3372	-62.8536	-64.8181	-223.139	-547.064	-597.353
	81.15	0.0051414	-0.0255	-0.2386	-0.5972	-0.3902		81.15	1.5129	-66.1326	-60.6188	-222.075	-552.196	-595.948
	81.2	-0.0038929	-0.0264	-0.2173	-0.6185	-0.3863		81.2	1.2859	-67.4784	-59.1011	-217.466	-553.149	-603.039
	81.25	-0.0221	-0.0069211	-0.2272	-0.6295	-0.3981		81.25	2.6105	-62.7096	-54.877	-213.374	-549.977	-611.076
	81.3	-0.0281	0.00066306	-0.2516	-0.6277	-0.4246		81.3	0.9125	-53.9394	-53.7393	-214.314	-545.407	-609.508
	81.35	-0.0131	-0.0191	-0.2604	-0.6116	-0.441		81.35	-7.362	-50.2566	-60.0639	-223.134	-542.898	-598.77
	81.4	0.0147	-0.0481	-0.2483	-0.5816	-0.4217		81.4	-18.7642	-53.4482	-67.9093	-236.863	-546.018	-593.61
	81.45	0.0348	-0.0665	-0.2287	-0.561	-0.3839		81.45	-23.5852	-55.5971	-71.715	-247.242	-554.237	-601.129
	81.5	0.0258	-0.0717	-0.2179	-0.5728	-0.3671		81.5	-16.978	-53.1087	-70.4382	-248.644	-560.991	-607.762
	81.55	-0.0088844	-0.0603	-0.2216	-0.6072	-0.3818		81.55	-7.1979	-49.819	-67.2911	-240.317	-559.246	-603.371
	81.6	-0.0401	-0.034	-0.2356	-0.6314	-0.4041		81.6	-3.2414	-46.6447	-67.8498	-229.43	-549.766	-597.248
	81.65	-0.0449	-0.0109	-0.2492	-0.6228	-0.4115		81.65	-3.2163	-40.6117	-69.5103	-224.97	-540.583	-597.351
	81.7	-0.0208	-0.0030615	-0.2468	-0.5943	-0.4069		81.7	-3.1837	-33.407	-65.7255	-227.259	-540.428	-600.561
	81.75	0.016	-0.0094142	-0.2298	-0.5779	-0.4038		81.75	-3.104	-30.5607	-61.3392	-234.062	-549.289	-606.196
	81.8	0.041	-0.023	-0.2222	-0.583	-0.4067		81.8	-4.8005	-33.4942	-64.8537	-238.919	-555.437	-611.797
	81.85	0.0439	-0.0304	-0.2367	-0.5918	-0.4057		81.85	-8.7185	-38.6208	-73.2218	-234.203	-550.411	-610.061
	81.9	0.0341	-0.0284	-0.2563	-0.5919	-0.3951		81.9	-11.5858	-43.7268	-77.4724	-225.955	-538.821	-601.918
	81.95	0.0215	-0.0262	-0.2616	-0.5937	-0.3902		81.95	-12.3852	-48.7253	-74.0019	-224.803	-530.234	-594.851
	82	0.0142	-0.0241	-0.2537	-0.6081	-0.3985		82	-13.6057	-53.1431	-65.6848	-230.135	-527.725	-593.365
	82.05	0.0128	-0.0228	-0.2405	-0.6259	-0.4035		82.05	-15.1194	-56.6665	-60.405	-231.836	-526.101	-597.223
	82.1	0.0035243	-0.0341	-0.2312	-0.6357	-0.4002		82.1	-16.5114	-59.3156	-65.3236	-226.435	-522.544	-602.879
	82.15	-0.0153	-0.0547	-0.2401	-0.638	-0.4028		82.15	-18.2053	-60.2703	-75.6821	-222.2	-522.224	-607.404
	82.2	-0.0252	-0.0589	-0.263	-0.6284	-0.4133		82.2	-17.7102	-57.6502	-80.058	-225.099	-526.31	-609.05
	82.25	-0.0245	-0.0404	-0.2771	-0.6009	-0.4189		82.25	-11.9557	-52.3077	-74.8368	-232.166	-527.26	-608.291
	82.3	-0.0362	-0.0263	-0.2719	-0.5713	-0.4126		82.3	-3.0658	-48.3303	-65.2504	-234.106	-523.982	-607.342
	82.35	-0.0632	-0.0298	-0.2515	-0.5635	-0.3987		82.35	2.6009	-48.3349	-59.3291	-226.714	-523.738	-606.407
	82.4	-0.0719	-0.0332	-0.2211	-0.5739	-0.3863		82.4	2.5007	-51.1159	-60.6058	-219.01	-527.626	-604.749
	82.45	-0.0463	-0.0276	-0.1966	-0.5776	-0.3838		82.45	1.6408	-54.1069	-63.917	-219.159	-528.547	-601.573
	82.5	-0.0108	-0.0236	-0.1982	-0.5723	-0.3867		82.5	3.5605	-55.1393	-63.4293	-225.688	-522.387	-595.915
	82.55	0.0076615	-0.0273	-0.2267	-0.5782	-0.3844		82.55	3.9179	-53.6728	-59.7899	-232.203	-516.12	-591.937
	82.6	-0.00026807	-0.0378	-0.2622	-0.5936	-0.3772		82.6	-0.2032	-51.6924	-56.8827	-233.992	-519.387	-595.181
	82.65	-0.0214	-0.0552	-0.2864	-0.5999	-0.3685		82.65	-2.2464	-51.111	-55.4649	-232.034	-527.96	-599.841
	82.7	-0.0308	-0.0715	-0.2938	-0.5955	-0.3649		82.7	3.6742	-50.9521	-53.8409	-227.815	-531.183	-596.729
	82.75	-0.0242	-0.072	-0.2826	-0.5941	-0.381		82.75	13.9691	-50.4165	-54.2135	-222.569	-529.75	-588.294
	82.8	-0.0173	-0.0562	-0.2598	-0.6089	-0.4089		82.8	18.7933	-51.9633	-61.0707	-220.448	-531.102	-581.311
	82.85	-0.0204	-0.0348	-0.2487	-0.6326	-0.4207		82.85	10.4791	-56.9481	-71.5153	-223.659	-535.472	-578.095
	82.9	-0.0322	-0.0119	-0.2572	-0.641	-0.4161		82.9	-5.5317	-62.9045	-74.86	-230.12	-534.176	-579.109
	82.95	-0.037	0.004781	-0.2635	-0.6245	-0.4188		82.95	-15.5748	-66.6333	-67.5412	-237.047	-523.402	-583.348
	83	-0.0165	0.0037804	-0.2489	-0.5982	-0.4296		83	-15.8504	-65.374	-59.8135	-242.538	-511.693	-589.374
	83.05	0.0184	-0.0164	-0.2213	-0.5771	-0.4272		83.05	-13.9989	-58.8837	-60.078	-242.405	-508.196	-596.422
	83.1	0.0384	-0.0509	-0.2031	-0.5629	-0.4072		83.1	-16.6878	-52.1745	-63.1975	-233.354	-511.963	-602.389
	83.15	0.0282	-0.0845	-0.2073	-0.5619	-0.3884		83.15	-20.9485	-48.8828	-60.6324	-221.722	-516.617	-603.33
	83.2	-0.004323	-0.0936	-0.2276	-0.5836	-0.3839		83.2	-18.0694	-46.2702	-53.0997	-218.103	-520.511	-596.576
	83.25	-0.0316	-0.073	-0.2491	-0.6164	-0.3896		83.25	-9.2362	-41.0824	-46.164	-223.639	-526.896	-586.905
	83.3	-0.0311	-0.0391	-0.2663	-0.6364	-0.3939		83.3	-4.7061	-33.9861	-42.8704	-230.916	-534.143	-584.895
	83.35	-0.0083648	-0.0114	-0.2782	-0.634	-0.3922		83.35	-5.8641	-30.2625	-43.8604	-234.25	-536.487	-591.784
	83.4	0.0137	-0.0096424	-0.2806	-0.6124	-0.3939		83.4	-5.0559	-33.8303	-48.2899	-232.265	-533.411	-597.218
	83.45	0.0127	-0.0394	-0.2763	-0.5841	-0.405		83.45	-1.6166	-40.2782	-53.1951	-225.353	-529.672	-595.255
	83.5	-0.0166	-0.0777	-0.2678	-0.5671	-0.4132		83.5	-1.2888	-44.8857	-56.1534	-216.743	-529.185	-589.501
	83.55	-0.0462	-0.0985	-0.2485	-0.566	-0.4093		83.55	-4.6557	-47.3892	-59.4989	-213.082	-532.245	-583.065
	83.6	-0.0442	-0.0932	-0.2252	-0.5718	-0.3999		83.6	-7.5603	-45.2366	-64.2933	-216.498	-534.652	-575.293
	83.65	-0.0162	-0.0661	-0.2133	-0.5783	-0.3884		83.65	-7.401	-35.7507	-64.2633	-220.512	-531.645	-568.908
	83.7	0.0054104	-0.0309	-0.2115	-0.5824	-0.3773		83.7	-5.3225	-24.5422	-56.0618	-219.828	-528.152	-569.617
	83.75	0.0036547	-0.0037907	-0.2112	-0.5858	-0.3783		83.75	-4.8295	-21.2962	-47.9006	-217.914	-532.388	-577.488
	83.8	-0.0064993	0.0052077	-0.2158	-0.5972	-0.3897		83.8	-6.1812	-26.8721	-46.8078	-220.863	-539.992	-587.362
	83.85	-0.0039292	-0.0063418	-0.2332	-0.6177	-0.3957		83.85	-6.9695	-36.2024	-49.29	-226.386	-542.576	-595.626
	83.9	0.0069963	-0.0257	-0.2591	-0.6309	-0.3899		83.9	-7.7564	-48.8148	-52.6311	-227.988	-540.066	-600.344
	83.95	0.0093496	-0.0355	-0.2749	-0.626	-0.3751		83.95	-8.6835	-62.4132	-56.7983	-226.26	-537.045	-598.586
	84	0.0071819	-0.0389	-0.2651	-0.6095	-0.3643		84	-7.7858	-69.6849	-56.7339	-225.86	-537.971	-591.356
	84.05	0.0118	-0.0414	-0.2431	-0.5937	-0.3742		84.05	-5.6987	-68.6701	-49.2656	-228.407	-541.709	-586.227
	84.1	0.0166	-0.0365	-0.239	-0.5898	-0.3959		84.1	-3.8414	-63.0392	-40.7265	-230.549	-540.313	-587.051
	84.15	0.0116	-0.0291	-0.2547	-0.599	-0.4037		84.15	-1.7887	-55.7411	-39.2321	-230.971	-529.333	-588.5
	84.2	0.00033223	-0.0336	-0.2666	-0.6079	-0.3957		84.2	0.6839	-48.9868	-47.4944	-232.06	-516.257	-585.85
	84.25	-0.0042251	-0.0436	-0.2631	-0.6132	-0.3878		84.25	2.6642	-44.8893	-60.0683	-233.572	-510.325	-582.14
	84.3	0.0072002	-0.0381	-0.2538	-0.6197	-0.3837		84.3	3.569	-44.905	-64.8039	-234.329	-508.133	-583.179
	84.35	0.0268	-0.0173	-0.2502	-0.616	-0.3788		84.35	2.6508	-49.2098	-57.5029	-232.726	-504.396	-588.418
	84.4	0.0316	-0.00050241	-0.2517	-0.5981	-0.3775		84.4	-1.8017	-53.7102	-49.9652	-227.709	-505.728	-590.155
	84.45	0.0066817	0.00082002	-0.2519	-0.585	-0.3873		84.45	-8.9888	-52.4854	-51.5838	-222.535	-515.971	-585.635
	84.5	-0.0321	-0.0112	-0.254	-0.5823	-0.4002		84.5	-15.4568	-44.6047	-56.105	-220.159	-524.602	-582.648
	84.55	-0.0552	-0.031	-0.2623	-0.579	-0.4033		84.55	-17.7118	-35.292	-57.7026	-221.008	-523.506	-586.205
	84.6	-0.0528	-0.0434	-0.2607	-0.5755	-0.3991		84.6	-14.2027	-31.4019	-60.0813	-224.601	-520.211	-588.119
	84.65	-0.0306	-0.0396	-0.2356	-0.5796	-0.3971		84.65	-6.8104	-34.4931	-63.9188	-228.404	-522.449	-581.144
	84.7	0.0033313	-0.0368	-0.2104	-0.5923	-0.3971		84.7	-0.4872	-38.9756	-65.1494	-229.617	-523.731	-571.765
	84.75	0.0311	-0.0434	-0.2194	-0.6013	-0.3947		84.75	-2.1208	-39.0013	-62.3752	-226.118	-516.664	-567.899
	84.8	0.0409	-0.0406	-0.2572	-0.5985	-0.3897		84.8	-12.6836	-34.5279	-57.1465	-215.906	-506.804	-569.926
	84.85	0.0427	-0.0177	-0.2876	-0.5932	-0.3842		84.85	-22.0806	-29.1919	-52.8935	-203.375	-500.589	-573.691
	84.9	0.0395	0.0116	-0.2898	-0.5941	-0.3848		84.9	-22.2977	-26.8327	-52.7878	-198.296	-498.188	-573.213
	84.95	0.0167	0.025	-0.2739	-0.5949	-0.3985		84.95	-16.095	-28.7061	-55.6473	-202.776	-500.976	-568.698
	85	-0.0234	0.0138	-0.259	-0.5861	-0.4155		85	-8.2688	-32.8414	-56.5164	-209.232	-507.686	-566.954
	85.05	-0.051	-0.011	-0.2535	-0.5717	-0.4163		85.05	-2.5409	-38.729	-54.6551	-211.104	-512.276	-569.737
	85.1	-0.0516	-0.0336	-0.2551	-0.5722	-0.3991		85.1	-4.0622	-45.6865	-55.8281	-207.611	-512.924	-573.8
	85.15	-0.0425	-0.0467	-0.2554	-0.5951	-0.3789		85.15	-12.0807	-48.8171	-60.4553	-202.223	-512.728	-579.932
	85.2	-0.0368	-0.0538	-0.2477	-0.6191	-0.3649		85.2	-16.8245	-46.4072	-61.1958	-202.8	-511.878	-588.686
	85.25	-0.0283	-0.0603	-0.234	-0.6248	-0.3599		85.25	-14.2008	-43.193	-57.6111	-213.311	-507.841	-594.314
	85.3	-0.0205	-0.0648	-0.2233	-0.6166	-0.3726		85.3	-9.6022	-42.7333	-58.3313	-225.293	-504.478	-590.854
	85.35	-0.0224	-0.0675	-0.2236	-0.6058	-0.4		85.35	-4.4738	-42.7484	-63.8624	-228.899	-507.855	-580.024
	85.4	-0.0249	-0.0711	-0.2364	-0.5915	-0.4158		85.4	2.0055	-38.6099	-64.3855	-223.259	-512.227	-570.3
	85.45	-0.0218	-0.0772	-0.2529	-0.5719	-0.4056		85.45	4.7071	-34.5017	-57.6163	-213.985	-508.126	-566.411
	85.5	-0.0212	-0.0878	-0.257	-0.557	-0.3833		85.5	1.0642	-40.6399	-51.5046	-211.065	-499.869	-566.304
	85.55	-0.0216	-0.0962	-0.2455	-0.5504	-0.3664		85.55	-2.9669	-54.9543	-51.2842	-218.818	-498.313	-569.868
	85.6	-0.0138	-0.0907	-0.2404	-0.5463	-0.3632		85.6	-3.0357	-64.2916	-55.5317	-228.082	-504.888	-579.568
	85.65	-0.0064766	-0.0695	-0.257	-0.5548	-0.3766		85.65	-2.3571	-60.9959	-59.0632	-230.926	-512.44	-591.367
	85.7	-0.0162	-0.0367	-0.2771	-0.5866	-0.4002		85.7	-4.2055	-49.8605	-57.182	-230.807	-518.034	-596.217
	85.75	-0.0374	-0.002602	-0.2803	-0.6292	-0.4145		85.75	-6.7858	-40.1403	-49.3657	-230.224	-521.853	-592.857
	85.8	-0.0443	0.0158	-0.2742	-0.6569	-0.4073		85.8	-6.8908	-36.7012	-39.3213	-225.818	-519.376	-588.535
	85.85	-0.023	0.0121	-0.2713	-0.6523	-0.3901		85.85	-3.6924	-39.7445	-33.8125	-218.422	-509.189	-586.744
	85.9	0.0059734	-0.0093288	-0.2691	-0.63	-0.3852		85.9	-0.5187	-46.1092	-39.2867	-213.281	-498.988	-584.359
	85.95	0.0184	-0.0376	-0.2629	-0.6165	-0.3969		85.95	2.1184	-51.3896	-54.5526	-210.372	-496.696	-578.345
	86	0.0164	-0.0555	-0.2526	-0.606	-0.4068		86	9.5439	-51.2336	-70.6987	-205.483	-502.822	-570.415
	86.05	0.0094413	-0.0534	-0.2384	-0.584	-0.3966		86.05	19.0966	-45.7603	-79.3227	-200.938	-510.244	-566.707
	86.1	-0.003465	-0.0369	-0.2256	-0.563	-0.3697		86.1	20.3597	-41.949	-75.0794	-203.525	-509.696	-569.594
	86.15	-0.0221	-0.0198	-0.2239	-0.5612	-0.3492		86.15	12.5733	-42.3172	-60.9205	-211.547	-502.07	-572.903
	86.2	-0.0382	-0.0173	-0.2356	-0.5748	-0.3469		86.2	6.4612	-43.1395	-51.247	-218.182	-497.484	-572.577
	86.25	-0.0416	-0.0288	-0.2502	-0.5825	-0.3524		86.25	8.4172	-44.8525	-56.6636	-222.119	-498.975	-574.4
	86.3	-0.024	-0.0337	-0.2548	-0.5763	-0.3573		86.3	13.1716	-46.4634	-70.43	-221.949	-501.434	-581.177
	86.35	0.0029841	-0.0248	-0.2511	-0.5713	-0.3635		86.35	14.3522	-44.9007	-79.2345	-215.623	-501.669	-586.452
	86.4	0.0128	-0.0164	-0.255	-0.574	-0.3732		86.4	9.9811	-44.3084	-79.8576	-208.023	-500.115	-587.775
	86.45	0.0028082	-0.0161	-0.271	-0.5783	-0.3807		86.45	2.3204	-46.9953	-77.8455	-203.857	-500.661	-588.186
	86.5	-0.0022887	-0.0255	-0.2782	-0.5896	-0.3811		86.5	-1.9971	-46.4306	-76.7571	-203.315	-507.761	-586.23
	86.55	0.0106	-0.0428	-0.2619	-0.6073	-0.3834		86.55	-0.8777	-40.4758	-76.7273	-208.581	-518.059	-580.539
	86.6	0.0211	-0.0526	-0.2457	-0.6112	-0.3898		86.6	0.6097	-36.5721	-77.0296	-215.398	-522.011	-576.423
	86.65	0.008988	-0.0478	-0.2561	-0.5976	-0.3848		86.65	-2.0023	-38.4323	-76.4562	-213.27	-517.164	-575.448
	86.7	-0.0127	-0.0403	-0.275	-0.5833	-0.3688		86.7	-7.648	-43.3994	-73.3034	-205.053	-509.91	-570.846
	86.75	-0.0188	-0.0362	-0.2701	-0.5718	-0.3655		86.75	-11.0275	-48.6122	-67.6669	-200.198	-504.147	-561.675
	86.8	-0.006561	-0.0263	-0.2456	-0.5605	-0.3833		86.8	-11.1615	-50.6475	-62.8985	-198.695	-498.671	-558.546
	86.85	0.0066238	-0.0070912	-0.2289	-0.5641	-0.4048		86.85	-11.6949	-48.2718	-60.6284	-201.165	-494.426	-566.992
	86.9	0.0102	0.0042533	-0.2344	-0.5893	-0.4106		86.9	-14.0457	-43.2732	-59.3369	-211.729	-493.386	-575.308
	86.95	0.0071757	-0.007101	-0.2546	-0.6126	-0.3979		86.95	-15.728	-38.889	-59.126	-224.041	-495.04	-572.746
	87	-0.0033161	-0.0283	-0.2681	-0.6138	-0.3799		87	-11.4704	-39.3569	-60.7983	-226.012	-497.207	-564.654
	87.05	-0.0167	-0.038	-0.2643	-0.598	-0.3714		87.05	-2.4052	-44.9823	-62.1282	-218.136	-498.07	-558.656
	87.1	-0.0132	-0.0363	-0.2542	-0.5733	-0.3752		87.1	3.0281	-53.2666	-60.1536	-213.126	-498.255	-556.25
	87.15	0.0061954	-0.0417	-0.2458	-0.5459	-0.3776		87.15	2.1425	-62.1691	-56.8626	-218.007	-498.323	-559.296
	87.2	0.013	-0.0594	-0.2375	-0.5326	-0.3626		87.2	0.0585	-68.783	-57.104	-226.202	-495.385	-566.626
	87.25	-0.0033272	-0.0736	-0.2381	-0.5446	-0.3351		87.25	-0.6823	-70.6278	-59.4819	-227.04	-490.222	-571.391
	87.3	-0.0193	-0.0718	-0.2538	-0.5759	-0.3186		87.3	-4.3893	-69.6753	-59.9422	-220.119	-490.658	-570.552
	87.35	-0.0073128	-0.0576	-0.2663	-0.6062	-0.3308		87.35	-12.302	-68.8361	-59.8847	-214.7	-500.111	-567.228
	87.4	0.0268	-0.0391	-0.2609	-0.6118	-0.3669		87.4	-16.9139	-65.805	-61.6254	-213.11	-513.336	-562.595
	87.45	0.0454	-0.0225	-0.2532	-0.5897	-0.4031		87.45	-13.2244	-58.7029	-62.4167	-210.385	-523.721	-556.409
	87.5	0.03	-0.0165	-0.2632	-0.5646	-0.4192		87.5	-6.2619	-53.8373	-58.6046	-207.477	-526.926	-552.656
	87.55	0.0090526	-0.0184	-0.2863	-0.5613	-0.4164		87.55	-1.395	-53.8804	-52.0115	-209.989	-522.194	-553.076
	87.6	0.0104	-0.0173	-0.3045	-0.58	-0.3999		87.6	2.6967	-50.7033	-47.089	-218.715	-514.136	-553.636
	87.65	0.0183	-0.0199	-0.3014	-0.6012	-0.3715		87.65	7.0186	-42.3717	-45.4383	-225.416	-509.007	-555.262
	87.7	0.0089252	-0.0325	-0.2777	-0.607	-0.3487		87.7	7.6839	-37.819	-43.4228	-224.788	-506.931	-564.1
	87.75	-0.0049636	-0.0393	-0.2516	-0.5969	-0.3555		87.75	2.9124	-40.75	-37.4736	-221.16	-504.743	-577.735
	87.8	-0.0032402	-0.0368	-0.2376	-0.5817	-0.3831		87.8	-5.357	-44.7506	-30.135	-216.886	-504.811	-586.234
	87.85	0.01	-0.0425	-0.2366	-0.5669	-0.3914		87.85	-12.7861	-44.3562	-27.403	-211.631	-507.787	-584.743
	87.9	0.0258	-0.0594	-0.2433	-0.5566	-0.3639		87.9	-14.2316	-40.3928	-32.799	-209.359	-508.512	-576.029
	87.95	0.0402	-0.0693	-0.2493	-0.5603	-0.33		87.95	-13.0663	-35.5474	-41.2865	-214.928	-505.09	-564.718
	88	0.0422	-0.0598	-0.2508	-0.5742	-0.3227		88	-12.355	-31.8306	-43.9158	-226.827	-500.37	-554.62
	88.05	0.0255	-0.0461	-0.2526	-0.5781	-0.3427		88.05	-6.5975	-30.8874	-40.4096	-235.971	-500.808	-547.573
	88.1	0.0056244	-0.0522	-0.2545	-0.5728	-0.3641		88.1	2.9075	-34.7667	-37.9351	-237.684	-509.478	-541.924
	88.15	-0.0041101	-0.0714	-0.2551	-0.5759	-0.3634		88.15	7.4629	-42.8266	-39.3078	-236.462	-517.662	-539.292
	88.2	-0.0053767	-0.0755	-0.2671	-0.5822	-0.3492		88.2	2.7162	-47.7004	-40.9581	-234.195	-515.949	-544.836
	88.25	0.001543	-0.0615	-0.2997	-0.5798	-0.3481		88.25	-8.2514	-44.2954	-41.0451	-229.073	-507.553	-556.537
	88.3	0.0164	-0.0499	-0.3285	-0.578	-0.3649		88.3	-16.1854	-36.989	-41.8651	-223.516	-503.001	-565.868
	88.35	0.0284	-0.0408	-0.3207	-0.5837	-0.3793		88.35	-13.5083	-32.6623	-43.0795	-223.307	-505.707	-568.42
	88.4	0.0249	-0.0277	-0.2839	-0.5916	-0.3798		88.4	-1.767	-34.7114	-42.75	-229.318	-511.436	-565.411
	88.45	0.0105	-0.0297	-0.2532	-0.5994	-0.3758		88.45	9.6887	-39.1853	-42.6459	-233.501	-518.005	-558.197
	88.5	0.0023129	-0.0568	-0.2461	-0.5985	-0.3742		88.5	12.1396	-40.4534	-42.7735	-228.85	-525.153	-550.175
	88.55	0.0039908	-0.0847	-0.2513	-0.5799	-0.3722		88.55	4.8947	-40.23	-39.1646	-218.004	-530.432	-548.681
	88.6	0.00052838	-0.0852	-0.2489	-0.5544	-0.3634		88.6	-3.8806	-43.379	-31.7561	-210.747	-530.655	-555.909
	88.65	-0.0151	-0.0595	-0.2393	-0.5467	-0.3504		88.65	-6.9244	-50.4858	-25.4165	-212.605	-524.969	-565.818
	88.7	-0.02	-0.0377	-0.2353	-0.5707	-0.3457		88.7	-5.7422	-55.1799	-24.9737	-216.647	-516.889	-572.362
	88.75	0.004703	-0.0378	-0.234	-0.6081	-0.3449		88.75	-3.9797	-52.0607	-33.0086	-215.345	-511.501	-573.702
	88.8	0.0355	-0.0454	-0.2305	-0.6233	-0.3327		88.8	-4.9478	-43.815	-44.942	-209.231	-509.537	-570.507
	88.85	0.0446	-0.048	-0.2384	-0.6057	-0.3222		88.85	-10.453	-35.82	-51.9042	-202.23	-507.038	-563.551
	88.9	0.0436	-0.0495	-0.265	-0.5746	-0.3329		88.9	-15.0589	-33.6404	-51.3559	-199.122	-502.376	-554.561
	88.95	0.0497	-0.0453	-0.2855	-0.5468	-0.3503		88.95	-13.6516	-36.4076	-47.2362	-201.407	-499.122	-548.899
	89	0.0467	-0.0352	-0.2745	-0.5306	-0.357		89	-8.6084	-34.7981	-44.2703	-205.964	-500.113	-550.552
	89.05	0.0182	-0.0356	-0.2435	-0.5397	-0.3609		89.05	-4.3903	-28.5275	-43.5921	-208.792	-505.296	-556.682
	89.1	-0.0089783	-0.0446	-0.223	-0.5789	-0.3662		89.1	-3.2028	-26.5421	-42.5052	-209.187	-511.822	-561.513
	89.15	-0.0053839	-0.0425	-0.2211	-0.6227	-0.3655		89.15	-3.9045	-29.4627	-40.6937	-209.891	-512.632	-559.797
	89.2	0.0122	-0.0282	-0.2282	-0.6423	-0.3659		89.2	-4.6264	-29.8969	-40.9704	-210.492	-506.388	-550.528
	89.25	0.0201	-0.0173	-0.2442	-0.6362	-0.3731		89.25	-5.2957	-26.7874	-44.262	-210.082	-501.441	-539.957
	89.3	0.0281	-0.0148	-0.27	-0.6121	-0.3702		89.3	-6.1004	-26.3011	-49.7001	-210.331	-503.131	-534.734
	89.35	0.0404	-0.0155	-0.2879	-0.5787	-0.3563		89.35	-6.5242	-28.5302	-57.5955	-208.661	-507.031	-537.292
	89.4	0.0417	-0.0147	-0.2831	-0.5527	-0.3571		89.4	-4.5936	-29.2674	-66.6429	-203.687	-506.564	-545.288
	89.45	0.0344	-0.0059873	-0.2699	-0.5452	-0.3755		89.45	1.1154	-29.618	-70.1367	-201.18	-502.376	-550.451
	89.5	0.0288	0.0067373	-0.2624	-0.5535	-0.386		89.5	7.0259	-30.9252	-62.4676	-206.797	-500.311	-546.94
	89.55	0.0166	0.007991	-0.2527	-0.5699	-0.3771		89.55	9.0582	-30.5951	-49.0015	-218.315	-503.413	-539.443
	89.6	-0.0035164	-0.0022207	-0.2435	-0.5915	-0.3636		89.6	9.417	-28.3123	-40.3351	-225.819	-511.766	-537.289
	89.65	-0.0082939	-0.0105	-0.2507	-0.6099	-0.3579		89.65	9.7298	-27.6141	-39.3829	-224.87	-521.15	-540.704
	89.7	0.015	-0.0131	-0.2704	-0.6111	-0.3574		89.7	5.3881	-30.0066	-41.0665	-222.616	-525.061	-541.431
	89.75	0.0415	-0.017	-0.2833	-0.592	-0.3568		89.75	-4.9405	-34.8713	-41.5267	-227.219	-524.122	-538.948
	89.8	0.0422	-0.0276	-0.2801	-0.5601	-0.3559		89.8	-15.4158	-40.2264	-41.9291	-236.044	-522.77	-541.291
	89.85	0.0184	-0.0415	-0.2615	-0.5389	-0.3535		89.85	-19.702	-41.2544	-42.639	-238.277	-520.47	-550.295
	89.9	-0.0052665	-0.0579	-0.2389	-0.5534	-0.3512		89.9	-13.5258	-37.8396	-42.0429	-231.713	-514.649	-557.897
	89.95	-0.0053947	-0.0766	-0.2351	-0.5877	-0.3582		89.95	-1.4021	-38.5678	-41.0883	-223.479	-507.445	-556.143
	90	0.0186	-0.0822	-0.2576	-0.6026	-0.3715		90	4.2512	-46.438	-41.6737	-218.566	-505.175	-548.547
	90.05	0.044	-0.063	-0.2876	-0.5884	-0.3724		90.05	0.1668	-50.8805	-43.5366	-216.668	-510.162	-546.559
	90.1	0.0505	-0.0346	-0.3029	-0.5651	-0.3589		90.1	-5.5735	-45.1122	-43.8078	-213.678	-517.766	-552.037
	90.15	0.0418	-0.0228	-0.2946	-0.549	-0.3525		90.15	-6.9771	-39.8628	-40.6367	-210.602	-521.759	-558.418
	90.2	0.0322	-0.0302	-0.2703	-0.5406	-0.3639		90.2	-4.6535	-45.1165	-38.0721	-212.917	-519.749	-563.265
	90.25	0.0269	-0.0356	-0.2459	-0.5407	-0.3827		90.25	-2.2466	-53.1604	-40.1906	-219.426	-513.017	-565.623
	90.3	0.0295	-0.0283	-0.2356	-0.5571	-0.3971		90.3	-3.9708	-53.2634	-43.4456	-225.936	-504.172	-563.941
	90.35	0.0445	-0.0209	-0.2488	-0.5878	-0.3965		90.35	-12.1033	-48.1294	-43.1862	-228.838	-500.813	-559.306
	90.4	0.0591	-0.0253	-0.2735	-0.612	-0.3746		90.4	-22.353	-47.6377	-41.9136	-224.565	-507.027	-555.183
	90.45	0.0522	-0.0399	-0.2835	-0.6154	-0.3479		90.45	-25.1313	-53.726	-41.6452	-212.902	-510.065	-553.743
	90.5	0.0323	-0.054	-0.2728	-0.6055	-0.3416		90.5	-19.1016	-57.784	-39.5285	-200.348	-498.493	-553.176
	90.55	0.0292	-0.0548	-0.2591	-0.589	-0.3571		90.55	-14.0933	-53.0207	-37.9198	-198.752	-479.356	-551.011
	90.6	0.0402	-0.0445	-0.2593	-0.5673	-0.3747		90.6	-13.4924	-43.5789	-41.7861	-209.155	-466.843	-547.412
	90.65	0.0383	-0.0388	-0.2729	-0.5486	-0.3796		90.65	-12.3075	-37.1353	-47.7354	-220.557	-468.93	-544.81
	90.7	0.0267	-0.0331	-0.2815	-0.5417	-0.3773		90.7	-11.8346	-33.7874	-47.2331	-224.945	-481.157	-545.718
	90.75	0.027	-0.0144	-0.2744	-0.5478	-0.3801		90.75	-15.55	-28.7747	-39.049	-219.523	-493.665	-549.518
	90.8	0.0319	0.0029548	-0.2616	-0.5609	-0.3802		90.8	-20.2348	-23.5903	-33.2501	-209.78	-504.21	-553.434
	90.85	0.0247	-0.0011732	-0.2529	-0.5753	-0.3687		90.85	-21.2036	-27.3786	-37.4052	-203.654	-513.352	-553.283
	90.9	0.0101	-0.0243	-0.2467	-0.5846	-0.356		90.9	-18.2826	-43.4221	-47.1638	-203.09	-514.911	-546.531
	90.95	-0.0028432	-0.0514	-0.2453	-0.5821	-0.3529		90.95	-13.7268	-60.9824	-53.7415	-207.489	-505.107	-537.599
	91	-0.0068134	-0.0711	-0.2513	-0.5656	-0.3581		91	-8.6054	-65.2769	-50.598	-212.874	-493.751	-535.383
	91.05	0.0040257	-0.0759	-0.2567	-0.5401	-0.3653		91.05	-3.8122	-54.0728	-41.7214	-215.66	-490.28	-543.907
	91.1	0.0213	-0.0607	-0.253	-0.5219	-0.3701		91.1	-1.0058	-40.8849	-38.5465	-217.344	-492.285	-554.78
	91.15	0.0328	-0.0309	-0.2437	-0.5234	-0.3715		91.15	-0.6513	-37.9155	-43.3078	-218.754	-495	-556.956
	91.2	0.04	-0.0004227	-0.2403	-0.5413	-0.3678		91.2	-1.0468	-43.5909	-49.4094	-216.938	-496.538	-551.131
	91.25	0.0432	0.018	-0.2475	-0.5698	-0.3604		91.25	-1.9848	-50.035	-54.0758	-210.655	-497.687	-544.896
	91.3	0.0335	0.0193	-0.2556	-0.6011	-0.3547		91.3	-4.2604	-53.3008	-57.6452	-206.939	-498.319	-540.63
	91.35	0.018	0.0111	-0.2529	-0.6176	-0.3566		91.35	-6.3664	-53.3152	-56.7912	-212.132	-496.572	-535.092
	91.4	0.0175	0.0058877	-0.2428	-0.6117	-0.3664		91.4	-7.677	-51.0945	-51.322	-220.151	-496.087	-528.256
	91.45	0.0319	0.0006965	-0.2404	-0.6049	-0.3724		91.45	-7.2218	-49.6796	-48.1534	-221.249	-500.444	-525.891
	91.5	0.0423	-0.0184	-0.2508	-0.6155	-0.3695		91.5	-1.8903	-52.3854	-48.4005	-215.067	-504.606	-533.78
	91.55	0.0435	-0.0409	-0.2636	-0.6231	-0.3683		91.55	4.8076	-58.2469	-44.9969	-208.939	-504.354	-550.57
	91.6	0.0403	-0.0433	-0.27	-0.6028	-0.3698		91.6	5.3454	-62.4503	-37.5431	-207.989	-502.598	-563.002
	91.65	0.0292	-0.0293	-0.2716	-0.5619	-0.3677		91.65	1.4457	-61.7603	-31.8631	-211.635	-501.867	-558.686
	91.7	0.0090274	-0.0194	-0.2761	-0.5283	-0.3622		91.7	-0.3548	-57.3188	-28.869	-217.171	-498.264	-545.9
	91.75	-0.0073768	-0.0246	-0.2849	-0.5279	-0.3581		91.75	0.2106	-53.105	-28.788	-221.34	-489.329	-540.065
	91.8	-0.0035209	-0.0406	-0.2895	-0.5616	-0.363		91.8	0.7429	-52.5335	-35.0937	-223.237	-482.895	-541.486
	91.85	0.0187	-0.0475	-0.2849	-0.5922	-0.3779		91.85	0.9843	-54.8427	-46.3819	-225.51	-487.292	-543.348
	91.9	0.0307	-0.0304	-0.272	-0.5829	-0.391		91.9	0.5589	-54.7985	-54.5305	-228.09	-498.894	-544.566
	91.95	0.0174	-0.0078825	-0.2498	-0.552	-0.3924		91.95	-1.0676	-48.2892	-54.2775	-227.889	-507.779	-545.624
	92	0.0053142	-0.0072332	-0.2273	-0.5452	-0.3844		92	-2.5853	-38.2388	-50.2474	-223.361	-510.982	-545.122
	92.05	0.0161	-0.0196	-0.2197	-0.5627	-0.3776		92.05	-0.717	-32.2946	-51.2892	-216.618	-512.973	-544.388
	92.1	0.0341	-0.0146	-0.2253	-0.5767	-0.3793		92.1	3.4308	-33.1056	-57.5113	-211.055	-514.095	-546.544
	92.15	0.0379	0.0103	-0.2282	-0.5857	-0.3793		92.15	1.3333	-35.6352	-61.1314	-209.296	-510.131	-548.606
	92.2	0.0224	0.0263	-0.2246	-0.6009	-0.3622		92.2	-8.4965	-37.5481	-59.3993	-215.152	-503.553	-544.497
	92.25	-0.00082935	0.0144	-0.2239	-0.6098	-0.3346		92.25	-13.5975	-40.0975	-56.7026	-225.776	-499.656	-537.381
	92.3	-0.0076854	-0.0086707	-0.2281	-0.591	-0.3207		92.3	-7.1302	-39.6613	-58.0097	-230.825	-498.692	-538.493
	92.35	0.0109	-0.0191	-0.2318	-0.5604	-0.3302		92.35	1.0609	-33.4603	-63.4835	-230.163	-500.789	-550.16
	92.4	0.029	-0.0217	-0.2402	-0.5502	-0.352		92.4	-1.1577	-25.3037	-67.1087	-226.98	-504.734	-561.702
	92.45	0.0247	-0.0396	-0.2674	-0.5587	-0.3748		92.45	-12.2774	-20.3826	-63.8174	-215.537	-504.988	-566.235
	92.5	0.0124	-0.0669	-0.3089	-0.5631	-0.3868		92.5	-20.3012	-24.0924	-56.2613	-200.314	-498.436	-566.708
	92.55	0.0099286	-0.0714	-0.3315	-0.5592	-0.3789		92.55	-19.977	-37.44	-52.6122	-196.523	-488.648	-565.078
	92.6	0.0128	-0.0504	-0.3119	-0.5539	-0.364		92.6	-15.2019	-50.7355	-57.6527	-205.671	-480.788	-559.605
	92.65	0.0085581	-0.0271	-0.2693	-0.546	-0.3614		92.65	-11.2865	-54.2228	-65.5063	-217.118	-477.86	-552.348
	92.7	-0.00069361	-0.0103	-0.2347	-0.5402	-0.3692		92.7	-11.6263	-50.3086	-68.9264	-223.307	-481.852	-548.17
	92.75	0.004022	-0.0042916	-0.2192	-0.5497	-0.3789		92.75	-12.5657	-48.9799	-70.4251	-222.544	-492.861	-548.521
	92.8	0.0297	-0.0132	-0.2185	-0.5656	-0.3918		92.8	-7.9534	-54.0712	-74.3781	-218.924	-505.305	-551.372
	92.85	0.0577	-0.0292	-0.2221	-0.5661	-0.4062		92.85	0.9522	-58.0916	-77.5399	-220.879	-512.314	-554.562
	92.9	0.0706	-0.0401	-0.2273	-0.5543	-0.4059		92.9	5.5339	-52.7872	-73.8644	-229.794	-512.151	-555.346
	92.95	0.068	-0.0417	-0.2416	-0.5494	-0.3782		92.95	0.6559	-42.8873	-66.0595	-237.026	-506.563	-553.528
	93	0.0524	-0.0427	-0.2661	-0.5555	-0.3385		93	-6.6944	-40.3399	-62.4101	-237.313	-499.265	-555.565
	93.05	0.0251	-0.0487	-0.2878	-0.5642	-0.3199		93.05	-7.5768	-46.0548	-62.9696	-236.739	-496.834	-562.343
	93.1	-0.0038847	-0.0515	-0.2929	-0.57	-0.3394		93.1	0.4998	-51.2458	-60.4369	-240.958	-501.467	-563.147
	93.15	-0.0155	-0.0453	-0.2846	-0.5689	-0.3843		93.15	13.7892	-52.208	-54.1387	-243.65	-506.223	-554.997
	93.2	0.0015132	-0.0374	-0.2768	-0.5611	-0.4193		93.2	22.5038	-51.4453	-50.5588	-239.524	-506.045	-551.36
	93.25	0.0309	-0.0337	-0.2786	-0.5575	-0.4175		93.25	19.9893	-52.3732	-50.5153	-237.643	-502.022	-561.37
	93.3	0.0451	-0.0263	-0.294	-0.5662	-0.3892		93.3	11.7322	-56.1556	-50.0792	-244.759	-496.624	-574.765
	93.35	0.0423	-0.006197	-0.3138	-0.5783	-0.3607		93.35	7.026	-58.5273	-47.8554	-250.504	-493.555	-574.985
	93.4	0.0355	0.0194	-0.3139	-0.5756	-0.3424		93.4	4.9726	-56.3673	-44.2781	-243.98	-495.077	-560.267
	93.45	0.0212	0.0304	-0.2871	-0.5569	-0.3338		93.45	1.933	-52.9043	-41.1837	-231.937	-500.565	-544.908
	93.5	-0.0033691	0.0221	-0.2577	-0.5481	-0.3407		93.5	2.1125	-49.1161	-40.2518	-227.465	-509.853	-541.517
	93.55	-0.0242	0.0116	-0.248	-0.5607	-0.3619		93.55	5.7511	-40.5375	-42.9798	-230.039	-519.414	-550.906
	93.6	-0.027	0.0070489	-0.2488	-0.5691	-0.3731		93.6	5.8348	-29.8341	-52.2409	-231.853	-521.773	-565.889
	93.65	-0.0086944	-0.0034774	-0.2441	-0.554	-0.3609		93.65	2.1477	-28.7415	-64.3258	-231.666	-515.748	-578.355
	93.7	0.0179	-0.0232	-0.2435	-0.5342	-0.3455		93.7	-1.5264	-39.6528	-69.1946	-230.077	-507.405	-585.174
	93.75	0.0314	-0.0365	-0.2584	-0.5352	-0.3476		93.75	-5.552	-51.2123	-65.0695	-227.13	-500.451	-585.531
	93.8	0.0268	-0.0366	-0.2766	-0.5466	-0.3724		93.8	-7.5692	-52.0049	-58.7662	-227.684	-494.948	-577.986
	93.85	0.0204	-0.0303	-0.2836	-0.5459	-0.4113		93.85	-3.2973	-40.841	-54.4249	-233.184	-490.269	-566.218
	93.9	0.0226	-0.0153	-0.2859	-0.5349	-0.4377		93.9	2.6543	-27.0663	-53.2537	-236.929	-487.412	-558.287
	93.95	0.0229	0.0092307	-0.2917	-0.5256	-0.4329		93.95	2.4829	-21.4862	-56.7434	-235.28	-489.418	-559.118
	94	0.0098417	0.0242	-0.2887	-0.5238	-0.4125		94	-1.6327	-26.1567	-61.4383	-231.418	-494.718	-568.798
	94.05	-0.0083043	0.0159	-0.2674	-0.5304	-0.3981		94.05	-5.3298	-34.8808	-61.7711	-229.743	-498.633	-581.453
	94.1	-0.0136	-0.0049763	-0.2438	-0.541	-0.3881		94.1	-11.3245	-41.4888	-61.001	-229.409	-500.184	-586.712
	94.15	-0.0012453	-0.0249	-0.2402	-0.5437	-0.3726		94.15	-20.5442	-43.827	-67.7224	-223.971	-501.015	-580.634
	94.2	0.0222	-0.0426	-0.2559	-0.5334	-0.3546		94.2	-27.5738	-41.2833	-81.0892	-213.408	-502.744	-570.5
	94.25	0.0424	-0.0572	-0.275	-0.5274	-0.3457		94.25	-28.1465	-34.709	-88.3009	-205.697	-504.243	-564.353
	94.3	0.0368	-0.0614	-0.2827	-0.5403	-0.351		94.3	-24.0974	-29.8828	-81.5722	-203.9	-501.972	-562.573
	94.35	0.0061814	-0.0533	-0.2731	-0.5473	-0.3661		94.35	-20.5993	-33.6525	-69.0242	-206.974	-495.583	-562.415
	94.4	-0.0204	-0.0406	-0.2574	-0.5287	-0.3831		94.4	-18.5462	-42.6996	-61.1038	-216.86	-489.363	-562.622
	94.45	-0.0237	-0.0342	-0.2514	-0.5097	-0.3921		94.45	-15.217	-46.0117	-58.8177	-230.97	-486.484	-559.498
	94.5	0.00030307	-0.0346	-0.2558	-0.5115	-0.3881		94.5	-11.8755	-41.3739	-58.6419	-239.797	-485.627	-550.459
	94.55	0.0374	-0.0297	-0.267	-0.5245	-0.379		94.55	-10.9918	-38.1512	-55.2451	-240	-484.685	-543.022
	94.6	0.0605	-0.0208	-0.2837	-0.5406	-0.3769		94.6	-9.4209	-42.8166	-45.115	-235.09	-485.693	-545.894
	94.65	0.0605	-0.021	-0.2898	-0.5599	-0.382		94.65	-5.1416	-50.9135	-34.9839	-228.094	-490.113	-554.398
	94.7	0.0446	-0.0256	-0.2709	-0.5724	-0.3834		94.7	-3.7446	-52.4148	-32.961	-221.991	-494.096	-556.69
	94.75	0.0187	-0.0213	-0.2515	-0.5656	-0.3788		94.75	-8.7597	-44.0193	-35.3179	-218.885	-497.875	-550.855
	94.8	-0.0044051	-0.0163	-0.2615	-0.545	-0.3716		94.8	-13.3751	-36.1131	-34.4629	-218.045	-505.954	-546.074
	94.85	-0.0048556	-0.0249	-0.2841	-0.5272	-0.3617		94.85	-11.7406	-37.2202	-31.1405	-217.694	-513.22	-549.322
	94.9	0.0189	-0.0398	-0.2869	-0.5178	-0.3559		94.9	-8.8293	-41.1776	-32.1259	-218.04	-511.634	-558.232
	94.95	0.0403	-0.0421	-0.2701	-0.5152	-0.3552		94.95	-9.5603	-40.7008	-39.5277	-221.521	-505.156	-568.2
	95	0.0384	-0.0292	-0.2577	-0.5215	-0.3487		95	-10.8771	-40.9973	-46.8464	-229.849	-500.394	-578.493
	95.05	0.0227	-0.0172	-0.2638	-0.5319	-0.3464		95.05	-9.2792	-48.5933	-47.1691	-239.069	-497.746	-588.638
	95.1	0.0121	-0.0142	-0.2773	-0.5333	-0.3629		95.1	-7.4646	-57.7119	-41.5427	-240.739	-497.804	-593.791
	95.15	0.0087792	-0.0179	-0.2745	-0.5271	-0.3822		95.15	-5.9049	-60.3193	-37.2977	-234.337	-501.714	-589.395
	95.2	0.0051758	-0.0281	-0.2515	-0.5277	-0.3902		95.2	-1.7119	-56.8408	-40.3668	-228.068	-507.878	-579.695
	95.25	0.0044022	-0.0367	-0.2332	-0.5313	-0.3946		95.25	1.284	-52.9184	-48.6356	-226.413	-512.986	-573.181
	95.3	0.0103	-0.0287	-0.2347	-0.5252	-0.4009		95.3	-2.141	-55.0349	-52.3437	-225.965	-514.038	-572.728
	95.35	0.02	-0.0072299	-0.2477	-0.5178	-0.4065		95.35	-9.0392	-62.7898	-45.5914	-222.648	-509.223	-576.816
	95.4	0.0317	0.0031628	-0.2615	-0.5229	-0.4058		95.4	-10.3129	-64.569	-35.4501	-219.138	-501.041	-582.948
	95.45	0.0388	-0.0158	-0.2691	-0.5361	-0.3909		95.45	-4.2728	-51.8012	-32.7589	-218.643	-496.251	-586.971
	95.5	0.0329	-0.0496	-0.2677	-0.5453	-0.3605		95.5	-0.2902	-34.659	-39.0001	-220.191	-495.925	-586.508
	95.55	0.0192	-0.0617	-0.263	-0.546	-0.3272		95.55	-0.59	-29.9469	-46.3701	-220.797	-493.972	-583.01
	95.6	0.0094237	-0.0452	-0.2594	-0.5405	-0.3095		95.6	0.5112	-39.9676	-48.6348	-217.878	-488.65	-577.733
	95.65	0.0078797	-0.0312	-0.2579	-0.5289	-0.3212		95.65	1.5243	-54.0182	-48.6968	-214.166	-485.079	-572.472
	95.7	0.0101	-0.0317	-0.2635	-0.5096	-0.3596		95.7	-4.2408	-59.7338	-51.0231	-210.537	-486.272	-570.677
	95.75	0.011	-0.0245	-0.274	-0.4921	-0.3997		95.75	-16.5292	-52.8175	-53.0037	-205.16	-490.264	-571.933
	95.8	0.0168	-0.0026468	-0.2769	-0.498	-0.4145		95.8	-26.0157	-41.4599	-51.5231	-205.821	-495.088	-570.632
	95.85	0.0335	0.0075817	-0.2666	-0.5316	-0.4031		95.85	-27.285	-35.3653	-50.2281	-216.493	-501.21	-563.103
	95.9	0.0465	-0.013	-0.2478	-0.5654	-0.3867		95.9	-22.2608	-36.9193	-52.6394	-226.122	-505.851	-553.136
	95.95	0.0362	-0.0424	-0.2282	-0.5718	-0.3766		95.95	-14.3701	-45.2241	-57.1761	-225.74	-505.448	-548.092
	96	0.0073945	-0.0476	-0.219	-0.5564	-0.3744		96	-9.7587	-53.9404	-60.5405	-219.546	-503.659	-550.393
	96.05	-0.0178	-0.0359	-0.2276	-0.5417	-0.3885		96.05	-10.7215	-54.695	-58.6107	-215.576	-504.018	-555.754
	96.1	-0.0258	-0.032	-0.2423	-0.5336	-0.4119		96.1	-13.0067	-47.8974	-49.3901	-214.348	-503.641	-556.463
	96.15	-0.0164	-0.0274	-0.2456	-0.5266	-0.4127		96.15	-13.5766	-40.9851	-38.6891	-211.986	-503.174	-549.68
	96.2	0.0011446	-0.0102	-0.2405	-0.5216	-0.3816		96.2	-10.1392	-38.2275	-34.5994	-208.044	-508.25	-542.617
	96.25	0.0153	0.00072754	-0.2392	-0.5201	-0.3495		96.25	-3.3901	-37.1266	-39.6936	-206.432	-517.463	-541.83
	96.3	0.021	-0.0102	-0.248	-0.5195	-0.3423		96.3	1.6822	-36.6377	-49.4325	-210.445	-520.791	-546.28
	96.35	0.023	-0.035	-0.2649	-0.5223	-0.351		96.35	3.822	-40.3832	-53.6952	-215.783	-515.322	-552.999
	96.4	0.024	-0.0587	-0.2788	-0.5276	-0.3552		96.4	7.7579	-47.3402	-48.5138	-217.51	-509.43	-559.863
	96.45	0.0169	-0.0668	-0.2834	-0.5256	-0.3515		96.45	13.8097	-51.6022	-44.269	-219.175	-508.437	-565.772
	96.5	0.00083694	-0.0505	-0.2823	-0.5093	-0.3503		96.5	11.4866	-50.6399	-52.0533	-224.865	-509.859	-570.465
	96.55	-0.0057409	-0.023	-0.2774	-0.4912	-0.3573		96.55	-2.5603	-47.45	-67.3159	-231.821	-510.659	-571.935
	96.6	0.0102	-0.0075679	-0.2648	-0.4987	-0.3613		96.6	-14.3107	-44.2055	-77.2172	-234.184	-510.635	-567.964
	96.65	0.0337	-0.0079131	-0.2398	-0.5327	-0.3529		96.65	-13.0621	-39.0582	-74.9325	-231.699	-510.857	-560.783
	96.7	0.0418	-0.0105	-0.2154	-0.5553	-0.3465		96.7	-5.2244	-33.1012	-63.7104	-230.696	-510.469	-556.251
	96.75	0.0301	-0.0062327	-0.2148	-0.5426	-0.357		96.75	-1.4901	-32.3852	-53.0247	-234.278	-508.803	-557.099
	96.8	0.0143	-0.0024318	-0.2307	-0.5136	-0.3675		96.8	-0.7736	-39.9166	-48.5017	-237.399	-504.798	-559.826
	96.85	0.0139	-0.0112	-0.232	-0.4984	-0.3576		96.85	3.1788	-49.4092	-48.9133	-232.718	-495.973	-559.077
	96.9	0.0288	-0.0265	-0.2114	-0.5034	-0.3399		96.9	10.8643	-52.2198	-52.7962	-220.932	-487.6	-553.582
	96.95	0.0352	-0.0298	-0.1923	-0.5129	-0.3366		96.95	17.0596	-47.8455	-58.2076	-212.276	-492.625	-545.691
	97	0.0167	-0.0175	-0.1887	-0.5167	-0.3475		97	14.4937	-39.373	-60.5966	-210.915	-512.096	-535.749
	97.05	-0.0117	-0.0055388	-0.1927	-0.524	-0.3582		97.05	5.6277	-31.0549	-57.5784	-212.675	-529.208	-527.029
	97.1	-0.0236	-0.0074932	-0.203	-0.5429	-0.3648		97.1	3.3682	-28.9704	-52.5867	-218.217	-530.459	-530.187
	97.15	-0.0101	-0.0188	-0.229	-0.5607	-0.3719		97.15	11.6289	-33.413	-50.805	-227.626	-518.58	-548.048
	97.2	0.0133	-0.0271	-0.2632	-0.5616	-0.3747		97.2	19.6028	-39.1068	-52.1218	-234.705	-502.835	-567.625
	97.25	0.021	-0.0257	-0.282	-0.5489	-0.3681		97.25	18.224	-40.4983	-53.9823	-235.359	-492.564	-576.151
	97.3	0.008325	-0.0202	-0.2789	-0.5386	-0.3545		97.3	9.3331	-33.7202	-57.3939	-229.905	-492.746	-571.699
	97.35	-0.0055947	-0.0213	-0.2729	-0.531	-0.3366		97.35	0.1779	-21.733	-60.1959	-222.394	-499.786	-559.808
	97.4	-0.0089961	-0.0313	-0.2771	-0.5132	-0.3227		97.4	-2.5897	-15.4752	-56.7886	-219.105	-506.876	-547.767
	97.45	-0.011	-0.0457	-0.2821	-0.4871	-0.3199		97.45	2.51	-22.5056	-50.1667	-221.003	-507.561	-538.3
	97.5	-0.0199	-0.0537	-0.2795	-0.4692	-0.3229		97.5	12.549	-34.7184	-47.2211	-221.637	-502.284	-532.6
	97.55	-0.0254	-0.0431	-0.273	-0.4665	-0.3247		97.55	23.3552	-38.0161	-48.0487	-218.859	-500.584	-533.767
	97.6	-0.0158	-0.018	-0.2652	-0.4757	-0.3299		97.6	29.8976	-32.4307	-48.5386	-217.786	-506.091	-541.464
	97.65	-0.00049795	0.0022078	-0.2552	-0.4892	-0.3483		97.65	28.0718	-29.8809	-44.7735	-218.035	-510.909	-550.302
	97.7	0.0031851	0.0092154	-0.2454	-0.4993	-0.3778		97.7	19.3365	-34.8337	-39.5995	-214.747	-508.779	-553.132
	97.75	-7.8478e-05	0.0044594	-0.2402	-0.5101	-0.3989		97.75	9.6296	-39.2799	-42.4926	-210.771	-504.302	-547.59
	97.8	0.0055463	-0.013	-0.2407	-0.5287	-0.3894		97.8	4.3619	-39.2106	-54.6523	-214.441	-503.958	-541.316
	97.85	0.0188	-0.0367	-0.2496	-0.5428	-0.3524		97.85	5.4973	-38.398	-65.9445	-224.349	-504.526	-542.812
	97.9	0.0251	-0.0518	-0.2629	-0.5387	-0.3198		97.9	8.4622	-37.0181	-68.7346	-231.633	-500.148	-548.813
	97.95	0.0173	-0.0467	-0.2635	-0.5263	-0.3137		97.95	7.8178	-32.7633	-65.2514	-234.137	-491.356	-551.304
	98	0.0047451	-0.0253	-0.2523	-0.5204	-0.3303		98	4.6408	-28.0068	-60.0594	-233.331	-484.063	-549.699
	98.05	0.00058755	-0.0074762	-0.2503	-0.5187	-0.3569		98.05	0.5952	-27.3529	-54.4101	-231.815	-482.679	-547.74
	98.1	0.00010518	-0.004284	-0.2603	-0.5152	-0.3735		98.1	-2.3267	-29.4297	-48.977	-230.275	-484.88	-547.683
	98.15	-0.0087666	-0.0060042	-0.2687	-0.5112	-0.3683		98.15	1.8328	-28.3947	-45.7209	-225.153	-487.272	-548.268
	98.2	-0.0216	-0.0145	-0.2755	-0.5083	-0.3572		98.2	12.277	-25.5367	-45.8159	-220.157	-489.599	-545.636
	98.25	-0.0201	-0.0381	-0.2852	-0.5071	-0.3539		98.25	17.762	-26.1591	-48.4618	-219.955	-493.62	-539.674
	98.3	0.0017535	-0.057	-0.2875	-0.5087	-0.3511		98.3	14.0914	-28.6002	-53.6543	-219.228	-499.756	-535.878
	98.35	0.0236	-0.0542	-0.277	-0.5151	-0.3438		98.35	9.9448	-29.0835	-59.7029	-214.92	-504.944	-538.219
	98.4	0.0252	-0.0384	-0.2667	-0.5214	-0.3349		98.4	9.5296	-28.7967	-61.8138	-213.42	-507.629	-544.515
	98.45	0.0156	-0.0219	-0.2642	-0.5185	-0.3309		98.45	8.5401	-31.0149	-58.5831	-220.127	-508.647	-550.043
	98.5	0.0137	-0.0129	-0.2622	-0.5146	-0.34		98.5	7.8501	-36.545	-53.0339	-228.451	-509.216	-551.845
	98.55	0.017	-0.0163	-0.2527	-0.517	-0.3637		98.55	10.4056	-42.5286	-49.7376	-230.34	-510.44	-549.59
	98.6	0.0102	-0.0295	-0.2354	-0.513	-0.3871		98.6	12.0326	-45.5419	-50.6114	-228.614	-510.909	-544.383
	98.65	-0.005755	-0.0415	-0.2222	-0.4993	-0.3864		98.65	9.648	-45.6658	-50.5164	-225.866	-507.889	-537.857
	98.7	-0.0132	-0.0446	-0.2238	-0.4938	-0.3626		98.7	6.2068	-45.7496	-45.6273	-225.107	-500.588	-535.58
	98.75	-0.00619	-0.0426	-0.2396	-0.5031	-0.3471		98.75	4.2699	-45.6002	-42.9809	-230.999	-492.662	-542.233
	98.8	-0.0002536	-0.0369	-0.2615	-0.5147	-0.3503		98.8	4.9226	-41.9982	-49.2065	-238.751	-488.885	-551.991
	98.85	-0.0063235	-0.0294	-0.2797	-0.5221	-0.346		98.85	7.3327	-34.5985	-58.7284	-240.617	-489.893	-554.659
	98.9	-0.0154	-0.0304	-0.2872	-0.5299	-0.3304		98.9	9.4516	-26.5227	-62.3126	-235.45	-495.383	-546.21
	98.95	-0.0151	-0.04	-0.2848	-0.5362	-0.3269		98.95	12.7923	-21.1308	-58.2655	-228.671	-501.251	-532.189
	99	-0.00017324	-0.0358	-0.2804	-0.5342	-0.3315		99	18.6074	-20.1175	-51.2085	-224.344	-499.697	-522.984
	99.05	0.0217	-0.0072347	-0.2801	-0.5265	-0.3291		99.05	23.5679	-20.9795	-45.6749	-219.661	-495.107	-522.008
	99.1	0.0262	0.0226	-0.2804	-0.5238	-0.335		99.1	25.7268	-19.5843	-43.4592	-214.812	-496.524	-527.039
	99.15	0.00034619	0.029	-0.2739	-0.5286	-0.3591		99.15	25.495	-15.2319	-42.7172	-213.598	-499.917	-538.353
	99.2	-0.0346	0.0129	-0.2604	-0.5292	-0.3808		99.2	20.6624	-9.7603	-42.6267	-218.775	-499.747	-554.809
	99.25	-0.0499	-0.0127	-0.2476	-0.5125	-0.3887		99.25	12.1025	-6.3564	-45.9563	-230.74	-498.393	-567.597
	99.3	-0.0333	-0.0415	-0.2403	-0.4901	-0.3897		99.3	6.4335	-10.087	-49.3698	-241.813	-499.371	-568.068
	99.35	0.0053332	-0.0642	-0.2383	-0.4831	-0.3864		99.35	5.9919	-23.2907	-47.0635	-241.367	-501.28	-560.671
	99.4	0.0326	-0.0673	-0.2416	-0.4891	-0.3759		99.4	5.2746	-38.1163	-44.0632	-228.104	-498.818	-556.543
	99.45	0.0268	-0.0511	-0.2472	-0.4961	-0.3608		99.45	0.2795	-41.9923	-44.7432	-213.864	-488.496	-560.06
	99.5	0.0095516	-0.0278	-0.2526	-0.5035	-0.3513		99.5	-5.1653	-34.6227	-44.6947	-212.088	-472.64	-565.859
	99.55	0.0126	-0.0117	-0.2579	-0.512	-0.3539		99.55	-7.5897	-27.9174	-41.9593	-220.102	-462.789	-564.461
	99.6	0.0313	-0.014	-0.2563	-0.5185	-0.36		99.6	-10.4515	-28.2264	-40.2337	-225.717	-467.694	-555.461
	99.65	0.0383	-0.0343	-0.2473	-0.5185	-0.3554		99.65	-14.2453	-31.2098	-42.3464	-224.459	-479.449	-546.966
	99.7	0.0273	-0.0535	-0.2494	-0.5116	-0.3412		99.7	-14.3285	-31.4699	-45.3338	-218.877	-485.938	-543.18
	99.75	0.0152	-0.0484	-0.2732	-0.5109	-0.3264		99.75	-9.0792	-27.7374	-43.7758	-212.756	-487.384	-545.652
	99.8	0.0144	-0.0253	-0.3011	-0.5265	-0.3153		99.8	0.6147	-22.6126	-38.8635	-210.371	-489.863	-552.488
	99.85	0.0205	-0.0133	-0.3078	-0.546	-0.3177		99.85	11.2317	-19.7919	-38.202	-211.978	-489.407	-555.115
	99.9	0.0214	-0.0209	-0.2906	-0.549	-0.3399		99.9	16.1111	-19.8396	-44.1873	-212.563	-478.976	-549.097
[truncated: 8,001 more rows]
