# Supplementary material for: Voltage-gated Na+ currents in human dorsal root ganglion neurons
Source: eLife. 2017 May 16;6:e23235. doi: 10.7554/eLife.23235 (PMC5433841; doi:10.7554/eLife.23235)
Supplement: Figure 5—source data 1. — Data for human raw currents in Figure 5A are in columns B-V. Data for Figure 5B are in columns X-AR. Data for Figure 5C are in columns AU-AY. Data for Figure 5D are in columns BA-BE. DOI: http://dx.doi.org/10.7554/eLife.23235.012 [file elife-23235-fig5-data1.xlsx]

## Sheet: Figure 5
Human XR	Time	-60	-55	-50	-45	-40	-35	-30	-25	-20	-15	-10	-5	0	5	10	15	20	25	30	35	Rat XR		-60	-55	-50	-45	-40	-35	-30	-25	-20	-15	-10	-5	0	5	10	15	20	25	30	35			V	H XR act mean	H XR act SEM	R XR act mean
	0	24.0192	7.0289	14.2346	19.9226	1.1347	21.072	70.2449	-1.4736	75.5645	3.1682	-38.9022	17.6534	-10.816	58.6922	41.2746	19.068	53.8441	51.9138	36.7361	44.1481		0	-0.0153	-0.0824	-0.0519	-0.0732	-0.0381	-0.0198	-0.0671	-0.0931	-0.0885	-0.0732	-0.0916	-0.0336	-0.0427	-0.0351	-0.0595	-0.1022	-0.0504	-0.0443	-0.1099	-0.0488			-20	3.316	0.4753	4.8014
	0.05	-178.125	-216.673	-144.513	-113.907	-140.254	-181.632	-133.019	-217.056	-148.978	-170.978	-209.409	-197.09	-210.44	-124.413	-158.07	-146.959	-85.3048	-131.472	-78.8948	-123.559		0.05	1.1246	1.091	1.1383	1.0925	1.0986	1.21	1.1673	1.1597	1.1292	1.1017	1.149	1.181	1.1917	1.2573	1.2466	1.2482	1.2817	1.2329	1.2192	1.1566			-15	2.7567	0.21	3.8342
	0.1	109.692	128.259	202.66	195.189	112.006	190.179	185.876	185.272	199.595	175.634	210.278	169.681	117.134	266.996	296.614	213.373	257.948	209.821	278.077	229.493		0.1	2.0554	2.0676	2.1683	2.1805	2.2476	2.1378	2.2644	2.2919	2.3483	2.3438	2.3361	2.3819	2.3224	2.3575	2.4307	2.3926	2.4643	2.4582	2.4704	2.3819			-10	2.4531	0.2211	3.1014
	0.15	393.31	416.916	474.518	508.484	439.02	465.677	486.012	490.447	534.168	516.927	501.175	482.416	476.065	565.732	518.077	557.465	517.487	480.84	572.614	505.271		0.15	0.1923	0.2777	0.1968	0.2136	0.235	0.1144	0.2243	0.1968	0.145	0.1526	0.1984	0.1266	0.238	0.148	0.1923	0.1785	0.1923	0.0946	0.2243	0.1801			-5	1.9622	0.1533	2.3154
	0.2	302.037	309.405	359.727	406.572	367.906	325.968	303.186	359.138	380.74	396.537	468.418	397.863	403.271	372.827	373.048	407.677	366.299	401.606	388.948	359.403		0.2	-0.6714	-0.6241	-0.7629	-0.7172	-0.7584	-0.7004	-0.7553	-0.7843	-0.7217	-0.8179	-0.7233	-0.8102	-0.7523	-0.853	-0.8224	-0.8057	-0.8606	-0.8392	-0.8865	-0.7874			0	1.4096	0.1058	1.7149
	0.25	168.488	183.415	230.377	294.301	232.116	175.06	249.431	202.35	208.274	140.357	307.15	239.956	304.159	218.839	275.336	251.45	317.303	311.173	289.556	211.295		0.25	-0.7736	-0.8392	-0.8713	-0.8408	-0.8575	-0.8362	-0.8667	-0.8804	-0.8499	-0.885	-0.8881	-0.8255	-0.9308	-0.9262	-0.8957	-0.8926	-0.9583	-0.8926	-0.9583	-0.9583			5	0.9899	0.0662	1.3178
	0.3	80.5747	146.738	136.585	191.549	69.4492	121.024	153.678	109.678	144.719	75.6824	169.401	193.479	208.687	164.804	182.663	197.694	227.43	193.863	163.566	146.34		0.3	-0.65	-0.6897	-0.5981	-0.6393	-0.7065	-0.6775	-0.6531	-0.6409	-0.7172	-0.6546	-0.6989	-0.7019	-0.7553	-0.621	-0.7034	-0.7187	-0.7782	-0.6622	-0.708	-0.7233			10	0.7272	0.0474	0.9369
	0.35	120.891	97.4617	107.187	169.151	44.2512	48.7898	160.678	118.917	121.201	106.2	106.406	182.56	128.613	38.5338	107.909	113.98	178.154	116.589	118.21	92.0243		0.35	-0.3983	-0.4532	-0.4715	-0.4608	-0.4379	-0.4349	-0.4517	-0.499	-0.4745	-0.4242	-0.441	-0.4745	-0.4501	-0.4913	-0.5249	-0.4898	-0.499	-0.5112	-0.4776	-0.4318			15	0.5509	0.035	0.6685
	0.4	54.8167	22.9876	71.9101	104.476	47.051	58.3091	124.001	128.156	105.522	126.918	107.526	102.767	101.735	113.008	62.8329	117.06	74.2825	73.4721	112.89	78.3054		0.4	-0.3387	-0.3738	-0.3494	-0.3189	-0.2792	-0.3281	-0.3677	-0.3433	-0.3601	-0.3036	-0.3464	-0.3418	-0.3616	-0.351	-0.412	-0.351	-0.3052	-0.3464	-0.3418	-0.3128			20	0.4199	0.0224	0.4794
	0.45	53.6968	-23.7686	20.1142	78.9979	-11.1844	54.6693	43.0871	90.9191	71.9248	112.08	120.125	80.3684	51.0591	108.808	35.955	85.7027	54.6841	71.7922	54.9346	55.6272		0.45	-0.2853	-0.2457	-0.2274	-0.2686	-0.2838	-0.2502	-0.2686	-0.2411	-0.2289	-0.2502	-0.296	-0.267	-0.3052	-0.2686	-0.2899	-0.3036	-0.2869	-0.3174	-0.2594	-0.2823			25	0.3353	0.0185	0.3506
	0.5	48.0972	24.9475	87.3089	109.516	-17.9038	25.8316	-0.8694	39.6832	77.8044	52.7243	66.6494	91.5675	19.7016	39.6537	20.2763	64.9843	52.4443	76.5518	33.6563	45.268		0.5	-0.2426	-0.1205	-0.1709	-0.1694	-0.2167	-0.2151	-0.2289	-0.1617	-0.1816	-0.1831	-0.1953	-0.2289	-0.1617	-0.2121	-0.1556	-0.1617	-0.206	-0.1694	-0.1694	-0.1755			30	0.2841	0.0219	0.2831
	0.55	15.3398	61.6246	20.1142	117.635	10.9339	33.671	-27.4673	9.4456	54.2862	13.2474	70.5691	93.8073	26.4211	49.1729	69.5524	85.9827	93.881	44.0744	59.4143	72.1459		0.55	-0.1373	-0.1343	-0.1343	-0.1129	-0.1953	-0.1053	-0.1953	-0.174	-0.2014	-0.0763	-0.148	-0.1953	-0.1205	-0.1266	-0.1572	-0.0626	-0.1617	-0.1266	-0.1434	-0.1343			35	0.2408	0.0143	0.2146
	0.6	-30.8565	40.3463	26.2737	84.0375	41.4515	31.7112	16.4892	87.8394	101.043	-12.2306	76.1687	80.9283	29.7808	75.4909	35.3951	24.9475	42.925	99.79	44.8554	89.7844		0.6	-0.1022	-0.145	-0.1572	-0.1312	-0.1099	-0.1434	-0.119	-0.1419	-0.1129	-0.1205	-0.0458	-0.1694	-0.1083	-0.0702	-0.1099	-0.1221	-0.1205	-0.1205	-0.1465	-0.1282
	0.65	23.4592	24.6675	34.953	6.4837	45.3711	-13.0853	61.2856	43.3229	79.7642	9.3277	139.724	113.406	59.7384	86.9699	79.9116	17.6681	0.6484	92.2306	31.9764	73.2658		0.65	-0.0381	-0.0748	-0.1556	-0.0748	-0.1038	-0.1663	-0.0656	-0.1465	-0.0671	-0.1434	-0.061	-0.1038	-0.0412	-0.1175	-0.0809	-0.1266	-0.1389	-0.0656	-0.0381	-0.0519
	0.7	55.6566	-46.4468	15.9145	45.4006	6.7342	22.1919	42.5271	39.1232	64.3654	17.727	112.006	91.0075	25.0212	53.3726	88.3109	56.585	75.6824	44.3544	78.4527	27.9094		0.7	-0.09	-0.0076294	-0.1511	-0.0931	-0.1022	-0.0931	-0.061	-0.061	-0.0534	-0.0824	-0.1175	-0.1144	-0.1053	-0.061	-0.1068	-0.0458	-0.1465	-0.0427	-0.1099	-0.058
	0.75	43.0576	-3.6102	32.7132	38.4012	11.7738	42.0703	3.0503	25.6843	62.9655	24.4465	68.8893	74.2089	45.7395	58.6922	90.2707	43.426	56.084	60.5931	54.3746	55.9071		0.75	-0.0519	-0.0809	-0.1053	-0.0793	-0.1144	-0.1038	-0.0565	-0.061	-0.0122	-0.1328	-0.0107	-0.0519	-0.0977	-0.1068	-0.1205	-0.0839	-0.058	-0.1465	-0.1282	-0.0702
	0.8	-10.1381	23.8276	85.349	-10.315	13.7337	66.4284	30.2081	-3.1534	18.729	16.6071	-6.4248	100.247	76.8171	72.971	39.3148	38.3864	18.5669	85.2311	43.7355	120.302		0.8	-0.0671	-0.0702	-0.0336	-0.0534	-0.0839	-0.0488	-0.0946	-0.0122	-0.0656	-0.0717	-0.029	-0.0717	0.0198	-0.0839	-0.0137	-0.0763	-0.0717	-0.0214	-0.0427	-0.058
	0.85	-5.0985	31.107	-10.6834	29.4419	5.0543	32.5511	73.3247	-25.2717	80.0442	-6.3511	47.611	97.727	74.2973	49.7329	-12.2011	57.145	63.9233	96.1503	63.6139	89.5045		0.85	-0.0565	0.0519	-0.0778	0.0275	-0.1144	-0.0748	-0.0885	-0.0549	0.0183	-0.0488	-0.0366	-0.0977	-0.0626	-0.0717	-0.1068	-0.0778	-0.0137	-0.0076294	0.0091553	-0.0473
	0.9	6.9405	32.5069	10.5949	25.8022	45.9311	27.2315	82.8439	24.8444	44.487	-13.9105	99.4068	66.3695	49.9392	-4.8628	16.6366	77.8633	10.7276	60.8731	37.016	-11.5675		0.9	-0.0748	-0.0534	-0.032	-0.0473	-0.0122	-0.1114	-0.0656	0.0229	0	0.0336	-0.0885	-0.0595	-0.0473	-0.0351	-0.0229	-0.0198	-0.0198	0.0153	-0.032	-0.0305
	0.95	6.6605	17.3881	12.8348	28.6019	-15.664	30.5913	54.2862	-3.9934	47.2868	38.1654	26.0527	52.6506	47.4194	37.4139	77.6717	27.1873	-10.5507	8.5172	61.0941	57.587		0.95	0.0229	0	-0.0763	-0.0488	-0.0549	-0.0366	-0.0214	-0.0030518	-0.0702	-0.0061035	-0.0488	-0.0443	-0.0030518	0.0229	0.0045776	0.029	-0.0702	0.0183	0.0259	0.0061035
	1	-54.9346	-18.4491	18.4343	82.9176	-3.065	-19.8047	-1.4294	-0.3536	39.4474	0.3684	21.293	78.6885	43.7797	30.4144	5.7175	27.4673	30.606	19.1564	57.1744	81.6651		1	0.0061035	-0.0015259	-0.0702	-0.0168	-0.0961	-0.0717	-0.0107	-0.0504	-0.0427	-0.0687	-0.0198	-0.032	-0.0778	0.0015259	-0.0412	-0.0595	-0.0641	0.0153	-0.058	-0.0458
	1.05	40.8178	4.2291	18.7143	103.356	-7.2647	-14.4852	-1.1494	25.9643	-4.7891	-4.6712	4.7744	83.1682	28.6609	43.2934	43.2345	-5.5701	52.1643	35.3951	27.2168	51.4275		1.05	-0.029	0.061	-0.0244	0.0351	-0.0458	-0.0748	-0.058	-0.0946	-0.0275	0.0030518	-0.0626	-0.0565	-0.0137	-0.029	-0.0427	-0.0244	0.0229	0	-0.032	-0.0244
	1.1	-8.4583	26.6274	12.5548	29.7218	50.4107	-4.126	-0.0295	60.9615	39.4474	22.7666	57.9701	67.7694	12.1422	62.6119	57.2334	63.8644	38.4454	33.1553	52.1348	73.2658		1.1	-0.0107	0.0168	-0.0259	-0.0793	-0.0778	-0.029	0.0519	-0.0091553	-0.0107	-0.0107	-0.0275	-0.0259	0.032	-0.0153	-0.0397	-0.0702	0.0198	-0.0259	-0.0519	-0.0275
	1.15	-18.5375	40.9062	31.5933	19.3627	51.5307	0.6336	23.2087	53.6821	82.284	124.679	14.8536	71.969	49.3792	69.0514	15.5167	61.3446	49.0845	90.8307	82.9324	105.183		1.15	0.0275	-0.0061035	-0.0336	-0.0793	-0.0336	-0.0504	0.0015259	-0.0549	0.029	-0.0259	-0.0168	-0.0275	0.0091553	0.0015259	-0.0275	-0.0351	0.0061035	-0.0045776	-0.09	-0.0091553
	1.2	7.5005	15.1483	-8.4435	92.1569	0.5747	2.5935	31.888	38.8432	38.8875	72.6027	34.732	41.1715	36.7802	92.0095	-6.3216	76.1834	67.0031	42.9545	59.9742	63.4665		1.2	0.0275	0.0122	-0.0366	-0.0198	-0.0549	0.0107	-0.0519	-0.0473	-0.0244	-0.0045776	-0.0458	-0.0244	0.0137	0.0061035	0.0443	-0.0214	-0.0626	-0.0259	-0.0351	-0.0076294
	1.25	24.8591	-4.7302	48.112	37.5612	-27.1431	-3.846	1.3704	41.0831	36.9276	1.2083	6.4542	13.7337	71.4975	32.3743	43.5145	54.6252	22.7666	45.4743	33.9363	81.6651		1.25	0.0412	-0.0458	-0.0626	-0.0076294	-0.0351	-0.0153	-0.087	-0.0076294	-0.0366	-0.0381	0.0045776	-0.1038	-0.0091553	-0.0122	-0.0229	0.0397	0.0275	0.0153	-0.061	0.0091553
	1.3	8.0604	-16.4892	-0.3242	14.603	-59.6205	18.2722	-8.4288	48.9224	15.3693	5.128	2.2546	-17.6238	58.3385	92.2895	68.1525	41.4662	27.2463	147.666	102.531	60.9467		1.3	-0.0183	-0.0748	-0.032	0.0030518	-0.0626	-0.0229	-0.1038	0.0122	-0.0183	0.0183	-0.0702	0.0595	-0.032	0.0107	-0.0549	0.0107	-0.0275	-0.0137	-0.0153	0.0412
	1.35	8.9004	5.349	-21.8825	27.202	-40.862	2.5935	-15.4283	40.8031	-8.7088	-18.3901	71.969	52.0906	-4.3765	130.087	73.1921	50.7055	35.3656	128.908	10.1382	62.3466		1.35	-0.0137	-0.0534	-0.0565	0.0305	-0.0076294	-0.0397	0.0045776	-0.0137	-0.0183	0.0443	-0.0504	0.0259	-0.0198	-0.0717	0.0030518	-0.0030518	0.0061035	0.0107	-0.0198	-0.0504
	1.4	-3.4187	0.0295	70.5102	64.7191	-29.3829	7.6331	27.4083	18.9648	5.0101	30.0461	56.0103	7.5742	19.9816	46.6531	33.9952	72.2637	35.0856	70.9523	8.4583	78.0254		1.4	-0.058	-0.0030518	-0.0473	-0.0275	-0.0122	-0.0244	0.0671	0.0030518	0.0244	0.0229	-0.0336	0.0015259	0.0076294	-0.0473	0.0030518	-0.0229	0.032	0.0305	-0.0687	-0.0305
	1.45	-25.2569	4.2291	88.9887	44.0007	-19.5837	21.632	39.4474	43.8828	6.1301	-5.2312	10.9339	-21.8235	41.2599	17.5354	55.8335	42.5861	46.0048	5.4375	54.3746	76.6255		1.45	0.0214	-0.0214	0.0275	-0.0473	-0.0427	-0.0076294	0.032	-0.0397	0.0336	-0.0259	0.0504	-0.0107	-0.0183	0.0198	0.0183	0.0244	0.0595	-0.029	0.0076294	-0.0198
	1.5	16.4598	2.2693	63.5107	16.0029	5.8943	9.8729	51.7664	42.483	-1.9893	-24.5496	88.2077	47.8909	42.6598	53.0926	70.9523	-0.2505	7.9278	35.6751	30.5765	63.7465		1.5	-0.0015259	-0.0153	0.0168	-0.032	-0.0565	-0.0168	-0.0259	-0.029	0.032	-0.0259	0.0076294	-0.1053	0	0.0183	0.0214	-0.0091553	-0.0122	0.0656	-0.0030518	0.0366
	1.55	13.38	-27.1284	27.6736	25.2422	-61.5804	-23.4445	26.2884	49.7624	60.4457	14.3673	29.4124	91.8475	32.5806	84.1702	89.4308	13.4684	39.8453	43.5145	16.8576	37.7086		1.55	0.0381	-0.0015259	0.0153	-0.0045776	-0.0030518	-0.0214	-0.0214	-0.032	0.0137	-0.0153	-0.0045776	-0.0381	-0.0030518	-0.0275	-0.0244	0.0641	-0.0946	-0.0153	-0.0381	0.0122
	1.6	-3.1387	-17.3291	11.1549	4.8038	-39.1821	7.6331	8.0899	70.4807	57.366	-17.8302	12.6137	92.1274	39.3	29.8545	37.075	48.4656	34.2457	23.3561	75.9329	88.9445		1.6	0.0534	-0.058	-0.0198	-0.0259	0.0534	-0.0198	-0.0717	-0.0091553	-0.0214	0.0504	-0.0045776	-0.0259	0.029	-0.0381	-0.0763	0.0229	0.0183	-0.0488	0.0168	0.029
	1.65	6.6605	5.909	22.914	14.0431	12.8937	41.5104	33.0079	33.2437	24.3286	33.6858	35.2919	39.4916	-7.7362	38.2538	-3.5218	18.508	16.8871	72.3522	81.8125	76.9055		1.65	-0.0107	-0.0045776	-0.0076294	0.0030518	0.0458	-0.0656	-0.0412	-0.0229	0.0061035	-0.0153	-0.0259	-0.0259	0.0137	-0.0732	0.0030518	0.0061035	0.0732	-0.0534	0.0061035	0.0427
	1.7	21.7793	33.0668	33.5531	66.9589	32.7721	38.1507	-14.5883	-8.193	41.9672	31.7259	28.0125	-13.1442	35.6603	58.4122	51.9138	-2.7703	7.0879	99.79	89.0919	33.5089		1.7	-0.0030518	-0.0137	-0.0229	0	-0.032	-0.0717	-0.0504	-0.0519	-0.0519	-0.0244	-0.0534	-0.0015259	-0.0305	0.0030518	0.0153	-0.0504	0.0122	-0.0336	-0.0793	0.0030518
	1.75	-37.296	-1.9304	49.7918	40.9209	-27.983	-22.0446	18.4491	57.8817	6.41	19.1269	74.7688	33.0521	26.4211	9.6961	65.0727	47.3457	13.8073	59.1932	36.4561	45.8279		1.75	0.0153	0.0061035	-0.0748	0.0259	0.029	-0.0488	-0.0397	0.0427	-0.029	-0.0076294	0.0168	-0.0336	-0.0565	0.0198	-0.0275	0.029	-0.0397	-0.0076294	0.0229	0.0214
	1.8	-19.0974	10.6686	65.4706	81.5177	12.6137	-38.5633	-3.3892	34.0836	30.4881	12.9674	26.0527	69.7292	18.0217	60.652	84.9512	61.3446	59.1637	92.5106	31.6965	-12.1275		1.8	0.0198	-0.0076294	0.0183	0	-0.0534	-0.0122	-0.0427	0.0671	0.0045776	-0.0183	0.0305	0.0061035	0.029	0.0351	-0.0183	0.0168	0.0076294	-0.0091553	0.032	0.0488
	1.85	6.3806	2.2693	58.4711	75.3582	-38.6222	-37.7233	-47.0658	3.566	22.6487	41.2452	9.254	60.21	17.7417	53.0926	5.4375	39.5063	27.8062	28.6756	10.6981	-10.4476		1.85	-0.0183	-0.029	0.0381	-0.0244	-0.0183	-0.0305	-0.0488	0.0198	-0.0473	-0.0015259	-0.0107	0.0091553	-0.0091553	0.0091553	0.0473	0.0549	0.0183	0.032	0.0214	-0.0137
	1.9	-28.0567	32.2269	41.3925	31.1217	-55.1409	15.4725	-21.5878	25.9643	21.5288	16.6071	28.2925	38.9317	43.7797	19.2153	44.9143	23.2676	-3.5513	26.9958	-21.4993	-3.7281		1.9	0.0045776	-0.0275	-0.0275	-0.0275	0.0076294	-0.0397	-0.0214	-0.087	-0.0702	0.0198	0.0687	-0.0305	-0.0732	-0.0015259	-0.0626	0.0076294	0.0168	0.0397	-0.029	0.0229
	1.95	-32.5363	16.5482	25.7137	8.7235	-50.9412	30.8712	-0.3095	39.9632	10.6097	52.1643	73.3689	10.6539	8.5025	-18.8617	11.597	26.6274	5.9679	76.5518	27.7768	-50.2044		1.95	0.0030518	-0.0519	-0.0488	0.0091553	0.0015259	-0.0427	0.0275	0.029	-0.0076294	-0.0091553	0.029	-0.0641	-0.0045776	0.0473	-0.0030518	0.0229	0.0045776	-0.0229	-0.0076294	-0.029
	2	8.0604	8.1488	33.8331	45.6806	-25.1833	40.6704	13.4095	14.2052	-6.7489	48.8046	66.6494	25.4927	18.8617	11.096	47.4341	62.7445	9.8876	92.7905	8.7383	-58.8837		2	-0.0198	-0.0137	-0.061	0.0671	0.0122	0.0214	-0.0656	0.0778	0.0702	0.0076294	-0.0259	-0.0916	-0.0045776	-0.0214	-0.0198	0.0229	0.0122	0.0305	0.0443	-0.0214
	2.05	24.2991	-31.888	74.4299	11.2433	-24.9033	2.8735	-23.8276	10.2855	84.2438	34.8057	1.9746	-10.9044	-1.8567	2.6966	92.7905	42.8661	52.7242	45.4743	29.1767	8.3109		2.05	0.0397	0.0229	-0.0198	-0.0244	-0.0336	-0.0488	-0.0854	0.0412	0.0168	-0.0061035	0.0458	-0.0107	0.0412	-0.0076294	0.0412	0.0122	0.0473	0.0641	0.0015259	0.0137
	2.1	-3.1387	-8.0899	55.9513	64.4391	-49.5413	-26.8042	24.0486	-5.6732	52.6064	42.3651	46.2111	-29.9429	16.6218	14.7357	4.0376	-17.3291	22.2067	-13.601	40.3758	46.6679		2.1	-0.0427	-0.0153	-0.0168	0.0030518	0.0229	-0.087	0.0198	-0.0427	-0.0366	0.029	0.0198	-0.0137	0.0045776	0.0427	-0.0153	-0.0305	0.0107	-0.0336	-0.0458	0.0443
	2.15	-9.5782	-13.4095	37.7528	80.6778	-21.8235	-0.4863	3.3303	-25.2717	19.009	-32.669	31.6522	21.0131	36.7802	36.5739	5.9974	-38.6075	-11.6707	-0.1621	27.4968	37.9886		2.15	-0.0091553	-0.0091553	-0.0198	0.0565	-0.0397	-0.0366	0.0229	-0.0351	-0.0107	0.0107	-0.0778	-0.0702	-0.0381	0.0397	-0.058	0.0198	0.029	-0.0427	0.0030518	0.0107
	2.2	-29.1766	-61.0057	38.5927	6.7637	-17.6239	-1.6062	20.9689	3.846	33.2879	-8.5909	56.0103	43.6913	48.2593	34.6141	10.757	-33.8478	-23.9897	3.7576	21.8972	28.7493		2.2	0.029	-0.0504	-0.0061035	0.0153	0.0397	-0.0107	0.0091553	0.0045776	0.0091553	-0.0626	0.0122	-0.058	-0.0336	-0.0305	-0.0214	-0.0030518	0.0198	0.0671	0.0427	0.0275
	2.25	-5.0985	-24.3286	-9.5635	19.3627	-18.7438	-17.2849	12.0096	24.0044	4.1702	13.5274	47.611	26.8926	79.8968	43.5734	4.8775	4.7891	4.0081	-5.2017	29.1767	33.7889		2.25	0.0305	-0.0534	0.0168	0.0030518	-0.0030518	-0.0107	0.0397	0.0214	0.0198	0	0.0214	-0.0488	-0.0168	-0.0183	0.029	0.0702	-0.0122	0.0626	-0.0168	-0.0061035
	2.3	-29.4566	1.1494	20.3942	24.6822	-5.8648	26.6716	2.7703	53.6821	-10.3886	-1.3115	48.7309	8.6941	-15.0156	68.7714	60.0331	30.2671	-8.5909	-6.8816	30.2966	-56.6439		2.3	0.0854	-0.0992	0	0.0122	-0.0748	-0.0702	0.0107	-0.0168	-0.0015259	-0.0549	0.0107	-0.0488	0.0854	0.0397	0.0519	-0.0198	0.0626	0.0015259	-0.0626	0.0183
	2.35	5.5406	-0.8105	26.5537	-36.9129	-38.0622	27.5115	2.7703	-0.9136	27.1284	-11.3907	-4.1849	19.8932	-22.855	53.6526	-9.1214	42.8661	40.9652	22.2361	30.0166	58.147		2.35	0.0168	-0.0381	0.0504	-0.0412	-0.0641	-0.0519	0.0061035	-0.0198	-0.0504	-0.1221	-0.0076294	0.0137	-0.0045776	0.0336	0.0336	-0.0244	0.087	0.0259	0.0488	0.0107
	2.4	-3.1387	-16.7692	-11.5233	-31.8733	-30.2229	48.2299	-5.629	54.242	19.849	17.1671	64.9696	42.2914	-48.613	11.6559	31.4754	-32.168	9.0477	47.7141	59.1343	2.1514		2.4	0.0122	0.1007	0.0061035	0.0183	0.0045776	0.0427	-0.0504	0.0504	-0.0198	0.0015259	0.0229	-0.0412	0.0595	0.0854	0.0366	0.0916	-0.0549	-0.0244	0	0.0336
	2.45	-27.4967	-31.608	5.5553	54.6399	-42.2619	6.2332	-5.909	54.522	-6.469	34.5257	61.8898	47.051	-27.3347	14.1757	56.3934	27.4673	34.5257	33.9952	91.6117	15.5903		2.45	-0.0519	0.0534	0.029	-0.0168	0.0198	0.0137	0.0168	0.0656	-0.0183	-0.0045776	-0.0076294	0.0427	-0.0061035	0.029	0.0275	-0.0107	-0.0076294	-0.0244	0.0153	-0.0122
	2.5	-44.8554	16.8281	19.5542	108.676	-36.1024	31.1512	-23.2676	9.7256	80.8841	-36.3087	6.1743	17.3734	-35.454	71.5712	47.4341	22.1477	15.7672	49.674	41.4957	20.35		2.5	0.0381	-0.0259	0.0412	0.0244	-0.0137	-0.0229	-0.0244	0.0381	0.0076294	-0.0091553	0	0.0732	0.0427	0.0153	-0.0045776	0.0107	0.0214	-0.0045776	0.0351	0.0183
	2.55	-40.0957	59.6647	94.0283	52.96	-38.6222	50.4697	22.9287	-12.9526	71.3649	-12.7905	-4.7449	26.8926	16.9018	40.4936	39.8747	26.0674	-30.9891	12.4369	96.9313	38.8285		2.55	0.0076294	-0.0030518	0.0275	0.0153	-0.0122	-0.0229	-0.0809	-0.0244	-0.0183	-0.0076294	0.0091553	0.0366	-0.0015259	-0.0244	-0.0412	0.0122	0.0045776	0.0214	0.0122	0.0427
	2.6	5.2606	-33.5679	42.2324	23.8423	5.6143	60.5489	16.7692	-0.9136	24.3286	-25.6695	50.1308	15.9735	25.0212	33.4942	-15.5609	33.9068	-19.51	34.2752	77.3328	1.3115		2.6	0.0534	-0.0076294	0.0183	-0.0427	0.0107	-0.0595	-0.1099	-0.0122	-0.0168	-0.0763	-0.0534	-0.0839	-0.0488	-0.0458	0.0198	0.0183	0.0214	0.0549	-0.0229	0.0045776
	2.65	-4.2586	42.5861	9.1951	-3.5955	1.1347	5.3933	-19.6279	10.2855	-0.8694	-0.7515	98.007	7.2942	-66.8115	2.1367	30.6355	8.7088	-6.0711	89.7108	48.4951	-30.886		2.65	0.061	-0.0214	-0.0595	-0.0778	-0.0122	-0.0427	-0.0366	0.0015259	0.0549	-0.0565	-0.0519	-0.0061035	-0.0045776	-0.0427	0.0336	0.0030518	-0.0229	0.0473	0.0275	0.0015259
	2.7	-8.7382	-16.7692	-19.3627	-11.1549	-15.104	-6.0858	-8.1488	2.1662	10.6097	-39.9484	64.1296	51.5307	-59.5321	-4.0228	15.5167	58.5448	20.5268	37.3549	-15.6198	-39.2853		2.7	0.0076294	-0.0229	-0.0305	0.0015259	-0.0122	0.0076294	-0.0443	-0.0687	0.0030518	-0.0519	0.0275	0.0214	0.0153	-0.0214	0.061	-0.0198	0.0534	-0.0183	-0.0061035	0.0381
	2.75	10.8602	-9.4898	36.9129	55.1998	-31.9027	-25.6843	25.7285	4.406	32.448	-4.9512	15.6935	45.9311	-42.1735	11.3759	-8.2815	48.4656	-6.911	5.1575	-1.3409	17.2702		2.75	0.0458	-0.0626	0.0336	0.0534	-0.0275	0.0153	-0.0153	0.0153	-0.061	0.0366	0.0244	-0.0336	0.0015259	-0.0366	0.0687	0.0214	0.0427	0.0183	-0.0198	0.0015259
	2.8	-13.4979	10.9486	27.6736	13.4831	-26.8631	-21.2046	8.0899	-9.5929	49.8066	5.688	36.1319	14.2936	36.5003	4.9365	10.1971	7.8689	-13.0705	-18.6406	-0.221	16.4303		2.8	0	-0.029	0.0214	-0.0168	-0.0275	0.0137	0.0076294	-0.0122	-0.0214	0	0.0061035	0.0045776	0.0107	-0.029	0.0259	0.029	0.0366	0.0351	-0.0137	-0.0015259
	2.85	-12.9379	-45.047	10.5949	14.883	-58.7806	-28.4841	-0.3095	50.6023	46.4469	-9.7108	40.6115	45.6511	-10.256	8.2962	23.916	-6.97	20.8068	-10.5213	47.0952	-4.2881		2.85	0.0412	-0.0076294	0.0076294	-0.0030518	0.032	0.0091553	0.0778	0.0091553	0.0427	0.0183	0.0183	0.0198	-0.0229	0.0671	0.0198	0.0091553	0.0275	0.0153	-0.0336	0.0397
	2.9	6.9405	-36.6476	21.5141	63.0392	-61.3004	-26.2442	-2.2693	22.0446	0.5305	-28.7493	44.2512	39.2116	-11.9359	22.2951	11.877	-47.8467	35.0856	26.1558	7.8984	47.7878		2.9	0.087	-0.0519	-0.0091553	-0.0107	0.0091553	0.0183	0.0366	0.0183	-0.0214	-0.0091553	0.0473	-0.0381	-0.0214	-0.0488	-0.0336	-0.0107	0.0381	-0.0244	-0.0244	0.0198
	2.95	-45.1353	21.0278	45.3122	57.4396	-81.7388	-18.1249	-2.5493	6.0859	-7.3089	-1.0315	55.1704	-2.785	-11.096	9.1361	15.5167	5.0691	-39.6684	0.3979	32.5364	3.8313		2.95	0.0336	-0.0061035	0.0122	0.0244	-0.0214	-0.032	-0.0076294	-0.0198	-0.0565	-0.032	0.0153	-0.0168	-0.0229	-0.0275	0.0458	0.0366	0.0412	0.0061035	0.0137	0.0091553
	3	-12.6579	29.9871	36.0729	37.2812	-66.34	-43.6029	3.8902	-30.5912	69.125	-15.5903	-0.8252	3.9345	-43.5734	61.7719	-25.92	35.5867	-51.9875	14.6767	53.8147	46.3879		3	-0.0061035	-0.0030518	0.0198	0.0229	-0.0473	-0.0229	-0.0275	0.0153	-0.0641	-0.0305	0.0305	-0.0229	-0.0336	0.0214	-0.0198	-0.0214	-0.0473	0.0229	0.0198	0.0183
	3.05	39.4179	-1.6504	18.7143	61.0793	-4.7449	-23.4445	-16.5482	-21.9119	51.4865	-26.2295	-25.4632	30.2523	-14.1757	27.6147	-23.4002	26.6274	-34.6288	-11.0812	69.7734	16.4303		3.05	-0.0015259	0	-0.0198	-0.0366	0.0107	0.0198	-0.0305	0.0626	-0.0107	-0.0061035	0.0015259	-0.0275	0.0030518	0.0702	0.0045776	0.0030518	-0.0091553	-0.0473	0.0045776	0.0595
	3.1	47.2573	-16.4892	-19.6427	25.8022	3.6545	14.0726	6.13	6.6458	-24.6675	1.4883	3.9344	18.2133	30.6207	6.6163	9.6371	-5.0101	40.4052	15.2367	35.3362	-13.5273		3.1	-0.0061035	0.0366	-0.0504	-0.0519	-0.0137	-0.0045776	-0.0122	0.0214	0.0458	-0.0381	-0.0030518	-0.0763	-0.0091553	0.0061035	-0.0259	0.0214	0.0183	-0.0061035	-0.0381	0.0412
	3.15	48.6572	-2.2104	-61.3593	7.3236	-25.1833	16.8723	-1.9893	45.2827	34.9678	2.3283	19.6132	15.4135	2.9029	12.4958	76.2719	15.7082	29.2061	45.1943	35.0562	18.9501		3.15	-0.0366	-0.0122	0.0061035	-0.0214	0.0045776	-0.0565	-0.0458	0.0045776	0.0107	0.0015259	0.058	-0.1007	0.0732	0.0412	-0.0015259	0.0549	0.0549	0.0397	0.0336	-0.0107
	3.2	21.2194	16.5482	13.9547	4.5238	-24.6233	13.5126	-44.8259	-19.9521	16.7692	4.5681	-22.9434	3.9345	-8.2962	47.4931	4.0376	-1.9304	0.9283	42.9545	22.1772	22.8698		3.2	0.0229	-0.0748	0.0381	0.0183	-0.0122	-0.0244	-0.0045776	0.0183	-0.0443	-0.0137	-0.0275	0.0198	0.0504	0.0504	0.0854	-0.0229	0.0717	-0.0214	0.0351	0.0916
	3.25	17.8596	5.909	19.8342	5.6438	-7.2647	18.5522	-59.1048	-36.1908	16.2092	33.9657	-14.5441	17.3734	-11.6559	25.3748	15.2367	-9.4898	-27.0694	-32.3595	66.9736	22.8698		3.25	0.0748	-0.0351	-0.0183	-0.0229	0.0015259	0.0168	-0.0305	0.0305	-0.0153	0.0061035	-0.0443	-0.0122	-0.029	0.0259	0.0091553	0.0717	0.0153	-0.0336	0.0229	0.0458
	3.3	16.1798	29.9871	12.8348	-13.3947	3.9344	2.0335	-5.629	-9.3129	37.4876	0.3684	52.6506	-12.5842	-43.0134	-34.8204	19.1564	1.1494	-15.8703	-41.8788	38.4159	-22.2067		3.3	0.0137	0.0656	-0.0198	0.0198	0.0153	-0.0122	0.0030518	-0.0168	-0.029	-0.0091553	-0.0229	0.0305	-0.0381	-0.0122	0.058	0.0763	0.0488	0.0122	0.0091553	0.0153
	3.35	16.7397	64.9843	26.5537	31.6817	-3.625	-20.3647	15.9292	41.923	-1.1494	32.0059	55.7303	-14.8241	-31.2544	9.4161	15.5167	-20.4089	-11.1107	-4.6417	18.2575	-18.567		3.35	0.0122	0.029	-0.0168	0.0458	-0.0153	-0.0366	0.0488	-0.0336	-0.0030518	0.0137	-0.0351	-0.0427	-0.0473	0.0244	0.0381	0.0183	-0.0244	-0.0351	-0.0214	-0.0045776
	3.4	65.4559	36.7066	28.2336	-2.1956	3.6545	-1.0462	-38.6664	-36.1908	42.5272	38.7254	67.2094	9.814	-18.9353	35.454	16.6366	39.7863	2.0483	33.7152	-33.5384	0.4715		3.4	0.0168	-0.0061035	0.0045776	-0.0183	0.0030518	-0.0183	0.032	-0.0183	-0.0229	-0.0244	0.0397	-0.0854	-0.0122	0.0717	0.0030518	0.0824	0.032	0.0168	-0.058	0.0427
	3.45	42.2177	44.8259	24.5938	-8.6351	12.8937	28.3514	-34.7467	20.3647	71.3649	19.9668	38.3717	39.7716	-3.5366	28.1746	-6.8816	24.9475	-28.4693	42.9545	19.9374	19.51		3.45	0.0412	-0.0626	-0.0549	0.0473	0.0198	-0.0168	0.0458	-0.0916	0.0030518	-0.0412	0.0183	-0.0259	-0.0397	0.0351	-0.0076294	0.0656	-0.0412	0.0397	0.0030518	0.0153
	3.5	-11.538	22.9876	19.2743	-38.5927	-10.0645	-13.0853	-15.7082	34.9236	-8.9888	5.128	45.9311	31.0923	4.0228	6.3363	-15.5609	-10.3297	-9.4308	-13.321	7.0584	0.4715		3.5	0.0137	-0.0076294	0.0045776	0	-0.0809	-0.0519	0.0259	0.0275	-0.0015259	-0.0168	-0.0137	0.0244	0.0137	-0.0397	-0.0305	0.0061035	0.0015259	0.0214	-0.0275	0.0275
	3.55	-30.2965	-16.2092	21.7941	-13.3947	7.2942	-14.2052	-14.8683	-1.1936	-74.2236	18.287	45.6511	39.7716	-6.3363	10.816	-23.1203	-38.3275	-3.2713	1.5178	-9.1803	-100.04		3.55	0.0824	-0.0137	0.0122	-0.0198	-0.0229	-0.0443	0.0122	-0.0214	-0.0763	0.0076294	-0.0397	0.0153	0.0488	-0.0275	-0.0229	-0.0214	0.0214	-0.0091553	0.0030518	0.0549
	3.6	-31.6964	0.8694	20.6741	-36.0729	13.7337	11.5528	-43.986	-55.2293	-43.146	-5.5111	-10.9044	14.5736	-24.8149	20.8952	2.0777	-3.0503	-32.389	-18.0807	31.9764	-48.8046		3.6	0.0488	0.0336	-0.0214	0.0122	-0.0091553	0.0427	0.0076294	-0.0305	-0.0198	-0.0443	-0.0076294	-0.0412	0.0351	-0.0229	0.0397	0.0137	0.0412	0.0336	0.0519	0.0229
	3.65	-16.8576	58.5448	54.5515	7.0436	-2.2251	-5.2459	-24.9475	-12.6727	-8.7088	-24.2696	12.6137	-3.065	-36.8539	40.2137	22.7961	46.7858	-2.4314	-3.8018	2.2988	-23.0466		3.65	0.0641	0.0198	-0.0198	0.0229	-0.0076294	-0.0030518	-0.0030518	0.09	-0.029	-0.0366	0.0458	-0.0168	0.0824	0.032	0.0656	0.0702	0.0366	-0.0153	-0.0107	-0.029
	3.7	32.4185	26.0674	-5.0838	6.2037	-8.1046	30.8712	-24.1076	16.165	26.8484	7.0879	15.4135	-53.741	39.58	43.5734	64.7928	4.7891	-38.2686	25.3159	9.5782	13.0705		3.7	0.032	0.0427	-0.0824	0.0076294	0.0214	-0.0229	0.0458	0.0534	0.0198	-0.0549	-0.0137	-0.0107	0.0381	-0.032	0.0809	0.029	-0.032	0.0412	-0.0076294	0.0687
	3.75	35.7782	14.5883	24.0339	36.1613	-9.7845	17.1523	-12.6285	-51.8696	34.9678	31.7259	15.1335	-36.6623	25.8611	-19.4216	48.834	26.0674	18.287	-16.9607	23.5771	69.626		3.75	0.0045776	0.0275	0.029	-0.0687	-0.032	-0.0091553	-0.0091553	0.0153	0.0030518	0	-0.0137	-0.0488	-0.0626	-0.0549	-0.0137	0.1007	-0.0137	0.0931	0.0351	0.0107
	3.8	-30.5765	42.0261	43.9123	16.8429	-1.3852	2.3135	8.0899	-29.4713	3.6102	34.8057	32.7721	-15.664	-30.9744	-48.2593	-12.7611	17.6681	5.128	12.4369	47.6552	2.7114		3.8	0.0030518	0.0183	0.0381	-0.0015259	-0.0153	-0.0671	-0.0687	-0.0977	-0.0061035	0	-0.0488	-0.0381	0.029	0.0732	0.0045776	0.0412	-0.0198	0.0504	0.0015259	0.0305
	3.85	-41.4956	51.5454	11.9948	19.3627	-11.1844	10.4328	29.3682	30.7239	-13.4684	15.4872	1.6946	-16.5039	-46.0932	16.9755	1.7978	12.9085	-37.9886	-20.0405	10.6981	31.8291		3.85	0.0748	0.0427	-0.0214	0.0275	-0.0030518	-0.0946	-0.0549	-0.0183	-0.0824	0.0412	0.0214	-0.0153	0.0045776	0.0015259	0.0275	0.0214	0.0076294	-0.0366	-0.0427	0.0504
	3.9	-17.6975	-7.5299	7.2352	15.7229	-19.8637	17.1523	47.2868	-0.6336	-5.629	0.6484	25.4927	22.9729	0.9431	-7.1026	28.1157	25.5075	-34.0689	-28.9998	25.257	62.9066		3.9	0.1205	0.0549	-0.0183	0.0458	0.0091553	0.0122	-0.0091553	0.0153	-0.0076294	0.0030518	0.0351	0	-0.0122	-0.0045776	-0.032	0.0702	-0.0091553	0.0076294	0.0091553	0.0443
	3.95	-47.0952	-8.0899	10.035	-4.1555	12.8937	24.4317	-19.9079	27.0842	-29.1472	-3.8313	65.2496	-26.8631	17.1818	6.0564	-14.161	37.2665	25.8464	13.8368	59.4143	16.7103		3.95	0.0793	-0.0259	-0.0076294	0.0168	0.0488	-0.0030518	-0.0168	0.0259	0.0427	0.0259	0.0045776	0.0015259	-0.0168	-0.0366	-0.058	0.0656	0.029	0.0961	0.0687	0.0168
	4	-31.1365	-12.8495	-15.443	15.7229	-44.5017	27.2315	-5.909	17.5649	1.6504	10.1676	36.9718	-26.0232	-29.5745	0.1768	-40.7589	-19.569	39.0053	-16.4008	12.378	-28.0862		4	-0.0504	0.0214	0.0305	-0.0687	-0.0091553	0.0214	-0.0351	-0.0473	0.0336	-0.0412	-0.0244	-0.0030518	0.0214	0.0061035	0.0198	0.0412	0.0198	0.0275	-0.0412	0.0305
	4.05	-3.1387	-3.0503	-12.3632	17.9628	-13.1442	-2.7261	-8.4288	-2.3135	24.8886	39.0053	-19.0238	11.7738	-39.6537	-34.2604	-25.3601	-13.9694	49.3645	2.3577	15.1778	27.9094		4.05	0.0137	0.029	-0.029	0.0397	0.0030518	-0.0244	0.0229	0	-0.0229	-0.0504	-0.032	0.0015259	0.0381	0.0091553	0.0275	-0.0107	0.0549	0.0030518	0.0107	-0.0030518
	4.1	-8.1783	-12.0096	51.7517	51.0002	39.2116	5.1133	-22.7077	-45.71	13.4095	14.6473	10.6539	31.3723	-32.0943	-65.6179	-9.1214	23.8276	38.7253	-6.8816	-4.7007	-45.7248		4.1	-0.0030518	-0.0030518	-0.0061035	-0.0045776	-0.029	-0.061	0	0.0183	-0.0626	-0.058	-0.0030518	-0.0107	0.0275	0.0015259	0.0549	0.0504	0.0397	0.0351	-0.0183	-0.0153
	4.15	-36.456	48.1856	48.6719	-28.2336	23.5329	-33.5237	1.9304	-55.2293	-13.1884	-9.1508	-52.0611	-24.0633	19.7016	18.6554	15.5167	-9.2098	4.2881	65.3527	16.8576	-38.7253		4.15	-0.0107	-0.0183	0.0427	0	-0.0534	-0.0030518	-0.0259	-0.0061035	0.0076294	-0.0427	0.0275	0.0244	0.0351	-0.0244	0.0045776	0.0091553	0.0015259	0.0107	0.0351	0.0214
	4.2	2.7408	1.4294	18.9943	-45.5922	10.9339	-15.0451	49.8066	8.3257	13.4095	-14.1904	-69.4198	12.6138	53.5789	66.2516	26.7158	22.4277	-4.3912	-38.2391	-46.6973	-15.4872		4.2	0.0656	0.0778	0.058	-0.0137	-0.0168	0.0488	-0.0259	0.0412	-0.0107	0.0488	0.0015259	-0.0916	0.0534	-0.029	0.0091553	-0.0061035	-0.0275	-0.0488	0.0397	0.1221
	4.25	30.7386	-30.4881	23.1939	-2.1956	-2.5051	-7.2058	-48.7456	31.0039	45.8869	2.8882	13.4537	-17.9038	-2.4166	46.6531	11.317	-1.0904	-30.1492	-24.5201	-16.1797	-8.7677		4.25	0.061	0.0305	0.0275	-0.0214	-0.0045776	0.032	0	0.029	-0.0473	0.0488	-0.0458	0.0137	-0.0259	0.0168	0.0458	0.0641	0.0381	0.0107	0.0351	0.032
	4.3	1.341	10.6686	-10.4034	25.5222	-32.1827	30.5913	-25.2275	9.4456	7.8099	16.0472	-25.7432	17.6534	-8.2962	20.8952	-19.4805	-29.3682	-16.4303	60.8731	-2.4608	11.3907		4.3	0.0336	0.0412	0.0107	-0.0061035	-0.09	0.0305	-0.0229	-0.0458	-0.0198	0.0183	-0.029	-0.0030518	0.0458	0.0153	-0.0244	0.0702	0.0687	0.0137	-0.0259	-0.0107
	4.35	-12.378	-54.5662	-22.7224	-21.5141	-54.3009	-33.2437	-17.9481	19.2448	-4.7891	25.5664	-17.3439	16.5334	-27.3347	-10.1823	-22.2803	-33.5678	9.6077	-9.6813	-2.4608	-54.9641		4.35	0.0702	0.0565	0	0.0183	0.029	0.0366	-0.0565	-0.0702	-0.0183	-0.0183	0.0443	-0.0122	-0.032	0	0.0137	0.0427	-0.0244	0.0061035	0.0030518	0.0030518
	4.4	-5.3785	-37.7675	-23.0024	4.2439	-5.5848	-4.406	-23.2676	15.0451	-73.3837	1.7683	-1.6651	-23.7834	-54.4925	-29.7808	-23.4002	-4.4502	14.0873	-18.0807	-20.9394	-40.6852		4.4	0.0946	0.0045776	0.0214	0.0214	0.0259	-0.0275	0.0137	0.0305	-0.0275	0.0351	-0.0198	-0.0427	-0.0305	-0.0045776	0.0153	-0.0305	0.0244	0.0534	-0.0091553	-0.0381
	4.45	38.298	38.6664	-32.5216	-2.7556	-24.6233	8.193	-5.629	-16.8723	-14.0284	-26.5095	45.3711	17.0934	13.8221	-8.7825	27.2757	-13.1295	-74.3857	33.9952	10.4181	10.5507		4.45	0.0305	0.0153	0.0244	-0.0366	-0.0336	-0.0488	0.0458	0.0351	0.0214	-0.0702	0.0473	-0.0641	-0.0045776	0.0061035	-0.0748	0.0091553	0.0412	0.0458	0.0137	0.0107
	4.5	41.0978	34.7467	36.3529	-17.3144	12.6137	5.6732	-29.1472	-47.9499	40.5673	-1.0315	14.0136	14.5736	51.0591	-19.9816	3.1977	25.7874	-20.07	-16.9607	24.697	-0.0884		4.5	0.0412	-0.0076294	0.0153	-0.032	0.0183	-0.0992	0.0076294	0.0030518	-0.0305	-0.0732	0.0275	0.0076294	-0.0030518	-0.0458	0.0183	0.029	0.0244	0.0504	0.0259	0.0595
	4.55	17.8596	-16.7692	-40.921	6.4837	44.8112	31.7112	8.6498	16.445	18.1691	-55.6272	-31.3428	14.5736	20.2616	-37.6202	3.7576	1.7094	25.0064	-30.9596	25.5369	27.6294		4.55	0.0351	0.0534	0	0.0229	0.0137	-0.0336	0.029	0.0198	-0.0153	0.0198	0.0351	0	0.0183	-0.0412	0.0641	-0.0045776	0.0519	0.0626	0.0702	0.0458
	4.6	16.7397	-35.5277	-91.8769	-4.4355	0.5747	24.9917	67.4452	23.1645	-3.9492	-23.9897	8.1341	-21.5435	-8.8561	36.014	31.4754	-13.1295	38.4454	11.877	0.3389	28.1893		4.6	-0.0229	-0.0061035	0.0030518	-0.0397	-0.0427	0.0030518	0.0168	0.0015259	-0.0076294	0.0107	-0.0259	-0.0137	0.0412	0.0015259	-0.0107	0.0443	-0.0473	0.0748	-0.0168	0.0229
	4.65	26.259	19.9079	-8.7235	-2.1956	8.974	-39.4032	63.8055	1.6062	-10.6686	-13.3505	37.2518	-50.9412	5.4227	27.6147	56.6734	44.5459	-1.0315	-19.2006	-15.6198	7.471		4.65	-0.032	-0.0015259	0.0107	-0.0488	-0.0687	0.0244	-0.0137	0.0030518	-0.0549	-0.0214	-0.0336	-0.0381	0.032	0.0153	0.0259	0.0336	-0.0030518	-0.0427	0.0030518	-0.0122
	4.7	9.4603	0.0295	27.9536	-4.1555	8.4141	-51.4422	-27.7473	2.4461	6.41	1.7683	-41.142	10.3739	18.0217	-6.2627	-32.0795	-9.4898	-36.8687	26.1558	-48.0972	-5.128		4.7	-0.0366	-0.0061035	0.0045776	-0.0259	0.0275	0	0.0107	-0.0793	0.0305	-0.0030518	0.0565	-0.0641	0.0091553	0.0214	0.0045776	-0.0229	0.0030518	-0.0168	0.0107	0.0153
	4.75	18.4196	13.4684	21.7941	-23.4739	45.9311	1.4736	-33.6268	-33.391	-3.9492	19.6869	-0.5452	38.0917	48.8193	-19.7016	-19.2006	-47.0068	11.0076	15.5167	-43.6176	13.0705		4.75	0.0168	0.061	0.0015259	0.0015259	0.0168	-0.0397	0.029	0.0168	0.0183	0.0458	-0.0443	-0.0244	0.0168	0.0122	-0.0122	-0.0061035	0.032	-0.0412	0.0214	0.0671
	4.8	-13.4979	-12.0096	29.0735	33.3615	28.0125	39.2706	7.2499	24.8444	-18.228	44.3249	36.1319	-28.263	22.7814	-68.4177	-5.4817	-27.9683	-11.9506	12.4369	12.658	6.631		4.8	0.0076294	0.0229	-0.0061035	0.0229	0.0732	-0.0336	-0.0412	0.0412	-0.1129	-0.0214	-0.0244	-0.0427	-0.0305	0.0244	0.0091553	0.0351	0.0305	0.0351	-0.0030518	-0.0015259
	4.85	-13.4979	-29.0882	-50.1602	30.8418	30.2523	27.7915	59.3258	6.6458	28.8082	14.9272	40.0516	-60.1805	-10.816	-41.8198	21.3962	-19.569	-21.1899	-13.601	6.2185	-6.5279		4.85	0.0045776	-0.0214	-0.058	0.0427	0	0.0198	0.032	0.0229	-0.0214	-0.0183	0.0198	-0.0443	0.0214	0.0259	0.0458	0.0946	0.0183	0.0275	0.0168	0.0305
	4.9	15.3398	8.7088	-44.0007	40.9209	-15.944	-57.8817	-12.6285	-3.7134	85.6437	-29.0293	34.452	-22.9434	-11.096	23.695	32.0354	-25.7285	19.1269	31.7554	-13.1	-14.9272		4.9	0.0549	0.0168	-0.0168	-0.0168	-0.0412	0.0229	0.0183	-0.0091553	0.0015259	0.0397	0.0687	-0.0641	0.0168	-0.0412	0.0473	0.0244	0.032	-0.0030518	-0.0030518	0.0748
	4.95	10.0203	46.2258	-11.8033	-35.793	-45.3417	-52.8421	-40.9062	-39.8305	64.0854	-16.4303	28.8524	-43.3818	10.7423	-35.3803	-24.5202	-3.3303	8.7677	36.795	69.4935	-12.9674		4.95	0.0458	-0.0045776	-0.0107	0.0061035	0.0381	-0.0702	0.029	-0.0214	0.0137	0.0107	0.0091553	-0.029	0.0030518	0.0275	0.0198	0.0275	0.0763	0.0091553	-0.0443	0.0702
	5	52.5769	45.6658	5.8353	-32.1532	-53.181	-37.4433	13.4095	-22.7519	9.2098	32.8458	52.6506	-3.9049	0.9431	-40.14	-11.0812	10.1087	-58.9869	27.5557	27.7768	4.3912		5	-0.0015259	-0.0565	-0.0198	-0.0183	0.0443	-0.029	0.0595	-0.0107	0.0137	-0.0336	-0.0015259	-0.0381	-0.0214	0.0198	-0.0214	0.0214	0.0061035	0.1099	0.0122	-0.0778
	5.05	20.3794	60.5047	-65.839	7.6036	-39.7421	16.5924	43.927	-28.3514	17.0492	4.0081	-14.2641	11.7738	4.8628	-22.5014	20.2763	-2.4903	-103.503	-14.4409	-17.5796	-15.7672		5.05	0.032	0.0549	0.032	0.0519	-0.0351	0.0091553	0.0107	-0.0091553	-0.0030518	-0.0275	-0.0397	-0.0030518	0.0397	-0.0565	0.0153	0.0748	-0.0229	0.0198	0.029	0.0504
	5.1	2.4609	56.025	-84.0376	18.5227	-23.7834	41.2304	36.3676	10.2855	56.806	-8.3109	-42.2619	-25.4632	-25.9348	4.0965	-0.722	-13.1295	-3.5513	-16.9607	-20.3794	-70.0829		5.1	0.0381	0.0885	0.0183	0.0458	-0.0122	-0.0045776	0.0412	-0.0244	-0.0366	0.0122	-0.0641	-0.0671	0.0504	-0.0198	0.0504	0.0214	0.0381	0.0198	-0.0045776	0.0153
	5.15	32.1385	21.0278	-12.3632	-33.2732	-52.3411	33.1111	-21.8678	65.7211	40.2873	21.3667	15.1335	-45.3416	-48.053	-34.8204	-11.9212	-13.9694	9.3277	-45.5185	-44.1775	-24.1665		5.15	0.0702	0.0839	-0.0045776	-0.0443	-0.0030518	-0.0549	0.0656	0.0122	-0.058	-0.0397	0.0595	-0.0244	-0.0198	-0.0107	-0.0198	-0.0153	0.0244	-0.0015259	-0.0336	-0.0153
	5.2	50.0571	8.4288	73.03	-60.711	2.2546	-30.7239	-16.5482	44.1628	9.2098	0.3684	-9.5045	-34.1425	-18.3754	-30.9007	-45.5185	3.9492	-63.7465	-49.1582	-8.6204	34.9088		5.2	0.058	0.0443	0.0229	0.0122	0	-0.0229	-0.032	0.0641	-0.0534	-0.0397	-0.0198	-0.0091553	0.0198	0.058	-0.029	0.09	0.0214	0.0519	0.0336	0.0473
	5.25	33.5384	11.5086	34.953	-31.0333	3.9344	-18.6848	15.3693	-45.4301	16.4892	-43.5881	-15.944	-2.2251	16.3419	-2.063	-41.0388	-57.9259	14.0873	-24.5201	38.6959	0.7515		5.25	0.0534	-0.0366	0.0122	-0.0061035	0.0275	-0.0656	-0.0045776	0.061	0.0061035	-0.0168	-0.0045776	-0.0427	0.0687	-0.0336	-0.0565	0.0488	0.0168	0.032	0.0473	0.0671
	5.3	86.7342	-27.1284	-14.3231	37.8412	-23.7834	-15.8851	30.4881	22.6045	46.1669	-25.9495	-11.4644	-16.7839	24.7412	-16.3419	8.2372	-66.6052	9.6077	-22.0003	46.8152	-31.166		5.3	0.0214	0.0137	-0.0061035	-0.0336	-0.0458	-0.0397	-0.0992	0	0.0412	0.0244	0.0275	0.029	-0.0015259	0	0.0091553	0.0137	-0.0153	0.0214	-0.0030518	0.0488
	5.35	30.4586	-11.1696	-12.6432	65.559	-40.862	-20.9247	6.13	8.3257	14.5294	-8.0309	23.2529	-26.8631	11.3023	-27.821	-44.9585	-91.5232	-11.1107	26.9958	38.4159	-40.6852		5.35	0.0336	0.0122	0.0045776	0.0412	-0.032	-0.0214	0.0015259	0.0061035	-0.0397	0.0259	-0.0061035	-0.0168	0.0015259	-0.0137	0.0091553	0.0244	-0.0366	0.0427	0.0091553	-0.0153
	5.4	-14.0578	10.6686	5.2754	33.3615	-45.6216	-2.1662	-42.0262	-2.3135	13.4095	-19.51	26.6126	-20.1436	31.7406	-34.2604	30.3555	-33.5678	-30.9891	-4.0818	-4.1407	-63.0834		5.4	0.0137	0.0214	-0.0427	0.0259	0.0107	0.0229	-0.0045776	-0.0045776	-0.0626	-0.0275	-0.0183	-0.0412	0.0168	-0.0015259	-0.0091553	0.0045776	-0.0015259	0.0229	-0.0153	0.0198
	5.45	-53.8147	34.7467	22.634	21.8825	-79.219	11.2728	17.0492	-22.1919	40.0074	19.9668	0.2947	59.65	11.5822	-117.134	20.8362	37.5465	269.987	214.861	402.387	480.913		5.45	0.0427	0.0015259	0.0427	-0.0045776	-0.0168	0.0259	-0.0397	-0.0458	-0.0030518	-0.0916	0.0214	-0.0122	0.0687	-0.032	-0.0061035	0.029	0.0778	0.0168	0.0015259	0.032
	5.5	-80.6925	-0.2505	-59.1195	63.5992	18.4933	-31.0039	56.526	4.126	80.8841	43.485	19.0532	86.5279	60.8583	12.4958	-10.5213	40.6263	242.829	158.305	332.673	359.683		5.5	0.0824	0.0885	0.029	0.0030518	0.0534	0.0107	-0.0061035	-0.0198	0.0153	-0.0412	0.0534	-0.0305	-0.0061035	-0.0107	0.0839	0.0427	0.0183	0.0137	0.0458	-0.0244
	5.55	-158.806	-115.041	-45.6806	9.8434	-67.1799	-15.3251	49.5266	99.3184	96.8428	96.4008	142.803	192.919	207.007	258.596	278.136	272.168	308.624	364.089	319.234	359.123		5.55	-0.0030518	0.0259	-0.0015259	0.0366	-0.0076294	0.0061035	0.0565	0.0168	-0.0351	-0.0076294	0.0214	0.0122	-0.0030518	-0.0229	0	0.0671	0.0656	0.0259	0.0641	-0.0030518
	5.6	-154.047	-91.5233	-76.7581	19.9226	-65.5001	-12.8053	7.2499	78.0401	190.075	178.994	194.039	305.191	304.999	398.305	460.121	518.548	528.966	647.986	639.248	760.611		5.6	-0.0458	-0.0168	-0.0259	0.0504	-0.0061035	0.0045776	0.0504	0.0534	-0.032	-0.0549	-0.0534	0.0030518	0.0153	0.0595	-0.0473	0.0076294	0.0122	0.0153	0.0198	0.0305
	5.65	-93.8515	-44.767	-18.5228	23.5623	-26.5831	37.8707	3.3303	99.3184	164.317	217.631	196.279	215.598	306.119	384.586	458.721	511.269	584.402	682.424	732.481	874.282		5.65	0.032	-0.0061035	-0.0168	0.0107	-0.0153	0.0275	-0.0045776	-0.0351	-0.0137	0.0137	-0.0198	0.0183	0.0336	0.0153	-0.0107	0	-0.0366	0.0366	-0.0122	0.0198
	5.7	-68.9335	-9.2098	-10.6834	3.124	3.9344	12.1127	72.7647	94.8388	148.919	136.158	144.483	172.761	233.605	259.436	324.612	399.558	490.889	573.512	640.088	784.409		5.7	0.0763	0.0198	0.0275	0.0061035	0.0153	-0.0671	-0.0443	0.0183	0.0168	0.0259	0.0045776	-0.0091553	0.058	-0.0397	0.0244	0.0107	0.0351	0.0397	0.0091553	0.0305
	5.75	-60.5341	-70.2449	-2.284	-1.3557	40.8915	-5.8059	27.4083	22.3246	85.9237	79.6021	81.4883	106.126	148.211	107.408	174.544	188.175	276.706	370.529	511.018	660.099		5.75	0.0992	-0.0412	0.0091553	0.0030518	0.0122	0.0168	0.0443	0.0824	0	-0.0366	0.0717	0.0061035	0.032	0.0030518	-0.0045776	0.0504	0.0229	0	0.0214	-0.0214
	5.8	-49.615	-88.4435	20.9541	5.6438	0.0147	-27.6441	-16.2682	0.2063	24.8886	12.9674	53.4905	-7.8246	49.0993	-33.4205	-82.4755	-90.9633	2.8882	131.427	308.314	506.111		5.8	0.0091553	-0.0030518	0.0198	0.0565	-0.0091553	0.0107	0.0091553	0.0198	-0.0076294	-0.0198	0.0229	-0.0458	0.0198	0.032	0.0458	0.0244	-0.0122	0.1343	-0.0076294	0.0137
	5.85	11.1402	-23.2087	7.5152	-6.1153	12.0538	-58.4417	2.2103	-17.7123	-18.228	-34.6288	-71.3796	-54.3009	-161.164	-202.807	-276.5	-261.19	-259.451	-124.472	67.2536	319.086		5.85	0.0839	0.0366	-0.0214	0.0122	-0.0045776	-0.0030518	0.0061035	0.0107	-0.0397	-0.0473	0.0091553	-0.0183	-0.0015259	-0.0443	-0.029	0.0244	-0.0045776	0.0076294	0.0122	0.0687
	5.9	18.9796	-20.4089	-24.1223	51.5601	20.7331	-87.8393	-7.0289	-69.2282	-12.9084	-98.7437	-122.056	-120.096	-308.432	-389.832	-497.683	-490.212	-502.472	-340.615	-180.527	172.938		5.9	0.1022	0.0107	-0.0534	-0.0076294	0.0717	-0.0229	0.0137	0.032	-0.061	-0.0076294	0.0107	0.0153	0.0198	0.0015259	-0.0458	0.0961	0.0519	0.0488	0	0.0259
	5.95	23.1792	-26.5684	-17.1228	35.6014	-12.0243	-33.8036	4.1702	-89.9465	-10.3886	-68.7861	-167.132	-290.602	-394.106	-541.58	-690.307	-706.634	-697.896	-536.599	-346.554	21.4699		5.95	0.0381	-0.0183	-0.0153	0.0030518	0.0183	-0.0305	0.0488	0.0153	-0.0504	-0.0061035	-0.0244	-0.0732	-0.0122	-0.0381	-0.0045776	0.0565	-0.0045776	0.0778	0.0595	0.0259
	6	44.4575	-56.2461	-6.2037	9.2835	-20.4236	-27.6441	-22.1477	-98.3459	-69.184	-82.505	-248.886	-430.031	-550.613	-759.963	-910.65	-965.334	-908.159	-697.027	-434.747	-90.8012		6	0.0153	-0.0214	0.0045776	0.0153	0.0702	-0.0275	-0.0885	0.0427	-0.0076294	-0.0549	0.032	-0.0244	-0.0275	0.058	0.0122	-0.0091553	0.0504	0.0351	0.0198	0.0534
	6.05	-46.8152	-33.5679	-45.1206	-11.4349	-10.3444	-13.3653	-30.5471	-64.1886	-78.4232	-139.62	-308.801	-431.991	-699.001	-994.584	-1098.23	-1251.19	-1133.54	-950.407	-589.294	-175.634		6.05	0.0107	0.0015259	0.0519	0.0626	0.0427	-0.0122	-0.029	0.0626	0.0015259	0.0030518	-0.0030518	-0.0061035	0.0122	0.0076294	0.0549	0	0.0397	-0.0183	-0.0153	0.0763
	6.1	-6.4984	18.228	-24.4023	-8.6351	-1.6651	-37.7233	6.13	-59.429	-84.3028	-207.095	-314.68	-552.941	-751.917	-1158.65	-1293.38	-1383.34	-1306.29	-1094.32	-726.203	-214.831		6.1	0.061	0.0229	0.0397	0.0534	0.0443	-0.0397	0.0244	-0.032	-0.0641	-0.0137	-0.0168	-0.0168	0.029	0.0015259	-0.0030518	-0.0153	0.0183	0.029	-0.0183	0.0671
	6.15	15.0599	30.2671	-54.0799	67.2389	-6.7047	5.6732	-66.6642	-80.4273	-95.7818	-250.212	-417.712	-671.932	-957.141	-1283.52	-1538.36	-1524.45	-1421.92	-1207.15	-800.117	-315.623		6.15	0.0549	0.0488	0.0458	0.0198	0.0030518	0.0534	-0.0122	0.0748	-0.0229	-0.0504	-0.0412	-0.0107	0.0305	-0.0061035	0.0351	0.0381	-0.0793	0.0946	-0.0244	0.0061035
	6.2	44.7375	-6.41	-63.3192	8.7235	0.0147	-10.8455	-51.8254	-49.9097	-139.738	-241.252	-471.748	-779.723	-1164.88	-1388.79	-1675.27	-1724.35	-1552.11	-1242.7	-902.589	-366.019		6.2	0.0534	0.0443	0.0061035	0.0198	0.0305	-0.0229	0.0229	0.0534	0.0030518	-0.0305	-0.0259	0	0.0091553	-0.0656	-0.0076294	0.0137	-0.0336	0.0305	0.0397	0.0473
	6.25	65.4559	-62.6855	23.7539	21.3225	37.8117	-11.9654	-73.3837	-40.1105	-155.417	-234.813	-482.667	-844.118	-1282.76	-1546.7	-1805.18	-1863.78	-1699.66	-1315.22	-911.269	-450.853		6.25	0.0977	0.058	-0.0076294	0	0.0565	0.0305	-0.0061035	0.0045776	-0.0122	0.0641	-0.0366	0.0366	-0.0183	-0.0305	-0.0153	0.0107	0.058	-0.0275	0.0397	0.0488
	6.3	6.9405	-36.6476	2.4756	-14.5146	-30.5028	-22.8845	-44.5459	-54.6693	-143.658	-295.008	-528.023	-888.915	-1359.47	-1746.88	-1937.61	-1951.42	-1756.77	-1441.77	-953.265	-513.288		6.3	0.0534	-0.0168	-0.0351	0.0122	-0.0214	0.0198	-0.0229	-0.0107	-0.0061035	-0.0183	-0.0229	-0.0824	0.0183	0.0229	-0.0229	0.029	0.0076294	0.0061035	0.0351	-0.0061035
	6.35	-13.4979	-1.3704	-8.4435	-32.4332	-53.461	51.3096	-44.266	-118.224	-134.979	-295.848	-591.018	-943.51	-1457.18	-1915.15	-2078.72	-2057.81	-1790.65	-1486.28	-978.743	-462.332		6.35	0	-0.0443	-0.0015259	-0.0091553	0.0122	-0.0412	-0.0214	0.0153	-0.0473	-0.0229	-0.0107	-0.0656	0.0153	0.0214	0.0214	0.0183	0.0244	0.0656	-0.0137	-0.0168
	6.4	31.2986	-46.4468	3.0355	14.0431	-51.2212	25.5517	-5.629	-102.826	-146.458	-307.607	-667.172	-1087.7	-1585.41	-2029.66	-2162.99	-2190.52	-1876.88	-1486.84	-1040.34	-396.257		6.4	0.0473	0.0076294	0.0366	0.0030518	-0.0076294	0.0076294	0.0366	-0.0519	-0.0351	-0.0595	-0.0214	0.0076294	-0.0748	-0.0107	0.0793	0.0183	0.0045776	0.0244	0.0244	0.0565
	6.45	50.3371	-5.0101	-61.0794	-45.5922	-34.7025	-14.2052	5.0101	-82.1071	-200.494	-374.802	-717.568	-1172.53	-1689.56	-2102.18	-2319.5	-2260.51	-1933.44	-1501.96	-1065.82	-422.015		6.45	0.0366	0.0214	0.0244	0.0336	0.0549	-0.0366	0.0183	0.0275	-0.0259	-0.0122	-0.0336	-0.0076294	-0.029	0.0061035	0.0458	0.1022	-0.0107	-0.0229	0.0183	-0.0061035
	6.5	2.4609	-11.1696	-33.9215	-36.3529	-38.9022	11.5528	-55.1851	-123.824	-183.135	-396.92	-746.686	-1225.73	-1772.16	-2203.25	-2387.81	-2309.51	-1998.67	-1518.48	-1072.26	-523.087		6.5	-0.0641	0.0275	-0.029	0.0045776	0.0641	0.0045776	0.0244	0.0809	-0.0076294	0.0305	0.0137	-0.0549	0.0137	-0.0305	0.0244	0.0626	0.0122	0.0137	-0.029	0.0244
	6.55	-8.4583	-4.1702	-36.7213	-9.755	-48.4214	-15.3251	2.2103	-48.2298	-122.1	-378.162	-780.283	-1280.32	-1919.7	-2341.56	-2423.37	-2427.66	-2027.79	-1566.08	-1045.94	-534.006		6.55	0.0504	0.0458	-0.0351	0.0397	0.0244	0.029	0.0641	-0.0381	0.0137	0.0702	-0.0214	0.0275	0.0336	-0.0198	0.0183	0.0107	-0.0015259	0.0091553	0.0045776	0.0793
	6.6	61.5362	18.228	39.9926	24.6822	-24.0633	-21.2046	20.4089	-79.3074	-180.335	-453.196	-791.762	-1398.47	-1984.1	-2398.11	-2539	-2469.09	-2063.63	-1568.32	-1006.18	-523.367		6.6	0.0854	0.032	0.0244	-0.0076294	-0.0137	0.0458	-0.0107	-0.0397	0.032	-0.0504	0.0137	-0.0168	0.0397	0.0061035	-0.0305	0.0565	0.0397	-0.0107	0.0336	-0.0045776
	6.65	34.0984	-12.8495	20.3942	50.1602	-20.1437	-44.4428	-23.2676	-110.665	-255.929	-485.393	-828.439	-1513.55	-2041.49	-2520.46	-2663.87	-2500.17	-2076.51	-1610.03	-1043.42	-521.127		6.65	0.0061035	0.0076294	0.0397	0.0504	-0.0259	0.061	-0.0336	0.0259	-0.058	-0.0214	0.0427	-0.0351	0.0229	0.0122	-0.0488	0.0366	0.0519	-0.0214	0.0687	-0.0305
	6.7	-18.8174	20.1879	-49.0403	-41.3925	-53.181	-14.7652	-27.1873	-58.869	-194.894	-436.397	-884.155	-1527.26	-2159.65	-2575.06	-2717.07	-2495.97	-2169.18	-1622.35	-1024.1	-439.934		6.7	0.0107	-0.0122	-0.0229	0.0045776	0.0473	-0.032	0.0061035	0.0473	-0.0336	0.0091553	-0.0259	-0.0534	0.0397	-0.0030518	-0.0045776	0.0137	0.0122	0.0153	0.0702	-0.0473
	6.75	6.9405	-35.5277	-44.8407	-3.3155	-81.1788	-41.0831	-15.9882	-25.2717	-238.851	-462.715	-917.752	-1511.31	-2216.76	-2681.73	-2727.43	-2516.69	-2138.94	-1550.96	-1026.9	-481.09		6.75	0.0336	-0.0504	-0.0534	0.0214	0.0412	0.0214	0.0427	0.0458	-0.0473	-0.0183	-0.0015259	-0.0045776	-0.0107	0.0458	-0.029	0.0229	0.0061035	0.058	0.0168	-0.0122
	6.8	-12.9379	16.5482	-34.2015	5.0838	-54.5809	-8.6056	-49.3056	-63.9086	-207.773	-512.551	-909.633	-1578.5	-2312.51	-2755.64	-2759.9	-2524.25	-2116.82	-1593.52	-1060.78	-482.21		6.8	0.0793	0.0626	0.0076294	0.0045776	0.0534	-0.0183	-0.0458	0.0381	-0.0214	-0.0214	-0.0061035	-0.0412	-0.0198	0.0168	0.0122	0.0793	0.0305	0.0015259	0.0030518	0.087
	6.85	88.1341	-16.7692	20.3942	40.641	-28.823	-34.6436	-43.426	-80.7073	-253.969	-523.19	-994.466	-1688.25	-2435.14	-2777.48	-2799.66	-2558.41	-2148.46	-1555.72	-995.822	-522.527		6.85	0.0259	-0.029	-0.0122	-0.0641	0.0504	-0.0519	-0.0412	0.0015259	0.0534	0.0015259	-0.0168	0.0259	-0.0565	-0.0244	0.0107	0.029	0.0137	0.0045776	0.0122	0.0946
	6.9	-13.7778	-68.0051	27.9536	35.6014	-40.302	-3.566	-29.4272	-67.8283	-263.489	-532.429	-1044.3	-1800.52	-2447.18	-2801	-2882.25	-2586.97	-2079.03	-1523.52	-1014.58	-463.732		6.9	0.0137	0.0595	-0.0045776	-0.0229	-0.032	-0.0045776	0.0045776	-0.0366	0.0045776	-0.0473	-0.0244	-0.0717	-0.0244	0.0214	0.0504	-0.0030518	-0.0336	0.0595	0.0702	0.0275
	6.95	-0.0589	-64.3654	12.8348	22.4424	-30.7828	-60.9615	-51.2654	-69.7881	-220.652	-595.424	-1033.94	-1810.04	-2464.26	-2886.67	-2894.29	-2620.28	-2102.54	-1529.68	-1022.42	-471.571		6.95	0.0458	-0.0153	0.0076294	0.0015259	-0.0259	-0.0030518	0.0137	0.0458	-0.032	0.0168	0.0519	-0.0214	0.0076294	0.0381	-0.0656	0.0366	-0.0153	0.0732	0.0504	0.0504
	7	-6.4984	-40.0074	-7.3236	19.6426	-24.0633	-80	-49.3056	-117.104	-205.813	-544.188	-1070.62	-1858.48	-2555.53	-2907.11	-2883.09	-2622.52	-2115.14	-1526.6	-954.945	-378.618		7	0.0351	-0.087	0.0397	0.0671	0.0336	0.0763	0.0198	0.0183	0.0198	0.061	-0.0091553	-0.0015259	0.0198	-0.0061035	-0.0458	0.032	0.0519	0.0717	-0.0061035	0.0030518
	7.05	31.2986	0.5894	-32.8016	24.6822	-57.3807	-32.1238	-10.9486	-98.9058	-251.729	-542.508	-1105.9	-1868.84	-2644.57	-2926.15	-2872.73	-2597.6	-2087.43	-1563.28	-965.584	-422.015		7.05	0.0275	0.0137	0.0443	0.0045776	0.0565	0.0381	0.0488	0.0168	0.0717	-0.0214	-0.0137	-0.0214	0.0183	0.0091553	0.0534	0.0259	-0.0305	-0.0153	-0.0122	0.0641
	7.1	2.4609	3.9492	28.5135	23.2823	-14.5441	-68.8009	-45.9458	-125.784	-224.852	-578.626	-1121.02	-1888.16	-2674.24	-2995.31	-2885.05	-2575.49	-2060.55	-1527.72	-986.863	-436.854		7.1	0.0336	0.0061035	0.0488	-0.0030518	0.0671	-0.0671	0.0030518	0.0931	0.0030518	-0.0076294	-0.0091553	-0.0443	0.0275	-0.0244	0.0351	0.0381	-0.0183	0.0076294	-0.0137	0.0168
	7.15	-15.7377	-10.0497	18.1543	42.0409	-71.6596	-99.5984	-42.8661	-128.583	-194.614	-580.026	-1185.97	-1989.51	-2692.44	-3000.63	-2893.73	-2546.37	-2042.35	-1480.4	-958.025	-478.01		7.15	0.0595	0.0397	-0.0336	0.0015259	0.0443	-0.0153	0.029	0.0443	0.0381	-0.0107	0.0045776	-0.0565	0.0137	-0.0061035	0.032	-0.0137	0.0137	-0.0061035	0.0366	0.0244
	7.2	36.3382	43.706	17.8744	40.641	-38.0622	-106.038	-70.5839	-75.9476	-230.731	-606.623	-1224.61	-2039.34	-2743.68	-3003.7	-2870.49	-2558.69	-2006.51	-1515.4	-910.709	-493.409		7.2	0.0397	0.0122	-0.0229	-0.0168	-0.0259	0.0702	0.0198	0.0687	0.0045776	-0.0641	-0.0397	-0.0259	0.0015259	0.0076294	-0.0030518	-0.0107	-0.0275	0.0366	0.0214	0.0443
	7.25	3.5808	3.9492	-9.0035	41.2009	-60.4604	-56.4818	-57.4249	-86.5868	-221.492	-581.425	-1213.41	-2050.26	-2781.48	-3030.86	-2937.41	-2566.53	-1975.43	-1454.09	-923.868	-433.494		7.25	0.0366	0.0198	-0.0183	0.0259	0.0763	0.0443	0.0519	0.0427	-0.0824	-0.0030518	-0.09	-0.061	0.0336	0	-0.0504	-0.0458	-0.0244	0.0931	-0.0030518	0.0443
	7.3	20.0995	16.2682	-47.0805	25.5222	-36.6623	27.5115	-71.1438	-101.146	-249.49	-591.225	-1332.96	-2124.74	-2830.47	-3067.82	-2924.81	-2527.61	-2000.07	-1435.61	-922.188	-426.495		7.3	0.0809	0.0656	0.0275	0.1099	0.0488	0.058	-0.0168	-0.0030518	-0.0397	-0.0412	-0.0107	0.0091553	-0.0030518	0.0137	-0.0168	0.0366	0.0153	0.0244	0.0244	0
	7.35	-12.9379	25.7874	11.4349	66.1189	-15.104	27.5115	-35.3067	-122.144	-269.368	-582.545	-1282.56	-2139.02	-2866.31	-3070.9	-2923.97	-2515.57	-1989.71	-1454.09	-903.709	-487.81		7.35	0.0549	0.0336	0.0473	0.0030518	-0.0168	0.0198	-0.0458	-0.0244	-0.0229	0.0015259	0.0183	0.0381	-0.0351	-0.0061035	0.0183	0.0565	0.0336	-0.0030518	0.0015259	-0.0214
	7.4	-26.6568	8.1488	23.4739	37.0013	-41.422	-8.0457	-19.068	-70.3481	-284.767	-606.623	-1300.48	-2188.85	-2884.23	-3122.7	-2969.33	-2506.33	-1974.03	-1448.21	-901.749	-418.095		7.4	0.029	-0.0091553	0.0076294	0.0488	0.0107	-0.0275	0.0214	0.0519	-0.0702	0	0.0305	-0.1007	0.0091553	-0.029	0.0336	0.0381	0.0412	0.0351	-0.0458	0.0458
	7.45	28.2188	-4.4502	-9.2835	14.3231	-61.8603	-59.5616	-56.865	-129.423	-314.724	-662.339	-1240.57	-2153.29	-2889.55	-3141.73	-2953.65	-2537.69	-1967.32	-1375.41	-885.791	-367.139		7.45	0	0.0183	-0.0443	0.0015259	0.0229	-0.0061035	0.0091553	0.0504	0.0015259	-0.0229	-0.0244	-0.032	0.0122	-0.0198	0.0061035	0.0244	0.0793	-0.0076294	0.0351	0.0336
	7.5	63.216	-8.3699	-11.2433	15.7229	-35.2625	-109.398	-78.1433	-128.863	-272.448	-652.82	-1318.68	-2193.89	-2973.26	-3183.73	-2943.01	-2498.77	-1998.39	-1390.53	-884.671	-392.057		7.5	0.0504	0.1022	0.0519	0.0122	-0.0076294	0.0091553	0	0.0443	0.0443	-0.0565	-0.0916	0	-0.0366	-0.0137	-0.0107	0.0717	0.0916	-0.0107	0.0229	0.0336
	7.55	17.5797	-10.6097	-9.0035	1.4441	-28.263	-135.996	-91.0223	-120.464	-267.968	-631.541	-1320.92	-2291.88	-3042.42	-3144.81	-2946.93	-2466.85	-1926.72	-1440.37	-870.392	-418.655		7.55	0.0427	0.0702	0.0351	0.0763	0.0030518	-0.0214	0.0336	0.0275	-0.0137	-0.0916	0.0015259	-0.0961	-0.0275	0.0443	-0.061	0.0732	0.0153	0.0534	0.0122	0.0595
	7.6	-44.2954	23.5476	44.1923	3.4039	36.4118	-101.278	-85.4227	-136.703	-281.967	-587.305	-1334.92	-2310.64	-3057.25	-3123.82	-2897.65	-2473.85	-1963.96	-1367.01	-841.554	-394.857		7.6	0.0351	0.0793	0.0198	0.0519	0.061	0.0275	-0.0076294	0.0259	-0.0504	-0.0153	-0.0168	-0.0168	-0.0229	0.029	0.0549	-0.0015259	0.0275	0.0153	0.0732	0.09
	7.65	40.5378	16.5482	2.1956	24.1223	-33.3026	28.0714	-77.8633	-150.982	-262.929	-621.462	-1362.08	-2286.28	-3031.22	-3189.61	-2879.17	-2450.34	-1916.08	-1374.29	-805.437	-389.818		7.65	0.0076294	-0.029	0.0107	0.0305	0.0793	0.0137	-0.0366	-0.0381	-0.0214	-0.0549	-0.0488	0.0030518	-0.0061035	-0.0473	0.0366	-0.0061035	0.0030518	0.0122	0.0397	0.058
	7.7	39.138	-3.6102	23.4739	54.9198	-44.5017	-51.4422	-109.501	-174.22	-305.205	-673.818	-1364.32	-2278.16	-3057.81	-3182.05	-2894.57	-2458.18	-1817.25	-1310.18	-790.598	-404.656		7.7	0.0122	-0.0595	0.0214	0	-0.032	-0.0076294	0.0809	-0.0381	-0.0717	-0.0137	-0.0275	0.0488	0.0229	-0.0015259	-0.0168	0.0854	0.0030518	0.09	-0.0076294	0.058
	7.75	24.2991	12.0685	36.6329	-30.7534	-56.5408	-72.1606	-108.381	-150.982	-267.968	-654.5	-1397.35	-2363.28	-3097.01	-3158.25	-2896.53	-2371.66	-1834.61	-1265.66	-832.315	-394.297		7.75	0.0656	-0.0168	0.0229	0.0275	-0.0351	-0.0809	0.0076294	0.0137	-0.058	0.0091553	0.0366	0.0076294	0.0275	0.0168	0.0397	0.0153	0.0366	-0.0076294	0.0229	0.0519
	7.8	-21.3372	7.3089	-36.1613	9.2835	-86.4984	-78.6001	-134.419	-166.1	-290.366	-691.457	-1405.19	-2366.08	-3069.57	-3158.81	-2837.46	-2372.5	-1904.88	-1292.54	-870.112	-377.778		7.8	0.0427	0.0626	0.029	-0.0107	0.032	0.0443	0.0076294	-0.0122	0.0137	0	0.0214	-0.0473	0.0549	0.0030518	-0.0061035	-0.0198	0.0045776	0.0305	0.0214	-0.0030518
	7.85	-14.3378	-11.7296	-15.163	39.2411	-8.9446	-25.4043	-146.738	-85.7469	-264.608	-678.578	-1419.19	-2473.03	-3066.21	-3153.21	-2853.14	-2375.58	-1869.32	-1309.34	-832.035	-433.494		7.85	0.0427	0.0961	0.0198	-0.0244	0.0183	0.0931	-0.0427	0.0473	0.0427	-0.0244	-0.0015259	-0.0778	0.0183	0.0168	-0.0778	0.0045776	-0.0091553	0.0259	-0.0045776	0.0351
	7.9	0.501	-2.4903	-21.3225	26.0821	4.7744	-31.2838	-88.5025	-116.264	-300.726	-693.137	-1457.83	-2478.07	-3087.21	-3201.93	-2852.3	-2307.27	-1842.45	-1351.33	-793.958	-433.214		7.9	0.029	0.0778	0.0549	0.0458	0.0153	0.0198	0.0030518	0.0809	0.0275	-0.0778	-0.0702	-0.0549	-0.0427	0.0763	0.0183	0.0305	0.0366	0.0336	-0.0519	0.1022
	7.95	18.6996	28.5872	-15.163	35.3214	0.0147	-92.039	-99.7016	-134.743	-337.683	-682.777	-1497.31	-2380.08	-3070.69	-3220.69	-2906.89	-2321.83	-1900.12	-1315.22	-766.24	-387.018		7.95	0.0305	0.0641	0.0168	0.0183	-0.0076294	0.0168	0.0519	0.0275	-0.0397	-0.0030518	-0.0107	0.0107	-0.0626	-0.0030518	-0.0137	0.0336	0.0030518	-0.0244	0.0198	0.0107
	8	-3.4187	72.8237	-41.7609	20.2026	-88.7382	-90.0792	-95.5019	-112.345	-278.887	-689.497	-1457.55	-2452.87	-3151.89	-3193.25	-2792.66	-2362.42	-1855.32	-1308.22	-762.6	-345.581		8	0.0030518	-0.0061035	-0.0030518	0.0107	0.0275	0.0229	0.0992	0.0015259	-0.0992	0	0.0504	-0.0244	0.0549	0.0137	-0.0717	0.0122	-0.0183	-0.0137	0.0229	0.0732
	8.05	6.3806	8.7088	-5.3638	-24.3139	-37.7823	-81.3999	-52.3853	-154.901	-288.687	-699.856	-1518.86	-2461.83	-3163.09	-3158.53	-2810.58	-2352.9	-1789.81	-1306.26	-776.319	-361.82		8.05	-0.0030518	-0.0030518	0.0244	-0.0137	0.0351	0.0183	-0.0275	0.0336	-0.058	-0.0198	0.0198	-0.0671	0.0458	-0.0443	-0.0687	-0.061	0.0030518	0.0443	-0.032	0.0443
	8.1	-1.1789	4.2291	6.9552	-16.7545	-45.9016	-24.2844	-29.9871	-156.861	-281.687	-733.173	-1556.1	-2468.83	-3185.2	-3072.02	-2871.05	-2324.91	-1748.93	-1272.38	-748.042	-421.455		8.1	0.0030518	0.0397	0.0366	0.0076294	0.0168	0.0030518	-0.0015259	0.0488	-0.0381	-0.0229	0.029	0.0259	-0.0153	0.029	0.1007	0.0153	0.0473	0.0641	0.0107	0.0107
	8.15	12.2601	7.8688	15.6345	39.801	-57.9407	8.193	-13.1884	-139.223	-299.046	-785.249	-1560.3	-2438.31	-3161.13	-3124.94	-2829.34	-2312.59	-1734.65	-1230.1	-807.957	-382.818		8.15	0.0091553	0.0259	0.0091553	0.061	-0.0015259	-0.0427	0.0381	0.0061035	-0.0153	-0.0854	-0.0198	-0.0107	-0.0244	-0.0137	0.0641	0.0549	0.0168	-0.0366	0.0183	0.0687
	8.2	26.259	-31.328	-17.4028	50.1602	-47.8615	-55.3619	-34.1868	-121.024	-319.764	-749.132	-1545.74	-2466.03	-3147.13	-3195.21	-2766.34	-2318.47	-1751.17	-1179.71	-771.56	-355.1		8.2	-0.0061035	0.0183	0.0259	0.032	0.0565	0.0275	-0.0168	0.0916	-0.0244	-0.0259	-0.0107	-0.032	-0.0748	-0.0229	0.0091553	0.0351	0.0305	-0.0015259	0.0351	0.0214
	8.25	28.2188	-5.5701	-6.4837	26.6421	-49.2613	-81.9598	-70.3039	-119.064	-349.162	-775.73	-1550.5	-2529.02	-3147.69	-3169.17	-2739.46	-2278.99	-1758.73	-1182.23	-745.522	-358.18		8.25	-0.0107	-0.0351	-0.032	0.0488	-0.0076294	-0.0030518	-0.0275	0.0458	0.0763	0.029	-0.0214	-0.0473	-0.0427	0.0061035	0.0153	0.0305	0.0443	0.029	0.0671	-0.0168
	8.3	13.1	9.8287	-10.1234	20.7625	-17.0639	-59.8416	-60.2247	-117.104	-337.123	-741.853	-1528.38	-2561.22	-3160.85	-3201.93	-2776.7	-2266.67	-1754.25	-1213.59	-737.962	-391.777		8.3	0.0809	0.0473	-0.0091553	-0.0397	-0.0397	0.0519	-0.0381	0.0030518	0.0443	-0.0336	-0.0122	-0.0687	0.0137	0.0122	-0.0244	0.0443	0.0122	0.1129	-0.0641	-0.0045776
	8.35	-0.0589	53.7852	8.0752	-11.9949	2.8145	-61.2415	3.3303	-90.5065	-323.684	-705.176	-1571.5	-2570.18	-3132.01	-3133.89	-2769.42	-2274.23	-1717.02	-1241.58	-731.523	-385.058		8.35	-0.0122	0.0229	0.0443	0.0381	0.0565	-0.0229	-0.0473	0	-0.0336	0.0381	0.0076294	-0.0488	0.0229	0	-0.0198	-0.0045776	0.0214	0.0107	-0.0259	0.0534
	8.4	-3.9786	7.5889	6.3953	20.7625	-47.0215	-81.1199	-59.9447	-149.302	-301.846	-749.972	-1607.9	-2571.02	-3119.13	-3149.85	-2751.22	-2245.11	-1688.18	-1219.75	-728.723	-352.86		8.4	-0.0045776	0.0458	0.0244	0.0045776	0.0015259	-0.0534	-0.0198	0.0381	-0.0366	-0.0045776	0.0351	-0.0259	-0.0153	0	-0.0122	-0.0198	-0.0214	0.0427	0.032	0.0702
	8.45	29.0588	-25.7285	-15.443	16.0029	8.6941	-66.561	-65.8243	-155.741	-288.966	-778.25	-1592.78	-2586.14	-3127.25	-3127.17	-2699.43	-2171.76	-1685.1	-1164.59	-723.964	-381.698		8.45	0	0.0214	0.0229	0.0122	0.0381	-0.0275	0.0153	0.0595	-0.0305	-0.0183	-0.0122	-0.0595	-0.0244	-0.0183	-0.0153	-0.0122	-0.0381	0.0229	-0.0671	0.0641
	8.5	16.7397	21.3078	34.953	45.9605	-21.5435	-93.9989	-89.6224	-174.5	-316.684	-758.371	-1596.14	-2582.5	-3129.49	-3106.74	-2700.27	-2199.48	-1673.9	-1204.91	-698.766	-323.743		8.5	0.0809	-0.0305	0.0183	0.0229	0.0641	-0.0397	0.0488	-0.0198	0.0030518	-0.0198	-0.0381	-0.0168	-0.0366	0.0045776	0.0412	0.0076294	-0.0107	0.0214	-0.0549	-0.0275
	8.55	-5.3785	21.3078	-17.6828	37.2812	-64.3801	-86.1595	-102.221	-137.263	-353.361	-832.286	-1589.14	-2596.22	-3095.61	-3062.22	-2690.75	-2147.68	-1638.62	-1107.47	-684.767	-270.267		8.55	0.0427	0.032	-0.0412	0.0565	0.0565	0.0137	-0.0091553	0.0045776	-0.0351	0.0198	-0.0244	-0.0381	-0.0122	0.0198	-0.0275	0.0595	-0.029	-0.0168	0.0549	0.0061035
	8.6	1.061	-20.6889	-24.6823	26.9221	-79.219	-3.2861	-112.861	-84.9069	-319.764	-803.728	-1644.01	-2645.22	-3133.69	-3024.42	-2589.68	-2178.2	-1660.74	-1095.16	-685.047	-299.385		8.6	0.0443	0.0671	0.0244	0.0458	-0.0030518	0.0977	0.061	0.0259	-0.0687	0.0595	-0.0091553	-0.0412	0.0061035	-0.0091553	-0.0061035	0.0458	0.0519	0.029	0.0275	0.0244
	8.65	45.2975	-34.6878	42.2324	71.9985	-24.6233	-24.8443	-40.9062	-170.58	-350.282	-796.168	-1628.9	-2627.3	-3151.89	-3036.18	-2587.16	-2211.79	-1583.19	-1136.87	-661.249	-310.864		8.65	0.0641	0.0427	0.0412	-0.0045776	0.0091553	0.0229	-0.0045776	0.1129	-0.0381	0.0473	-0.032	-0.0045776	-0.0061035	-0.0107	-0.0198	-0.0336	0.0656	0.0732	0.0030518	-0.0091553
	8.7	11.9801	-18.4491	15.3546	16.0029	-59.3405	-55.9219	-106.141	-169.18	-341.322	-730.654	-1656.05	-2663.97	-3181.56	-3034.78	-2616.83	-2147.12	-1576.47	-1127.91	-648.09	-265.787		8.7	0.0091553	0.0076294	0.0091553	0.0076294	0.0107	-0.0091553	-0.0076294	0.0763	-0.029	-0.0519	-0.0061035	-0.0351	-0.0030518	-0.0381	-0.0519	0.0076294	0.0702	0.0931	0.0061035	0.0091553
	8.75	-15.7377	-9.7698	24.0339	40.081	-1.1052	-22.8845	-69.184	-117.944	-319.764	-823.886	-1677.89	-2682.45	-3160.57	-3002.86	-2565.6	-2056.41	-1597.46	-1106.91	-630.731	-244.509		8.75	-0.0137	0.032	0.0198	-0.0091553	0.0687	-0.0793	-0.0397	0.0351	-0.0565	-0.0626	0.0305	-0.0076294	-0.0015259	0.0076294	0.0427	0.0076294	0	0.0641	0.0259	0.1038
	8.8	6.3806	8.9888	57.3512	31.9617	-62.1403	-21.7646	-92.1422	-195.218	-333.483	-769.01	-1631.98	-2683.01	-3140.13	-2960.31	-2539.28	-2049.41	-1605.02	-1053.72	-628.211	-284.266		8.8	0.0549	0.0198	0.032	0.0336	0.0137	0.0091553	-0.0305	0.0107	-0.0244	-0.0351	-0.0412	0.0122	0.029	0.0397	0.0427	-0.0366	0.0595	-0.0687	0.0168	0.1068
	8.85	23.7392	-30.4881	-23.2824	15.443	-81.1788	-25.1243	-50.4255	-179.819	-336.843	-770.69	-1619.38	-2685.81	-3124.17	-2968.71	-2544.32	-2060.33	-1585.43	-1055.4	-604.133	-301.624		8.85	0.0427	-0.0397	0.0397	0.0122	0.0015259	0.0137	0.029	0.0549	-0.0183	-0.0091553	0.0366	0.0122	-0.0214	-0.0229	0.0397	0.0229	-0.0015259	-0.0214	0.0397	0.0381
	8.9	8.9004	34.4667	21.5141	2.844	-47.0215	-72.1606	-27.1873	-194.378	-355.041	-812.687	-1653.81	-2691.97	-3107.93	-2928.39	-2483.84	-2030.93	-1559.67	-1045.04	-622.612	-308.344		8.9	0.0443	-0.0091553	0.0458	0.0336	0.0473	-0.0244	0.0214	-0.0030518	-0.0061035	0.0168	0.0030518	-0.0137	0.0229	0.0305	-0.0275	0.0427	0.0015259	0.0443	-0.0168	0.0504
	8.95	-24.977	20.4678	37.7528	48.4803	-12.5843	-102.678	-38.6664	-161.901	-309.685	-790.569	-1690.77	-2698.97	-3105.97	-2983.27	-2479.09	-2013.01	-1487.43	-1011.44	-610.853	-284.266		8.95	-0.0565	0.0153	0.0015259	-0.0030518	0.0275	-0.0397	0.0122	0.0198	-0.0549	0.0137	-0.0473	-0.0504	-0.0168	-0.029	-0.0732	0.0397	0.1022	-0.0015259	-0.0061035	-0.029
	9	18.1396	37.8265	4.7154	37.2812	-19.0237	-53.1221	-42.0262	-120.184	-316.964	-782.169	-1719.61	-2672.37	-3127.81	-2965.35	-2539.56	-2044.09	-1455.24	-997.443	-598.813	-323.463		9	0.029	-0.0015259	0.0061035	-0.0153	0.0458	0.0229	-0.0137	-0.0076294	-0.0397	-0.0305	0.0045776	-0.0045776	-0.0091553	0.0244	0.0214	-0.0381	-0.0045776	0.0030518	-0.0351	0.0107
	9.05	-6.7784	3.9492	33.8331	34.7614	-49.5413	-21.7646	-27.7473	-168.34	-354.761	-823.606	-1705.89	-2661.45	-3098.69	-2955.55	-2518	-2020.57	-1469.23	-1043.64	-624.011	-314.503		9.05	0.0641	0.0214	-0.0214	0.0427	-0.061	0.0427	-0.0427	0.0275	-0.0015259	-0.0091553	0.0412	-0.0366	0.0793	-0.0153	0.0412	0.0488	0.0045776	0.0671	-0.0412	0.0153
	9.1	-1.7388	-10.3297	47.552	99.9963	-18.4638	-67.121	-60.2247	-140.343	-364.56	-809.607	-1766.65	-2709.33	-3125.01	-2941.27	-2457.81	-2029.25	-1545.39	-1061.56	-648.09	-258.508		9.1	0.0641	0.0107	0.0229	0.0443	0.0305	-0.0412	-0.0107	-0.0061035	-0.0122	0.0305	0.0488	-0.0946	-0.0214	0.0885	-0.0122	0.0992	0.0473	0.0351	-0.0153	0.0549
	9.15	18.6996	-13.1295	21.5141	70.8786	-38.3422	-108.838	-79.2632	-114.585	-348.882	-785.249	-1750.69	-2735.65	-3134.25	-2935.67	-2449.69	-2005.45	-1549.03	-1040.84	-608.613	-225.191		9.15	0.0488	0.029	0.0381	0.0091553	0.032	0.0427	0.0076294	-0.0214	0.0091553	-0.0443	-0.0214	-0.0427	-0.058	-0.0030518	-0.0397	0.0091553	0.0626	0.0030518	-0.0168	0.0824
	9.2	-54.0946	10.6686	-42.3208	14.0431	-41.142	-47.2426	-103.341	-151.822	-329.283	-809.887	-1706.45	-2710.73	-3167.85	-2839.64	-2451.09	-1986.13	-1522.71	-1034.4	-559.897	-273.627		9.2	-0.0030518	0.0107	-0.0091553	0.0473	0.0443	-0.0153	-0.0305	0.029	-0.0137	-0.0091553	-0.0259	0.0030518	-0.0473	0.0198	0.0061035	-0.0458	0.0153	0.0641	0.061	0.0641
	9.25	-40.9357	44.8259	1.0757	18.2428	-0.2652	-46.4026	-79.5432	-141.742	-323.964	-804.008	-1701.41	-2685.25	-3123.05	-2886.11	-2446.89	-2009.09	-1464.2	-1047	-578.655	-247.869		9.25	0.0351	-0.0168	0.0153	0.0030518	0.0244	-0.0244	0.0030518	0.0534	-0.0595	-0.0748	0.0107	0.0061035	0.0107	0.0458	0.0214	0.0107	0.0824	0.0107	0.1175	0.0458
	9.3	31.2986	18.508	15.3546	19.0827	12.6137	-84.1996	-103.341	-184.019	-341.322	-800.368	-1692.73	-2631.22	-3095.33	-2933.99	-2432.61	-1980.81	-1483.23	-1002.2	-622.892	-313.384		9.3	0.0214	0.0519	-0.0305	-0.0244	0.0748	-0.0153	0.0458	0.0412	-0.0519	-0.0534	0.0061035	-0.029	0.0137	0.0473	0.0656	0.0122	0.0076294	-0.0824	0.0229	-0.0061035
	9.35	34.9383	-41.6872	18.9943	-8.3551	29.4124	-100.718	-88.7824	-229.095	-326.484	-767.891	-1705.61	-2695.89	-3077.13	-2962.83	-2330.42	-1964.01	-1481.55	-977.564	-577.255	-332.422		9.35	0.0763	-0.0107	-0.0061035	0	0.029	0.0259	0.0107	0.0045776	-0.0107	-0.0137	0.0443	-0.0916	0.0015259	-0.0275	-0.0275	0.0626	0.0259	0.0336	0.0809	-0.0061035
	9.4	37.4581	-15.0893	2.4756	27.202	-29.3829	-85.8795	-113.98	-194.098	-323.964	-802.048	-1774.2	-2769.25	-3082.17	-2852.52	-2348.9	-1954.5	-1458.04	-993.243	-592.094	-346.141		9.4	0.0443	-0.0504	-0.0153	0.0534	0.0030518	-0.0122	-0.058	0.0885	0.029	0.0565	0.032	-0.0732	0.0030518	-0.0076294	-0.0015259	0.0229	0.0214	0.0488	-0.0137	-0.0397
	9.45	-15.1777	9.2687	0.5157	45.6806	-62.4203	-33.8036	-84.0228	-91.6264	-355.041	-815.207	-1772.52	-2714.65	-3110.17	-2873.24	-2360.65	-1926.78	-1455.24	-985.964	-615.612	-294.345		9.45	0.0443	-0.0061035	0.0137	-0.0549	0.0183	-0.0030518	-0.0168	0.0045776	-0.0336	0.0076294	-0.0519	-0.0549	0.0076294	0.0427	-0.0244	0.0305	0.0015259	0.0229	-0.0244	0.0275
	9.5	-43.1755	-18.729	55.9513	15.7229	-16.504	14.3525	-51.5454	-111.505	-350.562	-806.248	-1726.61	-2703.73	-3058.37	-2869.04	-2414.97	-1920.34	-1430.88	-1000.24	-596.574	-320.663		9.5	-0.0275	0.0809	-0.0275	0.0229	-0.0183	0.0336	0.0381	0.0488	-0.0015259	-0.0168	-0.0488	-0.0336	-0.0427	0.0305	-0.0443	0.0916	0.0229	-0.0091553	0.0336	-0.0137
	9.55	-47.6552	-27.4084	55.3914	24.4023	-72.4995	-50.0423	-12.0685	-147.622	-325.924	-772.93	-1761.05	-2739.57	-3099.25	-2866.24	-2385.29	-1881.98	-1447.96	-971.965	-590.974	-270.267		9.55	0.0076294	0.0671	0.0412	0.0793	0.0168	-0.0015259	0.0671	0.0839	0.0030518	-0.0549	-0.0137	-0.0214	-0.029	-0.0107	0.0107	0.0793	0.0336	-0.029	0.0275	-0.0168
	9.6	52.2969	-9.4898	-12.6432	29.4419	4.7744	-78.8801	-66.1042	-156.581	-341.042	-808.207	-1770.28	-2669.01	-3098.41	-2782.52	-2348.06	-1889.54	-1417.44	-978.124	-563.256	-318.143		9.6	0.0015259	0.032	-0.0458	0.0351	0.0839	0.0153	-0.0045776	0.0916	-0.0931	-0.0397	0.0030518	-0.0229	0.0229	-0.0076294	0.0122	0.0122	0.061	0.0015259	0.0198	0.029
	9.65	75.2551	-9.7698	-41.7609	33.9215	-29.9429	-74.1204	-106.141	-131.943	-347.482	-833.125	-1754.05	-2657.81	-3027.86	-2807.72	-2353.38	-1931.26	-1428.08	-972.525	-585.095	-259.068		9.65	0.0259	0.0305	0.0061035	-0.0229	0.0793	0.0427	0.0107	0.0504	-0.0061035	-0.0244	0.0763	-0.0137	0.0015259	0.0366	0.0519	-0.0076294	-0.0534	0.0549	0.0137	0.0397
	9.7	6.1006	-26.0085	-2.0041	30.2818	-28.823	-41.643	-66.9442	-151.822	-333.763	-827.806	-1702.25	-2693.65	-3027.58	-2821.16	-2327.06	-1915.58	-1438.44	-972.245	-591.254	-271.387		9.7	0.0275	0.0793	-0.0107	-0.0076294	-0.0198	0.0244	-0.0061035	-0.0168	-0.0107	0.0397	0.0473	0.0351	0.029	-0.0259	-0.0366	0.0061035	-0.0259	0.058	0.0198	-0.0183
	9.75	3.3008	17.948	3.0355	16.2829	9.534	-22.6045	-106.981	-172.82	-330.123	-846.004	-1745.37	-2711.29	-2990.9	-2859.24	-2341.62	-1911.94	-1402.04	-985.964	-543.658	-295.465		9.75	0.058	0.0427	0.0641	0.0732	-0.0717	0.0305	0.0045776	0.0045776	-0.0076294	0.0565	0.0015259	0.0107	0.0229	0.029	-0.0015259	0.0336	0.0259	0.0061035	0.0305	0.0030518
	9.8	30.1787	-11.7296	35.7929	-18.7143	-16.504	-36.8834	-70.3039	-212.857	-369.32	-843.485	-1789.88	-2741.53	-3042.14	-2821.72	-2320.9	-1864.34	-1392.8	-936.688	-550.097	-280.346		9.8	0.0397	0.0168	0.0702	0.0137	0.0458	-0.0717	-0.0504	0.0626	-0.0488	-0.0229	-0.0015259	-0.0153	0.0030518	-0.0045776	-0.0259	-0.0107	0.0595	0.0839	-0.0244	-0.0168
	9.85	9.1803	16.8281	-1.1641	19.9226	-28.263	-10.0055	-84.8627	-174.78	-316.684	-812.127	-1777	-2716.61	-3033.46	-2753.68	-2323.42	-1845.58	-1380.2	-956.006	-564.376	-306.664		9.85	-0.0122	0.0504	-0.0458	-0.0244	-0.0076294	-0.0244	-0.0045776	0.0305	-0.0458	-0.087	0.0107	-0.0687	0.0366	-0.0061035	-0.0137	0.0778	0.0427	-0.0061035	-0.0045776	-0.0015259
	9.9	-10.4181	18.788	18.1543	-12.2748	2.2546	-1.8862	-34.1868	-174.78	-356.161	-835.925	-1776.72	-2715.21	-2971.3	-2764.04	-2308.58	-1815.63	-1332.89	-898.611	-554.297	-269.147		9.9	0.0091553	0	-0.032	-0.0076294	0.0061035	0.0458	0.0305	0.0107	0.0061035	-0.0198	-0.0153	-0.032	-0.0107	-0.0015259	-0.0305	0.0488	0.0458	0.0427	-0.0244	0.0412
	9.95	15.0599	-17.6091	44.4723	-37.4728	8.6941	-16.725	-76.1834	-150.702	-299.886	-875.402	-1778.96	-2722.21	-2981.94	-2696.01	-2254.82	-1831.86	-1311.61	-907.29	-552.617	-287.626		9.95	0.0565	0.0153	-0.0473	0.0351	-0.0626	-0.0107	0.0275	0.0061035	0.0198	-0.0015259	-0.0336	-0.0427	0.0091553	-0.0061035	-0.0015259	0.0351	0.0137	0.0763	0.0076294	0.0305
	10	-16.5776	0.5894	71.0701	24.1223	19.0532	-24.5644	-85.4227	-122.144	-311.365	-831.726	-1778.68	-2717.17	-2983.34	-2752	-2268.26	-1795.47	-1354.16	-926.049	-599.373	-271.387		10	0.0336	0.0549	-0.0076294	0.0076294	0.0183	0.0244	0.0045776	-0.0045776	-0.0183	0.0137	-0.0107	-0.0717	0	-0.0122	0.0229	-0.0168	-0.0397	0.0076294	0.0259	-0.0061035
	10.05	-7.3384	38.1064	23.7539	60.2394	-23.7834	-54.242	-105.021	-170.58	-340.482	-783.569	-1744.25	-2644.94	-2932.1	-2740.53	-2274.14	-1810.31	-1386.92	-950.687	-569.416	-308.064		10.05	0.0259	0.09	0.0107	0.0748	0	0.0229	0.0091553	0.0488	-0.0397	-0.0168	-0.0030518	-0.0259	0.0244	0.0122	0.0595	0.087	0.0015259	0.0229	0.0961	0.0061035
	10.1	14.7799	-12.5695	-0.6042	-13.6747	-23.5034	-26.5242	-105.021	-194.378	-340.482	-842.645	-1748.73	-2678.25	-2922.86	-2700.77	-2269.1	-1803.03	-1337.65	-971.125	-569.136	-284.826		10.1	0.0473	0.029	0.0137	-0.0107	-0.0259	0.0214	-0.0015259	0.0519	0.0168	0.032	-0.0458	-0.032	0.0122	-0.0626	-0.0305	0.0824	0	0.0061035	0.0168	0.0458
	10.15	-16.5776	0.3094	14.5146	-12.2748	-32.7427	-52.5621	-61.3446	-212.577	-325.364	-800.928	-1749.57	-2707.37	-2942.46	-2681.45	-2224.31	-1775.87	-1315.53	-905.33	-589.854	-284.826		10.15	0.0504	0.0076294	0.0504	0.0183	-0.0305	-0.0443	0.0641	0.0763	-0.0061035	-0.0107	-0.0137	0.029	-0.029	-0.0259	-0.0076294	-0.0229	0.0473	-0.0122	0.0504	0.0061035
	10.2	3.8608	6.469	12.5548	41.4809	-25.1833	-58.7216	-52.1053	-233.855	-321.724	-812.967	-1744.53	-2705.41	-2933.5	-2652.05	-2217.31	-1799.67	-1312.17	-867.533	-551.497	-261.028		10.2	0.0458	0.0381	0.0534	0.0702	-0.029	0.0412	0.0504	0.032	0.0122	-0.029	-0.0214	0.0229	0.0122	0.0198	-0.0122	-0.0091553	0.0381	-0.0275	0.0671	0.0839
	10.25	51.737	20.4678	-19.6427	14.0431	12.0538	-46.6826	-81.503	-201.938	-326.204	-855.524	-1760.77	-2746.57	-2934.9	-2631.05	-2231.3	-1745.91	-1329.25	-872.013	-561.016	-235.55		10.25	0.0961	0.0381	0.0336	-0.0015259	-0.0229	0.0061035	-0.0153	0.0091553	0.0045776	-0.0015259	0.0122	-0.0748	0.0671	0.0214	-0.0107	0.0137	0.0168	0.0137	-0.0015259	0.1144
	10.3	-14.3378	28.5872	20.1142	-20.3942	-17.0639	-61.5214	-117.9	-168.06	-337.403	-900.88	-1783.16	-2679.65	-2895.71	-2601.38	-2184.83	-1763.27	-1351.08	-904.21	-489.622	-273.627		10.3	0.0595	0.0488	0.0778	-0.0030518	-0.0214	-0.0565	0.0122	0.0488	-0.0275	-0.0671	0.0458	-0.0168	0.0427	-0.0045776	0.0504	0.0107	0.0244	0.0443	-0.0122	0.0244
	10.35	-2.5787	-2.4903	63.5107	-6.6753	-58.7806	-51.1623	-30.827	-180.939	-343.842	-878.482	-1817.04	-2671.25	-2928.46	-2606.42	-2145.35	-1782.03	-1281.93	-898.891	-450.705	-274.467		10.35	0.0854	0.0656	0.0015259	0.0153	0.0351	0.0305	0.0458	0.0839	0.0107	-0.0961	0.032	0.0488	0.0244	-0.0381	-0.0015259	0.0076294	-0.0183	0.0534	0.0153	0.0626
	10.4	-38.1359	4.7891	60.151	35.8813	-0.5452	-29.324	-44.266	-165.82	-339.362	-844.325	-1803.6	-2666.49	-2881.99	-2593.54	-2119.59	-1719.31	-1212.5	-896.091	-536.378	-267.187		10.4	-0.0091553	0.0198	-0.0671	0.1114	0.0137	0.0534	0.0473	0.0854	0.0244	-0.0244	-0.0030518	0.0229	-0.0168	0.0488	-0.0107	0.0549	-0.0091553	-0.0091553	0.061	0.0107
	10.45	-23.5771	27.7473	48.112	13.2031	-26.3032	-30.7239	-24.9475	-177.02	-373.24	-827.526	-1787.36	-2659.21	-2915.87	-2630.49	-2122.39	-1734.99	-1208.3	-848.495	-522.38	-226.59		10.45	0.0336	0.0656	0.0076294	0.0198	-0.0641	0.0916	0.0030518	0.0381	-0.0626	0.0336	-0.0519	-0.0351	-0.0198	0.0305	0.0351	0.0412	0.0137	0.0137	0.0061035	0.0107
	10.5	0.501	24.6675	45.5922	-11.1549	-35.8224	-5.8059	-103.061	-152.102	-363.721	-805.688	-1746.77	-2636.26	-2847.27	-2589.34	-2110.07	-1741.43	-1281.65	-845.975	-525.179	-227.71		10.5	0.0351	0.0336	0.0198	-0.0137	0.0229	-0.0305	0.0153	0.0030518	-0.0748	-0.0137	0.0030518	-0.0030518	-0.0336	-0.0473	0.029	0.0168	0.0473	0.0488	-0.029	0.0397
	10.55	-6.4984	33.3468	-23.5623	34.7614	-82.0187	-62.9213	-119.02	-172.54	-325.084	-837.325	-1779.8	-2657.53	-2847.55	-2595.22	-2149.83	-1700	-1306.29	-805.378	-523.499	-274.747		10.55	0.0168	0.032	-0.0427	-0.0366	0.087	0.0443	0.0259	-0.0076294	-0.0244	-0.058	-0.0488	-0.0351	0.0595	-0.0504	0.0427	0.0824	0.0153	0.0244	-0.0443	0.0748
	10.6	8.3404	4.2291	-2.0041	9.5634	-48.9814	-27.6441	-87.1026	-196.898	-334.043	-879.042	-1768.6	-2650.81	-2852.03	-2610.9	-2178.67	-1724.07	-1284.73	-808.458	-504.741	-325.983		10.6	0.0153	0.0091553	-0.0366	-0.0366	0.0443	0.0381	-0.058	0.0412	0.0137	-0.0153	0.0091553	-0.0091553	-0.0122	0.0427	-0.0565	0.1221	0.0671	0.058	0.0275	0.0427
	10.65	-7.0584	-4.4502	15.9145	15.443	-26.3032	-6.9258	-53.5052	-202.498	-323.684	-880.722	-1809.48	-2634.86	-2813.39	-2583.18	-2153.47	-1733.87	-1230.13	-843.455	-515.66	-259.908		10.65	0.0214	-0.0153	0.0626	-0.0259	-0.0214	0	-0.0045776	0.0687	0.0030518	-0.0259	0.0229	-0.0275	0.0488	0.0045776	0	0.0458	0.0351	0.0305	0.0198	0.0366
	10.7	39.9779	17.1081	21.2341	52.4	-25.4632	-38.5633	-55.7451	-181.219	-392.558	-842.925	-1791.28	-2635.42	-2810.31	-2531.1	-2140.87	-1653.52	-1234.89	-816.577	-566.896	-292.385		10.7	0.0122	0.0122	-0.0336	0.1114	-0.0168	-0.0732	0.0122	-0.0030518	-0.0153	0.0030518	-0.0076294	0.032	0.0687	-0.0656	-0.0030518	-0.0366	0.029	0.0305	0.0259	0.0351
	10.75	24.0192	-1.3704	-14.6031	26.0821	8.1341	-68.2409	-79.2632	-150.422	-364.001	-852.724	-1803.6	-2659.77	-2808.63	-2554.06	-2097.48	-1676.48	-1269.05	-866.973	-511.46	-240.029		10.75	0.0488	0.0045776	-0.0015259	0.0427	0.0549	-0.0427	-0.0305	0.0183	0.0229	-0.061	-0.0641	0.0030518	-0.0198	-0.0534	-0.0244	0.0412	-0.0045776	0.029	0.0366	-0.0061035
	10.8	-40.0957	-5.8501	62.1109	2.284	-11.4643	-86.4395	-133.299	-153.781	-326.204	-846.564	-1809.48	-2659.77	-2792.96	-2512.9	-2118.47	-1670.04	-1231.53	-814.337	-511.74	-250.669		10.8	0.0443	0.0107	0.0214	0.0214	0.0732	0.0687	0.0015259	-0.0122	0.0595	0.0015259	0.0397	-0.0595	0.0534	0.0488	0.0336	0.0793	0.061	0.0061035	0.0366	0.09
	10.85	12.5401	24.3875	42.2324	5.3638	-34.4225	-113.597	-128.819	-172.82	-306.605	-823.046	-1777.28	-2635.42	-2806.95	-2526.9	-2096.64	-1639.24	-1220.33	-831.416	-453.785	-263.268		10.85	-0.0214	-0.1251	-0.0549	-0.0565	0.0549	-0.0061035	0.0397	0.0107	0.0305	0.0443	-0.0198	-0.0427	-0.0397	0.0595	0.1053	0.148	0.145	0.1099	0.2457	0.2289
	10.9	62.6561	55.1851	-8.4435	37.2812	-44.2217	-103.798	-92.4221	-178.699	-337.403	-875.962	-1796.04	-2632.62	-2810.03	-2487.15	-2052.12	-1655.2	-1216.69	-890.211	-497.182	-218.191		10.9	-0.0885	-0.0992	-0.1251	0.0214	0.0336	0.029	0.0381	0.1328	0.1282	0.1205	0.1938	0.1968	0.2457	0.351	0.3922	0.5325	0.444	0.5463	0.6775	0.7828
	10.95	-25.8169	26.0674	-3.6839	41.2009	-43.3818	-71.0407	-106.701	-170.3	-320.324	-868.123	-1786.8	-2607.42	-2782.6	-2521.3	-1981	-1712.31	-1224.81	-840.375	-537.498	-240.029		10.95	-0.0534	-0.0091553	0.0122	-0.0214	0.0091553	0.1022	0.1953	0.2762	0.264	0.383	0.444	0.4761	0.6271	0.7065	0.7477	0.8896	0.9705	1.0574	1.265	1.355
	11	1.061	6.7489	69.3903	37.2812	-25.4632	-115.557	-79.5432	-165.82	-327.603	-853.284	-1801.08	-2643.54	-2769.72	-2480.71	-1990.24	-1637.28	-1197.94	-813.218	-534.699	-236.11		11	-0.2228	-0.1328	-0.0259	-0.0259	-0.0336	0.0732	0.1175	0.1404	0.2289	0.2396	0.3159	0.3265	0.4196	0.5356	0.5188	0.7202	0.8102	0.9995	1.088	1.1856
	11.05	20.9394	-12.8495	57.9112	54.3599	-42.2619	-48.6425	-74.7836	-201.378	-370.72	-854.124	-1821.52	-2612.46	-2773.92	-2450.75	-2025.24	-1605.36	-1224.53	-821.617	-476.183	-238.909		11.05	-0.0748	-0.1053	-0.1038	-0.0061035	0.0214	-0.0015259	0.0793	0.1312	0.174	0.1755	0.2594	0.3525	0.531	0.6378	0.6271	0.798	0.9308	1.2237	1.2405	1.4496
	11.1	45.2975	15.9882	5.2754	-2.7556	-14.8241	-43.0429	-39.2264	-192.138	-359.241	-867.283	-1825.72	-2591.74	-2745.64	-2452.15	-2095.24	-1582.4	-1264.85	-756.382	-452.105	-273.347		11.1	-0.0443	-0.0351	-0.0366	-0.0153	0.058	-0.0061035	0.1099	0.1587	0.2136	0.2701	0.3143	0.3952	0.563	0.6241	0.7401	0.885	1.0132	1.1398	1.294	1.4816
	11.15	0.221	38.6664	-30.0018	-22.914	47.051	-26.8042	-75.0635	-181.219	-330.403	-902.84	-1798.28	-2596.78	-2743.4	-2415.75	-2046.24	-1640.64	-1209.98	-789.979	-477.863	-270.267		11.15	-0.1022	-0.0412	-0.061	-0.0488	0.0366	0.0198	0.1068	0.1663	0.1923	0.1907	0.2686	0.3662	0.4028	0.4974	0.5646	0.7172	0.8392	0.972	1.1108	1.3336
	11.2	18.9796	12.9084	58.1912	7.8836	-44.7817	-9.7255	-91.3022	-229.375	-347.482	-867.563	-1768.88	-2557.02	-2726.32	-2387.47	-1967.57	-1647.92	-1136.34	-786.06	-504.181	-242.829		11.2	-0.1068	-0.0732	-0.0977	-0.0244	-0.0275	0.0473	0.0595	0.1495	0.0854	0.1144	0.1556	0.1816	0.3235	0.3693	0.4425	0.5035	0.6134	0.8301	0.9247	1.1643
	11.25	25.419	12.9084	61.5509	21.8825	-42.5419	-73.5605	-117.06	-184.859	-369.88	-839.005	-1819.56	-2569.06	-2737.24	-2438.15	-2022.44	-1618.8	-1175.26	-811.538	-501.101	-272.507		11.25	-0.0824	-0.0061035	-0.1068	0.0488	-0.0045776	0.0336	0.1068	0.1144	0.1221	0.1144	0.2121	0.1938	0.2335	0.2747	0.3662	0.4593	0.4959	0.6851	0.856	1.0239
	11.3	22.0593	21.8677	7.5152	33.9215	19.3332	-111.077	-119.58	-130.823	-343.002	-846.284	-1816.48	-2589.22	-2679.84	-2417.71	-1977.65	-1609	-1165.46	-854.934	-471.704	-277.266		11.3	-0.0229	-0.0427	-0.0732	-0.0504	0.0595	0.0198	0.0839	0.1389	0.0809	0.1694	0.2335	0.1678	0.2289	0.296	0.2396	0.3799	0.4517	0.4517	0.6668	0.9598
	11.35	-3.9786	-7.25	-4.5239	53.7999	-0.8252	-33.5237	-103.901	-210.057	-306.325	-898.64	-1822.64	-2576.06	-2758.52	-2444.59	-1993.04	-1579.33	-1173.86	-838.135	-445.386	-219.311		11.35	-0.1038	-0.0351	0.0030518	-0.0229	-0.0122	0.0443	0.0931	0.0595	0.0763	0.116	0.1099	0.1007	0.174	0.1724	0.1312	0.2075	0.1877	0.3265	0.5447	0.798
	11.4	-6.2184	-1.3704	3.0355	60.5194	-37.7823	5.6732	-74.5036	-255.693	-368.76	-860.283	-1796.04	-2562.9	-2783.44	-2438.71	-2022.44	-1601.72	-1197.66	-776.26	-492.142	-252.628		11.4	-0.1129	-0.0198	0.0045776	-0.0076294	-0.0137	0.0381	0	0.09	0.0992	0.0961	0.0793	0.0504	0.0153	0.0122	0.0076294	0.0061035	0.0214	0.1526	0.3128	0.6378
	11.45	5.5406	-17.3291	-1.7241	59.9594	-57.6607	-14.7652	-121.82	-171.7	-357.561	-821.926	-1796.32	-2587.26	-2690.2	-2389.99	-1995.56	-1593.32	-1167.42	-777.94	-467.224	-247.029		11.45	0.0045776	-0.0275	-0.0351	-0.029	0.0198	0.0366	0.0336	0.087	0.061	0.1266	-0.0275	0.0244	0.0229	-0.1236	-0.1801	-0.2289	-0.2213	-0.0687	0.1831	0.5234
	11.5	36.8981	-24.8885	21.2341	24.6822	-12.8642	-49.4824	-103.341	-151.262	-327.883	-871.202	-1801.36	-2630.1	-2667.8	-2352.76	-1951.33	-1575.69	-1136.62	-804.538	-452.945	-267.467		11.5	0.032	-0.116	-0.0458	-0.0397	0.0045776	-0.0397	0.0565	0.1068	0.0366	0.0626	0.0030518	-0.0656	-0.0671	-0.2792	-0.3479	-0.3601	-0.3571	-0.2121	0.0168	0.4334
	11.55	33.2584	-1.6504	25.9937	5.3638	4.7744	-22.6045	-81.783	-166.38	-302.965	-908.159	-1803.88	-2604.62	-2661.65	-2393.91	-1911.57	-1614.6	-1154.54	-762.542	-436.426	-257.108		11.55	-0.0198	-0.0244	-0.0427	0.0061035	-0.0259	-0.0137	0.0778	0.0793	0.0488	0.0122	-0.0045776	-0.1312	-0.1801	-0.3296	-0.47	-0.5264	-0.4776	-0.3189	-0.1602	0.296
	11.6	-31.4164	21.8677	9.1951	27.482	-69.4197	-45.8427	-116.22	-163.021	-363.161	-875.122	-1802.2	-2532.66	-2685.44	-2370.4	-1943.21	-1617.96	-1193.46	-790.539	-454.905	-238.909		11.6	-0.0336	0.0107	-0.0351	-0.0137	0.0259	0.0595	0.0839	0.0397	0.1114	0.0778	-0.0519	-0.1556	-0.2472	-0.4913	-0.6241	-0.7034	-0.676	-0.5066	-0.2899	0.2014
	11.65	22.8992	-22.9287	31.0333	26.9221	-19.0237	-57.6017	-80.3831	-166.66	-423.076	-851.044	-1790.72	-2540.22	-2637.85	-2369.83	-1967.01	-1552.45	-1124.86	-843.455	-461.904	-233.59		11.65	-0.0336	-0.0229	-0.0229	-0.0351	0.0153	0.0076294	0.0748	0.1205	0.0030518	0.0015259	-0.0748	-0.2396	-0.3021	-0.6119	-0.7721	-0.798	-0.8347	-0.6332	-0.3662	0.1175
	11.7	66.0158	-27.6883	22.914	23.5623	-12.0243	-74.1204	-68.0641	-168.62	-347.762	-887.161	-1783.44	-2587.82	-2648.49	-2354.44	-1944.33	-1520.53	-1103.3	-819.097	-482.343	-270.267		11.7	-0.0443	-0.0107	0.0198	-0.0076294	-0.0336	-0.0183	-0.0183	0.0687	0.0275	-0.0671	-0.0977	-0.2777	-0.4562	-0.6439	-0.9399	-1.001	-1.0239	-0.8636	-0.4044	0.0595
	11.75	30.7386	-16.4892	25.9937	38.1212	-45.6216	-98.7585	-82.063	-178.14	-390.318	-885.761	-1812.28	-2608.54	-2641.49	-2319.72	-1871.25	-1546.57	-1161.82	-788.859	-471.144	-240.589		11.75	-0.0305	0.0107	0.0061035	0.0122	0.0854	0.0168	-0.0275	0.0366	0.0045776	-0.0839	-0.148	-0.3403	-0.5814	-0.7996	-1.0864	-1.1627	-1.2466	-1.0147	-0.5508	-0.0214
	11.8	32.1385	32.2269	29.3535	73.9583	-19.3037	-52.8421	-65.8243	-125.224	-391.718	-856.924	-1802.48	-2563.18	-2616.29	-2335.68	-1906.25	-1531.45	-1118.14	-799.219	-480.383	-213.711		11.8	0.0137	-0.029	0.0656	-0.0381	0.0854	-0.0443	0.058	0.0214	0.0137	-0.0687	-0.1389	-0.4013	-0.5966	-1.004	-1.2222	-1.3123	-1.3001	-1.059	-0.6744	-0.0656
	11.85	8.0604	56.025	3.8755	15.163	-9.7845	-61.5214	-101.661	-157.421	-364.281	-916.559	-1799.68	-2552.54	-2622.17	-2352.2	-1904.57	-1508.77	-1137.74	-732.584	-430.827	-220.711		11.85	-0.0397	-0.0717	0.0305	0.0153	0.0183	-0.0259	-0.0076294	0.0091553	0.0381	-0.0854	-0.2289	-0.4745	-0.6989	-1.1276	-1.4328	-1.413	-1.4923	-1.1658	-0.7126	-0.1144
	11.9	-10.1381	0.0295	46.9921	5.9237	-35.8224	-51.7222	-115.38	-161.061	-368.48	-922.158	-1797.72	-2504.95	-2593.33	-2304.32	-1870.41	-1498.41	-1126.54	-794.739	-419.908	-265.227		11.9	-0.0214	0.0244	-0.0045776	0.0061035	0.0473	0.0015259	-0.0412	0.0153	-0.0259	-0.1022	-0.3082	-0.5295	-0.8682	-1.1398	-1.503	-1.6022	-1.6113	-1.2115	-0.7233	-0.1404
	11.95	-5.3785	35.0267	59.0311	9.5634	43.1313	-40.5231	-84.5828	-182.059	-413.837	-915.439	-1840.56	-2496.83	-2570.37	-2237.13	-1879.37	-1540.97	-1129.9	-785.78	-433.627	-245.909		11.95	-0.0336	-0.0137	-0.0504	-0.0549	0.0732	-0.0198	0.0229	0.0137	-0.032	-0.1587	-0.3143	-0.5951	-0.8987	-1.2405	-1.5839	-1.7197	-1.651	-1.326	-0.8514	-0.2502
	12	8.3404	16.8281	-3.124	19.3627	8.1341	-104.078	-102.781	-190.459	-356.441	-921.878	-1810.6	-2505.51	-2564.77	-2260.08	-1888.33	-1515.49	-1073.91	-763.381	-489.062	-226.03		12	-0.0122	-0.0351	0.032	0.0061035	0.0488	0.029	0.0076294	0.0244	-0.0275	-0.1129	-0.3281	-0.7202	-0.9995	-1.4511	-1.7441	-1.8768	-1.7654	-1.3947	-0.9003	-0.2701
	12.05	1.9009	-35.2477	-26.9221	31.1217	-25.7432	-95.6787	-117.06	-221.256	-309.405	-898.36	-1778.68	-2462.95	-2533.14	-2266.24	-1853.33	-1474.89	-1083.43	-761.422	-452.665	-229.39		12.05	-0.0061035	0.0107	0.029	0.0366	0.0198	-0.0030518	0.032	0.0702	-0.1343	-0.1633	-0.322	-0.7034	-1.1047	-1.561	-1.886	-1.9959	-1.889	-1.4877	-0.943	-0.2533
	12.1	5.2606	-8.0899	62.1109	52.4	-19.5837	-62.6413	-103.341	-143.142	-334.883	-826.406	-1782.6	-2536.58	-2533.14	-2230.13	-1868.73	-1469.57	-1127.94	-734.824	-443.146	-234.71		12.1	0.0259	0.0061035	-0.0275	-0.0565	0.0153	-0.0244	0.0381	-0.0137	-0.0244	-0.2243	-0.3525	-0.7492	-1.1643	-1.6937	-2.0233	-2.1179	-1.9745	-1.564	-0.9796	-0.2625
	12.15	29.3387	-2.4903	60.711	-5.5554	31.0923	-38.0033	-139.178	-143.142	-381.359	-936.437	-1811.44	-2525.66	-2570.09	-2283.32	-1871.25	-1503.45	-1135.78	-725.584	-467.224	-212.032		12.15	0.0045776	-0.0275	0.0443	0	0.0107	-0.0045776	0.0336	0.0076294	-0.0412	-0.2182	-0.4684	-0.8026	-1.2848	-1.7456	-2.0935	-2.1973	-2.0721	-1.5869	-1.03	-0.3922
	12.2	26.8189	-15.0893	50.9117	23.5623	-13.9841	-81.1199	-106.981	-153.221	-324.804	-959.675	-1787.08	-2471.35	-2610.97	-2275.48	-1830.94	-1475.17	-1069.15	-785.22	-420.468	-217.631		12.2	-0.029	-0.0244	-0.0015259	0.0458	0.0519	0.0412	0.0748	-0.0366	-0.0687	-0.2106	-0.5035	-0.9216	-1.3733	-1.8524	-2.2263	-2.3712	-2.1698	-1.5701	-0.9979	-0.3281
	12.25	37.4581	19.9079	20.3942	31.4017	19.0532	-133.196	-87.1026	-129.703	-342.162	-872.882	-1769.16	-2501.31	-2564.77	-2269.6	-1809.66	-1510.73	-1084.83	-756.382	-436.426	-220.711		12.25	-0.0336	0.029	-0.0244	-0.0122	0.0122	-0.0626	0.0549	-0.0122	-0.0717	-0.2441	-0.5722	-0.9537	-1.442	-1.9699	-2.3743	-2.4063	-2.1561	-1.7212	-0.9857	-0.3082
	12.3	34.3783	22.9876	-7.0437	19.6426	32.2122	-60.4015	-122.38	-171.14	-388.079	-875.962	-1814.52	-2455.11	-2533.42	-2244.96	-1856.13	-1473.21	-1062.99	-654.75	-453.225	-232.47		12.3	0.0458	-0.0305	-0.0351	-0.0504	0.0183	0.0076294	0.0183	0.0091553	-0.0519	-0.2792	-0.589	-1.0315	-1.5991	-2.0508	-2.4826	-2.5116	-2.2492	-1.7487	-1.03	-0.4211
	12.35	18.6996	-43.3671	-3.124	-19.2743	-6.9847	8.193	-106.701	-178.699	-366.52	-905.64	-1801.64	-2465.19	-2583.25	-2251.4	-1828.98	-1472.93	-1075.03	-692.547	-450.425	-181.794		12.35	0.116	-0.0183	0.0091553	0.0656	0.032	0.0412	-0.0305	-0.0595	-0.148	-0.3143	-0.5859	-1.1017	-1.6251	-2.1637	-2.5406	-2.5971	-2.3163	-1.7944	-1.0986	-0.4379
	12.4	9.4603	-13.1295	4.1555	9.0035	-37.5023	-14.4852	-51.5454	-176.46	-325.644	-896.96	-1824.32	-2476.95	-2515.5	-2212.77	-1800.14	-1478.81	-1062.43	-747.143	-444.826	-216.231		12.4	0.0168	0.0366	0.0458	0.0397	0.0137	0	0.0015259	-0.0641	-0.0854	-0.2899	-0.6363	-1.178	-1.7059	-2.2293	-2.6245	-2.7268	-2.3087	-1.7792	-1.1673	-0.4105
	12.45	14.7799	-1.9304	-8.4435	-5.8353	-68.0199	-20.6447	-63.3045	-207.537	-334.603	-853.844	-1801.64	-2443.63	-2491.14	-2220.61	-1802.66	-1427.3	-1059.35	-769.541	-427.187	-237.79		12.45	0.0030518	0.029	0.0183	-0.0091553	0.0809	-0.0885	0.0473	0.0229	-0.0778	-0.3189	-0.6897	-1.181	-1.8295	-2.4063	-2.7329	-2.7481	-2.4216	-1.7441	-1.1047	-0.386
	12.5	11.9801	18.508	-23.8423	-30.1934	-62.7003	-73.2805	-78.9832	-147.902	-336.003	-901.16	-1803.6	-2493.47	-2500.66	-2185.89	-1846.06	-1437.1	-1022.67	-721.105	-427.187	-204.192		12.5	-0.0504	-0.0229	0.0198	0.0168	0.0259	-0.0504	0.0137	0.0107	-0.1053	-0.3265	-0.7111	-1.3046	-1.8539	-2.4979	-2.832	-2.7618	-2.4765	-1.7639	-1.0544	-0.3616
	12.55	18.1396	47.0657	-14.883	-27.1136	-26.0232	-99.0385	-95.5019	-147.622	-329.843	-926.078	-1783.72	-2447.55	-2512.42	-2180.57	-1856.13	-1466.49	-1047.31	-700.946	-426.347	-208.952		12.55	0.0443	-0.0336	-0.0549	-0.0122	0.0626	-0.0061035	0.0168	-0.0458	-0.1404	-0.3693	-0.6851	-1.326	-1.9318	-2.5177	-2.9343	-2.8427	-2.5085	-1.8143	-1.0712	-0.412
	12.6	55.6566	26.0674	-99.4363	-1.9157	-13.4242	-98.1985	-109.501	-146.782	-372.68	-903.4	-1743.97	-2434.95	-2493.94	-2246.64	-1775.22	-1436.54	-1056.27	-711.306	-456.025	-213.991		12.6	0.0122	0.0122	0.0473	0.0137	0.0458	-0.0397	0.0153	-0.0198	-0.0961	-0.3769	-0.7233	-1.387	-1.9974	-2.6611	-2.9831	-2.8854	-2.5238	-1.8036	-1.0895	-0.3922
	12.65	55.6566	20.7478	-35.3214	49.3203	-76.4192	-47.8025	-99.1416	-128.583	-417.756	-872.322	-1769.72	-2418.71	-2467.62	-2179.17	-1800.98	-1430.94	-1057.11	-682.748	-419.068	-210.352		12.65	0.0397	0.0671	0.0198	0.0366	0.0076294	0.0244	0.0351	-0.0183	-0.1373	-0.3998	-0.7797	-1.442	-2.1149	-2.7649	-3.0762	-2.9526	-2.4902	-1.8219	-1.0864	-0.3571
	12.7	23.4592	28.8672	9.475	73.9583	6.1743	-60.9615	-124.62	-161.341	-402.078	-868.403	-1775.6	-2453.99	-2484.98	-2164.61	-1794.54	-1428.7	-1030.79	-714.945	-456.025	-205.592		12.7	0.0122	-0.0030518	0.0030518	0.032	0.0427	0.0336	0.0183	-0.032	-0.2258	-0.4135	-0.8102	-1.5122	-2.1744	-2.803	-3.1769	-3.0106	-2.5772	-1.8509	-1.0681	-0.3387
	12.75	-24.977	21.8677	8.9151	20.2026	32.7721	-47.5226	-115.66	-167.78	-344.122	-870.083	-1828.24	-2451.75	-2475.46	-2184.21	-1741.62	-1446.9	-1071.39	-704.306	-405.349	-181.234		12.75	-0.0214	0.0076294	-0.0015259	0.0076294	0.0397	0.0443	-0.0549	-0.032	-0.1694	-0.412	-0.8774	-1.5411	-2.2293	-2.8626	-3.2333	-3.0533	-2.5299	-1.7624	-1.0559	-0.296
	12.8	29.0588	-13.9694	8.9151	-12.5548	-39.4621	-45.8427	-63.5844	-179.259	-352.521	-910.679	-1801.92	-2424.03	-2453.9	-2161.25	-1783.06	-1394.26	-1071.11	-661.19	-426.067	-170.035		12.8	0.0091553	0.0488	0.0778	-0.0168	-0.0458	0.032	-0.0183	-0.1251	-0.1862	-0.4425	-0.9384	-1.5701	-2.3804	-3.0487	-3.2455	-3.0609	-2.5574	-1.7532	-0.9949	-0.3235
	12.85	60.6962	-26.5684	13.9547	-15.0746	-69.1398	-79.44	-94.662	-174.5	-389.758	-914.599	-1772.52	-2450.63	-2468.18	-2155.09	-1738.26	-1404.62	-1062.43	-708.226	-450.145	-159.116		12.85	0.0977	0.0030518	0.0854	0.0229	0.0015259	-0.0412	-0.0137	-0.09	-0.1541	-0.4181	-0.9247	-1.6693	-2.3544	-3.0426	-3.3127	-3.1357	-2.5482	-1.799	-1.059	-0.4334
	12.9	6.3806	-22.3688	28.5135	36.4413	-73.0594	-107.438	-75.9035	-153.781	-375.48	-913.479	-1766.65	-2484.23	-2452.78	-2136.61	-1774.38	-1394.82	-1064.95	-728.944	-438.106	-205.312		12.9	0.0748	0.0397	0.0244	0.0427	-0.0198	-0.0198	0.0305	-0.0351	-0.1312	-0.47	-1.033	-1.741	-2.4353	-3.0731	-3.3463	-3.1311	-2.6932	-1.8189	-1.12	-0.3723
	12.95	20.6594	4.5091	-12.3632	66.6789	-33.5826	-102.398	-85.1427	-157.981	-378.279	-861.123	-1751.53	-2450.07	-2469.58	-2114.22	-1756.46	-1458.65	-1028.83	-673.509	-410.108	-186.554		12.95	0.0137	0.0534	-0.0702	0.0030518	0.0366	0.0122	-0.0473	-0.0793	-0.1678	-0.4684	-0.9933	-1.7731	-2.5772	-3.212	-3.4378	-3.1555	-2.5894	-1.8127	-1.0391	-0.3021
	13	-24.697	3.9492	50.3518	35.8813	-16.224	-85.8795	-98.8616	-191.018	-348.882	-888.001	-1743.69	-2430.47	-2502.62	-2117.85	-1754.5	-1380.82	-996.073	-700.386	-382.111	-204.472		13	0.0885	0.0397	0.0168	0.0671	0.0839	0.0045776	0.0045776	-0.058	-0.1251	-0.5173	-0.9689	-1.7807	-2.6642	-3.3295	-3.4546	-3.1952	-2.5772	-1.7716	-0.9644	-0.3036
	13.05	-16.0177	-4.1702	17.0344	69.7587	-38.6222	-90.6391	-111.461	-145.662	-372.68	-885.201	-1806.4	-2411.71	-2474.34	-2120.65	-1710.27	-1374.1	-999.712	-727.824	-402.549	-234.71		13.05	0.0763	0.0717	0.0183	0.0427	0.0045776	-0.0641	0.0519	-0.0656	-0.2365	-0.4776	-1.1032	-1.886	-2.6657	-3.3539	-3.5507	-3.1738	-2.652	-1.7273	-0.9995	-0.2579
	13.1	-33.6563	14.8683	3.5955	63.5992	-28.263	-42.203	-147.018	-155.461	-365.12	-879.042	-1744.81	-2377.84	-2474.9	-2150.05	-1732.66	-1344.7	-984.873	-653.63	-477.863	-231.35		13.1	0.0229	-0.0122	0.0671	-0.0229	0	-0.0275	-0.0091553	-0.0091553	-0.2106	-0.4944	-1.0376	-1.8631	-2.6856	-3.3814	-3.6652	-3.1677	-2.5421	-1.7471	-0.9842	-0.2975
	13.15	-24.137	-10.6097	39.9926	8.4435	-29.9429	-47.5226	-84.8627	-175.9	-398.718	-918.239	-1694.41	-2384	-2441.02	-2132.69	-1756.46	-1308.59	-1038.07	-655.03	-477.303	-175.634		13.15	0.0229	0.0336	0.0030518	0.0137	0.0458	-0.0244	-0.0137	-0.0214	-0.2121	-0.5905	-1.1017	-1.8982	-2.8122	-3.4897	-3.6224	-3.2425	-2.6245	-1.7273	-0.9399	-0.3387
	13.2	25.1391	-45.8869	24.3139	9.0035	-69.6997	-88.9593	-19.9079	-135.583	-390.318	-927.478	-1756.85	-2394.08	-2404.63	-2079.78	-1731.54	-1377.46	-1019.31	-698.147	-410.948	-215.671		13.2	0.0214	0.0412	-0.0641	0.0045776	0.0458	-0.0198	-0.0793	-0.0732	-0.2487	-0.5096	-1.1231	-2.0172	-2.8641	-3.5858	-3.6011	-3.3234	-2.5513	-1.7502	-0.9415	-0.2304
	13.25	5.8206	-30.2081	-85.4374	-1.6357	-127.655	-96.5187	-31.667	-182.339	-399.558	-905.64	-1845.32	-2356.56	-2441.58	-2088.18	-1767.94	-1371.02	-1044.23	-732.304	-363.912	-292.105		13.25	0.0992	0.0565	0.0427	0.0244	0.0336	-0.0412	-0.0198	-0.145	-0.2151	-0.5096	-1.1978	-2.0996	-2.9297	-3.5324	-3.6575	-3.302	-2.5497	-1.68	-0.9491	-0.2747
	13.3	-5.3785	-48.9666	69.6702	48.4803	-27.4231	-55.9219	-59.9447	-153.781	-369.88	-897.24	-1777.28	-2341.44	-2394.55	-2092.1	-1703.55	-1373.54	-1022.39	-677.428	-407.589	-215.391		13.3	0.09	0.061	0.0030518	0.032	0.0519	0.0061035	-0.0595	-0.1114	-0.2121	-0.5249	-1.2268	-2.1332	-3.0106	-3.6743	-3.6682	-3.3234	-2.5864	-1.6129	-0.9201	-0.3342
	13.35	-4.8186	-71.9248	73.8699	71.9985	28.5725	-74.9604	-116.78	-192.138	-386.679	-900.32	-1771.68	-2357.12	-2400.99	-2101.06	-1662.95	-1335.74	-986.833	-719.425	-420.468	-159.676		13.35	0.1175	0.0473	0.0076294	0.0229	0.0198	0.0305	-0.0214	-0.0015259	-0.293	-0.5753	-1.1948	-2.1652	-3.0884	-3.6453	-3.7705	-3.2608	-2.6031	-1.6419	-0.9033	-0.2243
	13.4	-30.5765	-41.4072	33.2731	32.2416	-2.2251	-108.558	-127.979	-177.58	-420.836	-883.801	-1747.33	-2339.2	-2402.67	-2052.34	-1711.11	-1415.26	-981.514	-702.626	-449.305	-164.995		13.4	0.029	-0.0397	0.0366	0.0183	-0.0229	0.0244	0.0488	-0.1389	-0.2151	-0.5753	-1.2772	-2.2034	-3.0899	-3.7003	-3.7399	-3.2669	-2.6062	-1.6373	-0.9277	-0.1907
	13.45	-25.2569	-1.0904	24.8738	31.4017	4.4944	-146.635	-93.5421	-169.74	-409.077	-903.12	-1736.69	-2318.2	-2394.55	-2053.74	-1714.75	-1404.62	-969.195	-644.391	-448.465	-246.189		13.45	0.0732	0.0534	0.0504	-0.0015259	0.0137	0.0214	-0.0748	-0.1221	-0.2151	-0.618	-1.3077	-2.2537	-3.1265	-3.7796	-3.7735	-3.2761	-2.5253	-1.6098	-0.8759	-0.238
	13.5	3.0208	-5.0101	-16.5629	45.1206	20.1731	-120.037	-32.2269	-150.422	-332.363	-886.601	-1766.36	-2361.6	-2358.71	-2093.5	-1712.79	-1370.18	-1027.71	-655.03	-431.947	-215.951		13.5	0.0687	0.0748	-0.0504	-0.0030518	0.0397	-0.0778	-0.0671	-0.1541	-0.2487	-0.647	-1.265	-2.2644	-3.215	-3.8574	-3.8239	-3.2913	-2.4841	-1.6724	-0.8057	-0.2487
	13.55	59.0164	-7.25	-51.2801	92.4369	-10.9044	-98.4785	-101.101	-143.982	-321.444	-861.963	-1763.85	-2329.96	-2360.39	-2098.26	-1680.87	-1368.78	-989.913	-642.991	-413.468	-228.27		13.55	-0.0183	0.058	-0.0336	-0.0427	0.0717	-0.0091553	0.0504	-0.0946	-0.351	-0.6424	-1.3702	-2.298	-3.2608	-3.859	-3.7949	-3.3402	-2.5208	-1.6113	-0.8469	-0.2518
	13.6	29.0588	-46.4468	10.315	72.5584	-35.2625	-96.2387	-91.0223	-170.58	-397.878	-883.241	-1780.08	-2358.52	-2300.75	-2090.42	-1706.63	-1352.26	-979.834	-667.909	-403.109	-218.471		13.6	0.0473	0.0763	0.0504	0.0549	0.0076294	-0.0366	-0.0045776	-0.0595	-0.3098	-0.6668	-1.3947	-2.3941	-3.3295	-3.8773	-3.8406	-3.2684	-2.4612	-1.5152	-0.8331	-0.1572
	13.65	-1.7388	13.7484	1.3557	30.0018	-36.9423	-46.6826	-86.5426	-220.136	-361.201	-916.279	-1785.4	-2337.52	-2366.83	-2082.58	-1696.27	-1330.42	-1024.91	-640.471	-422.427	-185.434		13.65	0.0381	0.0763	0.0443	0.0381	-0.0183	-0.0412	-0.0045776	-0.0916	-0.235	-0.6714	-1.4389	-2.4399	-3.3905	-3.9002	-3.8742	-3.2532	-2.4674	-1.5381	-0.8514	-0.1862
	13.7	-38.9758	9.2687	-30.8418	28.042	-68.8598	-84.4796	-92.9821	-173.38	-360.921	-905.36	-1780.36	-2301.68	-2379.43	-2031.62	-1713.07	-1362.9	-979.834	-670.149	-378.471	-192.153		13.7	0.0504	0.0839	0.0626	-0.0168	0.0565	-0.0809	-0.0168	-0.0854	-0.2991	-0.6561	-1.4618	-2.4704	-3.4515	-3.9871	-3.891	-3.2715	-2.4322	-1.5564	-0.7355	-0.1938
	13.75	25.1391	-25.1685	-26.3621	42.0409	-72.7795	-96.2387	-81.503	-167.78	-375.48	-913.479	-1773.92	-2319.32	-2327.91	-2020.7	-1672.19	-1324.83	-973.674	-637.112	-351.873	-200.553		13.75	0.0641	0.0198	0.0595	-0.0015259	0.0809	-0.0778	0.0061035	-0.1358	-0.354	-0.6744	-1.4404	-2.5314	-3.4256	-4.0115	-3.8849	-3.2684	-2.3743	-1.5122	-0.7629	-0.2197
	13.8	28.7788	-31.0481	-13.7631	31.9617	-4.1849	-39.6832	-160.457	-137.543	-382.759	-866.163	-1772.24	-2307.84	-2310.83	-2014.54	-1634.67	-1282.55	-978.714	-663.149	-414.588	-182.354		13.8	0.0458	0.0687	0.0336	0.032	0.0275	0.0076294	-0.029	-0.1541	-0.325	-0.676	-1.4694	-2.5757	-3.5248	-4.0146	-3.8849	-3.299	-2.3544	-1.4847	-0.7904	-0.2014
	13.85	32.4185	0.5894	3.8755	-27.9536	-56.5408	-34.3636	-154.857	-172.82	-418.036	-903.4	-1744.53	-2297.48	-2290.11	-2041.98	-1648.11	-1332.94	-974.234	-616.393	-440.066	-112.639		13.85	0.116	0.0504	-0.0122	0.0015259	0.0015259	-0.0198	-0.0244	-0.1328	-0.3784	-0.7813	-1.5518	-2.5528	-3.5446	-4.0497	-3.8605	-3.2639	-2.3514	-1.4328	-0.6989	-0.1785
	13.9	28.4988	6.469	-30.8418	-11.9949	-1.1052	-39.1232	-71.4238	-202.778	-368.76	-920.198	-1703.65	-2319.88	-2302.43	-2061.3	-1659.03	-1321.19	-908.999	-647.751	-407.589	-206.432		13.9	0.1236	0.0488	0.0534	0.0107	0.0045776	-0.0275	-0.0565	-0.1007	-0.3433	-0.7401	-1.506	-2.6276	-3.5873	-4.1016	-3.8467	-3.2257	-2.3972	-1.4954	-0.7187	-0.1114
	13.95	17.0197	-21.5288	-9.5635	19.6426	1.6946	-37.1634	-82.6229	-185.979	-324.804	-879.322	-1731.09	-2310.36	-2326.51	-2020.42	-1658.75	-1302.71	-918.239	-659.79	-413.188	-238.07		13.95	0.058	0.1328	0.0091553	0.0336	-0.0107	-0.0412	-0.0412	-0.1236	-0.2914	-0.7294	-1.6251	-2.7344	-3.6697	-4.1901	-3.8422	-3.2562	-2.3712	-1.4648	-0.6866	-0.0946
	14	15.0599	52.9453	-40.921	-23.4739	-22.6635	-48.9224	-106.421	-155.461	-353.361	-886.321	-1747.05	-2277.6	-2297.11	-2026.02	-1605.27	-1315.31	-943.717	-595.675	-419.068	-196.073		14	0.0595	0.1099	-0.0107	0.0244	0.0504	-0.09	0.0244	-0.177	-0.3098	-0.7782	-1.6678	-2.7893	-3.714	-4.1809	-3.9429	-3.2272	-2.3361	-1.445	-0.6805	-0.1373
	14.05	43.0576	30.547	13.3947	-37.7528	-49.5413	-64.0412	-44.266	-157.981	-376.32	-874.842	-1738.93	-2279.28	-2297.95	-2031.9	-1611.43	-1308.59	-962.475	-663.709	-457.425	-157.156		14.05	0.0809	0.058	0.0030518	0.032	0.0366	-0.0381	-0.0351	-0.1709	-0.267	-0.7523	-1.6586	-2.7512	-3.7384	-4.1824	-4.0207	-3.241	-2.4124	-1.3626	-0.6348	-0.1938
	14.1	15.6198	10.3886	-47.0805	-34.3931	-126.255	-38.5633	-36.9865	-159.381	-345.802	-936.437	-1704.21	-2242.61	-2287.32	-2018.74	-1637.47	-1297.67	-943.717	-649.99	-414.868	-128.878		14.1	0.0198	-0.0045776	0.0702	0.0458	0.0259	-0.0504	-0.0641	-0.1175	-0.293	-0.7462	-1.6251	-2.7664	-3.8178	-4.2191	-4.0009	-3.2333	-2.3056	-1.3779	-0.6897	-0.0824
	14.15	26.539	18.228	4.9954	22.4424	-39.1821	-59.8416	-93.822	-145.102	-319.484	-960.515	-1728.57	-2251.85	-2313.91	-2018.74	-1637.47	-1317.27	-937.557	-580.556	-325.555	-153.236		14.15	0.0778	0.061	0.0626	0.09	0.0488	0.032	-0.0534	-0.1205	-0.3006	-0.798	-1.7334	-2.8107	-3.7811	-4.1657	-3.9398	-3.2471	-2.1957	-1.3779	-0.6439	-0.0687
	14.2	8.6204	24.6675	-36.4413	35.0414	-3.345	-57.8817	-67.2242	-193.538	-421.956	-941.757	-1753.77	-2244.57	-2289.83	-1988.51	-1559.36	-1279.19	-941.477	-586.716	-373.991	-173.115		14.2	0.0519	0.0977	0.0397	-0.0137	0.0427	-0.0671	-0.1114	-0.1511	-0.3189	-0.8316	-1.7258	-2.8641	-3.8223	-4.2877	-3.92	-3.2257	-2.1668	-1.2909	-0.6439	-0.0671
	14.25	-17.6975	10.6686	43.3523	25.5222	-34.9825	-66.841	-34.7467	-178.14	-423.916	-914.039	-1765.53	-2225.53	-2257.36	-1988.79	-1626.55	-1277.51	-979.274	-625.632	-440.906	-156.036		14.25	0.0488	0.0702	0.0961	-0.0091553	-0.0061035	-0.0473	-0.0229	-0.1663	-0.3464	-0.8362	-1.7563	-2.9434	-3.8635	-4.2908	-3.9124	-3.1387	-2.2492	-1.2695	-0.6744	-0.145
	14.3	41.9377	-23.7686	50.6318	46.8005	-74.4593	-57.0418	-80.9431	-138.383	-453.593	-903.12	-1759.65	-2222.73	-2279.76	-1998.02	-1631.87	-1261.55	-934.477	-635.712	-372.031	-129.998		14.3	0.032	0.0443	-0.0091553	-0.0412	-0.0244	-0.0091553	0.0107	-0.1511	-0.3967	-0.7904	-1.7609	-2.9785	-3.9185	-4.306	-3.9871	-3.1265	-2.2018	-1.2833	-0.6561	-0.0488
	14.35	19.5395	-35.8077	-5.0838	17.4028	-80.8988	-92.319	-103.621	-119.624	-393.118	-945.117	-1700.85	-2216.57	-2300.75	-1984.31	-1571.68	-1289.55	-929.158	-620.873	-362.512	-205.592		14.35	-0.0473	0.0412	-0.0153	0.0565	0.032	-0.0687	-0.0748	-0.1297	-0.3906	-0.795	-1.8204	-2.9419	-3.9749	-4.3762	-3.9414	-3.1632	-2.1988	-1.2756	-0.5615	-0.1007
	14.4	5.8206	-10.8897	46.1521	-17.0345	-8.6646	-86.9994	-102.781	-127.184	-361.201	-927.478	-1745.37	-2203.13	-2255.12	-1974.79	-1549.56	-1294.87	-911.799	-610.514	-388.27	-195.513		14.4	0.0366	0.0549	0.0519	0.0641	0.0519	-0.0519	-0.0595	-0.1083	-0.3998	-0.8591	-1.8204	-3.038	-4.0009	-4.3533	-3.9093	-3.0945	-2.2125	-1.2909	-0.5997	-0.0748
	14.45	8.9004	-11.7296	40.5526	-6.9553	4.2144	-44.7228	-63.3045	-159.101	-340.762	-954.916	-1754.33	-2196.41	-2243.36	-1984.87	-1578.4	-1268.27	-932.238	-654.75	-405.909	-138.677		14.45	0.1266	0.0488	0.0961	-0.0397	0.0244	0.0183	-0.061	-0.1724	-0.3357	-0.8011	-1.8845	-3.0853	-4.0726	-4.3564	-3.9246	-3.0655	-2.1103	-1.2512	-0.5539	-0.0473
	14.5	33.8184	-3.6102	28.2336	26.6421	-38.0622	-74.9604	-49.5855	-188.219	-344.682	-911.239	-1713.73	-2208.17	-2241.4	-1928.87	-1622.35	-1232.71	-942.037	-650.83	-375.951	-167.515		14.5	0.0687	0.0748	0.0443	0.029	0.0107	-0.0137	-0.0076294	-0.0748	-0.3922	-0.7935	-1.8448	-3.0808	-4.0146	-4.3915	-3.9627	-3.093	-2.1301	-1.2024	-0.5066	-0.1556
	14.55	30.1787	16.5482	45.8721	50.4402	-53.461	-85.0396	-94.102	-203.058	-357.001	-924.958	-1762.73	-2231.69	-2273.6	-1980.11	-1631.59	-1256.23	-913.199	-617.513	-395.55	-153.516		14.55	0.0824	0.0443	0.0198	0.0519	0.0565	-0.058	-0.0809	-0.148	-0.3311	-0.8728	-1.886	-3.1342	-4.0695	-4.361	-3.9475	-3.0914	-2.1103	-1.2054	-0.5295	-0.0748
	14.6	25.1391	25.2275	10.035	37.5612	-71.6596	-89.2392	-125.739	-195.218	-407.117	-941.757	-1724.09	-2235.05	-2228.24	-1939.51	-1602.75	-1231.59	-914.319	-589.795	-430.827	-180.954		14.6	0.1282	0.0793	0.029	0.0305	-0.032	-0.0183	-0.0916	-0.1434	-0.4196	-0.8224	-1.8784	-3.1509	-4.1504	-4.3716	-3.8773	-3.0518	-2.0935	-1.2176	-0.5524	-0.0748
	14.65	21.4994	47.6257	-22.1625	22.1624	-44.7817	-99.8784	-106.981	-159.661	-343.562	-928.038	-1705.33	-2235.33	-2245.04	-1889.11	-1564.96	-1246.71	-890.521	-603.794	-347.953	-197.193		14.65	0.0946	0.0061035	0.1083	0.0259	-0.0198	-0.0214	-0.0931	-0.2197	-0.3647	-0.9094	-1.947	-3.1616	-4.1718	-4.4311	-3.859	-3.0167	-2.0508	-1.1383	-0.4852	-0.1221
	14.7	-27.4967	-1.3704	62.3908	105.316	-37.7823	-107.998	-79.2632	-158.821	-377.159	-844.885	-1747.89	-2246.25	-2233.84	-1896.95	-1543.68	-1274.15	-915.439	-583.636	-347.953	-124.119		14.7	0.0809	0.0854	0.0519	-0.0626	0.0366	0.0076294	-0.0732	-0.1801	-0.3601	-0.914	-1.9699	-3.2776	-4.1504	-4.4388	-3.8498	-3.0365	-2.0279	-1.1597	-0.5463	-0.0992
	14.75	-19.0974	2.8292	57.3512	81.2377	-13.7042	-64.8812	-81.503	-218.736	-401.798	-900.32	-1714.85	-2206.21	-2242.52	-1921.31	-1538.64	-1266.31	-913.199	-650.55	-363.912	-102.84		14.75	0.0565	0.1251	0.0519	-0.032	0.0519	-0.0244	-0.0946	-0.1389	-0.3952	-0.9308	-2.0004	-3.3112	-4.245	-4.4693	-3.9414	-2.977	-2.0889	-1.1032	-0.4822	-0.0351
	14.8	12.2601	-8.3699	-15.163	12.6432	-20.9836	-78.6001	-96.0618	-164.701	-350.282	-939.797	-1728.85	-2188.85	-2139.21	-1947.63	-1553.2	-1241.95	-895.56	-636.552	-368.392	-160.796		14.8	0.0931	0.0183	0.0885	0.0488	-0.0030518	-0.061	-0.061	-0.0977	-0.4486	-0.9796	-1.9791	-3.2593	-4.2557	-4.4525	-3.9047	-2.8992	-2.0431	-1.1459	-0.4822	-0.0153
	14.85	31.5786	13.4684	-38.6811	10.9633	-0.2652	2.8735	-95.7819	-154.341	-347.482	-899.2	-1711.49	-2185.21	-2159.93	-1906.47	-1548.72	-1223.47	-919.919	-588.955	-384.071	-144.837		14.85	0.0916	0.0504	0.0183	0.0412	-0.029	-0.0671	-0.029	-0.1511	-0.441	-0.9048	-2.0248	-3.3203	-4.277	-4.3625	-3.8849	-2.9755	-1.9943	-1.0651	-0.441	-0.0946
	14.9	-21.3372	-14.5294	19.2743	17.4028	1.1347	-35.4835	-138.898	-163.581	-354.201	-865.883	-1745.93	-2161.41	-2239.72	-1899.47	-1533.88	-1236.91	-927.198	-575.236	-389.39	-142.037		14.9	0.0549	0.1221	0.0259	0	0.0122	-0.0443	-0.1038	-0.209	-0.3571	-0.9827	-2.0416	-3.4195	-4.3106	-4.4327	-3.8666	-3.0151	-1.9074	-1.0147	-0.5219	-0.0549
	14.95	-31.6964	-1.9304	45.3122	1.7241	-32.4627	-86.4395	-128.259	-162.181	-366.52	-882.401	-1761.89	-2158.05	-2249.52	-1865.04	-1573.08	-1300.19	-915.439	-593.435	-398.909	-184.034		14.95	0.1038	0.0778	0.058	0.0198	-0.061	-0.0839	-0.0641	-0.0992	-0.3387	-0.9964	-2.037	-3.4561	-4.3503	-4.4678	-3.8117	-2.9312	-1.9516	-1.03	-0.5051	-0.0641
	15	-31.1365	17.1081	-2.284	45.6806	-17.9038	-79.44	-51.8254	-208.097	-377.439	-879.882	-1725.49	-2146.57	-2234.68	-1863.08	-1537.8	-1289.55	-919.919	-635.152	-369.512	-149.597		15	0.1282	0.0931	0.0412	0.0168	0.0229	-0.0397	-0.0366	-0.148	-0.4395	-0.9613	-2.1088	-3.4592	-4.3366	-4.4754	-3.801	-2.8412	-1.9455	-1.0712	-0.4257	0.0275
	15.05	2.4609	29.1472	-0.3242	43.7207	-10.0645	-31.8438	-98.8616	-265.773	-374.92	-841.245	-1719.05	-2169.81	-2230.76	-1894.71	-1557.12	-1220.39	-924.678	-599.035	-386.03	-109.28		15.05	0.1266	0.0992	0.0076294	0.0137	0.0458	-0.0305	-0.0549	-0.1984	-0.4684	-0.9354	-2.182	-3.4653	-4.3015	-4.4327	-3.8162	-2.8687	-1.8921	-1.0269	-0.444	-0.0336
	15.1	-19.0974	20.1879	-1.7241	26.3621	12.6137	-93.4389	-125.739	-216.216	-354.761	-842.925	-1698.05	-2121.1	-2201.36	-1897.51	-1529.12	-1216.19	-936.157	-627.312	-362.512	-149.877		15.1	0.0977	0.061	-0.0122	0.0122	0.0671	0.0305	-0.0778	-0.2457	-0.4379	-1.0468	-2.1545	-3.4683	-4.3533	-4.4739	-3.8208	-2.8809	-1.8112	-1.033	-0.4166	-0.0076294
	15.15	32.4185	34.4667	-7.6036	61.9193	31.9322	-127.036	-145.058	-207.257	-406.277	-879.322	-1667.53	-2165.89	-2158.25	-1893.31	-1559.08	-1223.75	-943.157	-623.393	-340.394	-225.751		15.15	0.0305	0.0732	0.0214	0.0473	-0.0229	-0.1266	-0.1251	-0.1694	-0.3647	-1.0162	-2.1286	-3.5553	-4.3137	-4.4418	-3.7979	-2.8915	-1.8692	-0.9476	-0.4868	-0.0030518
	15.2	30.1787	41.7462	-13.7631	43.7207	-89.5781	-73.0005	-50.7055	-240.015	-410.477	-896.4	-1655.49	-2170.65	-2147.05	-1871.75	-1560.76	-1194.36	-921.878	-614.713	-333.395	-191.593		15.2	0.0595	0.0443	0.0565	0.0961	0.0336	-0.1038	-0.0473	-0.1526	-0.4379	-0.9583	-2.1973	-3.5187	-4.364	-4.3991	-3.801	-2.858	-1.889	-0.9171	-0.3937	0.0061035
	15.25	71.8954	-22.6487	17.0344	79.2779	-29.9429	-50.3223	-73.9436	-196.338	-410.197	-927.758	-1625.54	-2159.45	-2169.72	-1879.59	-1518.2	-1211.71	-904.52	-601.554	-377.071	-169.475		15.25	0.116	0.0030518	0.0717	0.0458	0.0427	0	0.0153	-0.206	-0.499	-1.0056	-2.15	-3.6148	-4.5013	-4.3976	-3.7857	-2.7756	-1.8631	-1.0071	-0.4059	-0.0091553
	15.3	-0.8989	-73.3247	-11.5233	61.0793	7.5741	-16.445	-129.379	-170.58	-412.717	-896.68	-1615.74	-2165.05	-2153.77	-1920.19	-1471.17	-1217.03	-890.521	-600.994	-417.948	-214.271		15.3	0.1129	0.0916	0.0473	-0.0122	-0.032	-0.0504	-0.0656	-0.1999	-0.5035	-1.0223	-2.179	-3.6072	-4.5136	-4.454	-3.7293	-2.8366	-1.7502	-1.0773	-0.3693	-0.0107
	15.35	-34.7762	-19.009	20.6741	23.2823	17.3734	-27.0842	-123.5	-180.659	-411.597	-901.44	-1682.93	-2150.77	-2115.41	-1880.15	-1521.56	-1209.75	-934.477	-619.473	-434.187	-157.156		15.35	0.0977	0.1343	0.029	0.0229	0.0030518	-0.0214	-0.0916	-0.235	-0.4623	-1.0819	-2.2873	-3.5889	-4.5136	-4.4937	-3.7567	-2.8488	-1.7456	-0.972	-0.3983	0.0427
	15.4	-20.2173	-24.8885	50.9117	-11.4349	14.5736	-30.1639	-112.021	-217.896	-403.197	-902.28	-1684.61	-2177.65	-2175.32	-1872.87	-1539.2	-1245.31	-907.04	-625.912	-316.596	-171.995		15.4	0.0702	0.1495	-0.0214	0.0946	-0.0107	-0.0565	-0.0854	-0.1755	-0.4318	-1.0437	-2.3071	-3.6636	-4.4922	-4.4662	-3.6728	-2.7985	-1.6998	-0.9491	-0.3464	0.0443
	15.45	3.0208	-1.0904	9.1951	-13.6747	-44.5017	-29.8839	-76.7434	-227.416	-389.758	-859.723	-1658.57	-2182.97	-2191.28	-1869.51	-1524.92	-1187.64	-860.003	-610.794	-332.275	-184.594		15.45	0.116	0.0641	0.116	0.0107	0.0473	-0.0519	-0.087	-0.1984	-0.444	-1.0376	-2.2659	-3.6636	-4.5258	-4.4723	-3.7201	-2.7298	-1.7654	-0.8865	-0.3998	0.0214
	15.5	-4.5386	21.0278	12.5548	25.5222	-19.3037	-23.4445	-105.861	-229.655	-398.998	-824.446	-1652.41	-2116.34	-2118.49	-1851.6	-1511.76	-1194.64	-930.278	-591.195	-373.711	-133.078		15.5	0.1129	0.0244	0.0549	-0.0045776	0.0244	-0.0687	-0.0595	-0.2136	-0.4425	-1.0651	-2.2034	-3.7384	-4.5349	-4.419	-3.7476	-2.6505	-1.767	-0.9232	-0.3632	0.0107
	15.55	28.2188	-3.0503	16.1945	42.0409	-50.3813	-93.7189	-90.4623	-170.3	-392.558	-860.843	-1690.49	-2121.66	-2129.69	-1851.88	-1528.56	-1236.63	-942.877	-558.998	-335.914	-139.797		15.55	0.1663	0.0763	0.0427	0.0244	-0.0534	-0.0961	-0.09	-0.1831	-0.3662	-1.1139	-2.243	-3.7552	-4.4861	-4.4586	-3.6667	-2.6276	-1.6495	-0.9506	-0.3204	0.0397
	15.6	23.4592	-26.8484	-53.7999	14.603	-23.5034	-83.0797	-67.5041	-180.379	-429.515	-933.357	-1682.37	-2096.74	-2163.57	-1838.44	-1482.92	-1226.83	-881.282	-581.676	-326.675	-181.234		15.6	0.0702	0.0809	0.0351	0.0153	-0.061	-0.0488	-0.0565	-0.2396	-0.502	-1.0223	-2.3193	-3.7674	-4.5425	-4.4174	-3.6743	-2.7252	-1.7319	-0.853	-0.2502	0.0488
	15.65	-9.8582	-18.729	-6.4837	59.6795	-28.823	-45.8427	-35.0267	-175.62	-356.721	-955.196	-1646.25	-2106.26	-2154.05	-1797.84	-1477.88	-1224.59	-853.564	-635.152	-347.953	-218.751		15.65	0.0015259	0.0732	0.0549	0.1358	-0.0122	-0.0641	-0.0687	-0.2197	-0.4211	-1.0803	-2.4185	-3.7918	-4.6036	-4.4556	-3.624	-2.6733	-1.7105	-0.853	-0.3296	0.0473
	15.7	-17.4176	38.6664	-17.4028	-1.9157	-43.6618	-39.4032	-1.4294	-197.178	-380.799	-888.841	-1606.5	-2073.78	-2094.97	-1816.04	-1526.6	-1201.92	-858.883	-594.835	-343.194	-162.196		15.7	0.061	0.0595	0.0198	0.0366	-0.0305	-0.0656	-0.1343	-0.2396	-0.4715	-1.091	-2.3377	-3.7918	-4.5639	-4.4144	-3.6041	-2.655	-1.6968	-0.8347	-0.3189	0.0504
	15.75	20.6594	-3.0503	25.4338	24.6822	-9.7845	-60.1216	-136.659	-158.821	-374.92	-846.844	-1610.98	-2077.42	-2098.89	-1873.43	-1519.32	-1186.8	-923.558	-590.355	-314.636	-125.518		15.75	0.1251	0.0656	0.116	0.0091553	0.0214	-0.0045776	-0.1434	-0.1724	-0.3967	-1.0925	-2.3621	-3.8162	-4.5837	-4.3701	-3.6224	-2.5848	-1.6159	-0.8682	-0.3433	0.0809
	15.8	-31.4164	-25.7285	-13.2032	2.284	-33.3026	-29.604	-134.139	-105.345	-431.475	-889.681	-1633.66	-2094.5	-2118.21	-1819.96	-1512.32	-1187.64	-957.995	-550.598	-335.914	-151.556		15.8	0.1251	0.0717	0.0595	0.0015259	0.0168	-0.09	-0.0946	-0.1312	-0.4761	-1.1398	-2.417	-3.8162	-4.6478	-4.4357	-3.6514	-2.5299	-1.6129	-0.8331	-0.3204	-0.0045776
	15.85	-15.1777	-5.0101	11.9948	11.5233	-22.6635	-49.2024	-88.7824	-154.621	-428.395	-889.961	-1623.86	-2156.09	-2144.25	-1807.08	-1477.88	-1214.51	-930.558	-579.156	-353.273	-194.393		15.85	0.1312	0.1236	-0.0061035	-0.0015259	-0.0030518	-0.0931	-0.1038	-0.2213	-0.5051	-1.149	-2.4033	-3.8727	-4.6341	-4.3671	-3.5919	-2.6291	-1.5747	-0.8179	-0.3387	0.0030518
	15.9	-24.977	16.2682	19.5542	54.0799	5.6143	-42.203	-71.7038	-167.5	-411.597	-872.882	-1633.66	-2083.58	-2102.53	-1854.12	-1437.29	-1195.76	-840.405	-588.675	-352.433	-204.472		15.9	0.0839	0.1282	0.0397	0.0809	0.0305	-0.0137	-0.0977	-0.2121	-0.4669	-1.1093	-2.4521	-3.9261	-4.5609	-4.4037	-3.5797	-2.5574	-1.5839	-0.8041	-0.3098	0.0366
	15.95	-10.9781	56.305	38.3127	37.8412	-40.862	8.753	-77.5833	-140.343	-365.4	-903.96	-1642.89	-2078.54	-2084.33	-1883.51	-1472.29	-1210.59	-905.08	-596.795	-342.914	-167.515		15.95	0.0916	0.1083	0.0351	0.0381	0.0381	-0.0504	-0.0488	-0.2716	-0.499	-1.1444	-2.4658	-3.9352	-4.6356	-4.4373	-3.5217	-2.5803	-1.6434	-0.8377	-0.3418	0.058
	16	1.9009	24.9475	-55.1998	76.1982	-73.3394	-55.3619	-72.2637	-149.302	-336.283	-895.84	-1663.05	-2105.7	-2125.77	-1829.76	-1472.01	-1220.67	-853.844	-562.077	-350.193	-145.677		16	0.0809	0.1282	0.0366	0.0381	0.0397	-0.0854	-0.1053	-0.1999	-0.5432	-1.1536	-2.4918	-3.9246	-4.6478	-4.4281	-3.5111	-2.5085	-1.6083	-0.7614	-0.293	0.0214
	16.05	3.0208	37.5465	-32.2417	26.6421	-57.9407	-96.7986	-101.661	-194.658	-381.639	-888.001	-1615.18	-2098.14	-2068.09	-1819.96	-1453.81	-1181.76	-866.723	-591.195	-341.794	-151.276		16.05	0.0809	0.0809	0.0427	0.0381	0.0259	-0.0656	-0.1129	-0.2136	-0.4517	-1.1719	-2.5574	-4.007	-4.7195	-4.4235	-3.5278	-2.4567	-1.5183	-0.7263	-0.2441	-0.0351
	16.1	-38.9758	7.8688	13.3947	-27.6736	-33.3026	-91.759	-134.979	-178.14	-384.719	-914.879	-1598.66	-2021.7	-2085.45	-1849.92	-1448.77	-1200.8	-902.56	-621.153	-358.873	-173.955		16.1	0.0931	0.1038	0.0687	-0.0122	-0.0015259	-0.0763	-0.0534	-0.2319	-0.502	-1.1627	-2.4963	-4.0466	-4.7424	-4.3488	-3.5233	-2.478	-1.5747	-0.7538	-0.206	0.1511
	16.15	-43.7355	37.5465	-4.2439	-28.5135	-44.5017	-68.2409	-75.3435	-219.856	-363.161	-877.082	-1667.81	-2055.3	-2085.73	-1755	-1468.65	-1172.52	-882.122	-589.795	-333.395	-118.799		16.15	0.0626	0.1373	0.0824	-0.0153	-0.0137	-0.1083	-0.0534	-0.174	-0.4272	-1.1337	-2.5757	-3.9917	-4.6768	-4.3823	-3.4241	-2.5726	-1.535	-0.7126	-0.2335	0.0839
	16.2	-5.0985	-3.3303	19.8342	-4.9954	-47.5815	-88.9593	-10.6686	-197.738	-388.359	-923.558	-1659.97	-2040.46	-2066.41	-1731.21	-1419.93	-1154.04	-912.079	-583.636	-315.476	-161.356		16.2	0.1328	0.1297	0.0305	0.0061035	0.0626	-0.0839	-0.1236	-0.2197	-0.4761	-1.1719	-2.594	-4.042	-4.631	-4.2877	-3.4882	-2.5009	-1.5518	-0.7538	-0.3067	0.0839
	16.25	71.6154	-0.5305	6.3953	28.042	-16.504	-72.7206	-59.9447	-188.219	-421.676	-902	-1652.13	-2057.26	-2047.93	-1750.8	-1344.34	-1182.6	-917.119	-550.878	-294.758	-140.357		16.25	0.1099	0.1221	0.0549	-0.0122	0.0366	0.0045776	-0.1236	-0.2792	-0.4959	-1.2115	-2.5711	-4.0192	-4.7363	-4.3869	-3.4348	-2.4338	-1.4389	-0.6958	-0.2701	0.0977
	16.3	23.4592	14.3083	-27.2021	24.6822	-54.021	-68.8009	-75.6235	-153.781	-358.121	-924.398	-1654.09	-2123.34	-2036.74	-1756.68	-1390.53	-1152.64	-849.924	-544.439	-306.517	-69.2429		16.3	0.0885	0.1343	0.0549	0.0671	0.0687	0.0045776	-0.1251	-0.2655	-0.499	-1.1993	-2.5574	-4.0817	-4.689	-4.2984	-3.476	-2.3987	-1.4481	-0.7339	-0.2228	0.061
	16.35	-10.9781	-15.0893	-4.2439	5.3638	-43.9418	-84.1996	-42.8661	-191.298	-339.083	-908.159	-1621.34	-2076.02	-2007.34	-1782.44	-1426.37	-1142.84	-832.845	-502.162	-295.878	-161.076		16.35	0.1724	0.1465	0.0427	0.029	0.0427	-0.1205	-0.0443	-0.2441	-0.5203	-1.181	-2.6031	-4.1153	-4.7119	-4.3198	-3.4454	-2.4216	-1.4526	-0.7233	-0.2319	0.0504
	16.4	-9.0182	-70.5249	-3.404	-1.3557	0.0147	-39.9632	-99.1416	-155.741	-357.281	-873.722	-1560.58	-2058.94	-2117.93	-1720.29	-1425.25	-1117.64	-840.125	-561.238	-284.398	-181.234		16.4	0.1373	0.0732	0.0549	0.0030518	-0.0443	-0.1144	-0.1068	-0.1938	-0.5066	-1.1963	-2.5909	-4.0985	-4.7104	-4.3167	-3.4393	-2.4048	-1.442	-0.7156	-0.2518	0.0702
	16.45	17.5797	7.8688	-11.2433	-13.3947	4.4944	-79.72	-150.658	-141.182	-396.758	-848.804	-1629.46	-2037.38	-2086.29	-1693.13	-1433.65	-1133.32	-822.486	-585.876	-284.118	-124.959		16.45	0.1083	0.0778	0.1328	0.0244	0.0717	-0.0671	-0.1465	-0.264	-0.5005	-1.2741	-2.626	-4.1122	-4.7638	-4.3091	-3.3325	-2.3697	-1.4847	-0.6927	-0.2548	0.1022
	16.5	-26.9368	-8.3699	-23.8423	71.7185	-45.0617	-102.958	-120.14	-172.26	-402.637	-871.482	-1605.66	-2039.06	-2048.77	-1734.29	-1421.33	-1144.8	-829.486	-582.516	-312.116	-167.515		16.5	0.1022	0.1556	0.0198	0.0793	0.0015259	-0.0748	-0.1328	-0.2563	-0.5234	-1.2695	-2.6733	-4.1031	-4.7424	-4.2786	-3.3661	-2.3392	-1.4053	-0.6729	-0.2625	0.0961
	16.55	-31.6964	3.6692	-20.7626	15.163	-60.7404	-18.4049	-41.4662	-212.577	-352.521	-861.683	-1579.62	-2045.5	-2033.66	-1756.12	-1379.61	-1109.24	-838.725	-584.756	-302.877	-155.756		16.55	0.1617	0.0946	0.0061035	0.0076294	0.0015259	-0.0839	-0.0824	-0.2441	-0.5112	-1.2924	-2.6733	-4.2114	-4.7287	-4.3076	-3.3218	-2.3148	-1.416	-0.7065	-0.2136	0.1282
	16.6	-18.2575	-4.1702	-47.3605	-12.8348	-66.8999	-90.6391	-96.6218	-196.338	-385.839	-875.402	-1587.74	-2023.66	-2035.62	-1790.84	-1389.97	-1161.04	-892.481	-558.998	-335.074	-147.077		16.6	0.1633	0.0748	0.0671	-0.0336	-0.0091553	-0.0809	-0.0504	-0.2502	-0.5539	-1.2253	-2.6993	-4.1519	-4.7226	-4.2969	-3.3234	-2.2339	-1.387	-0.6409	-0.1968	0.0626
	16.65	40.2579	22.1477	-12.6432	-18.4343	-55.7008	-60.9615	-94.382	-170.86	-383.879	-836.205	-1567.3	-2004.91	-2072.85	-1740.44	-1422.73	-1159.64	-882.401	-597.355	-341.234	-74.2825		16.65	0.1389	0.0229	0.0595	0.0381	0.0137	-0.0183	-0.1266	-0.1663	-0.528	-1.2497	-2.7649	-4.1626	-4.7562	-4.2603	-3.3035	-2.2629	-1.3107	-0.6546	-0.2228	0.0397
	16.7	13.1	4.7891	38.5927	-4.7154	-1.9451	-113.317	-105.581	-162.741	-355.601	-906.2	-1506.55	-1998.19	-2048.21	-1698.73	-1433.93	-1150.12	-868.963	-594.555	-322.195	-43.205		16.7	0.1633	0.0366	0.0275	-0.0305	-0.0076294	-0.0748	-0.1297	-0.2274	-0.5356	-1.2863	-2.7496	-4.2313	-4.7821	-4.274	-3.3051	-2.3148	-1.3107	-0.6424	-0.1999	0.1053
	16.75	-11.538	-14.2494	28.5135	-3.3155	-29.103	-67.6809	-123.78	-191.018	-395.078	-893.601	-1512.99	-2013.59	-2066.13	-1650.29	-1381.01	-1094.12	-837.605	-513.081	-272.079	-135.878		16.75	0.0702	0.1266	0.145	0.0107	-0.0366	-0.0671	-0.1572	-0.2762	-0.5554	-1.2558	-2.7466	-4.2435	-4.744	-4.2404	-3.2272	-2.2492	-1.3474	-0.6149	-0.2106	0.1648
	16.8	1.6209	-46.1669	-10.6834	0.6041	-28.823	-32.1238	-129.099	-154.621	-349.722	-854.124	-1552.46	-2041.58	-2059.97	-1718.05	-1411.25	-1138.92	-805.688	-537.719	-304.557	-207.832		16.8	0.0946	0.0992	0.1205	0.0793	0.0412	-0.0809	-0.1266	-0.1968	-0.5188	-1.3397	-2.7176	-4.2603	-4.7409	-4.2542	-3.2929	-2.2278	-1.3168	-0.6378	-0.2487	0.1373
	16.85	-48.7751	2.2693	-28.042	26.6421	-2.5051	-48.9224	-54.0652	-164.421	-346.642	-866.723	-1536.22	-2052.5	-2060.81	-1746.6	-1374.85	-1134.72	-830.046	-572.157	-350.473	-210.912		16.85	0.1709	0.1511	0.0305	-0.0397	-0.0107	-0.0488	-0.1373	-0.2533	-0.5356	-1.297	-2.7191	-4.2679	-4.7546	-4.1519	-3.2639	-2.2553	-1.3336	-0.6165	-0.1694	0.0809
	16.9	-34.2162	38.6664	12.5548	-4.4355	-30.7828	-62.0814	-61.0646	-176.18	-362.041	-888.561	-1520.82	-2037.38	-2012.1	-1789.44	-1402.29	-1113.44	-816.047	-574.956	-367.272	-189.913		16.9	0.0778	0.0412	-0.0229	0	0.029	-0.0824	-0.1373	-0.2625	-0.5859	-1.268	-2.7741	-4.2404	-4.7684	-4.1931	-3.2211	-2.15	-1.3855	-0.5844	-0.1877	0.1053
	16.95	-9.2982	45.1059	9.475	18.2428	-8.1046	-79.16	-70.5839	-186.539	-397.878	-890.521	-1553.58	-1955.07	-1972.34	-1696.77	-1388.29	-1114	-824.166	-576.356	-363.912	-179.554		16.95	0.0961	0.09	0.0977	0.0122	0.0259	-0.1007	-0.0671	-0.2899	-0.502	-1.3687	-2.8	-4.2282	-4.8172	-4.213	-3.2257	-2.1393	-1.3061	-0.6699	-0.1663	0.0778
	17	-0.8989	24.1076	-34.4815	-26.5537	-15.384	-51.7222	-90.7423	-154.341	-409.637	-870.922	-1643.73	-1985.87	-1984.94	-1675.49	-1374.01	-1117.64	-816.047	-575.796	-363.072	-166.675		17	0.1663	0.0916	0.0717	0.0015259	-0.0488	-0.0259	-0.058	-0.2106	-0.5493	-1.2192	-2.8259	-4.3549	-4.7562	-4.2069	-3.212	-2.2125	-1.2894	-0.5707	-0.1236	0.0977
	17.05	15.8998	28.3072	-5.6438	11.8033	23.8129	-79.16	-69.7439	-151.262	-404.877	-832.005	-1594.46	-1982.51	-2033.1	-1737.37	-1399.49	-1110.08	-849.084	-606.874	-326.675	-147.917		17.05	0.1465	0.1602	0.0641	0.0214	-0.0275	-0.0824	-0.1175	-0.235	-0.5829	-1.2894	-2.7878	-4.3427	-4.773	-4.216	-3.1845	-2.1561	-1.2299	-0.5966	-0.2167	0.1358
	17.1	8.3404	-32.168	38.5927	5.9237	-49.8213	-100.718	-55.4651	-223.216	-437.635	-850.764	-1575.42	-2017.22	-2019.66	-1751.92	-1371.21	-1183.72	-808.767	-589.515	-312.116	-167.795		17.1	0.1511	0.1114	0.0687	0.029	-0.0137	-0.0885	-0.1404	-0.2609	-0.5508	-1.3123	-2.7893	-4.335	-4.7501	-4.1962	-3.183	-2.063	-1.2634	-0.589	-0.2258	0.087
	17.15	3.5808	-1.6504	13.1147	24.6822	-43.9418	-79.44	-115.94	-172.26	-409.357	-885.201	-1602.3	-2008.83	-2002.58	-1754.72	-1440.09	-1157.12	-884.081	-567.677	-336.194	-163.875		17.15	0.174	0.1038	0.0045776	0.0748	0.0839	-0.0534	-0.1587	-0.2472	-0.563	-1.3077	-2.8046	-4.2542	-4.7272	-4.1611	-3.1464	-2.0859	-1.2573	-0.5737	-0.1541	0.0656
	17.2	2.1809	-53.4463	-94.6767	-0.5158	27.7325	-45.0027	-135.539	-177.02	-415.236	-917.119	-1539.3	-1978.31	-1966.74	-1715.53	-1428.61	-1141.72	-872.602	-583.636	-354.393	-116.839		17.2	0.0854	0.0793	0.0687	0.0427	0.058	-0.1236	-0.1419	-0.3021	-0.563	-1.3184	-2.8595	-4.3747	-4.7501	-4.0939	-3.1769	-2.1225	-1.2131	-0.5585	-0.1495	0.1785
	17.25	-12.378	-72.4848	-30.8418	-13.1148	38.3717	-66.841	-117.34	-157.421	-414.117	-897.52	-1509.07	-1928.75	-1969.54	-1680.25	-1364.21	-1114	-880.162	-582.516	-333.675	-107.88		17.25	0.1297	0.1205	0.1099	-0.0412	-0.0214	-0.0809	-0.1083	-0.2304	-0.5127	-1.358	-2.89	-4.4098	-4.8126	-4.1687	-3.154	-2.1103	-1.2024	-0.5417	-0.2045	0.0732
	17.3	-53.2547	-8.6498	-47.0805	2.284	-64.6601	-105.198	-82.3429	-213.977	-380.519	-821.926	-1572.9	-1969.35	-1870.15	-1655.33	-1379.33	-1112.88	-830.326	-564.317	-311.556	-150.436		17.3	0.0809	0.1068	0.0839	0.0565	0.0015259	-0.0198	-0.058	-0.1984	-0.5341	-1.3504	-2.9282	-4.3778	-4.6951	-4.0909	-3.1326	-2.066	-1.2375	-0.5814	-0.2213	0.1495
	17.35	-45.4153	34.7467	4.7154	21.0425	-37.7823	-58.4417	-67.7841	-167.22	-396.758	-868.403	-1605.94	-1989.51	-2014.34	-1718.89	-1412.93	-1125.2	-828.646	-546.119	-313.516	-162.756		17.35	0.0977	0.1266	0.0626	0.087	0.0488	-0.061	-0.1297	-0.2274	-0.5554	-1.3001	-2.9251	-4.3655	-4.773	-4.071	-3.1143	-1.9974	-1.2115	-0.5188	-0.1923	0.0687
	17.4	3.5808	-21.5288	3.0355	9.2835	-3.065	-116.397	-95.7819	-165.541	-423.916	-852.164	-1586.06	-1994.55	-1953.3	-1673.25	-1366.17	-1092.72	-835.365	-555.078	-324.995	-167.235		17.4	0.1236	0.0717	-0.0168	0.0366	0.0259	-0.0809	-0.1312	-0.235	-0.5737	-1.326	-2.9678	-4.4418	-4.8019	-4.1184	-3.0426	-2.005	-1.178	-0.5814	-0.1007	0.058
	17.45	-5.6585	-23.2087	6.3953	0.0442	12.8937	-57.6017	-106.981	-176.18	-391.718	-868.683	-1556.1	-1998.75	-1932.02	-1689.77	-1375.97	-1105.04	-858.603	-530.72	-352.433	-192.153		17.45	0.1282	0.1328	0.0366	0.0565	-0.0214	-0.0488	-0.1221	-0.2319	-0.5142	-1.4038	-2.9175	-4.3945	-4.744	-4.0695	-3.0792	-2.0523	-1.1246	-0.502	-0.0702	0.0977
	17.5	-39.5358	9.8287	40.5526	-0.7957	1.9746	-52.2822	-64.7043	-174.5	-428.675	-897.8	-1586.34	-1966.55	-1971.5	-1713.01	-1375.41	-1102.8	-786.369	-577.476	-338.994	-144.557		17.5	0.1709	0.1205	0.0824	-0.0045776	-0.0168	-0.0214	-0.1511	-0.3021	-0.5203	-1.4282	-2.9251	-4.3823	-4.7852	-4.0604	-3.0167	-1.9348	-1.178	-0.5051	-0.0595	0.0824
	17.55	-0.6189	43.426	-23.2824	-46.1521	-25.7432	-73.2805	-59.9447	-252.894	-377.439	-843.765	-1575.7	-1994.55	-1971.5	-1702.65	-1388.85	-1119.88	-789.169	-645.511	-355.513	-171.715		17.55	0.1266	0.1465	0.087	0.0229	0.0030518	-0.0824	-0.0778	-0.2426	-0.6149	-1.4038	-3.0075	-4.4327	-4.7653	-4.0955	-3.0441	-2.0065	-1.0834	-0.5844	-0.1205	-0.0107
	17.6	-0.8989	-9.2098	-37.0013	-7.5152	-68.2998	-61.5214	-84.3028	-207.257	-356.161	-844.325	-1580.74	-1950.87	-1942.38	-1653.93	-1381.29	-1082.92	-837.605	-544.439	-329.755	-156.596		17.6	0.0854	0.1297	0.1083	0.116	-0.0015259	-0.1083	-0.1266	-0.2289	-0.6409	-1.3596	-3.0304	-4.4342	-4.7134	-4.0329	-3.0197	-2.0065	-1.0788	-0.5814	-0.1236	0.061
	17.65	-52.6947	6.7489	31.0333	-6.1153	-22.6635	-76.9202	-63.5844	-226.856	-386.679	-868.403	-1544.9	-2012.47	-1936.78	-1609.7	-1410.97	-1090.2	-830.326	-543.319	-302.597	-112.639		17.65	0.1022	0.0671	0.0381	0.0336	-0.0015259	-0.1358	-0.1465	-0.296	-0.5722	-1.3931	-2.9862	-4.4678	-4.6936	-4.0649	-3.0441	-1.9638	-1.1154	-0.4761	-0.1389	0.1053
	17.7	-16.0177	2.2693	0.2358	-24.8738	-94.0578	-66.841	-99.1416	-204.457	-423.636	-896.96	-1583.26	-1907.75	-1891.43	-1634.33	-1356.93	-1140.6	-840.125	-574.676	-333.395	-133.918		17.7	0.177	0.1053	0.0336	0.0229	-0.0076294	-0.0641	-0.1465	-0.2838	-0.5722	-1.3184	-2.9968	-4.4052	-4.6783	-3.9993	-2.9572	-1.9684	-1.1719	-0.4684	-0.1999	0.1526
	17.75	40.5378	1.9893	-40.081	9.5634	-43.6618	-48.3625	-91.0223	-210.897	-457.513	-856.644	-1589.7	-1913.07	-1879.67	-1644.41	-1369.53	-1136.68	-773.49	-550.598	-335.914	-95.8408		17.75	0.1328	0.1785	0.1038	-0.0107	0	-0.0015259	-0.1511	-0.2823	-0.5875	-1.3626	-3.064	-4.4403	-4.7058	-3.9749	-2.9114	-1.9363	-1.1032	-0.4562	-0.174	0.1144
	17.8	21.7793	-22.3688	23.1939	73.6783	-29.103	-96.7986	-112.021	-161.621	-441.554	-847.124	-1581.02	-1926.51	-1897.03	-1616.69	-1348.54	-1081.52	-803.448	-510.842	-359.432	-117.399		17.8	0.1511	0.0961	0.0763	-0.0107	-0.0183	-0.0565	-0.1343	-0.3036	-0.6393	-1.4252	-3.0594	-4.4113	-4.6829	-4.0161	-2.9068	-1.8967	-1.0788	-0.4868	-0.1358	0.1312
	17.85	-19.9373	24.6675	29.0735	17.9628	-28.543	-70.4807	-108.941	-150.142	-391.998	-856.084	-1614.34	-1944.15	-1947.98	-1613.62	-1306.54	-1087.68	-800.928	-524.84	-290.278	-86.6015		17.85	0.1099	0.087	0.0916	0.0458	0.0412	-0.1328	-0.0702	-0.3479	-0.5753	-1.413	-3.0624	-4.4769	-4.7516	-3.9154	-2.8961	-1.8921	-1.1032	-0.4898	-0.1648	0.1236
	17.9	2.7408	22.1477	-16.8429	31.1217	-9.7845	-83.0797	-100.821	-249.534	-395.918	-922.438	-1613.22	-1922.03	-1933.14	-1647.49	-1330.34	-1050.17	-788.889	-522.041	-257.241	-123.279		17.9	0.1297	0.1068	0.0519	0.0397	0.0030518	-0.1129	-0.1266	-0.2792	-0.5447	-1.3825	-3.1128	-4.4327	-4.747	-4.0436	-2.9144	-1.918	-1.0971	-0.5371	-0.1343	0.0702
	17.95	-1.4588	-31.0481	8.0752	-1.9157	6.1743	-119.197	-66.1042	-222.656	-412.997	-882.961	-1489.75	-1928.47	-1883.87	-1630.97	-1351.05	-1034.21	-791.409	-514.481	-301.197	-189.633		17.95	0.1114	0.0763	0.1328	0.032	0.0198	-0.0397	-0.1312	-0.2884	-0.5814	-1.3886	-3.0975	-4.4632	-4.7028	-3.9993	-2.8961	-1.8585	-1.0681	-0.4669	-0.1419	0.1358
	18	-43.4555	-19.569	11.1549	-40.5526	-10.9044	-77.2002	-76.1834	-195.778	-387.799	-864.483	-1521.1	-1943.59	-1895.63	-1638.81	-1318.58	-1032.25	-802.048	-488.723	-360.552	-177.874		18	0.0671	0.0961	0.0595	0.0168	0.0198	-0.0397	-0.1587	-0.3235	-0.6515	-1.4191	-3.0335	-4.5227	-4.6982	-3.9139	-2.8671	-1.7929	-0.9888	-0.4776	-0.148	0.1968
	18.05	-69.2134	-55.6861	-0.6042	14.603	-27.703	-24.2844	-76.4634	-175.62	-384.439	-853.284	-1497.87	-1937.71	-1843.27	-1657.29	-1310.74	-1058.01	-783.569	-464.645	-333.675	-170.595		18.05	0.148	0.0931	0.0626	0.0397	0.029	-0.0473	-0.0916	-0.2914	-0.6683	-1.4023	-3.0884	-4.5456	-4.7272	-3.9322	-2.7832	-1.8311	-0.972	-0.47	-0.1083	0.1144
	18.1	-38.1359	-15.9293	-58.5596	16.2829	-52.3411	-61.2415	-78.1433	-203.338	-354.481	-876.242	-1486.39	-1917.83	-1863.15	-1662.89	-1325.86	-1073.41	-747.732	-493.763	-317.156	-174.235		18.1	0.1938	0.1099	0.0824	0.0045776	0.0107	-0.0122	-0.1755	-0.2884	-0.5692	-1.4786	-3.0731	-4.5624	-4.744	-3.92	-2.742	-1.8799	-1.0803	-0.441	-0.1038	0.1297
	18.15	-6.2184	15.9882	-58.5596	16.2829	-19.8637	-51.4422	-70.5839	-236.935	-383.039	-872.322	-1515.51	-1907.47	-1941.82	-1611.94	-1323.9	-1023.57	-775.17	-520.081	-302.037	-114.039		18.15	0.087	0.1343	0.0076294	0.0671	-0.0259	-0.0885	-0.1648	-0.2426	-0.5936	-1.4938	-3.0884	-4.5487	-4.7134	-3.9459	-2.8229	-1.8265	-1.0162	-0.4822	-0.1389	0.1343
	18.2	21.2194	-54.8462	1.9156	54.3599	-22.3835	-99.0385	-40.6263	-153.221	-417.476	-905.36	-1531.74	-1926.79	-1886.11	-1610.54	-1291.7	-1044.85	-809.607	-528.2	-337.034	-113.479		18.2	0.1328	0.145	0.1022	0.0168	-0.0153	-0.1251	-0.1755	-0.238	-0.5814	-1.4832	-3.0533	-4.5059	-4.6906	-3.9337	-2.8	-1.8158	-0.9644	-0.4532	-0.1129	0.0473
	18.25	-2.8587	-10.0497	18.1543	3.124	20.7331	-64.0412	-99.1416	-185.699	-406.277	-874.842	-1534.82	-1935.47	-1902.35	-1594.3	-1295.62	-1051.29	-835.085	-551.158	-287.758	-149.597		18.25	0.1617	0.0977	0.0931	0.0473	0.0015259	-0.1053	-0.1007	-0.2625	-0.6012	-1.4465	-3.0991	-4.483	-4.6692	-3.9093	-2.803	-1.828	-1.0086	-0.4486	-0.0626	0.1465
	18.3	19.8195	-1.0904	-35.6014	6.4837	18.7733	-59.0016	-103.901	-172.54	-382.759	-838.725	-1580.46	-1939.95	-1905.71	-1632.37	-1339.86	-1044.01	-837.885	-517.841	-269.28	-175.355		18.3	0.1434	0.0778	0.0916	0.0671	0.0412	-0.116	-0.1099	-0.3052	-0.5981	-1.4267	-3.1052	-4.4846	-4.66	-3.7964	-2.7679	-1.7578	-1.0483	-0.4715	-0.0565	0.0916
	18.35	20.9394	-40.8473	-57.7196	-12.8348	-22.3835	-118.637	-135.259	-193.258	-358.961	-870.922	-1548.54	-1927.35	-1894.79	-1561.82	-1323.34	-1044.85	-748.852	-483.964	-295.878	-139.797		18.35	0.0732	0.1053	0.1099	-0.032	0.0671	-0.0732	-0.1419	-0.3601	-0.6454	-1.4572	-3.1662	-4.4968	-4.7226	-3.7323	-2.7679	-1.796	-0.9842	-0.4471	-0.1465	0.1556
	18.4	-13.2179	-37.4875	-10.9633	-35.513	-43.6618	-99.5984	-134.979	-233.855	-437.355	-848.524	-1541.54	-1888.72	-1850.83	-1599.06	-1321.94	-1057.73	-769.85	-550.598	-316.876	-123.279		18.4	0.1236	0.0366	0.1099	0.0732	0.0183	-0.0671	-0.1236	-0.2975	-0.5859	-1.4648	-3.1799	-4.541	-4.686	-3.8361	-2.742	-1.7914	-0.9827	-0.47	-0.0809	0.1068
	18.45	-20.7773	-5.2901	0.5157	-17.5944	-28.823	-109.398	-76.4634	-171.7	-389.758	-825.846	-1552.46	-1888.16	-1862.31	-1580.58	-1276.58	-1048.77	-796.728	-510.842	-308.757	-156.316		18.45	0.1175	0.0778	0.1572	0.0702	0.0336	-0.0992	-0.1434	-0.2243	-0.6409	-1.4725	-3.2044	-4.538	-4.6478	-3.8193	-2.7115	-1.7075	-0.9186	-0.441	-0.119	0.1083
	18.5	-3.6986	-39.4474	12.5548	49.3203	16.2535	-69.9208	-105.021	-170.86	-302.405	-820.526	-1505.43	-1890.4	-1852.51	-1613.06	-1313.54	-1039.53	-773.21	-481.164	-307.357	-193.553		18.5	0.1221	0.1099	0.148	0.0015259	-0.0045776	-0.0916	-0.1617	-0.2777	-0.6775	-1.4755	-3.1601	-4.5548	-4.6341	-3.8239	-2.6886	-1.7334	-1.0117	-0.3876	-0.1831	0.1785
	18.55	41.0978	-40.2873	-13.4831	19.6426	16.8134	-75.2403	-108.101	-170.58	-365.96	-813.247	-1526.42	-1866.6	-1829.55	-1612.5	-1297.58	-1003.69	-781.609	-543.599	-302.877	-189.073		18.55	0.0854	0.1038	0.09	0.0702	-0.0473	-0.0656	-0.174	-0.3281	-0.5814	-1.4633	-3.1998	-4.5166	-4.6661	-3.7872	-2.6871	-1.7197	-0.9491	-0.4334	-0.1038	0.0854
	18.6	-10.4181	-33.0079	-64.7191	20.7625	-22.1035	-76.9202	-132.459	-169.46	-401.798	-896.12	-1482.19	-1889.84	-1841.59	-1614.73	-1305.14	-1021.61	-790.289	-530.16	-308.477	-135.318		18.6	0.1495	0.1633	0.0717	0.0534	0.0137	-0.0839	-0.1587	-0.2975	-0.6866	-1.4893	-3.2059	-4.5487	-4.66	-3.7018	-2.7069	-1.7456	-0.9384	-0.4318	-0.0854	0.0824
	18.65	-40.6557	-27.1284	-21.0425	32.5216	-1.3852	-86.1595	-158.497	-195.498	-409.637	-908.159	-1472.67	-1891.52	-1812.47	-1580.3	-1308.78	-1060.25	-732.053	-507.482	-316.876	-134.478		18.65	0.177	0.0244	0.0351	0.0717	0.0885	-0.119	-0.1053	-0.2182	-0.5203	-1.532	-3.241	-4.5578	-4.6509	-3.7781	-2.6794	-1.6449	-0.8942	-0.3632	-0.1007	0.1343
	18.7	46.6974	-24.6086	-15.443	0.0442	33.3321	-39.9632	-117.9	-187.659	-325.924	-853.284	-1565.9	-1885.92	-1848.31	-1592.9	-1303.18	-1051.57	-763.691	-554.238	-334.514	-162.476		18.7	0.1617	0.1389	0.029	0.0351	0.0443	-0.0809	-0.1404	-0.2792	-0.6287	-1.506	-3.2715	-4.5593	-4.6417	-3.7155	-2.7115	-1.7044	-0.9918	-0.3815	-0.061	0.1221
	18.75	36.3382	-10.3297	-28.6019	1.7241	23.5329	-85.0396	-46.2258	-189.619	-348.042	-846.844	-1521.38	-1859.88	-1867.35	-1602.7	-1319.98	-1080.68	-824.166	-547.239	-359.153	-188.233		18.75	0.0732	0.0992	0.0397	0.0244	0.0045776	-0.029	-0.1114	-0.3235	-0.679	-1.4923	-3.2211	-4.5288	-4.6768	-3.6835	-2.7039	-1.7029	-0.9201	-0.4089	-0.0916	0.1038
	18.8	-27.4967	-10.0497	-72.5585	50.4402	23.8129	-120.317	-113.14	-242.534	-364.281	-886.321	-1558.34	-1845.32	-1858.11	-1608.58	-1321.66	-1031.97	-816.607	-517.281	-323.035	-173.395		18.8	0.1266	0.0748	0.0992	0.0107	-0.0488	-0.1144	-0.1678	-0.3677	-0.6134	-1.474	-3.2745	-4.599	-4.6387	-3.6453	-2.6047	-1.7304	-0.8987	-0.3448	-0.0946	0.09
	18.85	-75.6529	-64.3654	-7.0437	16.8429	-11.7443	-82.5198	-134.979	-222.376	-404.877	-862.243	-1508.23	-1843.08	-1832.63	-1579.46	-1270.7	-1024.69	-754.172	-502.722	-261.44	-128.878		18.85	0.1434	0.1266	0.0809	0.0397	-0.0045776	-0.0671	-0.1785	-0.3082	-0.5432	-1.503	-3.2898	-4.6021	-4.5731	-3.6728	-2.6505	-1.7273	-0.9628	-0.3601	-0.0519	0.09
	18.9	-30.8565	-92.6432	22.074	-36.6329	10.6539	-43.6029	-116.22	-200.258	-352.801	-813.527	-1507.95	-1862.4	-1771.88	-1613.9	-1357.49	-1059.41	-718.055	-507.482	-303.437	-144.557		18.9	0.1541	0.1541	0.0656	0.1343	0.0168	-0.0305	-0.174	-0.2762	-0.6454	-1.4298	-3.2517	-4.6127	-4.6204	-3.6865	-2.6062	-1.6296	-0.9521	-0.3098	-0.0839	0.1205
	18.95	13.94	-0.5305	-5.9238	31.4017	-13.9841	-61.2415	-100.541	-145.942	-354.201	-839.845	-1530.9	-1869.68	-1823.95	-1609.42	-1319.14	-1052.69	-715.815	-482.284	-317.716	-166.115		18.95	0.1465	0.0854	0.0732	0.0626	-0.0244	-0.0045776	-0.2213	-0.3403	-0.6927	-1.5228	-3.2135	-4.567	-4.6295	-3.7018	-2.5833	-1.6693	-0.8148	-0.3677	-0.0412	0.1587
	19	20.0995	-26.5684	-4.2439	14.883	-27.4231	-81.6798	-103.621	-224.896	-353.361	-859.723	-1523.9	-1860.16	-1876.59	-1544.46	-1301.22	-1063.89	-753.892	-519.521	-333.115	-138.677		19	0.1068	0.0198	0.1266	0.0030518	-0.0229	-0.1022	-0.2151	-0.293	-0.7202	-1.5564	-3.3249	-4.6051	-4.628	-3.6133	-2.5497	-1.6602	-0.8896	-0.386	-0.1831	0.1373
	19.05	-10.9781	-27.9683	-40.081	50.1602	-34.4225	-56.4818	-77.0234	-213.697	-327.323	-868.403	-1499.55	-1856.52	-1869.31	-1594.58	-1299.26	-1065.01	-785.529	-504.402	-307.357	-140.077		19.05	0.1984	0.0412	0.1175	0.0549	0.0030518	-0.0748	-0.1343	-0.2701	-0.618	-1.5442	-3.3417	-4.5639	-4.6173	-3.653	-2.5131	-1.619	-0.9293	-0.3021	-0.0992	0.1633
	19.1	-11.258	17.3881	-70.0387	31.4017	-16.224	-31.0039	-79.8231	-208.937	-380.799	-867.563	-1505.99	-1823.76	-1870.43	-1566.86	-1293.38	-991.932	-784.969	-475.564	-277.959	-123.839		19.1	0.0946	0.0671	0.0427	0.1282	0.0214	-0.0809	-0.1572	-0.264	-0.6348	-1.5717	-3.363	-4.5471	-4.6616	-3.6392	-2.5467	-1.6266	-0.8987	-0.3647	-0.0336	0.1495
	19.15	-42.6156	-19.289	-40.641	7.8836	-2.785	-103.238	-102.501	-208.657	-350.002	-905.36	-1519.42	-1802.76	-1863.99	-1571.9	-1318.58	-1015.45	-764.811	-527.64	-319.956	-126.358		19.15	0.1541	0.1221	0.1205	0.0717	0.0168	-0.0275	-0.145	-0.2884	-0.6515	-1.593	-3.3173	-4.4998	-4.5563	-3.537	-2.536	-1.6419	-0.8957	-0.3586	-0.0748	0.0748
	19.2	12.2601	-43.0871	28.7935	-24.0339	28.5725	-142.995	-77.5833	-170.3	-388.359	-940.637	-1530.06	-1884.8	-1796.79	-1502.74	-1244.38	-1033.93	-806.807	-496.563	-268.16	-167.235		19.2	0.1495	0.0854	0.0702	0.0168	0.0748	-0.032	-0.148	-0.2991	-0.6165	-1.5747	-3.3417	-4.5898	-4.5105	-3.5873	-2.5818	-1.6434	-0.8682	-0.3128	-0.1068	0.0656
	19.25	43.6176	-28.2483	52.0317	12.0832	-6.9847	-62.9213	-99.9816	-191.018	-398.438	-869.243	-1516.34	-1846.16	-1804.63	-1562.94	-1317.46	-997.531	-771.81	-499.922	-280.479	-196.353		19.25	0.1831	0.0381	0.1068	-0.0107	-0.0671	-0.0351	-0.1343	-0.2777	-0.6256	-1.5732	-3.3432	-4.6707	-4.5441	-3.595	-2.4933	-1.5533	-0.8743	-0.3372	-0.0534	0.1373
	19.3	10.0203	-57.9259	-18.5228	5.6438	-62.1403	-72.1606	-99.9816	-253.174	-351.961	-812.967	-1527.82	-1852.6	-1800.71	-1585.62	-1256.98	-1028.89	-773.49	-515.881	-268.72	-185.994		19.3	0.1678	0.1862	0.0671	0.032	0.0351	-0.0412	-0.1541	-0.3433	-0.7126	-1.5808	-3.3417	-4.6066	-4.5731	-3.6285	-2.4658	-1.5488	-0.8759	-0.3616	-0.0992	0.1312
	19.35	-27.4967	-29.6482	-55.4798	36.1613	-37.5023	-32.9637	-109.501	-222.656	-358.961	-839.005	-1553.86	-1795.48	-1794.83	-1562.38	-1268.46	-1042.33	-705.456	-531	-319.676	-164.435		19.35	0.1282	0.0748	0.0366	0.0824	0.0259	-0.0702	-0.209	-0.325	-0.6958	-1.622	-3.4409	-4.5807	-4.5837	-3.569	-2.4933	-1.5396	-0.8713	-0.3113	-0.1144	0.119
	19.4	-33.3763	-24.0486	-42.6008	25.8022	-28.263	-44.7228	-119.58	-179.819	-379.119	-917.679	-1516.62	-1812.28	-1776.08	-1523.46	-1333.7	-1028.61	-716.095	-557.038	-354.673	-180.954		19.4	0.1846	0.0839	0.0427	-0.0107	0.0137	-0.0671	-0.1938	-0.3296	-0.6638	-1.5701	-3.4607	-4.6539	-4.5746	-3.4836	-2.4597	-1.5625	-0.8987	-0.3662	-0.0214	0.209
	19.45	-40.6557	11.2286	3.3155	18.5227	-24.9033	-74.9604	-49.5855	-207.257	-389.479	-877.082	-1473.23	-1807.52	-1825.07	-1572.74	-1266.78	-1031.69	-719.734	-572.717	-308.197	-150.996		19.45	0.1465	0.1083	0.1175	0.0366	0.0244	0.0122	-0.1511	-0.3403	-0.647	-1.6235	-3.3905	-4.6555	-4.5227	-3.5492	-2.4597	-1.4954	-0.8362	-0.3098	-0.0397	0.1816
	19.5	-3.4187	-13.6894	-19.6427	66.9589	-61.0204	-100.158	-40.0663	-206.417	-407.397	-838.445	-1473.51	-1827.96	-1798.47	-1580.3	-1246.62	-1028.33	-710.495	-488.163	-314.076	-189.073		19.5	0.1389	0.0412	0.09	0.0351	0.0519	-0.0824	-0.1648	-0.3204	-0.6546	-1.5747	-3.3707	-4.6219	-4.512	-3.5049	-2.5131	-1.4969	-0.7889	-0.3433	-0.0229	0.1434
	19.55	6.3806	-7.5299	-29.1619	42.0409	-32.1827	-70.2007	-135.259	-198.858	-374.92	-822.766	-1489.19	-1831.32	-1792.03	-1605.78	-1250.82	-1015.45	-768.171	-478.924	-340.674	-179.834		19.55	0.148	0.0656	0.1663	-0.0045776	-0.0214	-0.0961	-0.1648	-0.2823	-0.5966	-1.5656	-3.3478	-4.6326	-4.4968	-3.4729	-2.446	-1.5076	-0.8636	-0.2747	-0.0565	0.1251
	19.6	-24.137	-24.8885	-29.7218	23.8423	-12.5843	-69.6408	-109.221	-166.1	-370.44	-823.326	-1494.79	-1762.73	-1795.95	-1571.06	-1245.5	-1055.49	-750.812	-520.081	-321.076	-108.72		19.6	0.087	0.1175	0.1007	0.0488	-0.0336	-0.1129	-0.1205	-0.3281	-0.6866	-1.5366	-3.4042	-4.6158	-4.4846	-3.4805	-2.4017	-1.4908	-0.8713	-0.2991	-0.061	0.1419
	19.65	4.4207	-11.4496	-13.2032	22.1624	-21.2636	-98.7585	-94.102	-157.141	-381.639	-819.687	-1504.59	-1820.96	-1774.4	-1541.1	-1270.42	-1039.25	-719.174	-546.399	-317.716	-150.436		19.65	0.1801	0.058	0.0626	0.0671	0.0427	-0.0793	-0.1129	-0.3525	-0.7187	-1.5961	-3.4744	-4.6417	-4.4662	-3.4821	-2.3651	-1.5457	-0.8362	-0.325	-0.0778	0.1114
	19.7	-14.8978	-30.4881	33.2731	-6.1153	7.8541	-101.558	-90.4623	-190.179	-378.559	-852.724	-1507.95	-1821.24	-1734.64	-1537.74	-1307.66	-1012.65	-719.734	-521.201	-336.474	-147.077		19.7	0.148	0.2045	0.0946	0.1007	0.0458	-0.061	-0.1129	-0.2777	-0.6256	-1.5823	-3.4302	-4.6188	-4.4922	-3.4134	-2.3636	-1.5396	-0.8179	-0.296	-0.0687	0.0534
	19.75	-19.3774	-63.5255	2.7556	13.7631	-22.3835	-113.877	-101.381	-219.016	-369.6	-840.405	-1518.86	-1827.12	-1793.99	-1555.1	-1270.98	-1042.61	-749.692	-490.403	-347.673	-147.917		19.75	0.1587	0.1068	0.061	0.0244	0.0565	-0.1068	-0.1694	-0.2365	-0.6714	-1.6205	-3.4348	-4.631	-4.4464	-3.4683	-2.3422	-1.4404	-0.8148	-0.2731	-0.0076294	0.1602
	19.8	-5.9385	-17.8891	-12.0833	9.0035	8.6941	-79.16	-118.74	-202.498	-393.958	-813.527	-1490.59	-1813.68	-1786.16	-1515.34	-1248.58	-1022.73	-709.095	-510.282	-319.116	-123.559		19.8	0.1358	0.0763	0.0504	0.0687	0.0244	-0.0549	-0.1816	-0.2411	-0.705	-1.5945	-3.3966	-4.6219	-4.4617	-3.4302	-2.3621	-1.474	-0.8255	-0.2869	-0.0839	0.2029
	19.85	-48.4951	-70.2449	-8.7235	30.8418	-16.504	-60.9615	-115.38	-165.82	-386.119	-835.085	-1529.22	-1798.84	-1752.84	-1519.54	-1225.34	-1003.69	-753.612	-464.645	-316.876	-127.758		19.85	0.1541	0.1312	0.1282	-0.0183	-0.0030518	-0.0488	-0.1709	-0.3403	-0.6454	-1.5991	-3.4256	-4.6494	-4.4662	-3.4302	-2.3743	-1.4893	-0.7904	-0.3204	0.0107	0.1099
	19.9	-24.697	-64.3654	-14.6031	38.1212	-71.6596	-87.5594	-89.0624	-168.34	-339.083	-871.202	-1497.59	-1765.25	-1797.91	-1510.86	-1262.3	-1038.97	-749.132	-485.364	-319.116	-218.191		19.9	0.1724	0.0931	0.0717	0.0305	0.032	-0.087	-0.177	-0.3128	-0.7095	-1.6556	-3.3859	-4.599	-4.5441	-3.3478	-2.301	-1.4206	-0.7751	-0.3204	0.0397	0.0748
	19.95	-12.6579	0.5894	-15.163	33.6415	-10.3444	-68.8009	-86.8226	-159.381	-366.24	-860.003	-1472.11	-1781.48	-1794.83	-1577.78	-1277.98	-1017.97	-730.094	-526.52	-320.796	-161.636		19.95	0.177	0.1129	0.0504	0.0366	0.0717	-0.0717	-0.1724	-0.3098	-0.7263	-1.6449	-3.4317	-4.7257	-4.5181	-3.4744	-2.3575	-1.4343	-0.7233	-0.3799	-0.119	0.1678
	20	2.1809	-28.5283	-19.6427	15.163	-22.1035	-88.1193	-110.061	-172.54	-365.12	-805.688	-1443.83	-1815.64	-1738.56	-1531.58	-1224.22	-981.573	-728.694	-535.48	-301.197	-185.714		20	0.1434	0.1083	0.0916	0.0351	0.0824	-0.1022	-0.1328	-0.3082	-0.6424	-1.6159	-3.5004	-4.6112	-4.4861	-3.3951	-2.4002	-1.445	-0.7996	-0.2823	-0.0549	0.1984
	20.05	1.6209	8.7088	16.4745	2.284	-6.7047	-94.8388	-78.9832	-180.939	-358.961	-840.125	-1478.55	-1757.69	-1794.83	-1569.38	-1237.94	-978.773	-750.252	-534.64	-294.758	-149.877		20.05	0.1083	0.1419	0.0534	-0.0229	0.0427	-0.0381	-0.1389	-0.3342	-0.6683	-1.6296	-3.4424	-4.6036	-4.3472	-3.3203	-2.3209	-1.4069	-0.7568	-0.2686	0.0198	0.1724
	20.1	-20.7773	-24.8885	-2.844	37.0013	10.3739	-40.5231	-90.4623	-201.098	-295.686	-879.882	-1476.59	-1731.09	-1760.96	-1559.3	-1257.82	-1009.29	-756.971	-516.441	-301.197	-118.239		20.1	0.1083	0.0992	0.0595	0.0565	0.0183	-0.087	-0.1328	-0.354	-0.6622	-1.6495	-3.4622	-4.6249	-4.4281	-3.3524	-2.2537	-1.3504	-0.8041	-0.2975	-0.0565	0.1114
	20.15	-29.4566	-43.0871	-21.8825	10.9633	-56.5408	-80.5599	-93.822	-153.221	-376.88	-882.961	-1521.66	-1736.69	-1754.24	-1530.46	-1247.46	-1020.49	-729.534	-501.322	-288.878	-128.038		20.15	0.1801	0.1205	0.0992	0.1083	0.0504	-0.1129	-0.1663	-0.3296	-0.5936	-1.593	-3.3997	-4.6097	-4.3854	-3.3356	-2.2308	-1.3962	-0.7675	-0.3342	-0.0137	0.1434
	20.2	-66.6936	-47.8467	-12.3632	70.0386	-39.1821	-84.4796	-86.2626	-153.221	-435.115	-873.722	-1488.35	-1769.44	-1755.08	-1463.27	-1251.94	-973.173	-730.094	-524.56	-269	-153.796		20.2	0.1862	0.1129	0.1144	0.0427	-0.0381	-0.09	-0.1648	-0.325	-0.6973	-1.6327	-3.4363	-4.6829	-4.3213	-3.3142	-2.24	-1.4038	-0.708	-0.2808	-0.0061035	0.2045
	20.25	5.8206	-63.8055	16.1945	35.6014	1.9746	-82.5198	-111.741	-224.336	-383.039	-831.726	-1451.95	-1799.68	-1719.52	-1532.14	-1293.1	-972.893	-747.732	-499.922	-312.956	-130.278		20.25	0.1572	0.0778	0.0946	-0.0091553	-0.0015259	-0.0626	-0.1343	-0.2838	-0.7401	-1.6373	-3.5278	-4.6692	-4.4418	-3.2761	-2.2934	-1.3733	-0.7446	-0.2151	-0.1053	0.1755
	20.3	38.018	-19.849	10.315	15.163	-25.1833	-102.118	-91.0223	-204.737	-369.32	-830.606	-1450.55	-1809.2	-1731	-1541.1	-1264.26	-989.692	-687.817	-491.243	-324.715	-133.078		20.3	0.1755	0.0916	0.1114	0.0595	0.0045776	-0.0488	-0.1663	-0.4166	-0.6805	-1.6403	-3.4683	-4.6326	-4.4266	-3.2623	-2.2095	-1.4237	-0.737	-0.2197	-0.116	0.1038
	20.35	22.0593	-13.4095	-3.404	23.5623	-47.5815	-83.6397	-92.1422	-170.3	-398.998	-795.888	-1433.19	-1808.36	-1731.84	-1461.31	-1234.58	-1012.65	-742.133	-425.728	-328.075	-141.757		20.35	0.1282	0.1419	0.1083	0.0443	0.0259	-0.0641	-0.1404	-0.325	-0.7446	-1.6769	-3.5294	-4.6463	-4.306	-3.2608	-2.2461	-1.4282	-0.7111	-0.296	-0.0336	0.209
	20.4	17.8596	-49.8066	13.1147	37.2812	-65.2201	-106.878	-102.221	-205.017	-370.44	-846.564	-1429.83	-1791.56	-1706.08	-1501.62	-1226.18	-1003.41	-703.776	-471.645	-286.358	-115.999		20.4	0.0824	0.1678	0.0885	0.0687	0.0336	-0.1297	-0.1663	-0.2975	-0.7172	-1.6785	-3.4988	-4.6845	-4.3243	-3.2959	-2.2324	-1.3931	-0.708	-0.2945	-0.0717	0.1984
	20.45	15.0599	-33.5679	-3.124	57.4396	-55.9808	-111.637	-89.9024	-182.619	-384.439	-862.523	-1281.44	-1637.86	-1702.72	-1625.65	-1374.01	-1162.16	-1048.43	-879.852	-823.916	-784.026		20.45	0.1404	0.0717	0.1389	0.1266	-0.0045776	-0.0809	-0.1617	-0.3632	-0.705	-1.683	-3.5324	-4.6753	-4.3182	-3.2974	-2.2507	-1.4404	-0.7645	-0.2548	0.032	0.1999
	20.5	-14.8978	-36.9276	-16.2829	-13.6747	-41.422	-85.8795	-160.457	-266.612	-568.664	-1126.54	-1705.05	-2126.7	-2328.75	-2104.98	-1819.18	-1546.85	-1243.01	-939.767	-727.603	-559.484		20.5	0.1617	0.0366	0.0336	0.0488	-0.0045776	-0.0854	-0.1343	-0.2792	-0.6683	-1.6953	-3.5355	-4.6097	-4.2725	-3.302	-2.2095	-1.268	-0.7645	-0.2808	-0.0397	0.1053
	20.55	-2.0188	-27.1284	-42.3208	-80.0294	-110.576	-206.55	-298.486	-453.918	-782.007	-1613.98	-2579.7	-3300.92	-3524.82	-3429.83	-3275.9	-3054.25	-2656.62	-2284.22	-1859.55	-1506.65		20.55	0.1556	0.0916	0.061	0.0656	0.0305	-0.0427	-0.2151	-0.3296	-0.6577	-1.6556	-3.5095	-4.6204	-4.2313	-3.2318	-2.1988	-1.3336	-0.708	-0.2792	-0.0137	0.148
	20.6	-33.0963	-16.7692	6.1153	-33.2732	-93.4978	-232.868	-263.769	-510.473	-836.603	-1646.74	-2670.41	-3459.39	-3849.31	-3911.39	-3808.7	-3719.2	-3602.39	-3397.97	-3234.52	-3090.76		20.6	0.174	0.1266	0.1328	0.0061035	0.0076294	-0.0961	-0.1999	-0.3357	-0.7477	-1.6525	-3.5141	-4.6326	-4.2999	-3.1845	-2.2201	-1.3458	-0.6729	-0.2914	0.0534	0.1617
	20.65	-5.3785	-40.2873	-46.5205	-56.5113	-81.7388	-232.028	-253.409	-386.163	-717.052	-1370.4	-2235.89	-2954.03	-3310.63	-3484.71	-3437.45	-3440.06	-3377	-3251.82	-3168.17	-3049.61		20.65	0.1846	0.0488	0.0809	-0.0198	0.0458	-0.0336	-0.1602	-0.3632	-0.7584	-1.6525	-3.6011	-4.7012	-4.2984	-3.1616	-2.1545	-1.3229	-0.7492	-0.2655	-0.0244	0.1404
	20.7	-0.6189	-27.6883	-40.361	4.2439	-84.5385	-145.515	-203.013	-290.411	-551.586	-1066.63	-1796.04	-2359.64	-2667.53	-2819.76	-2858.46	-2853.5	-2882.28	-2749.54	-2690.81	-2667.16		20.7	0.148	0.058	0.0778	0.0946	0.0076294	-0.0656	-0.119	-0.3159	-0.7339	-1.7532	-3.5721	-4.57	-4.3045	-3.2211	-2.1515	-1.3443	-0.6973	-0.206	-0.0183	0.1465
	20.75	-54.0946	-58.7659	1.6357	68.9187	-70.5397	-93.1589	-196.294	-286.771	-493.63	-865.323	-1382.52	-1917.27	-2166.64	-2297.04	-2332.94	-2359.34	-2359.84	-2252.02	-2264.4	-2265.39		20.75	0.0992	0.0397	0.09	0.0626	0.0153	-0.0732	-0.0671	-0.3494	-0.705	-1.7639	-3.5782	-4.6478	-4.3106	-3.2028	-2.1774	-1.3931	-0.6866	-0.1877	0.0336	0.1312
	20.8	-7.6183	-93.4831	13.9547	26.0821	-42.5419	-97.6386	-201.893	-284.531	-453.033	-784.969	-1090.5	-1555.82	-1778.6	-1907.59	-1948.81	-1967.09	-1960.04	-1910.45	-1926.75	-1903.1		20.8	0.1419	0.1099	0.1083	0.061	0.0717	-0.09	-0.2243	-0.3479	-0.679	-1.7365	-3.5858	-4.5975	-4.3274	-3.1601	-2.1652	-1.3489	-0.6958	-0.2945	0.0030518	0.2136
	20.85	6.9405	-63.8055	-45.9606	14.3231	-8.9446	-101.278	-125.739	-194.658	-365.68	-669.338	-991.667	-1295.72	-1519.9	-1583.1	-1656.51	-1678.44	-1620.7	-1591.28	-1613.73	-1588.12		20.85	0.2274	0.116	0.1282	0.0305	0.0488	-0.0931	-0.1663	-0.3052	-0.7431	-1.7029	-3.5828	-4.6585	-4.2755	-3.1158	-2.153	-1.2482	-0.7385	-0.1968	-0.0427	0.177
	20.9	8.9004	-91.2433	-4.8038	13.7631	-29.103	-41.923	-143.658	-167.5	-273.008	-495.752	-846.358	-1108.42	-1243	-1292.76	-1340.98	-1357.02	-1345.2	-1318.58	-1287.56	-1368.34		20.9	0.1465	0.145	0.0626	0.0443	-0.0763	-0.0534	-0.1343	-0.2655	-0.6668	-1.7654	-3.5172	-4.596	-4.1794	-3.1281	-2.1179	-1.2726	-0.6836	-0.2289	-0.0381	0.1022
	20.95	-32.5363	-37.7675	22.354	0.3242	-20.7036	-38.8432	-119.02	-191.858	-229.051	-423.238	-682.571	-914.393	-1008.94	-1084.18	-1113.63	-1135.56	-1171.06	-1069.12	-1061.9	-1122.52		20.95	0.1144	0.1114	0.0381	0.0412	0.0427	-0.029	-0.2121	-0.3357	-0.6454	-1.651	-3.5889	-4.6173	-4.2145	-3.1036	-2.0645	-1.2863	-0.6622	-0.267	-0.0641	0.1633
	21	-89.3718	17.948	19.5542	3.6839	-14.8241	-73.5605	-97.1818	-148.182	-192.934	-397.2	-531.943	-725.688	-858.029	-916.47	-918.209	-966.734	-998.312	-904.77	-864.232	-938.014		21	0.1434	0.0595	0.0961	-0.0015259	0.0671	-0.0015259	-0.1648	-0.3586	-0.6882	-1.6373	-3.5751	-4.5914	-4.1977	-3.1036	-2.0477	-1.2772	-0.6805	-0.2319	-0.0595	0.2014
	21.05	-49.055	-23.2087	-23.2824	2.004	-17.9038	-74.1204	-76.1834	-86.3068	-203.013	-349.324	-476.227	-648.414	-765.356	-780.681	-868.933	-842.984	-853.564	-827.216	-759.241	-811.464		21.05	0.1663	0.0977	0.061	0.0839	-0.0030518	-0.0275	-0.1694	-0.3647	-0.7401	-1.7304	-3.5675	-4.5944	-4.1962	-3.0853	-2.0874	-1.2573	-0.6638	-0.2243	-0.087	0.1846
	21.1	-5.3785	-39.1674	-33.6415	38.4012	-47.3015	-86.4395	-47.9057	-136.983	-145.898	-323.006	-409.313	-577.859	-705.721	-674.29	-723.065	-713.074	-714.975	-701.226	-695.406	-720.471		21.1	0.1907	0.1526	0.116	0.1007	-0.0030518	-0.1068	-0.1083	-0.3052	-0.7126	-1.7212	-3.6453	-4.5914	-4.2145	-3.183	-2.1042	-1.2009	-0.6638	-0.2121	-0.0168	0.2228
	21.15	-80.6925	-10.3297	12.2748	33.9215	-60.7404	-48.6425	-54.9051	-175.06	-133.299	-286.609	-364.236	-487.987	-603.249	-609.615	-627.592	-678.637	-621.182	-684.428	-669.928	-667.835		21.15	0.1633	0.1312	0.1328	0.0153	-0.0198	-0.1236	-0.1755	-0.3525	-0.6882	-1.6861	-3.6484	-4.5883	-4.2313	-3.1525	-2.0706	-1.3336	-0.5844	-0.2655	0.0702	0.2274
	21.2	-41.7756	-5.0101	12.8348	15.163	8.974	-94.5588	-110.341	-65.3085	-164.376	-251.612	-299.561	-449.35	-564.892	-567.338	-635.152	-606.122	-590.385	-615.833	-584.815	-553.884		21.2	0.1175	0.1755	0.0549	0.0717	-0.0045776	-0.0305	-0.1572	-0.2991	-0.6592	-1.7975	-3.5431	-4.6143	-4.2069	-3.1555	-2.0004	-1.2421	-0.6531	-0.1755	-0.0214	0.174
	21.25	-19.0974	-80.6041	39.4326	37.0013	-13.9841	-49.4824	-66.3842	-28.3514	-170.536	-207.935	-274.923	-432.551	-551.453	-544.94	-573.277	-553.207	-572.746	-489.843	-492.142	-471.571		21.25	0.1541	0.0748	0.0916	0.0702	0.032	-0.0885	-0.1312	-0.2655	-0.7904	-1.7792	-3.5782	-4.5837	-4.1885	-3.0045	-1.9852	-1.2909	-0.6699	-0.1587	-0.0366	0.1236
	21.3	-10.4181	-45.8869	-25.8022	20.7625	11.7738	-9.7255	-35.8666	-92.1864	-92.7021	-237.053	-283.603	-393.074	-454.301	-428.749	-485.644	-482.652	-497.432	-466.325	-409.269	-446.933		21.3	0.1266	0.0275	0.1221	0.0015259	0.0183	-0.061	-0.1724	-0.3021	-0.6668	-1.7304	-3.5507	-4.6219	-4.1855	-2.977	-2.063	-1.2314	-0.621	-0.209	-0.029	0.1465
	21.35	-7.0584	-43.0871	11.9948	36.1613	-19.0237	-17.2849	-16.2682	-63.9086	-67.7841	-202.056	-264.844	-326.439	-360.228	-309.479	-408.09	-369.821	-453.756	-408.93	-377.071	-423.415		21.35	0.1099	0.0854	0.0198	0.0671	0.0351	-0.1205	-0.1633	-0.3601	-0.7507	-1.7456	-3.627	-4.6249	-4.1977	-3.0151	-2.0431	-1.2131	-0.6256	-0.1953	0.0244	0.1984
	21.4	29.0588	7.3089	-34.4815	-24.3139	-11.1844	-60.9615	-10.9486	-47.9499	-82.6229	-194.496	-246.646	-312.44	-339.79	-276.161	-371.133	-350.223	-389.641	-342.295	-340.394	-406.056		21.4	0.1892	0.1175	0.0992	0.0595	-0.0030518	-0.1083	-0.1724	-0.3677	-0.7584	-1.7426	-3.6453	-4.6494	-4.1763	-3.0151	-2.0401	-1.2665	-0.5539	-0.2579	-0.0030518	0.2014
	21.45	18.9796	-29.6482	-0.8841	36.4413	34.732	-55.6419	-45.3859	-20.512	-100.261	-184.977	-197.93	-345.758	-363.308	-285.121	-320.457	-382.7	-277.37	-325.496	-305.957	-353.98		21.45	0.1511	0.1251	0.1144	0.0809	0.0397	-0.0626	-0.1114	-0.3326	-0.7401	-1.6861	-3.6926	-4.5609	-4.1672	-3.0457	-1.9898	-1.2802	-0.5951	-0.206	0.0015259	0.2151
	21.5	-34.2162	-19.849	-4.5239	52.96	-12.8642	-16.725	27.6883	1.6062	-132.739	-130.661	-187.57	-351.637	-308.152	-307.799	-336.695	-358.622	-349.604	-318.497	-273.759	-294.345		21.5	0.1648	0.0717	0.1282	0.058	-0.0305	-0.0626	-0.1938	-0.3662	-0.7172	-1.7258	-3.7186	-4.5364	-4.1992	-3.0121	-2.002	-1.2039	-0.676	-0.1785	-0.0229	0.2441
	21.55	-52.9747	-42.8071	-14.0431	42.6008	-15.384	9.033	20.4089	-47.6699	-78.9832	-68.5061	-178.051	-264.284	-324.951	-256.003	-320.177	-315.505	-348.484	-303.098	-256.401	-249.549		21.55	0.1282	0.1007	0.1114	0.0504	-0.032	-0.1175	-0.206	-0.3433	-0.7172	-1.7548	-3.685	-4.5914	-4.1061	-2.9892	-2.034	-1.2054	-0.5951	-0.2518	-0.0687	0.1968
	21.6	-1.1789	-68.0051	-9.0035	51.8401	-25.1833	-19.2448	15.0893	-52.9895	-66.3842	-109.103	-142.214	-229.007	-317.112	-235.284	-285.179	-293.947	-281.009	-313.457	-288.038	-252.348		21.6	0.1923	0.1251	0.0732	0.0473	0.0214	-0.0931	-0.1129	-0.3906	-0.7126	-1.7822	-3.6453	-4.5868	-4.0878	-3.0167	-2.0187	-1.1765	-0.5539	-0.2151	-0.0366	0.1572
	21.65	10.5802	35.3067	-12.3632	16.2829	-43.1018	-44.7228	5.2901	3.846	-69.4639	-105.183	-158.453	-251.965	-246.837	-226.325	-287.419	-284.428	-223.894	-268.661	-215.804	-264.947		21.65	0.148	0.1068	0.061	0.1053	0.0122	-0.0839	-0.1236	-0.3448	-0.7233	-1.7304	-3.6453	-4.6234	-4.1138	-2.9724	-1.9653	-1.2726	-0.5829	-0.174	0.032	0.1526
	21.7	16.4598	22.9876	13.6747	-13.3947	7.2942	-41.0831	-32.2269	-7.913	-68.0641	-128.701	-141.374	-254.485	-251.597	-197.767	-275.38	-314.666	-218.854	-238.703	-228.403	-232.19		21.7	0.1617	0.1251	0.1022	0.0626	-0.0336	-0.0504	-0.2029	-0.3494	-0.7675	-1.7868	-3.6957	-4.5746	-4.0665	-2.9236	-1.9486	-1.2787	-0.6256	-0.1953	0.0504	0.1648
	21.75	-26.9368	-20.1289	14.7946	-7.2352	-72.2195	-25.1243	-19.6279	-75.3877	-33.0668	-133.181	-74.1794	-191.21	-240.958	-170.61	-200.906	-243.271	-236.773	-171.508	-220.844	-213.991		21.75	0.1221	0.0565	0.1022	0.0534	-0.0427	-0.1038	-0.2274	-0.3296	-0.7553	-1.77	-3.6362	-4.5944	-4.0726	-2.9511	-1.947	-1.2115	-0.6088	-0.2151	-0.0030518	0.1968
	21.8	-31.9764	12.6285	45.3122	-38.3128	-88.4582	1.4736	-0.0295	-62.2287	-55.4651	-93.7041	-64.1002	-260.645	-233.398	-161.09	-206.786	-192.875	-195.056	-161.149	-160.368	-216.511		21.8	0.1694	0.1114	0.0916	0.0854	0.032	-0.0854	-0.1236	-0.3036	-0.7675	-1.7807	-3.6911	-4.567	-4.042	-2.9785	-1.9775	-1.1719	-0.5951	-0.2121	-0.0045776	0.1541
	21.85	-56.0545	-59.3258	69.9502	32.8016	-30.7828	23.3118	-46.2258	-26.1116	-75.6235	-54.5072	-109.177	-174.691	-226.959	-169.21	-203.706	-207.154	-196.456	-160.309	-183.606	-229.67		21.85	0.1511	0.1404	0.0885	0.0366	0.0305	-0.0626	-0.1205	-0.2945	-0.6622	-1.7548	-3.7079	-4.6005	-3.981	-2.9572	-1.8555	-1.1856	-0.5798	-0.1801	-0.0229	0.2106
	21.9	-40.6557	-47.0068	3.5955	52.1201	-19.0237	-63.7613	-24.1076	-37.0307	-54.3452	-69.3461	-114.496	-118.136	-212.68	-175.929	-149.67	-214.154	-162.859	-137.631	-169.328	-207.832		21.9	0.2106	0.1205	0.1312	0.0122	-0.0214	-0.1266	-0.1633	-0.3769	-0.6973	-1.8097	-3.627	-4.599	-3.9887	-2.919	-1.9348	-1.1322	-0.6577	-0.3067	0.0137	0.1877
	21.95	-11.258	55.745	66.0305	31.6817	-65.5001	-43.3229	-3.6692	-1.7535	-31.6669	-68.5061	-56.5408	-179.171	-223.319	-164.45	-118.313	-202.954	-175.458	-148.55	-145.249	-177.314		21.95	0.1328	0.1343	0.0763	0.0534	0.0168	-0.061	-0.1984	-0.3433	-0.7675	-1.7395	-3.6911	-4.5975	-4.0588	-2.9709	-1.9196	-1.1139	-0.5661	-0.2228	-0.0015259	0.1678
	22	-1.7388	14.0284	71.3501	5.0838	-24.3433	-9.7255	-26.9073	10.8455	-21.3078	4.2881	-83.6986	-180.011	-193.082	-153.531	-181.028	-196.515	-145.78	-147.15	-116.132	-153.796		22	0.1297	0.1328	0.1404	0.1221	0.0565	-0.0244	-0.1556	-0.3494	-0.7294	-1.7944	-3.746	-4.5685	-4.0619	-2.8931	-1.9287	-1.0681	-0.531	-0.1419	0.0214	0.1816
	22.05	8.0604	-14.2494	33.2731	53.5199	-16.7839	-86.9994	23.4886	-38.1506	5.5701	-13.9105	-65.2201	-162.372	-163.964	-132.533	-165.909	-180.276	-142.42	-125.592	-114.732	-184.034		22.05	0.209	0.0763	0.1358	0.1205	0.0549	-0.0824	-0.2029	-0.3311	-0.7523	-1.825	-3.7125	-4.5456	-4.0024	-2.8656	-1.9424	-1.1597	-0.6424	-0.0748	0.0397	0.1648
	22.1	10.5802	-31.0481	20.9541	78.7179	-36.6623	-30.4439	12.5695	-31.1512	-8.7088	-82.505	-65.78	-137.174	-202.041	-109.294	-118.313	-180.836	-165.098	-152.75	-153.369	-212.032		22.1	0.2136	0.0839	0.0595	0.058	0.0153	-0.0824	-0.177	-0.3479	-0.7477	-1.7639	-3.6331	-4.596	-4.0131	-2.8854	-1.9135	-1.1643	-0.5905	-0.1511	-0.0122	0.1755
	22.15	-29.1766	-50.0865	24.8738	64.999	-42.2619	-24.2844	52.6063	-24.4317	-32.7869	-82.225	-66.62	-90.978	-221.079	-94.7356	-188.587	-176.077	-148.02	-130.352	-94.2935	-169.475		22.15	0.1404	0.1678	0.1312	0.0641	-0.0244	-0.0381	-0.1404	-0.3311	-0.7095	-1.8265	-3.7552	-4.538	-3.9673	-2.8885	-1.8662	-1.2146	-0.5997	-0.1999	0.0122	0.148
	22.2	-18.8174	-38.8874	20.3942	46.5205	-21.5435	-81.6798	-2.2693	-1.4736	-33.0668	-50.3076	-150.053	-92.0979	-197.841	-103.415	-82.4755	-116.161	-168.178	-118.593	-123.691	-150.996		22.2	0.1984	0.1251	0.0717	0.0030518	-0.0030518	-0.1312	-0.1526	-0.3479	-0.7416	-1.7609	-3.7689	-4.5364	-3.978	-2.8641	-1.889	-1.0834	-0.5829	-0.2594	0.0534	0.1724
	22.25	-31.1365	49.8655	-5.3638	31.1217	-52.6211	-84.7596	-3.9492	22.6045	8.3699	-32.389	-78.379	-68.5798	-138.206	-106.775	-39.6389	-114.481	-119.742	-116.073	-112.492	-121.879		22.25	0.1282	0.0824	0.0687	0.0854	-0.0061035	-0.0671	-0.1846	-0.4089	-0.7278	-1.7624	-3.6942	-4.5731	-3.9566	-2.829	-1.8326	-1.0529	-0.618	-0.2731	0.0397	0.1892
	22.3	-35.3361	-0.5305	-33.9215	50.4402	26.0527	-64.6012	8.6498	22.3246	-20.1879	-36.3087	-24.0634	-110.296	-108.808	-127.213	-76.596	-171.597	-117.222	-74.3562	-120.331	-163.315		22.3	0.116	0.0732	0.1144	0.0961	0.0504	-0.0946	-0.1556	-0.383	-0.7233	-1.7517	-3.6285	-4.5929	-3.8773	-2.8595	-1.8173	-1.1597	-0.6302	-0.1617	0.0045776	0.2563
	22.35	-7.3384	-4.1702	-34.4815	-4.9954	-20.7036	-34.0836	28.5282	-33.671	-45.9458	-22.0298	22.9729	-143.054	-101.249	-103.695	-179.068	-194.835	-84.7448	-83.5954	-127.611	-136.718		22.35	0.1312	0.0671	0.1221	0.0336	-0.0244	-0.0916	-0.0839	-0.3708	-0.7278	-1.8646	-3.6972	-4.5166	-3.9673	-2.8565	-1.8097	-1.1749	-0.5646	-0.1663	0.0336	0.1984
	22.4	20.6594	-39.4474	3.0355	38.6811	-37.2223	-78.8801	-5.909	-38.9906	-32.2269	-17.8302	-53.741	-59.9005	-111.048	-79.8968	-133.991	-160.398	-139.62	-112.993	-110.812	-126.078		22.4	0.1923	0.0229	0.1038	0.0671	-0.0427	-0.0214	-0.1846	-0.2884	-0.7462	-1.886	-3.7323	-4.4723	-3.9459	-2.7527	-1.8173	-1.0925	-0.5402	-0.1282	-0.0198	0.1312
	22.45	24.2991	-54.8462	54.2715	62.4792	23.2529	-76.6402	0.8105	15.6051	-15.4282	-1.8714	-55.1409	-55.4208	-88.3698	-103.975	-136.231	-117.001	-131.501	-137.631	-95.6934	-82.4019		22.45	0.2289	0.1053	0.0778	0.0854	-0.0168	-0.0778	-0.1724	-0.3036	-0.7324	-1.8066	-3.743	-4.5166	-3.9642	-2.7359	-1.7899	-1.0712	-0.5661	-0.1434	0.0458	0.1465
	22.5	-12.098	-14.8094	37.7528	14.0431	26.6126	-43.0429	-43.426	-5.9532	0.2505	-12.2306	-36.6624	-149.493	-102.369	-54.6988	-149.67	-163.478	-137.381	-86.3952	-71.3354	-123.839		22.5	0.1968	0.1526	0.0824	0.0946	0.032	-0.0381	-0.2182	-0.3433	-0.7568	-1.7319	-3.7811	-4.5136	-3.9154	-2.7969	-1.8326	-1.0788	-0.6165	-0.1251	0.0595	0.1923
	22.55	21.2194	-25.1685	56.7913	69.4787	10.3739	-96.7986	-85.9827	-47.1099	1.6504	37.3255	-61.0204	-84.8185	-124.767	-30.0608	-45.2385	-152.278	-138.501	-84.1554	-83.9344	-148.477		22.55	0.1526	0.0687	0.0854	0.0626	0.0687	-0.0992	-0.1923	-0.3448	-0.7538	-1.8112	-3.7399	-4.5776	-3.9764	-2.7725	-1.8326	-1.0391	-0.528	-0.0946	0.0366	0.1816
	22.6	5.8206	-75.8445	57.6312	53.24	-46.7415	-99.0385	-62.7445	-42.0703	52.6064	4.8481	-31.9027	-68.0198	-108.248	-86.8963	-49.4382	-144.719	-159.219	-91.4348	-103.533	-109.28		22.6	0.2029	0.0702	0.1434	0.087	0.0137	-0.0748	-0.1556	-0.3128	-0.7767	-1.825	-3.6743	-4.5029	-3.9368	-2.7893	-1.8189	-1.0696	-0.4623	-0.1282	-0.0214	0.1633
	22.65	17.2997	-48.1267	24.0339	-22.914	5.8943	-111.917	16.7692	-75.1077	57.9259	-2.9913	-5.5848	-72.4995	-78.8506	-72.3374	-54.4778	-147.799	-158.939	-65.9569	-136.85	-100.6		22.65	0.177	0.0626	0.0824	0.0076294	-0.0336	-0.0977	-0.1465	-0.2808	-0.7446	-1.8219	-3.6804	-4.5181	-3.8467	-2.7557	-1.6983	-1.091	-0.502	-0.238	0.0336	0.1907
	22.7	60.9762	-12.0096	-23.8423	8.7235	-0.5452	-78.8801	-22.9877	11.4054	2.7703	18.007	-48.7014	-49.2613	-80.8104	15.0157	-102.914	-73.0447	-148.58	-83.3155	-97.9333	-105.08		22.7	0.1266	0.0687	0.0595	0.0351	-0.0045776	-0.0626	-0.1572	-0.4196	-0.6912	-1.8799	-3.7338	-4.5013	-3.8345	-2.7512	-1.7716	-1.1002	-0.5371	-0.174	0.0244	0.1587
	22.75	-13.4979	-0.2505	4.9954	84.5975	-27.4231	-32.9637	-31.107	-38.1506	13.4095	13.2474	-46.1816	-44.5017	-128.687	-12.9821	-41.3188	-86.4837	-137.941	-60.6373	-52.5768	-103.4		22.75	0.2029	0.148	0.145	0.0076294	0.0443	-0.1419	-0.1389	-0.354	-0.7492	-1.8723	-3.7201	-4.4861	-3.9246	-2.6779	-1.8189	-1.0971	-0.5447	-0.1556	0.0045776	0.1205
	22.8	6.3806	-29.0882	45.8721	50.4402	-26.0232	4.2734	-42.5861	-96.106	-29.1472	-14.4704	-63.8202	-69.6997	-109.088	-121.334	-38.519	-86.2037	-78.8653	-13.881	-30.1786	-113.759		22.8	0.1694	0.09	0.1282	0.148	-0.0229	-0.0778	-0.1541	-0.3098	-0.7309	-1.8555	-3.7613	-4.4861	-3.8742	-2.7863	-1.7746	-1.0544	-0.5814	-0.1633	0.0229	0.1953
	22.85	-2.0188	-54.8462	4.9954	-40.2726	-39.1821	-18.4049	-71.7038	-41.5104	-48.4656	-8.5909	-12.5843	-29.9429	-56.1724	-70.3776	-75.7561	-109.162	-80.5452	-64.8369	-51.7369	-114.039		22.85	0.1572	0.0824	0.1068	0.0977	0.061	-0.0275	-0.1266	-0.3891	-0.7462	-1.8295	-3.7369	-4.4952	-3.8223	-2.7222	-1.7883	-1.062	-0.5554	-0.1328	0.0183	0.1846
	22.9	49.4971	-26.8484	-14.3231	-24.0339	-33.8626	-55.9219	15.6493	11.9654	-15.4282	8.7678	-3.345	-79.219	-71.8511	-36.5003	-70.4365	-140.799	-143.82	-102.914	-49.4971	-132.798		22.9	0.177	0.0214	0.029	0.0626	-0.0137	-0.029	-0.1724	-0.4028	-0.8072	-1.8387	-3.7598	-4.4952	-3.8269	-2.6764	-1.7578	-1.0803	-0.5798	-0.1846	0.0488	0.1953
	22.95	57.6165	-84.2438	7.2352	41.4809	-26.0232	-60.4015	35.8077	1.3262	5.2901	-34.0689	-27.983	-94.6177	-43.0134	-14.662	-11.0812	-86.4837	-128.141	-57.2775	-68.8156	-104.24		22.95	0.2106	0.1587	0.0778	0.0626	-0.0168	-0.0549	-0.1495	-0.3708	-0.7446	-1.8143	-3.8437	-4.4907	-3.8849	-2.6245	-1.7258	-1.0864	-0.4944	-0.2029	0.0427	0.1999
	23	16.1798	-84.2438	50.0718	12.6432	-10.6244	-13.6452	-23.2676	-28.6314	-1.4294	-71.0259	-25.1833	-54.8609	-116.928	-37.3402	-57.2775	-157.318	-107.703	-60.3573	-106.053	-88.2814		23	0.1877	0.1099	0.1373	0.0122	-0.0397	-0.0916	-0.1572	-0.3525	-0.7614	-1.7868	-3.7628	-4.4678	-3.8239	-2.6352	-1.7426	-1.0651	-0.4471	-0.177	0.0351	0.2197
	23.05	39.4179	-47.2868	-2.284	35.6014	3.0945	31.9911	-15.1483	-59.7089	0.5305	-2.7114	-45.9016	-67.1799	-108.528	-44.0597	-112.993	-133.24	-122.262	-64.557	-54.5367	-75.9624		23.05	0.1404	0.0702	0.087	0.0656	0.0565	-0.116	-0.1572	-0.3647	-0.766	-1.8387	-3.7033	-4.4403	-3.7842	-2.6581	-1.7761	-1.1017	-0.5356	-0.1541	-0.0229	0.1846
	23.1	-4.8186	-12.0096	1.3557	16.2829	-47.0215	6.2332	16.4892	-31.7112	-5.0691	5.968	26.3326	-31.0628	-71.2912	-84.9364	-100.114	-33.0079	-60.9467	-56.7176	-54.2567	-58.0438		23.1	0.1083	0.0687	0.0366	0.0214	0.058	-0.0946	-0.1602	-0.3693	-0.737	-1.8051	-3.7048	-4.4525	-3.7201	-2.5818	-1.6846	-1.0696	-0.502	-0.1968	0.0305	0.1785
	23.15	19.8195	-17.8891	39.7126	58.5595	2.5346	-17.5649	56.806	-61.1088	-17.1081	32.8458	15.4135	-63.8202	-54.7725	7.1763	-89.475	-62.6855	-50.5876	-37.9591	-47.8172	-58.6038		23.15	0.148	0.1541	0.1266	0.0397	-0.0015259	-0.0732	-0.1465	-0.3906	-0.8011	-1.8189	-3.804	-4.4479	-3.8193	-2.6382	-1.709	-1.0056	-0.499	-0.1511	0.0091553	0.2243
	23.2	22.6193	-24.8885	19.2743	17.4028	3.6545	-6.3658	51.4864	-16.5923	31.888	40.6852	-20.4236	-96.5776	-87.2499	-28.6609	-89.195	-113.641	-91.1843	-81.9156	-22.3392	-97.2407		23.2	0.1694	0.145	0.1663	0.0977	0.0397	-0.1389	-0.1755	-0.3693	-0.8072	-1.828	-3.775	-4.4632	-3.7674	-2.6642	-1.6907	-1.0132	-0.4898	-0.1511	0.0946	0.1862
	23.25	49.4971	-38.8874	-9.0035	-22.354	-17.6239	15.7524	58.7658	10.8455	37.7675	-75.2256	-30.2229	-72.2195	-91.1696	-32.8605	-69.0366	-98.5227	-70.466	-27.8799	0.6189	-98.0806		23.25	0.1953	0.1419	0.0992	0.032	0.0168	-0.0778	-0.1312	-0.3006	-0.7935	-1.8738	-3.7064	-4.48	-3.8101	-2.6444	-1.6602	-0.9933	-0.5173	-0.1312	0.0854	0.1678
	23.3	50.617	-84.5238	38.3127	38.9611	-22.9434	-33.8036	70.8049	-19.6721	-0.0295	-20.9099	5.8943	-35.5424	-142.965	-63.6581	-74.9162	-56.246	-70.746	-11.9211	-81.6945	-89.9613		23.3	0.1419	0.1328	0.1297	0.0824	-0.0061035	-0.0534	-0.1633	-0.3662	-0.766	-1.8402	-3.7537	-4.422	-3.7872	-2.684	-1.7029	-1.0513	-0.4715	-0.1556	0.0687	0.1572
	23.35	17.8596	-68.5651	22.074	1.7241	-41.9819	-23.4445	29.0882	-4.8333	-31.107	0.3684	4.7744	-26.8631	-103.489	-33.1405	-69.3166	-59.3258	-55.0672	-23.6802	-62.3761	-54.1241		23.35	0.1648	0.1297	0.0717	0.061	0.0198	-0.0412	-0.2121	-0.354	-0.8011	-1.796	-3.7811	-4.4037	-3.7216	-2.5482	-1.7563	-1.0101	-0.5219	-0.1434	0.0687	0.1862
	23.4	-12.6579	-45.8869	-15.163	-15.3546	-25.4632	-59.8416	1.0904	0.4863	-89.0624	-8.5909	-3.905	-51.5012	-56.4524	-1.783	-56.9976	-81.724	-44.988	-78.8358	-42.4977	-56.364		23.4	0.1785	0.1236	0.09	0.0931	0.0885	-0.058	-0.1923	-0.3876	-0.7843	-1.7853	-3.7811	-4.4281	-3.685	-2.5711	-1.6922	-0.9766	-0.4654	-0.206	0.0168	0.2167
	23.45	13.38	-14.2494	33.8331	-17.3144	-13.1442	8.473	10.0497	-32.5511	-72.8237	-24.2696	-20.4236	-54.8609	-59.5321	-26.981	-25.6401	-108.042	-100.424	-26.48	-57.6165	-93.041		23.45	0.1602	0.1816	0.09	0.0595	0.0214	-0.0351	-0.1572	-0.3983	-0.7629	-1.8326	-3.7674	-4.3335	-3.6774	-2.6001	-1.7395	-1.0269	-0.5096	-0.1328	0.0183	0.2487
	23.5	22.6193	12.3485	54.2715	-10.035	-32.1827	-31.8438	24.6086	1.0462	18.4491	-27.9093	-2.2251	-78.939	-75.2109	-46.8594	-84.9953	-62.4056	-97.6238	5.1575	-35.4982	-84.6417		23.5	0.1968	0.1114	0.1541	0.0916	-0.0381	-0.0839	-0.1419	-0.3693	-0.7156	-1.8234	-3.8071	-4.3442	-3.714	-2.655	-1.6922	-1.0178	-0.4837	-0.1556	0.0687	0.2182
	23.55	44.1776	-47.8467	46.4321	8.7235	-5.5848	-78.0401	37.2076	66.841	74.7246	-36.3087	-25.4632	-44.5017	-75.2109	-4.8628	-104.594	-74.1646	-89.7845	-38.2391	-11.1402	-51.8843		23.55	0.1923	0.0397	0.1328	0.0641	-0.0214	-0.0458	-0.2014	-0.3876	-0.7843	-1.8738	-3.7949	-4.4128	-3.714	-2.4857	-1.6708	-0.975	-0.4517	-0.1526	0.0916	0.1877
	23.6	20.3794	-41.4072	-12.9232	10.4034	-5.3048	-8.3257	1.0904	-7.3531	71.0849	-31.829	-70.5397	-17.3439	-81.0904	-28.1009	-81.3556	-54.0062	-101.544	-72.6763	-49.4971	-75.4025		23.6	0.1099	0.1053	0.0977	0.0687	0.0045776	-0.0656	-0.1373	-0.3418	-0.8209	-1.8875	-3.7643	-4.3762	-3.7186	-2.5574	-1.6602	-0.9583	-0.563	-0.2029	0.0549	0.2686
	23.65	27.9388	-11.1696	-3.404	23.0024	-5.8648	-31.8438	-24.9475	-6.7931	43.3671	-51.4275	-33.5826	-19.5837	-83.8902	-23.9013	-60.0773	-123.161	-96.7839	-55.3177	-72.7353	-43.205		23.65	0.1358	0.148	0.1068	0.0534	0.0259	-0.0549	-0.174	-0.3296	-0.8209	-1.8066	-3.7674	-4.4327	-3.6774	-2.6245	-1.6388	-0.9888	-0.5234	-0.1389	0.0595	0.1724
	23.7	0.781	-33.2879	24.8738	21.6025	-1.1052	-37.7233	13.9694	23.1645	-24.1075	-76.3455	-9.2245	-61.0204	-54.2125	3.2566	-4.6417	-74.7246	-34.6288	-16.4008	7.3384	-33.4058		23.7	0.1755	0.1648	0.0839	0.09	0.029	-0.0565	-0.1968	-0.3494	-0.7492	-1.8768	-3.7277	-4.3869	-3.6621	-2.5879	-1.6129	-0.9399	-0.4669	-0.1923	0.0656	0.1495
	23.75	25.419	3.6692	13.6747	55.7598	5.6143	-28.4841	-22.4277	-27.2315	0.2505	-71.5859	-38.0622	-38.0622	-55.0525	34.6141	-44.6786	-34.9677	-19.79	-33.7594	-27.6588	-71.4827		23.75	0.1953	0.1251	0.1099	0.0549	0.0412	-0.0763	-0.1175	-0.3525	-0.7294	-1.8524	-3.7109	-4.3869	-3.7079	-2.5635	-1.6205	-1.0437	-0.5234	-0.1419	0.0259	0.1953
	23.8	83.9344	-25.4485	-4.8038	41.7609	-10.6244	-26.8042	-12.3485	-63.9086	4.4502	-4.3912	-17.0639	-40.302	-102.649	84.4501	-36.5592	-72.2048	-61.2267	-22.8403	-11.1402	-51.6043		23.8	0.2014	0.1907	0.1053	0.0656	0.0763	-0.1022	-0.09	-0.412	-0.8194	-1.8387	-3.7476	-4.3411	-3.7048	-2.5452	-1.6541	-0.9171	-0.499	-0.0854	0.0122	0.1129
	23.85	22.8992	-41.1273	15.0746	44.8406	-41.9819	-75.8003	22.0888	15.6051	59.3258	-4.1112	-8.9446	-51.2212	-86.9699	83.3302	-44.3986	-104.122	-81.1051	-45.2385	22.1772	-25.0064		23.85	0.1816	0.1312	0.058	0.0778	0.0076294	-0.0626	-0.1953	-0.3693	-0.7629	-1.8448	-3.7659	-4.361	-3.7033	-2.5467	-1.6144	-0.9338	-0.5386	-0.1221	0.0641	0.2029
	23.9	32.1385	-51.7664	56.2313	-11.7149	-22.1035	-43.8828	-2.2693	17.5649	22.3688	-4.3912	-61.3004	-61.0204	-2.1367	-44.6196	-28.7198	-46.1668	-62.3466	-41.5988	-34.6583	-67.2831		23.9	0.174	0.1511	0.0275	0.0656	-0.0412	-0.061	-0.1648	-0.3128	-0.7858	-1.9043	-3.775	-4.3274	-3.6835	-2.5253	-1.5915	-0.9933	-0.502	-0.1633	0.0366	0.2426
	23.95	52.8569	-47.5668	-8.4435	40.9209	-33.3026	-2.7261	-15.7082	-2.0335	16.7692	25.2864	-40.862	-57.3807	3.7429	-55.5387	-97.3144	-70.8049	-79.4253	-40.1989	-41.9377	-104.52		23.95	0.1541	0.1511	0.0397	0.0565	-0.0122	-0.0931	-0.1724	-0.415	-0.7767	-1.8601	-3.7476	-4.277	-3.6362	-2.504	-1.6129	-0.972	-0.5127	-0.1282	0.0214	0.2243
	24	-3.6986	-33.0079	10.315	74.7983	-33.3026	-26.5242	-31.107	-31.9911	45.6069	-7.191	17.3734	18.4933	-71.0112	-11.3023	-76.876	-50.9265	-100.984	40.4347	-24.2991	-90.5212		24	0.2182	0.1083	0.145	0.0656	-0.0137	-0.1038	-0.1907	-0.3784	-0.8514	-1.8692	-3.7857	-4.3137	-3.6026	-2.5482	-1.5686	-1.004	-0.4471	-0.1343	0.0671	0.1984
	24.05	-19.3774	-15.3693	9.475	16.2829	-31.0628	-20.0847	3.6102	-40.1105	3.6102	-51.1475	-30.7828	-40.302	-51.4128	-14.662	-38.799	-61.2857	-5.2312	10.757	12.098	-54.1241		24.05	0.2197	0.1328	0.0793	0.0351	0.0091553	-0.0122	-0.2502	-0.4013	-0.8331	-1.8585	-3.7781	-4.3564	-3.6072	-2.5055	-1.6113	-0.9003	-0.3983	-0.0763	0.0549	0.174
	24.1	-6.2184	29.9871	46.1521	5.6438	-38.9022	-21.4846	-10.9486	17.5649	1.0904	-0.7515	-62.1403	-48.1414	-76.0508	-60.2984	12.1569	-16.4892	16.3271	-35.7193	-77.2149	-65.0433		24.1	0.119	0.087	0.1251	0.0214	0.0412	-0.0198	-0.209	-0.4395	-0.7843	-1.8494	-3.7949	-4.3549	-3.598	-2.4857	-1.6022	-0.9674	-0.4349	-0.1755	0.0259	0.2014
	24.15	15.3398	7.3089	60.9909	85.7174	-30.7828	-41.643	-33.3468	11.4054	17.8891	35.9256	-3.345	-37.7822	-41.8935	-15.5019	-29.2798	-93.2031	-65.1464	-27.3199	-59.5763	-49.9245		24.15	0.1587	0.1404	0.1221	0.0122	-0.0122	-0.0946	-0.1434	-0.3815	-0.7507	-1.8631	-3.7933	-4.3594	-3.5904	-2.4979	-1.619	-0.9277	-0.4501	-0.1251	-0.0671	0.235
	24.2	25.419	-5.8501	-8.1636	38.1212	13.1737	-78.0401	-50.7055	-31.7112	19.569	32.0059	12.0538	-82.5787	-100.409	24.8149	-58.1175	-86.2037	-48.0677	-68.7566	-53.6968	-31.4459		24.2	0.2106	0.1266	0.0809	0.058	-0.0076294	-0.0595	-0.1633	-0.354	-0.8011	-1.9165	-3.7567	-4.2862	-3.5965	-2.4979	-1.5625	-0.8728	-0.4456	-0.0961	0.0351	0.2487
	24.25	87.0142	-12.8495	18.7143	21.8825	18.4933	-106.878	-20.1879	-28.0714	37.2076	12.6874	39.2116	-77.8191	-61.7719	63.4518	-63.1571	-110.562	-74.9456	-47.4783	-48.3772	-66.4431		24.25	0.1511	0.061	0.0748	0.0504	0.0519	-0.119	-0.177	-0.3448	-0.827	-1.8738	-3.7552	-4.3106	-3.6011	-2.5406	-1.5945	-0.9201	-0.4944	-0.0977	0.0534	0.2121
	24.3	4.1407	-65.2054	40.2726	62.7592	-44.5017	-69.0808	17.6091	-38.4306	11.1696	-5.2312	21.853	-50.3812	-72.6911	42.4535	31.4754	-113.921	-83.345	-20.6004	5.3785	-75.9624		24.3	0.1068	0.1678	0.0839	0.0885	-0.0244	-0.0549	-0.1892	-0.3815	-0.8041	-1.9028	-3.7567	-4.2404	-3.5202	-2.475	-1.5381	-0.9308	-0.4745	-0.1541	0.0488	0.1877
	24.35	-20.4973	0.3094	24.8738	52.4	-52.6211	-81.9598	12.8495	-51.0296	6.41	-34.3488	18.2133	-68.8598	-58.6922	2.9766	-28.4398	-27.6883	-62.6266	-16.9607	-6.9405	-72.3227		24.35	0.2243	0.0824	0.1358	0.0519	0.0671	-0.0595	-0.1968	-0.4105	-0.8408	-1.9241	-3.7643	-4.2618	-3.537	-2.388	-1.6129	-0.9277	-0.4395	-0.1495	-0.0061035	0.1297
	24.4	8.3404	-31.0481	-31.9617	21.3225	-2.5051	8.193	-5.3491	-5.9532	-19.9079	14.3673	25.4927	-3.9049	-104.049	2.9766	-44.3986	-85.9237	-30.7091	-33.4794	-51.177	-102.56		24.4	0.2106	0.1587	0.1297	0.0854	0.0107	-0.116	-0.1862	-0.4074	-0.8591	-1.8875	-3.7582	-4.3213	-3.5309	-2.4277	-1.6098	-0.8972	-0.444	-0.1007	0.0854	0.2502
	24.45	1.341	-1.6504	9.475	-10.315	-28.263	24.1518	11.4496	36.0435	29.9282	-8.3109	37.5318	10.6539	-109.368	-7.6626	-33.7594	-54.2862	-30.4292	-21.7204	-39.4179	-99.4805		24.45	0.1282	0.0977	0.0839	0.1022	-0.0809	-0.0229	-0.1694	-0.4166	-0.8209	-1.9608	-3.7567	-4.2542	-3.566	-2.4628	-1.4938	-0.8499	-0.4974	-0.1648	0.0763	0.3098
	24.5	-20.7773	-66.3253	-0.3242	-3.0356	-3.625	4.2734	-41.1862	20.6447	15.6493	-30.7091	23.8129	-51.2212	-53.6526	-41.2599	-70.1565	-94.323	-85.5848	-52.2379	-24.8591	-41.5251		24.5	0.1709	0.1755	0.1389	0.0381	0	-0.0656	-0.1709	-0.4166	-0.8118	-1.8463	-3.7705	-4.245	-3.5111	-2.4353	-1.4908	-0.8759	-0.4227	-0.1572	0.0107	0.209
	24.55	9.1803	-19.569	1.9156	30.2818	-13.1442	-11.1254	-26.3474	39.6832	-39.2263	15.7672	10.9339	-70.2597	-37.1339	-42.6598	-62.3172	-87.6036	-38.8285	-33.7594	-49.2171	-64.2033		24.55	0.1938	0.1984	0.0961	0.0854	0.0214	-0.0778	-0.1389	-0.3586	-0.7828	-1.8585	-3.7643	-4.2893	-3.4882	-2.4185	-1.5076	-0.9399	-0.4593	-0.1373	-0.0458	0.174
	24.6	45.5774	-42.8071	-5.3638	43.7207	-17.6239	3.9934	20.1289	8.3257	-8.9888	21.6467	-2.2251	31.3723	-112.168	-16.9018	-51.958	-91.8032	-47.2278	-49.4382	-31.0186	-111.52		24.6	0.2136	0.119	0.0412	0.0931	-0.0565	-0.09	-0.1663	-0.3342	-0.7904	-1.9348	-3.7476	-4.1931	-3.5095	-2.3941	-1.5427	-0.8789	-0.4974	-0.1175	0.0229	0.2426
	24.65	9.1803	-88.1635	48.6719	65.559	32.4922	-2.7261	-47.3457	-45.4301	-4.5091	-1.5915	28.0125	45.3712	-93.1295	5.2164	-31.7996	-129.04	-82.225	-44.3986	-47.2573	-29.2061		24.65	0.174	0.145	0.061	0.0458	-0.0015259	-0.1053	-0.1663	-0.3479	-0.769	-1.8646	-3.7933	-4.1748	-3.5507	-2.3773	-1.4862	-0.8652	-0.4517	-0.1678	0.1816	0.235
	24.7	-21.8972	-78.9243	23.1939	59.3995	-15.944	-38.0033	-30.5471	-33.111	19.849	-34.6288	21.573	-34.1425	-67.9314	14.4557	-51.958	-60.4457	-30.4292	-99.2742	-59.8563	-80.442		24.7	0.1648	0.1389	0.1221	0.0336	-0.0061035	-0.1175	-0.1389	-0.4181	-0.7599	-1.9455	-3.7323	-4.2419	-3.5202	-2.4292	-1.5106	-0.8957	-0.4196	-0.1755	0.087	0.2136
	24.75	-10.1381	3.1092	-33.0816	25.5222	6.4542	-22.3245	-17.6681	-1.1936	8.9298	-64.3065	-36.6624	-5.3048	-93.9694	-39.58	-103.474	-80.3241	-54.5073	-32.9195	-53.6968	-75.9624		24.75	0.1709	0.1434	0.0992	0.0107	0.0168	-0.0656	-0.2365	-0.3677	-0.8362	-1.8402	-3.7521	-4.2648	-3.4897	-2.4277	-1.5106	-0.8713	-0.3876	-0.1282	0.0229	0.1831
	24.8	-12.378	16.8281	-9.0035	36.7213	9.254	-0.2063	17.8891	-7.6331	12.8495	-8.0309	-31.0628	9.814	-92.2895	-77.377	-104.594	-73.6047	-63.4666	1.2378	-35.2182	-89.4013		24.8	0.1999	0.1587	0.0671	0.0732	0.0458	-0.0641	-0.1877	-0.3418	-0.8667	-1.8967	-3.7537	-4.2664	-3.4699	-2.42	-1.4801	-0.8545	-0.4944	-0.116	0.1114	0.1968
	24.85	-45.6953	3.1092	22.634	30.8418	41.4515	-1.8862	4.1702	-49.3497	13.9694	-17.8302	29.9724	-16.7839	-74.6509	-23.9013	-74.0762	-119.801	-39.3885	-38.799	-60.1363	-71.2028		24.85	0.1556	0.0717	0.032	0.1511	0.0763	-0.0595	-0.1816	-0.3632	-0.8163	-1.9455	-3.7872	-4.2725	-3.4576	-2.3743	-1.4969	-0.8759	-0.4227	-0.116	0.0091553	0.209
	24.9	-24.697	9.8287	-24.4023	-16.7545	-5.5848	-36.0435	2.7703	-12.9526	13.4095	13.2474	-7.8247	8.6941	-61.492	-4.5828	5.7175	-83.9639	-27.3494	-42.9987	-22.6192	-97.2407		24.9	0.1724	0.1465	0.0565	0.0595	-0.0030518	-0.0381	-0.1556	-0.4562	-0.737	-1.857	-3.7582	-4.2175	-3.4638	-2.3758	-1.471	-0.8484	-0.3601	-0.0824	0.0030518	0.2136
	24.95	25.979	-21.2488	29.3535	-1.9157	-12.0243	-62.9213	28.5282	-24.4317	15.3693	12.1275	-22.6635	42.2914	-46.3732	1.8567	-52.238	-43.647	-37.7086	-39.6389	5.9385	-77.6423		24.95	0.1282	0.1053	0.119	0.1175	-0.0198	-0.0549	-0.1694	-0.3952	-0.824	-1.9394	-3.7125	-4.2648	-3.4653	-2.3743	-1.4664	-0.8514	-0.3799	-0.0885	0.0702	0.2121
	25	31.8585	4.2291	-31.4017	56.5997	-32.4627	-42.4829	80.8841	-23.0318	0.5305	-48.6277	10.9339	-36.9423	-64.8517	4.0965	-22.2803	-35.5277	-65.1464	-56.9976	-19.2595	-38.4454		25	0.1877	0.119	0.0702	0.0687	0.029	-0.0824	-0.2182	-0.383	-0.7782	-1.9074	-3.7109	-4.1779	-3.4287	-2.3666	-1.5442	-0.885	-0.4288	-0.1007	0.058	0.1846
	25.05	-16.8576	-33.2879	-19.3627	42.0409	-18.7438	-28.4841	38.8874	78.6001	18.1691	-9.9908	33.892	-73.3394	-63.7318	-2.6229	-51.398	-111.122	-83.065	-91.7148	-52.5768	-53.5642		25.05	0.1846	0.1984	0.0687	0.0534	0.0061035	-0.1205	-0.2045	-0.3845	-0.7904	-1.947	-3.7491	-4.2313	-3.3814	-2.3315	-1.5335	-0.8286	-0.4303	-0.1053	0.0671	0.1923
	25.1	24.8591	-57.086	42.5124	30.0018	-1.6651	-47.8025	-12.6285	79.72	-12.3485	43.485	22.9729	-32.1827	-7.4563	-23.0613	-87.5152	-71.0849	-56.7471	-68.4766	-95.6934	-80.1621		25.1	0.2472	0.1831	0.0473	0.0412	0.0030518	-0.0748	-0.2228	-0.3632	-0.8698	-1.9363	-3.775	-4.2236	-3.4454	-2.2888	-1.4359	-0.8133	-0.4028	-0.1541	0.0381	0.2045
	25.15	46.9773	14.0284	-5.6438	21.6025	29.1324	-45.2827	1.3704	-28.3514	59.0459	-11.9506	-19.8637	4.4944	45.4595	34.8941	-11.0812	-100.203	-107.143	-40.7589	-28.7787	-73.7226		25.15	0.2655	0.1266	0.0595	0.0519	0.029	-0.09	-0.1541	-0.3494	-0.8148	-1.8417	-3.7552	-4.1855	-3.4348	-2.2705	-1.3748	-0.8408	-0.4135	-0.0656	0.0793	0.1953
	25.2	-8.1783	29.9871	46.1521	26.3621	-31.6227	-90.0792	-41.4662	-5.3932	33.8479	-34.6288	-39.7421	-2.5051	45.7395	8.5762	-25.6401	-116.161	-56.4671	-85.8353	-1.3409	-21.9267		25.2	0.2106	0.1389	0.0732	0.1678	0.0107	-0.1297	-0.1404	-0.3372	-0.7751	-1.918	-3.8147	-4.1428	-3.4042	-2.3331	-1.4877	-0.8743	-0.3677	-0.1343	0.0565	0.2502
	25.25	-9.0182	-6.41	4.9954	52.68	-36.1024	-1.0462	-12.3485	7.2058	23.7686	-77.1854	-40.3021	26.3327	-11.096	57.2923	-33.7594	-93.2031	-64.3065	-48.8782	-26.5389	-81.5619		25.25	0.1099	0.1648	0.1053	0.0397	-0.0198	-0.1328	-0.1923	-0.4257	-0.7019	-1.9196	-3.7155	-4.0863	-3.3737	-2.359	-1.4801	-0.9216	-0.3952	-0.1511	0.0443	0.2472
	25.3	10.5802	-15.9293	6.9552	73.1184	68.8893	6.7931	9.7697	6.3658	49.2466	-18.9501	-5.0249	-5.5848	-35.174	34.0541	-61.4772	-35.5277	-75.5056	-34.0394	-37.1781	-40.6852		25.3	0.1511	0.1617	0.0595	0.0198	0.0015259	-0.029	-0.1862	-0.4272	-0.7797	-1.9684	-3.7537	-4.1641	-3.3371	-2.3499	-1.4206	-0.8698	-0.4074	-0.1129	0.0809	0.1953
	25.35	31.2986	-7.25	4.1555	84.5975	50.6907	2.8735	15.3693	9.7256	64.6454	-5.2312	9.254	-9.2245	-18.3754	15.5756	-42.7187	-8.9298	-15.0304	-6.6016	-6.1005	-16.6071		25.35	0.2609	0.0473	0.0748	-0.0153	-0.0366	-0.087	-0.1877	-0.3159	-0.8347	-1.9638	-3.7659	-4.1534	-3.3432	-2.2919	-1.387	-0.827	-0.3372	-0.1343	0.0778	0.0977
	25.4	-10.4181	-8.3699	28.7935	44.0007	-8.3846	56.6292	-14.8683	-12.6727	43.6471	18.567	-12.5843	-31.9027	-30.4144	40.7736	18.5964	4.7891	5.9679	8.5172	-7.2205	7.191		25.4	0.1801	0.1312	0.0427	0.087	-0.0214	-0.1007	-0.2197	-0.351	-0.8209	-1.9272	-3.7064	-4.1718	-3.3356	-2.2614	-1.4389	-0.8041	-0.4105	-0.0854	0.0488	0.209
	25.45	-0.6189	-16.7692	32.9932	15.443	-34.7025	25.8316	-42.5861	-33.951	2.2104	-65.9863	17.3734	-26.0232	-40.4936	44.4133	19.9963	-50.0865	-13.6305	5.4375	30.2966	32.109		25.45	0.1358	0.1526	0.0443	0.1572	-0.0183	-0.0366	-0.2014	-0.3418	-0.8194	-2.0187	-3.7537	-4.155	-3.3493	-2.2232	-1.4618	-0.7843	-0.3326	-0.0656	0.0244	0.2274
	25.5	32.1385	-24.6086	-4.8038	63.0392	-30.7828	-24.5644	41.6872	-37.8707	-13.4684	-39.6684	9.534	-59.9005	-10.816	44.1333	-11.6412	-9.4898	-3.8313	-47.7583	38.6959	4.1113		25.5	0.2289	0.1221	0.1038	0.0168	-0.0076294	-0.0336	-0.1617	-0.4074	-0.8133	-1.9669	-3.7521	-4.1412	-3.3325	-2.2614	-1.4496	-0.7935	-0.3967	-0.1022	0.0381	0.2411
	25.55	-17.4176	-29.6482	33.5531	67.2389	45.6511	-44.7228	6.97	1.0462	-3.9492	37.3255	-43.6618	-35.2625	-50.8528	33.4942	-27.8799	-12.0096	-42.1882	-57.8375	-12.54	-75.4025		25.55	0.1694	0.1251	0.0931	0.0778	0.0198	-0.1022	-0.1938	-0.4349	-0.9064	-1.8982	-3.7613	-4.1687	-3.299	-2.2476	-1.4099	-0.8255	-0.4562	-0.1358	0.0916	0.2182
	25.6	-40.6557	-46.7268	11.7149	44.5607	49.2908	-78.8801	-45.6659	-19.9521	22.6487	-32.9489	-8.3846	-45.0617	-22.575	-16.6218	-12.2011	-33.2879	-4.1113	-21.1604	-39.4179	-47.9646		25.6	0.206	0.0656	0.0931	0.0366	0.0259	-0.061	-0.1404	-0.412	-0.8728	-1.9653	-3.7415	-4.0909	-3.2929	-2.2537	-1.442	-0.824	-0.4013	-0.0824	0.0259	0.2197
	25.65	-31.1365	-62.4056	30.4734	49.0403	11.4938	-37.7233	27.6883	-16.5923	4.4502	-28.1893	-10.6244	-75.8592	-60.372	-12.9821	21.3962	19.3479	-15.5903	16.0766	-70.2155	-36.2056		25.65	0.1572	0.0671	0.1068	0.029	0.0061035	-0.0748	-0.1724	-0.3357	-0.8179	-1.9791	-3.6865	-4.0832	-3.2867	-2.298	-1.4252	-0.8102	-0.383	-0.1038	-0.0045776	0.2014
	25.7	-18.5375	-0.2505	29.3535	58.2796	-24.0633	17.7123	-11.7885	-35.6308	58.2059	21.6467	21.293	24.3728	-61.7719	18.9353	-26.48	21.3078	3.7281	-23.1203	-6.1005	-44.0449		25.7	0.1907	0.0961	0.1144	0.0366	-0.0351	-0.0961	-0.1862	-0.3494	-0.8194	-1.9287	-3.6972	-4.1184	-3.2837	-2.2705	-1.3687	-0.8041	-0.3113	-0.0946	0.0671	0.2274
	25.75	-3.1387	-6.1301	53.4315	49.8802	-26.5831	39.8305	11.1696	51.4422	10.0497	-1.3115	-13.4242	-2.785	0.3831	-34.2604	-37.6791	-58.7659	-2.4314	-33.1994	-37.4581	-82.6819		25.75	0.1938	0.1022	0.0534	0.0214	-0.0244	-0.1007	-0.1801	-0.3998	-0.8591	-1.9974	-3.7201	-4.0817	-3.2745	-2.2278	-1.3794	-0.7935	-0.4181	-0.0961	0.061	0.1984
																							25.8	0.1724	0.1495	0.0961	0.0427	0.0427	-0.0809	-0.2029	-0.4288	-0.8087	-2.0172	-3.8513	-4.1061	-3.3936	-2.2507	-1.4435	-0.853	-0.4776	-0.1175	-0.0183	0.1526
																							25.85	0.1953	0.1297	0.0366	0.0305	-0.0809	-0.2243	-0.3021	-0.5768	-1.1124	-2.4674	-4.5898	-5.0598	-4.3472	-3.2761	-2.3026	-1.6571	-1.2085	-0.6775	-0.5356	-0.3342
																							25.9	0.1465	0.0244	0.0366	-0.0137	-0.1389	-0.3143	-0.4761	-0.795	-1.4237	-3.1296	-5.9647	-7.077	-6.4514	-5.3864	-4.3335	-3.653	-2.9709	-2.4109	-2.1271	-1.8692
																							25.95	0.0992	0.0549	0.0793	0.0259	-0.0214	-0.1602	-0.4318	-0.798	-1.5533	-3.3569	-6.6849	-8.2138	-7.9559	-7.1075	-6.1691	-5.5634	-4.8706	-4.5334	-4.0573	-3.8345
																							26	0.1587	0.0626	-0.0351	-0.0885	-0.2228	-0.3113	-0.5707	-0.9689	-1.7609	-3.5233	-6.7917	-8.5434	-8.5785	-7.9712	-7.2784	-6.7719	-6.3141	-5.986	-5.6976	-5.4993
																							26.05	0.1999	0.1434	-0.0030518	-0.0107	-0.1617	-0.3174	-0.4776	-0.9064	-1.5213	-3.1662	-6.1569	-8.0124	-8.2062	-7.7683	-7.2907	-6.839	-6.4484	-6.221	-5.9937	-5.8716
																							26.1	0.1419	0.0687	0.1068	0.0229	-0.0687	-0.2258	-0.3937	-0.7553	-1.3901	-2.8626	-5.4627	-7.2434	-7.5317	-7.2861	-6.8588	-6.5949	-6.3339	-6.134	-5.9143	-5.8899
																							26.15	0.1129	0.0671	0.1129	-0.0137	-0.0885	-0.2304	-0.3693	-0.7782	-1.3779	-2.6505	-5.0049	-6.5613	-6.9229	-6.7535	-6.5064	-6.247	-5.9967	-5.8151	-5.6549	-5.687
																							26.2	0.1511	0.174	0.058	-0.0198	-0.1266	-0.3052	-0.4593	-0.7309	-1.2421	-2.417	-4.4586	-5.8853	-6.3065	-6.1783	-5.9845	-5.7373	-5.5039	-5.2963	-5.1971	-5.1544
																							26.25	0.206	0.1343	0.0748	0.0183	-0.119	-0.2243	-0.4257	-0.6515	-1.1612	-2.1973	-3.9398	-5.1971	-5.632	-5.6168	-5.3864	-5.2582	-4.9881	-4.8645	-4.6631	-4.6661
																							26.3	0.1785	0.1236	0.0275	0.0045776	-0.0443	-0.1373	-0.3265	-0.6134	-1.0635	-1.944	-3.5873	-4.6494	-5.0644	-5.101	-4.8538	-4.7455	-4.5227	-4.3243	-4.1702	-4.1718
																							26.35	0.1968	0.0809	0.0504	-0.0168	-0.0061035	-0.1129	-0.3647	-0.6271	-0.9552	-1.7227	-3.1403	-4.1901	-4.4998	-4.5639	-4.3945	-4.2191	-4.0726	-3.9047	-3.6835	-3.6804
																							26.4	0.235	0.0549	0.0549	-0.0137	-0.0717	-0.2197	-0.3448	-0.5905	-0.9277	-1.6281	-2.832	-3.7384	-4.1367	-4.1504	-4.0131	-3.8895	-3.6514	-3.4912	-3.2913	-3.2578
																							26.45	0.1953	0.0916	0.0793	0.0351	-0.0854	-0.1984	-0.3174	-0.5386	-0.8713	-1.5732	-2.6199	-3.4515	-3.746	-3.7781	-3.6621	-3.508	-3.2379	-3.1479	-2.9999	-2.9343
																							26.5	0.174	0.116	0.0641	-0.0351	-0.0549	-0.174	-0.2823	-0.5142	-0.8789	-1.506	-2.3819	-3.1952	-3.4088	-3.4729	-3.3325	-3.1769	-3.0182	-2.7969	-2.7161	-2.6657
																							26.55	0.1923	0.1587	0.058	0.0229	-0.0275	-0.1404	-0.2914	-0.4715	-0.824	-1.4145	-2.2537	-2.89	-3.1448	-3.1723	-3.0991	-2.8961	-2.7359	-2.5085	-2.4033	-2.2385
																							26.6	0.2167	0.0336	0.0427	0.0122	0.0030518	-0.0961	-0.2335	-0.4623	-0.7645	-1.2741	-2.1591	-2.6657	-2.8534	-2.9495	-2.8275	-2.6978	-2.4475	-2.2919	-2.2186	-2.0874
																							26.65	0.1633	0.0961	0.0076294	0.0229	-0.0809	-0.0977	-0.3021	-0.4913	-0.7095	-1.2131	-1.9821	-2.4612	-2.6901	-2.7176	-2.5971	-2.4735	-2.2201	-2.092	-1.9836	-1.9302
																							26.7	0.1907	0.1495	0.0473	0.0854	-0.1205	-0.0824	-0.2853	-0.4639	-0.7278	-1.1948	-1.7883	-2.3254	-2.5024	-2.5116	-2.3895	-2.272	-2.1256	-1.8875	-1.8127	-1.683
																							26.75	0.2106	0.0641	0.0565	0.0397	-0.029	-0.1465	-0.2151	-0.3387	-0.6577	-1.0925	-1.6541	-2.0737	-2.2919	-2.3941	-2.1988	-2.0325	-1.9135	-1.651	-1.6144	-1.5778
																							26.8	0.2213	0.1068	0.0488	-0.0137	0.029	-0.1831	-0.2197	-0.383	-0.6744	-1.0361	-1.5686	-1.9989	-2.1622	-2.2293	-2.1133	-1.9653	-1.7578	-1.5533	-1.4877	-1.3321
																							26.85	0.1816	0.0961	0.0916	0.0244	-0.0168	-0.1556	-0.2655	-0.4028	-0.5905	-1.0254	-1.535	-1.8997	-2.0187	-2.0752	-1.9638	-1.8204	-1.5884	-1.4282	-1.2909	-1.1887
																							26.9	0.1831	0.0717	0.1282	0.087	-0.0275	-0.0854	-0.1663	-0.3677	-0.5981	-1.0483	-1.4664	-1.7853	-1.8829	-1.918	-1.8845	-1.7059	-1.471	-1.3214	-1.265	-1.1307
																							26.95	0.1495	0.1785	0.1068	0.0244	0.0107	-0.032	-0.2121	-0.3189	-0.6256	-0.9171	-1.413	-1.6617	-1.8555	-1.8723	-1.741	-1.6113	-1.4069	-1.2375	-1.1902	-1.0941
																							27	0.1999	0.2258	0.09	0	-0.0961	-0.0565	-0.2335	-0.3632	-0.5157	-0.9598	-1.3107	-1.5717	-1.7304	-1.7807	-1.5915	-1.4389	-1.3458	-1.1917	-1.1307	-1.0101
																							27.05	0.119	0.087	0.0824	0.0702	-0.029	-0.0931	-0.2472	-0.3647	-0.5402	-0.856	-1.2817	-1.5533	-1.5656	-1.6296	-1.535	-1.4206	-1.236	-1.1047	-1.0117	-0.9247
																							27.1	0.1892	0.1434	0.1465	0.0351	0.0229	-0.0824	-0.2289	-0.383	-0.499	-0.8148	-1.1566	-1.4786	-1.4893	-1.5656	-1.4221	-1.3672	-1.2024	-1.0086	-0.9079	-0.8041
																							27.15	0.2106	0.1709	0.0824	0.0275	0.0412	-0.1068	-0.1816	-0.3357	-0.5356	-0.8286	-1.0971	-1.3535	-1.4587	-1.4847	-1.3626	-1.2604	-1.1154	-0.9979	-0.8347	-0.737
																							27.2	0.1801	0.0549	0.087	0.0397	0.0137	-0.0778	-0.1846	-0.3021	-0.4349	-0.7523	-1.1017	-1.3168	-1.3779	-1.471	-1.3275	-1.1444	-0.9415	-0.9094	-0.8255	-0.6729
																							27.25	0.174	0.1144	0.1205	0.0351	-0.0045776	-0.0595	-0.148	-0.3052	-0.4272	-0.7034	-1.0788	-1.2726	-1.2909	-1.3504	-1.181	-1.1108	-0.9186	-0.7675	-0.7233	-0.6638
																							27.3	0.148	0.0702	0.0717	0.0366	-0.029	-0.0641	-0.1419	-0.2655	-0.4608	-0.6927	-1.0346	-1.21	-1.3138	-1.2421	-1.1353	-1.0483	-0.8957	-0.7416	-0.7111	-0.6439
																							27.35	0.148	0.09	0.0992	-0.0412	-0.0137	-0.0809	-0.1373	-0.2747	-0.4623	-0.6805	-0.9552	-1.0895	-1.2009	-1.2237	-1.0971	-1.0178	-0.8957	-0.7141	-0.7385	-0.5753
																							27.4	0.1541	0.1633	0.0839	0.0229	-0.0061035	-0.09	-0.209	-0.3265	-0.4532	-0.6683	-0.975	-1.1231	-1.1322	-1.1917	-1.1017	-0.9598	-0.8606	-0.6851	-0.5829	-0.5951
																							27.45	0.1678	0.1022	0.0977	0.0076294	-0.0183	-0.0153	-0.1511	-0.2716	-0.3693	-0.5997	-0.8896	-1.1002	-1.03	-1.12	-1.0132	-0.9201	-0.8667	-0.6622	-0.6042	-0.5249
																							27.5	0.1678	0.145	0.1221	0.0854	-0.0275	-0.1022	-0.1373	-0.2563	-0.3464	-0.6058	-0.856	-1.0269	-1.0529	-1.0696	-0.975	-0.9476	-0.7751	-0.6256	-0.5768	-0.4639
																							27.55	0.0992	0.116	0.0626	0.1373	0.0030518	-0.145	-0.1068	-0.2457	-0.4318	-0.6393	-0.8774	-1.0407	-1.0483	-1.0544	-0.9155	-0.9033	-0.7172	-0.6287	-0.5692	-0.502
																							27.6	0.1846	0.148	0.1099	0.0946	0.0504	-0.0702	-0.1404	-0.2106	-0.3845	-0.5859	-0.7965	-1.0162	-1.0101	-1.033	-0.8972	-0.7965	-0.6927	-0.6317	-0.4868	-0.4303
																							27.65	0.2258	0.1083	0.0732	0.1038	0.0229	-0.0168	-0.1175	-0.2045	-0.3418	-0.5676	-0.7324	-0.9186	-0.9445	-0.8759	-0.9186	-0.7233	-0.6912	-0.5875	-0.5875	-0.3571
																							27.7	0.2029	0.1221	0.1114	0.0473	-0.0045776	-0.0488	-0.1266	-0.2228	-0.267	-0.5997	-0.7095	-0.8865	-0.9384	-0.8835	-0.824	-0.7263	-0.6195	-0.4929	-0.5371	-0.3937
																							27.75	0.1495	0.145	0.0931	0.0443	0.0412	-0.0763	-0.1694	-0.1968	-0.2869	-0.5585	-0.8011	-0.8621	-0.9155	-0.8667	-0.7172	-0.7278	-0.6409	-0.5417	-0.3906	-0.3571
																							27.8	0.1328	0.1862	0.0854	0.0931	0.0412	-0.087	-0.0488	-0.2029	-0.3708	-0.5219	-0.708	-0.8224	-0.8179	-0.8759	-0.7431	-0.6989	-0.6119	-0.5066	-0.4501	-0.412
																							27.85	0.1465	0.1129	0.0061035	0.1312	0.0015259	-0.0885	-0.0626	-0.0931	-0.2899	-0.5005	-0.6683	-0.8728	-0.827	-0.8698	-0.7462	-0.65	-0.5814	-0.412	-0.3983	-0.3281
																							27.9	0.1816	0.0854	0.1068	0.1389	-0.0183	-0.0732	-0.0916	-0.1312	-0.3159	-0.4578	-0.6302	-0.766	-0.7965	-0.7645	-0.7309	-0.6317	-0.4822	-0.4089	-0.3891	-0.3372
																							27.95	0.1862	0.1633	0.1389	0.0595	-0.0153	-0.061	-0.0671	-0.1663	-0.3265	-0.441	-0.6836	-0.7187	-0.7736	-0.7294	-0.7553	-0.5432	-0.5325	-0.4013	-0.3708	-0.3937
																							28	0.1877	0.1907	0.0671	0.0717	0.0015259	0.0473	-0.087	-0.1434	-0.2975	-0.4425	-0.5829	-0.7355	-0.7538	-0.6866	-0.7462	-0.5402	-0.4654	-0.3708	-0.4211	-0.293
																							28.05	0.2167	0.145	0.1266	0.0809	0.0488	-0.0259	-0.0992	-0.174	-0.267	-0.4532	-0.56	-0.6989	-0.6729	-0.6805	-0.6073	-0.6165	-0.4547	-0.3876	-0.325	-0.2594
																							28.1	0.1663	0.1328	0.1236	0.0366	0.0687	-0.0412	-0.0854	-0.1678	-0.296	-0.444	-0.6042	-0.6454	-0.647	-0.6317	-0.6714	-0.5371	-0.4456	-0.4318	-0.3281	-0.2502
																							28.15	0.1587	0.1099	0.1144	-0.0137	0.0061035	-0.0793	-0.0931	-0.145	-0.2625	-0.4425	-0.5936	-0.7095	-0.6241	-0.6699	-0.5508	-0.502	-0.4425	-0.3571	-0.3632	-0.264
																							28.2	0.1221	0.1526	0.1755	0.0931	-0.0687	-0.0107	-0.1022	-0.1236	-0.2136	-0.4318	-0.5539	-0.7172	-0.6439	-0.6027	-0.5493	-0.5096	-0.4303	-0.3387	-0.3372	-0.2319
																							28.25	0.1221	0.1068	0.1358	0.0992	0.0183	-0.032	-0.0824	-0.1022	-0.2121	-0.3738	-0.5173	-0.6256	-0.6256	-0.5692	-0.5356	-0.4547	-0.4181	-0.3555	-0.3464	-0.238
																							28.3	0.1724	0.1923	0.1083	0.0717	0.029	-0.0091553	-0.0412	-0.1266	-0.2274	-0.354	-0.4257	-0.6256	-0.621	-0.6744	-0.5798	-0.4349	-0.3845	-0.3555	-0.2945	-0.264
																							28.35	0.1862	0.2167	0.0565	0.0854	-0.0061035	-0.0091553	-0.116	-0.1846	-0.2075	-0.4074	-0.4105	-0.6134	-0.5661	-0.5966	-0.5936	-0.4242	-0.4013	-0.2914	-0.293	-0.2563
																							28.4	0.1114	0.1099	0.0336	0.0504	-0.0198	-0.0336	-0.1282	-0.1755	-0.2579	-0.3418	-0.4898	-0.5615	-0.5249	-0.5356	-0.5219	-0.4334	-0.3677	-0.3265	-0.2686	-0.2182
																							28.45	0.1633	0.0443	0.0595	0.0946	0.0015259	-0.0183	-0.0885	-0.1083	-0.1953	-0.2853	-0.4959	-0.4807	-0.4852	-0.5447	-0.4898	-0.4334	-0.3647	-0.267	-0.2457	-0.1053
																							28.5	0.1251	0.2029	0.1221	0.1862	0.1068	-0.0244	-0.0565	-0.0824	-0.2396	-0.3677	-0.502	-0.5386	-0.4761	-0.5096	-0.5142	-0.3891	-0.3082	-0.2533	-0.2762	-0.1694
																							28.55	0.174	0.1709	0.2304	0.119	0.0595	-0.0412	-0.0519	-0.0839	-0.209	-0.354	-0.5066	-0.5371	-0.5219	-0.4547	-0.4395	-0.351	-0.4059	-0.2655	-0.2151	-0.1465
																							28.6	0.1495	0.1282	0.119	0.0946	0.0778	-0.0259	-0.0656	-0.0961	-0.2304	-0.2838	-0.415	-0.5234	-0.5066	-0.4654	-0.4242	-0.3815	-0.3647	-0.2319	-0.2182	-0.1709
																							28.65	0.174	0.177	0.1083	0.0931	0.0671	-0.0397	-0.0763	-0.1282	-0.148	-0.2884	-0.3098	-0.4181	-0.5463	-0.499	-0.4089	-0.412	-0.3326	-0.1923	-0.3052	-0.1602
																							28.7	0.1511	0.1022	0.1312	0.058	0.032	-0.0366	-0.0748	-0.0992	-0.1709	-0.2808	-0.4349	-0.4715	-0.5234	-0.4517	-0.4593	-0.322	-0.293	-0.2701	-0.2747	-0.2029
																							28.75	0.174	0.1236	0.1617	0.0702	0.0244	-0.0183	-0.0198	-0.0549	-0.1175	-0.2518	-0.4517	-0.499	-0.4501	-0.4776	-0.3906	-0.3555	-0.2884	-0.2487	-0.2213	-0.1709
																							28.8	0.2136	0.1266	0.0595	0.0504	0.0504	-0.0427	-0.0030518	-0.0824	-0.1678	-0.2884	-0.4135	-0.5157	-0.3159	-0.4486	-0.415	-0.3159	-0.2518	-0.2472	-0.177	-0.1114
																							28.85	0.1663	0.1266	0.0412	0.1129	0.0443	-0.0275	-0.0381	-0.087	-0.1968	-0.2808	-0.3067	-0.4135	-0.4395	-0.4196	-0.3464	-0.3708	-0.2228	-0.1892	-0.2182	-0.0748
																							28.9	0.209	0.1694	0.1007	0.0656	0.058	0.0397	-0.0030518	-0.0412	-0.1785	-0.2472	-0.3723	-0.3754	-0.4669	-0.4242	-0.3738	-0.3159	-0.2609	-0.2182	-0.2426	-0.2182
																							28.95	0.1602	0.1526	0.058	0.0458	0.0137	-0.0259	-0.032	-0.0412	-0.174	-0.2792	-0.3998	-0.4456	-0.3754	-0.4074	-0.354	-0.2731	-0.2884	-0.1984	-0.2625	-0.174
																							29	0.1694	0.1526	0.119	0.1312	0.0824	-0.0488	-0.0717	-0.0595	-0.1816	-0.206	-0.3326	-0.4959	-0.3677	-0.4211	-0.3418	-0.3372	-0.2701	-0.1572	-0.2487	-0.0992
																							29.05	0.1694	0.087	0.145	0.1556	0.0519	-0.0076294	-0.0336	-0.0107	-0.1266	-0.2686	-0.3357	-0.383	-0.4227	-0.3326	-0.3311	-0.3433	-0.2258	-0.2441	-0.174	-0.145
																							29.1	0.1984	0.116	0.0793	0.0656	0.0595	-0.0473	0.0076294	-0.0702	-0.1282	-0.3036	-0.3387	-0.3571	-0.4257	-0.3433	-0.3784	-0.3159	-0.1968	-0.2502	-0.1343	-0.1144
																							29.15	0.1297	0.1236	0.1022	0.0778	0.0519	-0.0183	-0.0412	-0.0305	-0.0961	-0.2441	-0.3235	-0.386	-0.3616	-0.3616	-0.3128	-0.3036	-0.1953	-0.1572	-0.1068	-0.087
																							29.2	0.1541	0.1404	0.1221	0.145	0.0183	0	-0.058	-0.0412	-0.1358	-0.1984	-0.3082	-0.3983	-0.3296	-0.3677	-0.325	-0.2625	-0.2731	-0.1541	-0.1587	-0.119
																							29.25	0.1328	0.1114	0.0641	0.09	-0.0275	-0.0381	-0.0504	-0.0671	-0.1328	-0.1801	-0.3235	-0.2823	-0.2655	-0.354	-0.3708	-0.2548	-0.2167	-0.1648	-0.1923	-0.1022
																							29.3	0.1434	0.1602	0.0778	0.0045776	0.0366	0.032	0.029	-0.0336	-0.1678	-0.2441	-0.2274	-0.3387	-0.351	-0.3159	-0.2853	-0.2197	-0.235	-0.177	-0.1572	-0.09
																							29.35	0.2579	0.1297	0.1358	0.0732	0.0504	0.0763	-0.0244	-0.0641	-0.1709	-0.2289	-0.2655	-0.3433	-0.3815	-0.2914	-0.2808	-0.2548	-0.2075	-0.1602	-0.1709	-0.1297
																							29.4	0.2121	0.1724	0.1221	0.1709	0.0214	0.0076294	-0.0793	0.0107	-0.1282	-0.1907	-0.2594	-0.3357	-0.325	-0.2777	-0.3098	-0.1785	-0.2548	-0.1709	-0.119	-0.116
																							29.45	0.1785	0.0977	0.1328	0.0916	0.0656	-0.0061035	-0.0504	0.0153	-0.148	-0.1526	-0.3357	-0.2487	-0.2701	-0.2792	-0.2243	-0.2396	-0.2045	-0.119	-0.0717	-0.0504
																							29.5	0.1526	0.1312	0.0809	0.1312	0.1099	0.0168	-0.0656	-0.0687	-0.0595	-0.2228	-0.2533	-0.3326	-0.3265	-0.2945	-0.2441	-0.2213	-0.1572	-0.1801	-0.2274	-0.1389
																							29.55	0.174	0.0854	0.0931	0.0412	0.0351	-0.0839	0.0030518	-0.0656	-0.0565	-0.1862	-0.2563	-0.322	-0.3265	-0.2899	-0.2701	-0.1785	-0.1556	-0.1419	-0.1862	-0.1389
																							29.6	0.1892	0.1434	0.0916	0.1099	0.0458	-0.0275	0.0595	-0.0885	-0.0931	-0.1755	-0.2716	-0.2182	-0.2426	-0.2716	-0.2762	-0.1541	-0.2075	-0.0977	-0.119	-0.0824
																							29.65	0.1633	0.1236	0.116	0.1083	0.0259	0.061	0.0305	-0.0565	-0.1175	-0.2029	-0.2014	-0.2533	-0.2808	-0.3311	-0.2625	-0.1816	-0.2258	-0.1312	-0.0534	-0.0931
																							29.7	0.1892	0.1556	0.0641	0.0595	0.0626	0.058	-0.0458	-0.0153	-0.0168	-0.1785	-0.1923	-0.3067	-0.2487	-0.238	-0.2823	-0.1801	-0.1938	-0.1343	-0.1114	-0.0946
																							29.75	0.177	0.116	0.1144	0.0732	0.0305	0.0168	-0.0626	-0.0488	-0.0885	-0.1099	-0.174	-0.2869	-0.2975	-0.3616	-0.2213	-0.1801	-0.1938	-0.1724	-0.116	-0.0595
																							29.8	0.1984	0.1297	0.0702	0.1312	0.0153	0.0137	-0.0061035	0.0351	-0.0168	-0.1312	-0.2686	-0.2609	-0.2487	-0.2869	-0.1495	-0.1816	-0.2258	-0.1007	-0.1083	-0.0656
																							29.85	0.2106	0.2228	0.1038	0.1144	0.0565	0.0595	-0.0717	-0.0763	-0.1465	-0.1617	-0.1999	-0.2396	-0.2151	-0.3113	-0.2319	-0.2075	-0.1709	-0.1297	-0.1129	-0.1007
																							29.9	0.2686	0.2014	0.1663	0.0916	0.0076294	0.0214	-0.0244	-0.058	-0.0977	-0.1709	-0.1846	-0.2518	-0.2167	-0.2289	-0.2472	-0.2106	-0.1419	-0.087	-0.1175	-0.1129
																							29.95	0.2274	0.1511	0.1831	0.0992	0.0671	0.032	-0.058	-0.0244	-0.1022	-0.1816	-0.2075	-0.2182	-0.235	-0.206	-0.206	-0.1923	-0.145	-0.1114	-0.09	-0.0732
																							30	0.0992	0.09	0.1373	0.0824	0.0519	0.0641	-0.0626	0.0091553	-0.09	-0.1465	-0.1572	-0.206	-0.2182	-0.2335	-0.1587	-0.145	-0.1892	-0.1404	-0.0977	-0.0687
																							30.05	0.1663	0.116	0.0977	0.0595	0.0565	0.0381	0.0122	-0.0275	-0.1007	-0.1099	-0.2014	-0.2075	-0.2411	-0.2106	-0.2014	-0.1495	-0.1907	-0.1053	-0.1053	-0.0351
																							30.1	0.1709	0.1068	0.1205	0.1099	0.087	-0.0229	0.0244	-0.0244	-0.0381	-0.1083	-0.2319	-0.264	-0.1709	-0.177	-0.1312	-0.1312	-0.1205	-0.1434	-0.0961	-0.032
																							30.15	0.2457	0.1328	0.1144	0.1083	0.0992	0.0076294	-0.0275	0.0091553	-0.0671	-0.1785	-0.2213	-0.2594	-0.1602	-0.2182	-0.1892	-0.1785	-0.0748	-0.0961	-0.1022	-0.0076294
																							30.2	0.2182	0.1221	0.0931	0.116	0.0763	0.0565	-0.0061035	0.0168	-0.09	-0.1572	-0.1755	-0.1678	-0.1953	-0.1709	-0.1785	-0.1083	-0.1709	-0.0595	-0.1144	-0.0763
																							30.25	0.1801	0.116	0.0336	0.1358	0.0412	0.0458	0.0397	-0.0549	-0.0809	-0.0946	-0.1495	-0.2441	-0.2701	-0.1724	-0.1358	-0.1175	-0.1282	-0.0381	-0.0748	-0.0854
																							30.3	0.1785	0.1328	0.0717	0.0702	0.0168	-0.0076294	0.0519	0.0122	-0.0015259	-0.0641	-0.1831	-0.2426	-0.1846	-0.2335	-0.1068	-0.1968	-0.1465	-0.0885	-0.0626	-0.0687
																							30.35	0.1617	0.1556	0.1312	0.0748	0.061	0	-0.0183	-0.0137	-0.0687	-0.0595	-0.0626	-0.1923	-0.1907	-0.1984	-0.2274	-0.1526	-0.0977	-0.1312	-0.1175	-0.0244
																							30.4	0.235	0.1495	0.0992	0.0656	0.1038	0.0244	0.0717	0.0366	-0.0931	-0.1099	-0.1282	-0.1556	-0.174	-0.1724	-0.1846	-0.238	-0.1022	-0.1282	-0.1343	-0.0824
																							30.45	0.1938	0.1068	0.1343	0.145	0.087	0.0305	-0.0381	0.0504	-0.0488	-0.058	-0.1877	-0.2075	-0.1297	-0.177	-0.1648	-0.1648	-0.0824	-0.0885	-0.029	-0.1007
																							30.5	0.2121	0.1434	0.116	0.0854	0.087	0.0183	0.0244	0.0259	-0.0931	-0.1114	-0.2121	-0.2502	-0.116	-0.1724	-0.1465	-0.1221	-0.0885	-0.0244	-0.0397	-0.0641
																							30.55	0.2228	0.1251	0.1129	0.0824	0.0565	0.0626	0.1022	0.0504	-0.0763	-0.0565	-0.1862	-0.1633	-0.1328	-0.1633	-0.1297	-0.1389	-0.0839	-0.0656	-0.1724	-0.0259
																							30.6	0.1999	0.1129	0.1297	0.1297	-0.0168	0.0366	0.0076294	0.0198	-0.0488	-0.1175	-0.1373	-0.1282	-0.1434	-0.1663	-0.1022	-0.0885	-0.1205	-0.0656	-0.116	-0.0687
																							30.65	0.2243	0.1709	0.0809	0.1572	0.0519	0.0305	-0.0122	0.0030518	-0.0153	-0.1587	-0.145	-0.1358	-0.1709	-0.1434	-0.1495	-0.0824	-0.1923	-0.1221	-0.0854	-0.0473
																							30.7	0.2258	0.1678	0.0854	0.1343	0.1572	0.0565	-0.029	0	-0.0458	-0.0671	-0.1862	-0.1755	-0.1556	-0.1465	-0.0702	-0.0961	-0.1556	-0.1099	-0.0778	-0.0214
																							30.75	0.1465	0.1465	0.1297	0.1221	0.1053	0.0519	0.0030518	-0.0122	-0.0519	-0.029	-0.1587	-0.1572	-0.148	-0.1099	-0.1587	-0.1312	-0.0641	-0.0656	-0.0534	-0.0961
																							30.8	0.0946	0.1648	0.087	0.0519	0.0885	0.0778	0.061	0.0259	0.0107	-0.148	-0.1221	-0.1328	-0.1434	-0.1602	-0.1434	-0.0702	-0.0641	-0.0931	-0.0488	-0.0595
																							30.85	0.1251	0.1328	0.0824	0.0122	0.0992	0.0687	0.0473	0.0366	0.0259	-0.1236	-0.1541	-0.1633	-0.0732	-0.1648	-0.0763	-0.1297	-0.0626	-0.0717	-0.1053	-0.0839
																							30.9	0.1724	0.1724	0.1251	0.0946	0.0824	0.0488	-0.029	-0.0091553	0.0015259	-0.0549	-0.0992	-0.119	-0.1434	-0.1114	-0.1389	-0.1038	-0.0443	-0.1251	-0.0275	-0.0198
																							30.95	0.1587	0.1343	0.1526	0.1587	0.0534	0.0076294	-0.0045776	0.029	-0.0778	-0.0595	-0.0916	-0.1389	-0.0763	-0.1129	-0.148	-0.1221	-0.0397	-0.0931	-0.0824	-0.0641
																							31	0.2289	0.1205	0.1312	0.1587	0.1175	0.0412	0.0214	0	-0.0397	-0.0626	-0.1038	-0.1419	-0.09	-0.1404	-0.177	-0.1221	-0.087	0.0107	-0.0778	-0.0214
																							31.05	0.1984	0.0534	0.1007	0.0931	0.0732	0.0549	0.1114	0.0458	-0.0427	-0.0015259	-0.1526	-0.1419	-0.1114	-0.0717	-0.1923	-0.0671	-0.1373	-0.09	-0.0809	-0.0183
																							31.1	0.1434	0.1389	0.0732	0.1404	0.0626	0.0748	0.0229	0.1083	-0.0168	-0.0687	-0.1465	-0.1205	-0.1236	-0.1526	-0.1068	-0.1068	-0.0854	-0.0488	-0.1068	0.0137
																							31.15	0.1648	0.1389	0.087	0.1053	0.1022	0.0061035	0.0549	0.029	-0.0824	-0.0198	-0.1068	-0.0397	-0.09	-0.1068	-0.0259	-0.1358	-0.1114	-0.0030518	-0.0641	-0.0107
																							31.2	0.1633	0.1266	0.1358	0.1114	0.1389	0.0107	-0.0275	-0.0137	-0.0351	-0.061	-0.0824	-0.0748	-0.1358	-0.0916	-0.0671	-0.0916	-0.0259	-0.0641	-0.1236	-0.0763
																							31.25	0.1602	0.1282	0.1617	0.1816	0.0992	0.0504	0.0045776	0.0275	-0.0153	-0.0366	-0.1343	-0.1541	-0.061	-0.1434	-0.0763	-0.0443	-0.0931	-0.0732	-0.0397	-0.0488
																							31.3	0.2014	0.1953	0.0977	0.0748	0.0824	0.0504	0.0366	0.0473	0.0198	-0.0565	-0.1801	-0.1633	-0.1328	-0.1266	-0.0916	-0.0931	-0.0793	-0.0137	-0.0351	-0.0229
																							31.35	0.2289	0.0626	0.0916	0.0824	0.0504	0.0351	-0.0091553	0.0458	-0.0488	-0.1297	-0.1266	-0.1205	-0.0992	-0.0641	-0.0961	-0.0153	-0.0427	-0.032	-0.1175	-0.0244
																							31.4	0.2136	0.1129	0.1053	0.0671	0.1007	0.0229	-0.0076294	0.0045776	-0.0183	-0.0534	-0.1083	-0.1556	-0.0458	-0.1068	-0.1434	-0.0793	-0.0992	-0.0091553	-0.0351	-0.0732
																							31.45	0.1648	0.1129	0.1556	0.0671	0.0702	0.0137	0.0916	0.0595	0	-0.0305	-0.0656	-0.1114	-0.1266	-0.1343	-0.1389	-0.0519	0.0122	0.0137	-0.0076294	-0.0504
																							31.5	0.2563	0.1083	0.1221	0.0656	0.0656	0.0717	-0.0045776	0.0427	0.0030518	-0.0671	-0.0656	-0.058	-0.1312	-0.0748	-0.1038	-0.0992	-0.0824	-0.0305	-0.0153	-0.061
																							31.55	0.1175	0.1801	0.1038	0.177	0.061	0.0381	-0.0259	0.0671	-0.029	-0.0427	-0.1465	-0.1709	-0.0626	-0.0809	-0.0961	-0.0854	-0.0671	0.029	-0.1297	-0.0030518
																							31.6	0.1953	0.1328	0.1053	0.0992	0.1114	0.0427	-0.0107	-0.0045776	-0.0076294	-0.032	-0.119	-0.1617	-0.0412	-0.0214	-0.0153	-0.0549	-0.0412	-0.0656	-0.0885	-0.0122
																							31.65	0.2777	0.1465	0.0992	0.0427	0.0977	0.0473	0.0595	0.0626	0.0305	-0.0519	-0.1022	-0.1114	-0.0702	-0.1099	-0.0458	-0.116	0.0061035	-0.032	-0.0183	0.0183
																							31.7	0.1663	0.1953	0.0763	0.1007	0.1175	0.0534	0.0732	0.0824	0.0198	-0.0824	-0.09	-0.1114	-0.0809	-0.1099	-0.0519	-0.1083	-0.0153	-0.0168	0.0045776	-0.0076294
																							31.75	0.1724	0.1053	0.0748	0.1251	0.1419	-0.0153	0.0030518	-0.0015259	-0.0305	0.0061035	-0.1328	-0.0793	-0.0549	-0.09	-0.0473	-0.0412	-0.0687	-0.0381	-0.1114	0.0183
																							31.8	0.1984	0.0534	0.1587	0.1434	0.0336	0.0198	0.0427	0.0443	0.0015259	-0.0091553	-0.1099	-0.0793	-0.0504	-0.0854	-0.0702	-0.0702	-0.0809	-0.0030518	-0.0839	-0.0549
																							31.85	0.2151	0.1587	0.0809	0.0992	0.061	0.058	0.0778	0.032	-0.0259	0.0198	-0.0427	-0.0946	-0.0641	-0.058	-0.0427	-0.0656	-0.029	-0.0336	-0.0916	-0.1007
																							31.9	0.2106	0.0885	0.0946	0.1404	0.0519	0.0381	0.0488	0.0305	-0.0244	-0.0626	-0.1083	-0.087	-0.058	0.0183	-0.0595	-0.0671	-0.0381	-0.0778	-0.0671	-0.0336
																							31.95	0.1892	0.1373	0.0992	0.1038	0.058	0.058	-0.0015259	0.0778	-0.0183	-0.0748	-0.0854	-0.1297	-0.061	-0.0351	-0.0656	-0.0443	0	-0.0748	-0.0702	0.0045776
																							32	0.2441	0.1312	0.1205	0.1068	0.1221	0.0488	0.0214	0.116	-0.0045776	-0.0931	-0.0748	-0.0931	-0.1053	-0.1282	-0.0671	-0.0305	-0.0107	-0.0748	-0.0412	-0.0488
																							32.05	0.1846	0.0687	0.1511	0.1465	0.0931	-0.0244	0.0137	0.0549	-0.0198	-0.0366	-0.1083	-0.1343	-0.0473	-0.1144	-0.0504	-0.0824	-0.0229	-0.0183	-0.0793	-0.0076294
																							32.1	0.1846	0.1572	0.1297	0.116	0.0366	-0.0168	0.0076294	0.0534	0.0244	0.0076294	-0.0793	-0.0809	-0.0458	-0.0549	-0.0793	-0.1221	-0.0702	0.0153	-0.0748	0.0427
																							32.15	0.1862	0.0534	0.119	0.1465	0.0656	0	0.116	0.0168	0.0153	-0.0687	-0.0198	-0.0839	-0.0061035	-0.0671	-0.0824	-0.0595	-0.0595	-0.0534	0.0030518	-0.0030518
																							32.2	0.2014	0.1648	0.087	0.1373	0.1053	0.0381	0.0061035	-0.0107	0.0488	-0.0488	-0.0473	-0.1007	-0.0275	-0.0473	-0.0565	-0.0015259	0.0504	-0.0656	-0.0045776	-0.0107
																							32.25	0.2213	0.1358	0.1358	0.1053	0.0748	0.0702	0.0443	0.029	0.0381	-0.0504	-0.087	0.0198	-0.0275	-0.0763	0.0122	-0.0671	-0.0015259	-0.0015259	-0.0015259	0.0214
																							32.3	0.206	0.1511	0.1205	0.1465	0.0412	0.0702	-0.0229	0.0595	-0.0244	-0.0091553	-0.0305	-0.0275	-0.0824	-0.058	-0.1099	-0.0259	-0.0351	0.058	-0.0671	-0.0076294
																							32.35	0.1938	0.119	0.0641	0.0732	0.1434	0.0504	0.0259	0.0412	0.0137	-0.0107	-0.058	-0.0595	-0.0473	-0.0565	-0.0748	-0.0366	-0.0809	-0.0381	-0.0030518	0.0458
																							32.4	0.2197	0.1038	0.0854	0.1495	0.1114	0.0336	0.0488	0.116	0.0504	-0.0305	-0.0549	-0.1358	-0.0549	-0.0443	-0.1144	-0.0366	-0.0122	-0.0793	-0.0045776	0.0045776
																							32.45	0.1801	0.1129	0.0671	0.1129	0.0717	0.061	0.0671	0.0885	0.0168	0.0153	-0.0717	-0.1083	-0.0717	-0.0626	-0.0504	-0.032	-0.0412	-0.0214	0.0534	-0.1099
																							32.5	0.0839	0.1785	0.0641	0.1328	0.1114	-0.0137	0.0565	0.032	0.0244	-0.0183	-0.0244	-0.0351	-0.0488	-0.0229	-0.0045776	-0.0275	-0.0198	-0.1282	-0.0519	-0.0443
																							32.55	0.1617	0.1495	0.0977	0.0549	0.1083	0.0458	0.0717	0.0885	0.0045776	-0.029	-0.1282	-0.0626	-0.0153	-0.0717	-0.0687	-0.0214	-0.0458	-0.0443	-0.0763	-0.0107
																							32.6	0.1968	0.1434	0.0641	0.09	0.0381	0.0412	0.0473	0.0275	0.0565	-0.0229	-0.0916	-0.0351	-0.0244	-0.058	-0.0061035	-0.0351	0.0198	0.032	-0.058	0.0183
																							32.65	0.2106	0.1068	0.0565	0.1144	0.1144	0.0381	0.0015259	0.0626	-0.0198	-0.0214	-0.0153	-0.0015259	-0.0702	-0.0427	-0.0336	-0.0336	0.0030518	0.0259	-0.0412	0.0137
																							32.7	0.2457	0.1434	0.1419	0.0763	0.1556	0.0351	0.0061035	0.0687	0.0443	0.0763	0.0351	-0.0778	-0.0671	-0.0473	-0.0305	-0.1114	-0.0412	-0.0763	-0.0412	-0.0854
																							32.75	0.2396	0.1389	0.0656	0.0687	0.116	0.0305	0.0275	0.058	0.0595	0.0381	-0.0641	-0.0702	-0.0351	-0.0427	-0.0122	-0.0397	-0.0549	-0.032	-0.0076294	-0.058
																							32.8	0.1602	0.1938	0.0931	0.1205	0.0671	0.032	0.0198	0.0458	0.0229	-0.0641	-0.1022	-0.0366	-0.0854	-0.0137	-0.0366	-0.0305	0.0427	0.0091553	0.0122	0.0122
																							32.85	0.2396	0.1389	0.1022	0.1328	0.0931	0.0366	0.0473	0.0916	0.0015259	-0.1007	-0.0778	-0.0488	-0.029	-0.0122	0.0091553	0.0137	-0.0259	0.0030518	-0.0229	-0.029
																							32.9	0.2335	0.0839	0.1465	0.1282	0.0824	0.0595	0.0214	0.0061035	0.0153	-0.1358	-0.0153	-0.0732	-0.0061035	-0.0351	0	-0.0275	-0.0748	0	0.0458	-0.0412
																							32.95	0.209	0.1907	0.1053	0.116	0.0839	0.0931	0.0015259	0.09	0.0595	0.0183	0.0107	-0.0549	-0.0458	-0.0519	-0.0427	0.0259	-0.0748	-0.0091553	-0.0427	-0.029
																							33	0.2075	0.148	0.0809	0.209	0.0824	0.0458	-0.0015259	0.0565	0.0763	0.0198	-0.0183	-0.058	-0.0397	-0.0778	-0.0656	0.0153	-0.0305	0.0045776	-0.0244	-0.0015259
																							33.05	0.2029	0.1419	0.0793	0.0854	0.1328	0.0427	0.0687	0.0778	-0.0473	-0.0107	-0.0488	-0.0397	0.0091553	-0.0519	-0.0045776	-0.061	0.0397	0.032	0.0137	-0.0091553
																							33.1	0.2045	0.1404	0.0748	0.0656	0.1114	-0.0015259	0.0793	0.0519	0.058	-0.0488	-0.061	-0.0839	-0.0397	0.0045776	-0.0305	-0.0565	0.0214	-0.0275	-0.0045776	-0.0336
																							33.15	0.2029	0.058	0.09	0.1083	0.1083	0.0595	0.032	0.0061035	0.0916	-0.0030518	-0.0488	-0.0473	-0.087	0.0107	0.0275	-0.0839	-0.0702	0.0259	-0.0778	-0.0076294
																							33.2	0.2426	0.1999	0.1099	0.148	0.1312	0.0671	0.1083	0.0626	0.0153	0.0351	-0.0549	-0.0549	-0.0214	-0.0275	0.0305	-0.0488	0.0183	0.0504	-0.0565	0.0443
																							33.25	0.2014	0.2121	0.1358	0.0992	0.1022	0.0687	0.0473	0.0473	0.0748	-0.0244	-0.0061035	-0.0549	-0.0107	-0.0336	0.0336	-0.0229	0.0397	0.0122	0.0107	0.0443
																							33.3	0.2136	0.1633	0.0946	0.0809	0.1175	-0.0045776	-0.0091553	0.0763	0.0168	0.0168	-0.0122	-0.0427	-0.0122	-0.0168	-0.032	0.0275	-0.0519	-0.0015259	0.0153	0.0458
																							33.35	0.2228	0.1526	0.1617	0.0854	0.1083	0.0275	0.0504	0.0381	-0.0076294	-0.0839	-0.0809	0.0015259	-0.0045776	-0.0122	-0.0015259	-0.0534	-0.0107	0.0366	-0.0091553	0.032
																							33.4	0.1968	0.1678	0.1373	0.0763	0.1007	0.0397	0.0351	0.1022	0.0366	-0.0565	-0.0458	0.0030518	-0.0702	-0.0168	0.0183	-0.0305	0.0275	-0.0473	-0.0366	0.0015259
																							33.45	0.1419	0.1389	0.1282	0.1083	0.1022	0.0626	0.0153	0.0702	0.0549	0.0702	-0.0168	-0.0366	0.0259	-0.0504	-0.0763	-0.0168	0.0183	-0.0931	-0.0015259	-0.0030518
																							33.5	0.2502	0.1312	0.1068	0.1373	0.0565	0.0809	0.0198	0.0229	0.0809	-0.0076294	-0.0168	-0.0549	0.029	-0.0336	-0.061	0.0229	0.0091553	0.0458	0.0336	0.0229
																							33.55	0.1373	0.1358	0.1099	0.1251	0.1007	0.0275	0.0565	0.0671	0.087	0.0244	-0.0183	-0.0809	-0.0030518	-0.0015259	-0.0198	0.0473	-0.0656	0.0702	0.0122	0.0076294
																							33.6	0.1495	0.1923	0.1389	0.0824	0.0626	0.1083	0.0504	0.1114	0.032	0.0061035	-0.0153	0.029	-0.0519	0.0076294	0.0244	-0.0275	-0.0045776	0.0091553	-0.0045776	0.0397
																							33.65	0.2197	0.209	0.0732	0.0275	0.0687	0.1068	0.0366	0.0214	0.0763	0.0351	-0.0443	0.0153	-0.0809	0.0412	0.0153	0.0030518	0.0198	-0.0076294	-0.0473	0.0030518
																							33.7	0.1816	0.1938	0.1129	0.1038	0.1526	0.0839	0.0946	0.0443	0.0763	0.061	0.0214	-0.0381	-0.0351	0.0366	0.0076294	-0.0107	-0.032	-0.0168	-0.0305	0.0030518
																							33.75	0.1663	0.1236	0.1434	0.1205	0.0839	0.0488	0.0336	0.0732	0.0336	0.0336	-0.0045776	-0.0076294	0.0504	-0.0778	-0.0137	0.0045776	0.0244	-0.0030518	-0.0076294	-0.0168
																							33.8	0.1801	0.1236	0.1251	0.1251	0.0809	0.119	0.0351	0.0458	-0.0305	-0.0153	0.0595	-0.0473	0.0229	-0.0488	0.0061035	0.0244	0.0259	0.0183	0.0259	-0.0061035
																							33.85	0.2289	0.1282	0.1038	0.1266	0.116	0.0473	0.1221	0.0061035	0.0488	-0.0473	0.0198	-0.0275	0.029	-0.0732	0.0229	0.0229	-0.0045776	0.0244	-0.0091553	-0.0412
																							33.9	0.1251	0.1755	0.0946	0.1129	0.0916	0.0412	0.0473	0.0702	0.0656	-0.0809	-0.0656	-0.0153	-0.0626	-0.029	-0.032	-0.0030518	-0.0732	0.0137	-0.0091553	-0.0336
																							33.95	0.1572	0.1587	0.1083	0.09	0.09	0.058	0.0565	0.1129	0.0305	0.0168	-0.0763	-0.0732	-0.0305	0.0793	-0.0519	-0.0122	-0.0091553	-0.0122	0	0.0061035
																							34	0.2457	0.2106	0.0366	0.0748	0.0656	0.0336	0.0992	0.0168	0.0916	0.1114	0.0137	-0.0305	-0.0259	-0.0458	-0.0183	-0.0366	-0.032	-0.0015259	0.029	0.1236
																							34.05	0.1984	0.2182	0.0778	0.1175	0.1282	0.0336	0.0305	0.0916	0.0641	-0.0015259	-0.0229	-0.0091553	-0.0076294	-0.0778	0.0153	0.0641	-0.0076294	0.0214	0.0397	-0.0229
																							34.1	0.1938	0.1282	0.0931	0.1678	0.1022	0.0839	0.0061035	0.0565	0.0427	0.0443	-0.0366	-0.0153	-0.0351	-0.0045776	-0.0717	0.0671	0.0336	-0.0443	-0.0030518	-0.0534
																							34.15	0.174	0.1144	0.1083	0.1434	0.0824	0.0931	0.0458	0.1266	0.0183	-0.0244	0	-0.0061035	0.0045776	0.0641	-0.0854	-0.0397	0.058	0.0045776	0.0504	-0.0091553
																							34.2	0.0961	0.1663	0.1022	0.1404	0.0946	0.0443	0.0336	0.1358	0.0641	0.0183	0.029	-0.0381	0.0626	0.0015259	0.0107	-0.0305	0.0015259	0.0153	-0.0122	-0.0015259
																							34.25	0.1816	0.1511	0.1617	0.1556	0.119	0.0214	0.0671	0.0854	0.058	0.0137	0.029	0.0030518	0.0687	-0.029	0.0030518	0.0839	0.0412	-0.0015259	0.0168	0.0183
																							34.3	0.2151	0.1617	0.2075	0.1083	0.1007	0.1068	0.0504	0.0977	0.061	0.0030518	0.0015259	-0.0259	0.0504	-0.0748	0.0671	0.0397	0	0.0122	0.0717	0.0702
																							34.35	0.1389	0.1907	0.1068	0.1785	0.0565	0.0412	0.1083	0.0015259	0.0305	0.0549	-0.0061035	-0.0198	-0.0366	-0.0091553	0.0076294	-0.0259	0	0.0717	-0.0259	0.0275
																							34.4	0.1999	0.1602	0.0885	0.1984	0.09	-0.0015259	0.0763	0.0366	0.0458	0.0336	-0.0122	0.0153	0.0214	0.0214	0.0336	-0.0229	-0.0626	0.0244	0.0137	0.0183
																							34.45	0.2762	0.1633	0.0824	0.0916	0.0961	0.0671	0.1404	0.0091553	0.0748	0.0427	-0.0412	0.0595	0.0122	0.0305	0.0076294	-0.032	0.0214	0.0045776	0.0153	0.0366
																							34.5	0.1923	0.2121	0.0992	0.1038	0.1144	0.0351	0.0244	0.0763	0.0305	0.0534	-0.0153	0.0793	0.0473	0.0168	0.0244	0.0244	0.0351	-0.0107	-0.0015259	0.0091553
																							34.55	0.1984	0.2045	0.1099	0.0748	0.1541	-0.0061035	0.0137	0.0961	0.0473	-0.0488	0.0244	0.0122	0.0107	0.0030518	-0.0229	0.0748	-0.0091553	0.0626	-0.0366	0.0045776
																							34.6	0.1495	0.1556	0.0885	0.0946	0.0809	0.0702	0.0641	0.0778	0.0671	0.0107	-0.0458	-0.0275	0.0091553	0.0214	-0.0107	-0.0030518	0.0336	0.0244	-0.0153	0.029
																							34.65	0.2136	0.1419	0.1175	0.1297	0.0305	0.0473	0.0824	0.0702	0.0198	0.0595	-0.1144	0.0137	0.0275	-0.0351	-0.0198	0.0137	0.0076294	-0.0534	0.0168	0.1053
																							34.7	0.1526	0.0885	0.148	0.1465	0.0793	0.1129	0.0259	0.0732	0.087	0.061	-0.0305	0.0259	0.0183	-0.0153	-0.0534	0.0153	-0.0091553	0.0061035	-0.0030518	-0.0305
																							34.75	0.2594	0.1175	0.0977	0.0702	0.1129	0.0504	-0.032	0.0443	0.0931	-0.0549	0.0275	-0.0030518	0.0183	0.0381	0.0091553	0.0244	0.0229	0.029	-0.0137	0.0030518
																							34.8	0.2518	0.1846	0.1541	0.0809	0.1175	0.0366	0.0366	0.0732	0.0977	-0.0153	0.0732	-0.029	0.0107	0.032	0.0748	0.0427	0	-0.0091553	0.0504	0.0381
																							34.85	0.1312	0.1602	0.1373	0.1572	0.1465	0.0534	0.0977	0.1419	0.0061035	0.0198	-0.0137	-0.0519	-0.0275	-0.0015259	-0.0443	0.0473	0.0519	0.0198	0.0748	0.0381
																							34.9	0.1709	0.1083	0.1099	0.0992	0.1068	0.1556	0.1007	0.0534	0.0214	0.0091553	-0.0198	0.0336	-0.0519	-0.0183	-0.0595	0.0229	-0.0229	-0.0061035	-0.0381	0.032
																							34.95	0.2502	0.1678	0.061	0.119	0.1465	0.0626	0.0793	0.0778	0.061	0.0336	0.0137	0	0.0214	0.0565	0.0015259	-0.032	0.0061035	0.0488	0.0336	-0.0076294
																							35	0.1694	0.1343	0.1678	0.1282	0.1144	0.0229	0.0763	0.0809	0.0488	0.0397	0.0091553	-0.0183	0.029	0.0107	0.0687	-0.0443	0.0183	0.0015259	-0.0366	0.0229
																							35.05	0.1221	0.1801	0.1801	0.1221	0.1007	0.0030518	0.0687	0.0519	0.0671	0.0030518	0.0259	0.0122	-0.0107	0.0214	-0.0015259	0.0351	0.032	0.0351	0.0076294	-0.0214
																							35.1	0.1846	0.1389	0.119	0.1266	0.1434	0.0671	0.1312	0.0671	0.0717	-0.0305	0.0015259	0.0397	0.0427	0.0168	0.0198	0.0214	0.0702	-0.0183	0.0687	0.0336
																							35.15	0.2045	0.1602	0.1495	0.1022	0.1389	0.058	0.0824	0.1587	0.0565	0.0275	0.0748	-0.0107	0.0458	0.0168	0.0137	0.0351	0.0549	0.0381	0.0091553	0.0732
																							35.2	0.1862	0.1556	0.1572	0.0336	0.1266	0.0549	0.0397	0.0702	0.0565	-0.0153	0.0275	-0.0061035	-0.0351	0.0168	-0.0229	0.0504	-0.0076294	-0.0259	0.0305	-0.0214
																							35.25	0.116	0.1419	0.1282	0.0717	0.1144	0.0946	0.0275	0.0366	0.061	0.0336	-0.0061035	-0.0412	0.0305	-0.0259	-0.0015259	0.0412	-0.0687	-0.0091553	0.0656	0.0153
																							35.3	0.1633	0.1572	0.1205	0.1663	0.1266	0.0198	0.061	0.0732	0.0122	-0.0168	-0.0473	-0.0244	0.0107	-0.0198	0.0015259	0.0946	0.0030518	-0.0030518	0	-0.032
																							35.35	0.2716	0.1617	0.1328	0.1541	0.0793	0.0702	0.0641	0.1266	0.0473	0.0595	-0.0153	-0.0259	0.0305	0.0015259	0.0122	0.1053	0.0244	0.0748	0.0305	0.0137
																							35.4	0.1923	0.2243	0.0885	0.0977	0.1221	0.0626	0.0885	0.0916	0.0565	0.0244	0.0961	0.0854	-0.0137	0.0443	-0.0061035	0.0427	0.0626	-0.0366	0.0488	0.0030518
																							35.45	0.2121	0.1404	0.1038	0.0595	0.0946	0.032	0.1541	0.0641	0.0519	0.0473	-0.0229	-0.0275	0.0015259	0.0229	0.0214	-0.0183	0.0488	-0.0366	0.0458	-0.0183
																							35.5	0.1373	0.1221	0.1404	0.145	0.1053	0.0565	0.0595	0.0153	0.0595	0.0488	-0.0076294	-0.0275	0.0458	0.0412	-0.0015259	0	0.0137	0.058	-0.0214	0.0030518
																							35.55	0.1602	0.1511	0.1434	0.1816	0.1541	0.0091553	0.0427	0.0778	0.0366	-0.0045776	-0.0198	-0.0397	0.0275	0.0412	0.061	0.0214	0.0259	0.0412	0.0351	-0.0443
																							35.6	0.2716	0.1434	0.1511	0.1007	0.0931	0.0305	0.032	0.148	0.0366	-0.0137	0.0229	-0.0168	0	0.0229	-0.029	0.0595	0.0244	-0.0122	0.0259	0.0793
																							35.65	0.2472	0.1923	0.1328	0.0488	0.09	0.0839	0.0961	0.1099	0.0122	0.0656	0.0427	0.0381	0.0504	-0.0030518	-0.0565	0.0549	0.032	0.0473	0	0.0030518
																							35.7	0.2426	0.2167	0.1282	0.0992	0.1053	0.1465	0.1022	0.0244	0.0458	0.0641	-0.0045776	-0.0061035	0.0473	0.0595	0.0137	0.0275	-0.0076294	0.0183	0.032	0.0061035
																							35.75	0.2106	0.1831	0.1129	0.174	0.1205	0.1099	0.0381	0.1114	0.0626	0.1175	0.0305	-0.0168	0.0916	0.0366	-0.0198	0.0107	0.0336	0.0183	0.0229	0.0259
																							35.8	0.1663	0.1617	0.1556	0.1907	0.1328	0.0473	0.0671	0.0397	0.0305	-0.0137	-0.0183	0.0122	0.032	-0.0519	0.1038	0.0732	0.0641	0.0183	-0.0091553	-0.0183
																							35.85	0.2365	0.1144	0.1495	0.1358	0.1328	0.0366	0.0214	0.0717	0.0259	0	0.0061035	0.0916	-0.0275	0.0244	0.0702	0.032	-0.0061035	0.0045776	0.0061035	-0.0153
																							35.9	0.2365	0.1526	0.1343	0.0549	0.0839	0.0885	0.0045776	0.1541	0.1007	0.0458	0.0809	0.0229	0.0153	0.0381	0.0305	0.0458	0	0.0045776	-0.0244	0.0168
																							35.95	0.1907	0.2182	0.1297	0.1175	0.0641	0.0565	0.0015259	0.0931	0.0153	0.0168	0.0473	0.0305	-0.0153	0.0427	0.0626	0.0412	0.0412	0.0504	-0.0137	0.0687
																							36	0.2121	0.1068	0.0748	0.1709	0.1404	0.0687	0.0443	0.1144	0.0229	0.0137	0	0.0061035	0.0412	0.0153	0	0.0427	0.0549	0.0488	0.058	0.0153
																							36.05	0.2243	0.1114	0.0809	0.0854	0.1099	0.0427	0.0443	0.058	0.0412	0.0275	-0.0076294	-0.0045776	0.032	-0.0030518	0.0534	0.0091553	0.0763	0.0137	0.0045776	0.0397
																							36.1	0.1816	0.1892	0.1083	0.0702	0.0854	0.0443	0.0565	0.0839	0.0397	0.0076294	0.0717	-0.0030518	0.0534	0.0351	0	0.0015259	0.0107	-0.0045776	-0.0443	0.0381
																							36.15	0.2045	0.1205	0.1099	0.0702	0.148	0.0366	0.1144	0.0778	0.116	0.0656	0.0793	0.0641	0.0122	0.0168	0.0305	0.0656	-0.0275	0.0519	0.0427	0.0061035
																							36.2	0.1709	0.177	0.1678	0.1282	0.1266	0.0793	0.0351	0.0687	0.0641	0.1022	0.0091553	0.0381	-0.0091553	0.0397	0.0671	-0.0183	-0.0137	-0.0473	0.0488	-0.0366
																							36.25	0.2319	0.1099	0.1724	0.0137	0.1236	0.1312	0.0656	0.1144	0.0763	0.0488	0.0045776	0.0045776	0.0443	-0.0473	0.0488	0.0214	0.0793	0.0717	0.0122	0.029
																							36.3	0.2487	0.1541	0.145	0.1373	0.1343	0.087	0	0.1221	0.0122	0.058	0.0351	-0.032	0.0412	-0.032	0.061	0.0839	0.1144	-0.0030518	-0.0534	-0.0061035
																							36.35	0.2502	0.1205	0.1404	0.1236	0.0916	0.0809	0.0122	0.087	0.0519	0.0091553	0.1083	0.0443	0.0916	0.0473	0.0488	0.0381	-0.0183	0.0473	0.0244	0.0076294
																							36.4	0.1816	0.1938	0.1343	0.1266	0.0824	0.0549	0.0778	0.1312	0.1434	-0.0336	0.0458	0.0137	0.0961	0.058	0.0168	-0.0045776	-0.0885	0	0.0305	0.0122
																							36.45	0.2274	0.145	0.1358	0.1129	0.1328	0.0504	0.061	0.09	0.029	0.0076294	-0.0397	-0.0366	0.0183	0.0305	0.1144	0.0534	0.0076294	0.0504	0.0183	0.1114
																							36.5	0.235	0.1343	0.148	0.1175	0.1923	0.1068	0.0229	0.0992	0.0107	0.058	0.0427	0.0275	-0.058	-0.0030518	0.0259	0.0412	0.0137	0.1129	0.0168	0.0015259
																							36.55	0.2029	0.1587	0.0748	0.1724	0.1312	0.0992	0.0732	0.087	0.0244	0.0244	0.0183	0.0153	0.0015259	0.0549	-0.0045776	0	0.0748	0.0397	-0.0091553	-0.0214
																							36.6	0.1831	0.1816	0.1297	0.0763	0.1511	0.0763	0.0992	0.0732	0.0732	0.0458	-0.0183	-0.0030518	0.0030518	0.0045776	0.0015259	0.0443	0.0336	-0.0595	0.0061035	0.0702
																							36.65	0.1785	0.09	0.1648	0.0443	0.1053	-0.0351	0.1068	0.1587	0.0793	0.0473	-0.0091553	0.0366	0.0122	-0.0122	0.0107	0.0809	0.0183	0.0259	0.0351	0.09
																							36.7	0.1892	0.2045	0.1282	0.0763	0.087	0.058	0.0504	0.1175	0.0366	0.0259	0.1007	0.0427	0.0702	0.0397	0.0351	0.0488	0.0565	0.0534	0.0443	0.0366
																							36.75	0.206	0.1495	0.1404	0.1526	0.0778	0.0809	0.0885	0.0992	0.0885	-0.0275	-0.0458	0.0473	-0.0015259	-0.0030518	0.061	0.0168	0.0443	0.1129	0.0305	-0.0366
																							36.8	0.2457	0.2182	0.1175	0.0916	0.1511	0.029	0.0168	0.0549	0.0641	-0.0229	0.0076294	0.0076294	0.0381	0.0259	0.0992	0.0412	0.0137	0.0015259	0.0381	0.0122
																							36.85	0.2472	0.1907	0.1022	0.1266	0.0854	0.0595	0.0412	0.0885	0.0305	0.0443	0.0336	-0.029	0.0793	-0.0030518	0.0351	0.0504	0.0519	0.029	-0.0565	0.0381
																							36.9	0.1877	0.1892	0.1572	0.1022	0.0763	0.0549	0.0519	0.0565	0.0397	0.0565	-0.0107	-0.0122	-0.0015259	0.0763	0.0473	-0.0168	0.0275	0.0748	0.0259	0.0259
																							36.95	0.1678	0.1465	0.1038	0.0992	0.0427	0.0961	0.0366	0.0687	0.0732	0.032	0.0015259	0.0366	0.0809	0.0229	0.0397	0.029	-0.0091553	0.0015259	0.0305	0.0015259
																							37	0.267	0.1709	0.0824	0.2075	0.0824	0.0458	0.061	0.1038	0.0656	0.0443	0.0336	0.032	0.1038	0.0351	0.0824	0.0488	0.0091553	-0.0183	0.032	0.0366
																							37.05	0.2182	0.1709	0.1602	0.1785	0.1907	0.0687	0.1358	0.1053	0.0732	0.0443	0.0351	0.0107	0.0351	0.0519	0.0214	0.0015259	0.0763	0.0015259	0.0229	0.1282
																							37.1	0.1663	0.209	0.0748	0.0946	0.119	0.0992	0.0885	0.0992	0.0214	-0.0107	0.0198	0.0137	0.0732	0.0641	-0.0045776	-0.0259	0.0717	0.0656	0.0229	0.0214
																							37.15	0.2274	0.209	0.1617	0.0961	0.0946	0.0412	0.0214	0.119	0.0687	0.0229	0.0045776	0.0565	0.0717	0.0671	-0.0137	0.0717	0.0366	0.0549	0.0198	0.0259
																							37.2	0.2151	0.2502	0.1114	0.0702	0.1938	0.0595	0.0076294	0.0763	0.0214	0.0183	-0.0030518	0.0045776	0.0656	0.0137	0	0.0412	-0.0030518	0.0854	0.0397	0.0214
																							37.25	0.1984	0.1755	0.1984	0.029	0.0549	0.0443	0.0885	0.116	0.0091553	0.0641	0.0336	-0.0214	0.0045776	0.0229	0.0137	0.1083	0.0641	0.0122	0.0030518	0.0076294
																							37.3	0.1251	0.1587	0.1251	0.1465	0.0641	0.087	0.0931	0.0565	0.0763	0.087	-0.0549	0.0336	0.032	-0.0122	0.0748	0.0565	0.0763	0.0519	0.0534	0.0504
																							37.35	0.1801	0.1999	0.1175	0.1282	0.1022	0.0717	0.1266	0.0839	0.0778	0.0641	0.0519	-0.0122	0.0122	0.0076294	0.0626	0.0565	0.0091553	0.0549	0.0381	0.116
																							37.4	0.2594	0.1984	0.0992	0.1511	0.0839	0.0809	0.0565	0.1114	0.0305	0.0717	0.1068	-0.0015259	0.0961	0.0702	0.0702	0.0778	0.0091553	0.0168	0.0244	0.0366
																							37.45	0.1999	0.177	0.0977	0.2075	0.0641	0.087	0.087	0.1343	0.0244	-0.0443	-0.0366	0.0458	0.0198	0.0717	0	0.0839	0.0824	0.0275	0.0702	0.0687
																							37.5	0.1678	0.1434	0.1465	0.0977	0.1953	0.1007	0.0183	0.1236	0.0427	0.0061035	-0.0168	0.0549	0.0381	0.0030518	0.0443	0.0549	0.0259	-0.0015259	0.09	0.0824
																							37.55	0.1877	0.2106	0.1617	0.1038	0.148	0.1236	0.0244	0.0732	0.0595	0.0137	0.0305	0.0030518	0.0671	0.0458	-0.0076294	0.0748	0.0198	0.0534	0.0397	0.0381
																							37.6	0.1816	0.1755	0.0717	0.0946	0.0793	0.0626	0.0565	0.061	0.0778	-0.0336	0.0473	0.0778	0.0366	-0.0076294	0.029	0.0732	0.0717	0.0595	-0.0504	0.0366
																							37.65	0.1999	0.1648	0.0885	0.0656	0.145	0.1022	0.0549	0.0931	0.0748	0.0091553	0.058	0.0885	0.0351	-0.0153	0.0519	0.1251	0.0091553	0.0565	0.0137	0.0137
																							37.7	0.2274	0.2121	0.1572	0.119	0.0641	0.0381	0.0687	0.1297	0.061	0.0214	0.0839	0.0763	0.0183	-0.0107	0.0122	0.0732	0.0122	-0.0076294	0.0549	0.0534
																							37.75	0.1724	0.1617	0.1816	0.087	0.1602	0.0336	0.0793	0.1282	0.0595	-0.0153	0.0153	0.0656	-0.0076294	0.0091553	0.0153	-0.0107	-0.0107	0.0687	0.1282	0.0015259
																							37.8	0.1205	0.1251	0.1633	0.1358	0.1144	0.0458	0.1099	0.1282	0.0244	0.0458	0.0397	0.0107	0.0519	0.0549	-0.0107	-0.0229	0.0412	-0.0443	0.0671	0.087
																							37.85	0.235	0.1755	0.0656	0.1343	0.1251	-0.0076294	0.1038	0.119	0.0702	-0.0381	0.0549	-0.029	0.0122	0.0091553	0.058	0.032	0.0091553	0.0214	-0.0168	0.0854
																							37.9	0.1724	0.206	0.1236	0.1404	0.1099	0.0961	0.0443	0.0519	0.0076294	-0.0305	0.0153	0.0305	0.0946	-0.0366	0.0717	0.0397	0.0198	0.0809	0.0137	0.0366
																							37.95	0.209	0.1648	0.1556	0.1328	0.1572	0.1404	0.0565	0.0763	0.0305	0.0717	-0.0275	0.0030518	-0.0183	0.0412	0.0549	0.0168	0.0122	0.0763	0.0793	-0.0122
																							38	0.2853	0.1923	0.0839	0.174	0.1511	0.061	0.0687	0.1251	0.0214	0.0259	0.0916	0.0122	0.029	0.0732	0.058	0.0214	0.0793	0.0336	0.032	0.058
																							38.05	0.1877	0.1923	0.1434	0.1694	0.0671	0.0977	0.1099	0.0656	0.0854	0.0381	0.0565	0.0091553	0.0473	0.0977	0.0351	0.0137	0.0549	0.0534	0.0504	0.0549
																							38.1	0.1511	0.1846	0.145	0.0977	0.1343	0.0076294	0.0397	0.0412	0.0015259	0.0504	-0.032	0.0519	-0.0351	0.0778	0.0671	0.0045776	0.0671	0.0916	0.0671	0.0351
																							38.15	0.2228	0.1633	0.1541	0.1068	0.0626	0.0168	0.1129	0.1266	-0.0030518	-0.0076294	0	0.0702	0.0336	-0.0030518	0.0992	0.0122	0.061	0.0336	0.0702	0.061
																							38.2	0.1572	0.1175	0.1602	0.1434	0.0763	0.1297	0.0626	0.0793	0.1251	0.0107	0.0168	0.0458	0.0824	0.0198	0.0656	0.0229	0.029	0.0168	0.0565	0.0824
																							38.25	0.1953	0.145	0.1373	0.1373	0.1266	0.0763	0.1022	0.0732	0.0732	0.1083	0.0214	-0.0045776	0.0366	0.1297	-0.0229	0.0091553	0.0381	0.0732	-0.0107	0.0305
																							38.3	0.174	0.1541	0.1572	0.1511	0.1404	0.0198	0.0504	0.0916	0.0763	0.0732	0.0015259	-0.032	0.0443	0.0336	-0.0549	0.0137	0.0946	0.0549	0.0595	0.0656
																							38.35	0.1663	0.2228	0.1312	0.145	0.1251	0.0763	0.0793	0.0916	0.0381	0.0076294	0.0381	0.0504	0.0671	0.0488	0.0885	0.0473	0.0946	0.0397	0.0778	-0.0030518
																							38.4	0.1572	0.1633	0.1526	0.1389	0.0977	0.1236	0.0977	0.1068	0.0854	0.0427	0.061	0.0549	0.0076294	0.0412	0.0229	0.0336	0.0366	0.0458	0.0259	0.0168
																							38.45	0.1831	0.1358	0.1877	0.1099	0.0977	0.0565	0.0671	0.1389	0.0214	0.0107	0.0412	0.0183	0.0671	0.0488	0.0061035	0.0473	0.0045776	0.0168	0.058	0.0458
																							38.5	0.206	0.1541	0.1389	0.148	0.1282	0.0427	0.0717	0.0839	0.0641	0.0336	0.0061035	-0.0336	0.032	0.0183	0.0305	0.0717	0.1083	0.0259	0.0839	0.1144
																							38.55	0.1968	0.2518	0.1556	0.1007	0.1221	0.0717	0.0702	0.0656	0.0687	0.0244	0.0122	-0.0091553	0.0214	0.0443	-0.0076294	0.1053	0.0793	0.0412	0.0091553	0.0778
																							38.6	0.1678	0.1877	0.145	0.1358	0.1495	0.087	0.1038	0.0977	0.0824	0.0366	0.0626	0.0748	0.0717	0.0488	0.1007	0.0992	0.0336	0.0427	0.0473	0.0076294
																							38.65	0.1907	0.0885	0.087	0.1343	0.1419	0.1053	0.0839	0.0778	0.1373	0.0687	0.0977	-0.0015259	0.0992	0.0534	0.0214	0.0366	0.0458	0.0397	-0.0076294	0.0397
																							38.7	0.1801	0.1236	0.1251	0.1862	0.0717	0.0885	0.0626	0.0793	0.0504	-0.0153	-0.0045776	0.0198	0.0977	0.0626	-0.0549	0.0687	0.0183	0.0793	0.0305	-0.0107
																							38.75	0.2304	0.1892	0.1587	0.1389	0.2029	0.0565	0.116	0.1373	0.0595	0.0946	-0.0076294	0.0519	0.0687	0.0839	0.0534	0.0626	0.0381	0.0977	0.0702	0.0443
																							38.8	0.2533	0.1877	0.0946	0.1434	0.1678	0.0717	0.1465	0.1541	0.0473	0.1053	-0.0198	0.0259	0.0244	0.0488	0.0214	0.0717	0.1022	0.0275	-0.0183	0.029
																							38.85	0.1984	0.1389	0.1892	0.1465	0.116	0.0916	0.1465	0.0793	0.0443	0.0549	0.0366	-0.0107	0.0336	-0.0885	0.0534	0.029	0.0275	0.0366	0.0549	0.0137
																							38.9	0.1343	0.1846	0.1862	0.1419	0.1068	0.0305	0.0061035	0.1205	0.0504	-0.0045776	0.0214	0.0549	0.0916	-0.0107	0.0565	-0.0076294	0.0549	0.0519	0.1175	0.0931
																							38.95	0.2029	0.1312	0.1328	0.0717	0.0946	0.0183	0.0854	0.1404	0.0977	0.0015259	0.0244	0.0091553	0.0549	0.061	0.1114	0.0198	0.0259	0.0961	0.0397	0.1541
																							39	0.2411	0.2045	0.1373	0.1678	0.1068	0.0458	0.1144	0.0961	0.0717	0.0443	0.0045776	0.0183	0.0504	0.0259	0.1389	0.0244	0.0809	0.0626	-0.0443	0.0854
																							39.05	0.2243	0.2014	0.1099	0.1724	0.145	0.0565	0.0458	0.1144	0.0473	0.0504	0.0366	0.0183	0.0244	-0.0595	-0.0198	0.0153	0.1297	0.1282	0.029	0.0702
																							39.1	0.1801	0.2213	0.1038	0.0748	0.1312	0.1541	0.1114	0.0839	0.058	0.0351	0.032	0.0351	0.1099	-0.0076294	0.1068	0.0854	0.0671	0.1114	0.1038	-0.0427
																							39.15	0.2182	0.148	0.0931	0.1358	0.1572	0.0763	0.0366	0.0748	0.1007	0.0229	-0.0214	-0.0275	0.029	0.0687	0.032	0.0427	0.0504	0.0641	0.1038	0.0397
																							39.2	0.2304	0.1022	0.1846	0.2029	0.1343	0.09	0.0916	0.1022	0.1389	0.0946	0.0229	0.0717	0.032	0.0809	0.0198	0.0656	-0.0122	0.0519	0.061	0.0488
																							39.25	0.1877	0.2014	0.0565	0.1694	0.1129	0.0626	0.1038	0.1587	0.0702	0.0443	0.058	0.1175	0.061	-0.0015259	0.0534	0.0305	0.0259	0.0961	0.032	0.0565
																							39.3	0.2014	0.1328	0.1511	0.1465	0.1099	0.1068	0.1083	0.1068	0.0275	0.0198	0.0854	0.0641	-0.0427	0.0137	0.0534	0.0091553	0.061	0.1007	0	0.1175
																							39.35	0.235	0.1587	0.2197	0.1129	0.1892	0.0549	0.0748	0.1282	0.0595	-0.0381	0.0641	0.0168	-0.0412	0.029	0.0458	0.032	0.0198	0.0198	0.0275	0.0214
																							39.4	0.2563	0.1923	0.2136	0.1099	0.0916	0	0.0427	0.1053	0.09	0.0015259	0.0275	0.0809	0.1007	0.0427	0.0183	0.0305	0.0275	-0.0153	0.0458	0.0214
																							39.45	0.1617	0.2213	0.1465	0.0961	0.1343	0.0488	0.116	0.1282	0.0244	0.0443	0.0214	0.032	-0.0305	0.0824	0.119	0.0519	0.0214	0.1297	0.0595	0.0534
																							39.5	0.1831	0.2319	0.1205	0.1129	0.1617	0.0626	0.029	0.0839	0.0275	0.0519	0.1022	-0.0030518	0.0702	-0.0091553	0.1205	0.0443	0.0977	0.0961	0.0992	0.0259
																							39.55	0.2274	0.1495	0.148	0.148	0.148	0.0824	0.0732	0.0809	0.0412	0.0076294	0.0214	0.0427	0.0885	0.09	0.0473	-0.0381	0.0702	0.0015259	0.029	0.0488
																							39.6	0.2029	0.1526	0.1343	0.1389	0.1022	0.1358	0.0732	0.0488	0.0641	0.0275	0.0229	0.0061035	0.0183	0.0763	0.0793	0.0412	0.061	0.0427	0.0061035	0.0595
																							39.65	0.1617	0.2136	0.0885	0.1465	0.1373	0.0885	0.1373	0.09	0.1358	0.0259	0.0427	0.0397	0.0305	0.0732	0	0.1007	-0.0091553	0.0137	0.0427	0.0565
																							39.7	0.1892	0.1678	0.1221	0.1404	0.1526	0.0381	0.1434	0.1297	0.0427	0.0824	0.0702	0.1053	0.0427	0.0427	0.0504	-0.0076294	0.0214	0.0549	0.0732	0.0565
																							39.75	0.1846	0.1389	0.1343	0.0763	0.1175	0.0137	0.1266	0.1221	0.0519	0.0626	0.0488	0.0351	0.032	0.0549	0.0702	0.0412	0.0931	0.061	0.1251	0.0305
																							39.8	0.2426	0.1389	0.0931	0.1389	0.0732	0.1434	0.0916	0.0488	0.0748	-0.032	0.0076294	0.0183	0.0778	0.087	0.0244	0.1099	0.0107	0.0549	0.0351	0.0015259
																							39.85	0.2731	0.1785	0.1282	0.1831	0.1404	0.1144	0.0458	0.0549	0.032	0.032	0.0641	-0.0122	0.0397	0.0488	0.032	0.1099	-0.0275	0.0549	-0.061	0.0015259
																							39.9	0.1831	0.1572	0.1053	0.1343	0.2411	0.0168	0.0397	0.1038	0.0595	0.0336	0.0504	0.0793	-0.0427	0.0748	0.087	0.0778	0.0824	0.0366	0.0641	0.0244
																							39.95	0.206	0.1923	0.1434	0.1205	0.1617	0.029	0.0488	0.1358	0.0931	0.0412	0.029	0.0168	0.0748	0.0793	0.087	0.0259	0.0381	0.0412	0.0671	0.0214
																							40	0.2548	0.2228	0.1465	0.0931	0.1816	0.0748	0.1144	0.1328	0.0702	0.058	0.0107	-0.0137	0.0488	-0.0076294	-0.0030518	0.0488	0.0153	0.0717	0.1099	0.0687
																							40.05	0.2411	0.1572	0.1389	0.1099	0.0916	0.1724	0.1389	0.0992	0.0443	0.0107	-0.0091553	0.0473	0.0076294	0.0229	0.058	0.087	0.0687	0.1053	0.0977	0.087
																							40.1	0.1938	0.1266	0.1007	0.1343	0.1068	0.0748	0.119	0.0305	0.0793	-0.0259	0.0076294	0.0244	0.1099	-0.0107	0.061	0.0977	0.0824	0.0687	0.0214	0.061
																							40.15	0.174	0.1984	0.0778	0.1572	0.1709	0.0183	0.0732	0.0946	0.1465	0.0183	0.0534	-0.0397	0.0107	0.0473	0.0519	0.145	0.032	0.0885	0.0687	0
																							40.2	0.1587	0.2167	0.1709	0.1328	0.148	0.0702	0.0275	0.058	0.0885	0.0641	0.0885	0.0443	0.0473	0.0778	0.0565	0.09	0.0443	0.0351	0.0931	-0.0259
																							40.25	0.1785	0.2457	0.1251	0.1633	0.1236	0.1175	0.0214	0.0885	0.061	0.0916	0.0702	0.0732	0.0214	0.0015259	0.0168	0.0992	0.0504	0.0397	0.0198	0.0351
																							40.3	0.1923	0.1404	0.1373	0.1602	0.119	0.0671	0.1282	0.0854	0.0717	0.0153	0.0702	0.0565	0.0397	0.0763	0.0626	0.0091553	0.0534	0.0946	0.0366	0.1343
																							40.35	0.1663	0.1541	0.1129	0.1541	0.148	0.0885	0.1495	0.116	0.0687	0.1175	0.0397	0.0885	0.0687	0.1175	0.0412	-0.0076294	0.0687	0.1099	0.0488	0.0671
																							40.4	0.1999	0.2411	0.1556	0.1495	0.1678	0.0977	0.0961	0.1877	0.1266	0.0473	0.1053	0.0305	0.0137	0.0214	0.0626	0.0259	-0.0122	0.1068	0.0458	0.0305
																							40.45	0.1938	0.2335	0.1358	0.1358	0.1724	0.1099	0.1434	0.1175	0.116	-0.0259	0.0565	-0.029	0.0839	0.0259	0.1007	0.0748	0.0183	0.0153	0.0336	-0.0336
																							40.5	0.235	0.1602	0.1312	0.1541	0.0961	0.0519	0.0839	0.0626	0.1175	0.0534	0.0153	0.0030518	0.0412	0.0107	0.0824	0.0748	0.0427	-0.0030518	0.0519	0.0793
																							40.55	0.2197	0.1205	0.2075	0.1358	0.1236	0.0351	0.1724	0.119	0.09	0.0778	0.0030518	0.0381	0.0275	0.0519	0.1099	0.09	0.0626	0.0809	0.032	0.0839
																							40.6	0.1694	0.1129	0.1724	0.0992	0.1572	0.087	0.1022	0.0671	0.0748	0.0946	0.0244	-0.032	0.0458	-0.0107	0.0595	0.0519	0.0366	0.1022	0.0214	0.0427
																							40.65	0.1541	0.1999	0.1144	0.1114	0.1495	0.1038	0.0961	0.116	0.0061035	0.0488	0.0381	0.0366	0.0229	0.0473	0.0397	0.061	0.0763	0.1068	0.0824	0.0214
																							40.7	0.2258	0.1556	0.1007	0.1587	0.1495	0.0916	0.1282	0.119	0.0122	-0.061	0.0626	0.0443	0.0702	0.0351	0.0732	0.058	0.0671	0.0488	0.0809	0.0946
																							40.75	0.1953	0.2335	0.0671	0.148	0.148	0.0748	0.1144	0.0778	0.0412	0.0351	0.0137	-0.0153	0.09	-0.0168	0.029	0.0748	0.0626	0.032	0.0946	0.0549
																							40.8	0.2213	0.1862	0.1602	0.148	0.1831	0.0885	0.0977	0.0839	0.061	0.0122	0.0977	0.0259	0.0412	0.0229	0.0702	0.0153	0.0687	0.1236	-0.0076294	0.0702
																							40.85	0.1755	0.145	0.1938	0.1083	0.1541	0.1389	0.116	0.1526	0.0504	0.0153	0.0641	0.0091553	0.061	0.0336	0.0198	0.0839	0.0412	0.0504	0.0595	0.0809
																							40.9	0.1724	0.1602	0.1999	0.119	0.1526	0.0946	0.0336	0.1144	0.1053	0.1266	0.0671	0.0763	0.0427	0.0809	-0.0076294	0.0473	0.0641	0.0626	0.0687	0.0045776
																							40.95	0.2213	0.1465	0.1923	0.1373	0.1282	0.09	0.0839	0.1831	0.0412	0.0275	0.032	0.0504	0.0519	-0.029	0.0763	0.0229	0.0778	0.0275	-0.0412	0.0656
																							41	0.206	0.1343	0.1617	0.148	0.1526	0.0793	0.0809	0.0824	0.1419	0.09	0.0305	0.0107	0.0656	0.0687	0.0656	0.1144	0.0732	0.0916	0.0168	0.0595
																							41.05	0.1816	0.1389	0.1801	0.1755	0.1236	0.0992	0.0793	0.09	0.119	0.0198	0.0458	0.0412	0.0748	0.0488	0.0519	0.0107	0.0412	0.0687	0.1083	0.0763
																							41.1	0.1709	0.2075	0.1068	0.1648	0.1511	0.0854	0.0656	0.1465	0.0885	0.0595	0.0504	0.1083	0.0565	0.0153	0.0015259	0.0366	0.0488	0.0488	0.0595	0.0397
																							41.15	0.2396	0.2457	0.0763	0.1617	0.1907	0.1068	0.0702	0.0778	0.1175	0.0793	0.0198	0.0427	0.1007	0.0473	0.0824	0.0809	0.1404	0.032	0.0702	0.0045776
																							41.2	0.1862	0.1617	0.1038	0.1129	0.1053	0.032	0.1221	0.09	0.1053	0.058	0.0030518	0.0366	0.0946	0.0107	0.0671	0.0809	0.0977	0.0641	0.0275	0.0091553
																							41.25	0.2121	0.1968	0.1083	0.1602	0.1205	0.0534	0.1205	0.0931	0.0488	0.0397	0.0275	0.0061035	0.0443	0.0366	0.0626	0.1358	0.0351	0.0473	0.0030518	0
																							41.3	0.2716	0.1801	0.2167	0.1297	0.1572	0.116	0.0824	0.0641	0.0443	0.0107	0.0259	0.0549	0.1022	0.0107	0.0687	0.1236	0.0671	0.058	0.0534	0.0839
																							41.35	0.2121	0.174	0.1617	0.1389	0.1938	0.0977	0.1511	0.1053	0.0214	0.0214	0.0168	0.032	0.0229	0.0732	0.0916	0.0061035	0.0549	0.0045776	0.0244	0.1251
																							41.4	0.1831	0.1587	0.1709	0.1389	0.1266	0.1205	0.1053	0.1297	0.061	0.119	0.0381	-0.0458	0.061	0.0336	0.0366	0.0687	0.0946	0.0061035	0.0259	0.0198
																							41.45	0.148	0.1938	0.1572	0.1251	0.1328	0.0473	0.0626	0.1678	0.0748	0.0259	0.1114	-0.0061035	0.0748	-0.0030518	0.0412	0.1007	0.0458	0.0244	0.1114	0.0412
																							41.5	0.1465	0.2197	0.1648	0.1648	0.1892	0.0381	0.0504	0.1633	0.0946	0.0366	0.0595	0.0229	0.0458	0.029	0.0351	0.0473	0.1053	0.0885	0.0977	0.0732
																							41.55	0.1678	0.1968	0.1373	0.1846	0.1297	0.087	0.1587	0.1556	0.0534	0.1038	0.0122	0.0504	0.0427	0.0534	0.09	0.0824	0.0259	0.0534	0.0839	0.0458
																							41.6	0.2304	0.2045	0.1068	0.1266	0.0961	0.0702	0.0854	0.0992	0.0198	0.058	0.0473	0.0931	0.0198	0.0854	0.0626	0.0687	0.061	0.0549	0.061	0.0504
																							41.65	0.1999	0.1633	0.0626	0.1862	0.09	0.0732	0.0626	0.0885	0.1312	0.0931	0.0381	-0.0045776	0.0244	0.0214	0.0931	0.09	0.0366	0.1175	0.0045776	0.0198
																							41.7	0.2792	0.1816	0.1083	0.1953	0.1816	0.0839	0.0763	0.0916	0.0626	0.032	0.0412	0.0656	0.0778	0.0153	-0.0137	0.061	0.0305	0.0381	0.0366	0.0656
																							41.75	0.2701	0.2457	0.2014	0.1816	0.1556	0.1038	0.0732	0.1663	0.0839	0.0702	0.0778	0.032	0.1175	0.0961	0.0137	0.0259	0.1129	0.0565	0.0275	0.0045776
																							41.8	0.2594	0.1892	0.0916	0.1633	0.1709	0.09	0.0854	0.0793	0.1083	0.0732	0.0931	-0.0122	0.0488	0.0458	0.0351	0.0671	0.1282	0.1389	0	-0.0076294
																							41.85	0.2319	0.1785	0.1373	0.1099	0.1526	0.1038	0.116	0.1205	0.1297	0.0183	0.0504	-0.0412	0.0412	0.0854	0.1053	0.0687	0.0504	0.0946	0.0381	0.0183
																							41.9	0.2502	0.177	0.1358	0.1663	0.1526	0.0732	0.145	0.1343	0.0656	0.0214	0.0854	0.0397	0.1053	0.032	0.0488	0.0275	0.0122	0.0214	0.0519	0.0885
																							41.95	0.1038	0.2228	0.1434	0.1633	0.1068	0.0549	0.0946	0.1205	0.1343	0.0519	0.0549	0.0229	0.0305	0.0366	0.0824	0.0336	0.0671	0.0885	0.0793	0.0214
																							42	0.1495	0.1328	0.1236	0.1877	0.1678	0.0656	0.0763	0.0793	0.0351	0.0626	-0.029	0.029	0.0488	0.0153	0.0504	-0.0443	0.0305	0.0626	0.0992	0.0045776
																							42.05	0.1968	0.1877	0.1572	0.1144	0.1694	0.0702	0.1328	0.1511	0.0778	0.087	0.0137	0.0305	0.029	0.0153	0.0916	0.0473	0.0153	0.0595	0.0732	0.058
																							42.1	0.2426	0.2075	0.1434	0.1434	0.1251	0.09	0.0778	0.1221	0.0961	0.0275	-0.0275	0.0275	0.0778	0.0626	0.0351	0.1175	0.061	0.1068	0.0702	0.0854
																							42.15	0.2655	0.1663	0.1526	0.1068	0.1999	0.0717	0.0885	0.1358	0.1053	-0.0183	0.1083	0.0671	0.0641	0.0519	0.0885	0.0229	0.0534	0.0732	0.0168	0.0137
																							42.2	0.2945	0.1694	0.2045	0.1251	0.1511	0.119	0.1053	0.2106	0.0931	0.0183	0.0717	0.0992	0.0336	0.0351	-0.0061035	0.0397	0.0763	0.0259	0	0.1312
																							42.25	0.1892	0.1389	0.1709	0.177	0.1129	0.0458	0.087	0.1068	0.0214	0.0259	0.0030518	0.0381	0.1129	0.1068	-0.0045776	0.116	0.116	0.0931	0.0229	0.0778
																							42.3	0.2106	0.1724	0.0778	0.1785	0.116	0.0839	0.0885	0.1465	-0.0015259	0.0549	0.0412	0.029	0.0565	0.0183	0.0839	0.0793	0.0748	0.1038	0.0427	0.0488
																							42.35	0.2106	0.1923	0.1419	0.1953	0.1572	0.1129	0.09	0.2167	0.0656	0.0061035	0.1556	0.0244	0.0366	0.0061035	0.1038	0.0748	0.0443	-0.0168	0.0229	0.0854
																							42.4	0.1343	0.1129	0.0854	0.1144	0.1053	0.0778	0.0839	0.1709	0.0961	0.0259	0.0809	0.0427	0.0961	-0.0030518	0.0366	0.0275	0.0381	0.1266	0.0381	0.058
																							42.45	0.1907	0.1755	0.0748	0.0961	0.1694	0.0549	0.1022	0.0671	0.0687	0.0397	0.0259	0.0030518	0.0229	0.0839	0.029	-0.0045776	0.0458	0.116	0.0275	0.0076294
																							42.5	0.1877	0.1724	0.2014	0.09	0.2335	0.0793	0.0671	0.1526	0.0687	0.0351	0.0336	0.0091553	0.0305	0.1328	0.058	0.0824	0.0504	0.0381	0.0412	0.029
																							42.55	0.206	0.145	0.1587	0.119	0.1892	0.09	0.119	0.1495	0.0671	-0.0030518	0.0885	0.0351	-0.0153	0.0488	0.0397	0.0397	0.1114	0.061	0.0793	0.0595
																							42.6	0.2274	0.1236	0.1373	0.1068	0.2121	0.1266	0.1266	0.1587	0.1007	0.0153	0.1266	0.0275	0.0397	0.0763	0.116	0.0961	0.0565	0.0595	0.0977	0.0198
																							42.65	0.2121	0.0809	0.1282	0.2106	0.1617	0.1404	0.0793	0.0992	0.1297	0.0305	0.0045776	0.0671	0.0565	0.0595	0.09	0.0091553	0.0534	0.0305	0.0702	0.0748
																							42.7	0.2518	0.1251	0.174	0.1678	0.148	0.0946	0.0977	0.1038	0.1099	0.0809	0.0488	0.0549	0.0793	0.0473	0.0443	-0.0153	0.1251	0.0153	0.0076294	0.0992
																							42.75	0.1663	0.148	0.1221	0.1205	0.1831	0.0717	0.1328	0.1862	0.0687	0.0397	0.119	-0.0076294	0.0885	0.0427	0.0443	0.0656	0.0641	0.0534	0.0183	0.0229
																							42.8	0.1404	0.1587	0.1617	0.1297	0.1343	-0.0061035	0.0763	0.1678	0.0916	0.0015259	0.0336	-0.0397	0.0366	0.0839	0.0015259	0.1343	0.145	0.032	0.0229	0.0534
																							42.85	0.2274	0.1114	0.1175	0.1617	0.1358	0.0702	0.1114	0.1251	0.1068	0.0595	0.0595	0.0045776	0.0519	0.0305	0.0702	0.0122	0.0259	0.0534	0.0030518	-0.0122
																							42.9	0.2625	0.1678	0.1495	0.1389	0.2106	0.09	0.1312	0.145	0.1495	0.0504	0.0534	0.0534	0.1022	0.1022	0.0244	-0.0198	-0.0015259	0.0397	0.09	0.0244
																							42.95	0.1343	0.2029	0.1465	0.1968	0.2533	0.087	0.1541	0.0595	0.1465	0.0748	0.0427	0.0839	0.0748	0.058	0.0107	0.0305	0.0565	0.0626	0.0748	0.0595
																							43	0.1465	0.2243	0.1816	0.1816	0.1724	0.1007	0.0793	0.1556	0.0717	0.0504	0.0931	0.0595	0.0717	0.0305	0.0961	0.0381	0.0763	0.0198	0.0397	0.0351
																							43.05	0.2426	0.1602	0.1495	0.1297	0.1709	0.0732	0.09	0.0809	0.119	0.0168	0.0137	0.032	0.0473	0.0839	0.116	0.0626	0.0854	-0.0076294	0.0839	0.0259
																							43.1	0.1984	0.1663	0.087	0.1556	0.1114	0.09	0.1205	0.1297	0.1266	0.09	0.0473	0.0137	0.0992	0.0717	0.0091553	0.0793	0.0381	0.058	0.0519	0.0488
																							43.15	0.1541	0.1358	0.1434	0.1709	0.1709	0.0473	0.0885	0.1526	0.0916	0.0381	0.1221	0.0443	0.0565	0.0244	0.0595	0.1038	0.0671	0.1022	0.029	0.1205
																							43.2	0.1648	0.1953	0.0778	0.1328	0.1694	0.1328	0.0671	0.1312	0.0824	-0.0214	0.0214	0.0443	0.0687	-0.0015259	0.1205	0.1099	0.0839	0.0824	0.0717	0.0656
																							43.25	0.2426	0.209	0.0793	0.1541	0.209	0.0916	0.1572	0.1038	0.1114	0.0839	0.09	0.058	0.1007	0.0946	0.0443	0.0946	0.0458	0.0671	0.0519	0.0137
																							43.3	0.2518	0.09	0.061	0.1648	0.1389	0.061	0.0916	0.1526	0.1129	0.0916	0.1099	0.0717	0.1083	-0.0107	0.0336	0.1068	-0.0305	0.0336	0.0168	0.0778
																							43.35	0.209	0.2274	0.1129	0.1373	0.1373	0.0778	0.0916	0.1495	0.1373	0.0717	0.0336	0.0336	0.1251	0.0427	0.0275	0.0229	0.0732	0.0397	0.0641	0.0076294
																							43.4	0.2121	0.2274	0.1648	0.1678	0.148	0.0793	0.1495	0.1068	0.0702	0.1328	0.1083	0.0275	0.0305	0.0626	0.0198	0.0427	0.0275	0.0961	0.0565	0.0061035
																							43.45	0.1755	0.1663	0.1633	0.1801	0.1907	0.1114	0.0885	0.1358	0.0977	0.0687	0.0198	-0.0443	-0.0107	0.061	0.0336	-0.0366	0.1129	0.116	-0.0091553	0.0259
																							43.5	0.267	0.1511	0.148	0.1495	0.1328	0.1083	0.1541	0.0854	0.0717	0.0504	0.0641	0.0351	0.058	0.0305	0.0687	0.0259	0.09	0.0488	0.0702	0.1312
																							43.55	0.235	0.1785	0.2121	0.1907	0.0931	0.1434	0.1221	0.09	0.0687	0.0717	0.1114	0.1236	0.1129	0.0702	0.0519	0.0778	0.0397	0.0336	0.0030518	0.0717
																							43.6	0.2533	0.1831	0.1617	0.1785	0.1358	0.1038	0.1297	0.1572	0.0504	0.0336	0.032	0.0412	0.0641	0.0458	0.0366	0.0381	0.0427	0.0763	-0.0030518	0.058
																							43.65	0.1755	0.1755	0.1587	0.1328	0.235	0.1175	0.1007	0.1572	0.1053	0.061	0.0778	-0.0397	0.0717	0.032	0.1083	0.0595	-0.0061035	0.0504	0.0748	0.087
																							43.7	0.2075	0.1221	0.206	0.1251	0.1678	0.116	0.0687	0.1663	0.0931	0.0885	0.1343	0.0183	0.1266	0.0656	0.0565	0.0458	-0.0412	0.0717	0.1175	0.0381
																							43.75	0.2625	0.0961	0.1099	0.0931	0.1556	0.0732	0.0702	0.1526	0.0702	0.0336	0.119	0.0702	0.0641	0.0717	0.0351	0.0626	0.0137	0.0137	0.0244	0.0351
																							43.8	0.1938	0.1724	0.1266	0.1312	0.2045	0.1007	0.0793	0.1053	0.1251	0.0473	0.0198	0.0381	0.1068	0.0076294	0.058	0.0565	0.1221	-0.0137	0	0.0839
																							43.85	0.1663	0.2472	0.1236	0.1129	0.174	0.0595	0.09	0.0534	0.0854	0.0458	0.0381	0.0702	0.0717	0.0412	0.0656	0.0732	0.0885	0.0229	0.0061035	0.0992
																							43.9	0.1892	0.1877	0.119	0.1648	0.1526	0.0839	0.1343	0.1053	0.1038	0.061	0.0671	0.0061035	0.0717	0.087	0.0916	0.0824	0.0595	0.116	0.1038	0.058
																							43.95	0.1846	0.1511	0.1694	0.1465	0.1083	0.0763	0.0931	0.1541	0.1114	0.0595	0.0381	0.0122	0.0687	0.0763	0.0717	0.0336	0.0702	0.0687	0.0748	-0.0076294
																							44	0.2335	0.1144	0.1465	0.1373	0.1617	0.1099	0.1236	0.1251	0.0809	0.148	0.0961	0.09	0.0427	0.0656	0.0366	0.0381	0.0336	0.032	0.0091553	0.0168
																							44.05	0.1694	0.2151	0.1236	0.1297	0.1816	0.0504	0.1465	0.1404	0.1205	0.0824	0.0763	0.0641	0.0504	0.0045776	0.0824	0.0641	0.0488	0.0259	0.0534	0.0809
																							44.1	0.2014	0.2228	0.148	0.1495	0.2243	0.058	0.1465	0.1541	0.09	0.0443	0.0626	0.0732	0.0153	0.0656	0.0458	0.0473	0.0045776	0.1099	0.0504	0.0519
																							44.15	0.2243	0.1755	0.1663	0.1099	0.174	0.0366	0.0687	0.1312	0.0641	0.0183	0.0488	0.0275	0.0214	0.0473	0.061	-0.0045776	0.0458	0.0259	0.1068	0.029
																							44.2	0.2197	0.1434	0.2106	0.1328	0.1877	0.0656	0.0748	0.1251	0.0977	0.0397	0.0366	0.0091553	0.0122	0.0549	0.09	0.0519	0.0336	0.0534	0.0748	0.0595
																							44.25	0.1663	0.2045	0.1312	0.1816	0.1846	0.0717	0.1389	0.0916	0.1114	0.0885	0.0656	0.0671	0.0717	0.0381	0.087	0.1312	0.0961	0.0504	0.0015259	0.0381
																							44.3	0.2151	0.1907	0.1053	0.1221	0.1434	0.0778	0.1465	0.0732	0.1083	0.0534	0.0656	-0.0534	0.0961	0.1175	0.0549	0.0061035	0.0839	0.0458	0.087	0.0366
																							44.35	0.209	0.174	0.1968	0.1465	0.1221	0.058	0.1221	0.1297	0.0427	0.0381	0.1617	0.0336	0.0549	0.0641	0.0488	0.0824	0.0015259	0.1007	0.0885	0.0397
																							44.4	0.1633	0.2441	0.1923	0.1526	0.1663	0.0626	0.1297	0.1251	0.1068	0.1221	0.0275	0.0946	0.0168	0.0061035	0.0458	0.0946	0.0366	0.0626	0.029	0.0519
																							44.45	0.1648	0.2167	0.1846	0.1282	0.1938	0.1129	0.1556	0.1526	0.1083	0.1022	0.0763	0.0214	0.0091553	0.0671	0.0045776	0.1114	0.1297	0.0198	0.0504	0.0916
																							44.5	0.1907	0.209	0.1984	0.1282	0.1572	0.0534	0.09	0.1099	0.1068	0.1007	0.0153	-0.0015259	0.1175	0.0427	0.0473	0.0839	0.1022	0.029	0.0641	0.0336
																							44.55	0.1999	0.1297	0.1495	0.1709	0.2213	0.0244	0.1099	0.148	0.1129	0.0412	0.058	0.0229	0.0885	0.1083	0.0443	0.0183	0.0107	0.1129	0.1007	0.0061035
																							44.6	0.238	0.177	0.058	0.2014	0.2151	0.0259	0.0778	0.1404	0.0992	0.0656	0.0992	0.0671	0.0656	0.0412	0.0305	0.0519	0.0030518	0.0183	0.0549	0.0076294
																							44.65	0.206	0.2411	0.0977	0.1328	0.1297	0.029	0.1053	0.1678	0.0534	0.087	0.0671	0.0275	0.0732	0.0671	-0.0153	0.0778	0.0854	0.0443	0.0366	0.0244
																							44.7	0.1862	0.1862	0.1663	0.148	0.0961	0.1251	0.0763	0.1266	0.1266	0.0854	0.0397	0.0549	0.0702	0.0061035	0.0595	0.1068	0.1022	0.0534	0.0916	0.1175
																							44.75	0.177	0.1389	0.1709	0.1816	0.1602	0.0824	0.1251	0.1617	0.0336	0.0748	0.0732	0.0702	0.0946	0.0717	0.0809	0.0824	0.0381	0.0061035	0.0275	0.0854
																							44.8	0.1617	0.1617	0.1312	0.1389	0.1358	0.0793	0.1892	0.1602	0.1083	0.0687	0.0534	0.0748	0.1083	0.087	0.0259	0.0336	0.0198	0.0748	0.0275	0.0381
																							44.85	0.1434	0.1892	0.1129	0.1694	0.1602	0.0992	0.1358	0.1526	0.1236	0.0778	0.0412	0.0854	0.0107	0.0198	0.0458	0.0534	0.0275	0.1221	0.09	0.0534
																							44.9	0.2472	0.2258	0.1465	0.1053	0.0885	0.1297	0.0854	0.0549	0.0656	0.0259	0.058	0.0565	0.0702	0.061	0.1312	0.0671	0.0122	0.029	0.0671	0.0153
																							44.95	0.2151	0.1968	0.1022	0.1099	0.0839	0.0885	0.1053	0.0443	0.0809	0.0519	0.0778	0.0687	0.0168	0.0885	0.0137	0.0244	0.0809	0.0336	0.0168	-0.0671
																							45	0.2426	0.1465	0.1694	0.1511	0.1587	0.0671	0.1282	0.1038	0.0656	0.1495	0.0549	0.0687	0.0412	0.0397	-0.0488	0.061	0.0519	0.0366	0.0397	0.0183
																							45.05	0.2029	0.177	0.1022	0.145	0.1907	0.0824	0.0626	0.1297	0.1144	0.0931	0.0519	0.0336	0.0504	0.0488	0.0534	0.0824	0.0519	0.1053	0.0702	0.0443
																							45.1	0.2075	0.2655	0.174	0.1602	0.1709	0.0992	0.0778	0.177	0.1328	0.0763	0.0793	0.0183	0.1709	0.0946	0.1007	0.0045776	0.09	0.0458	0.0412	0.061
																							45.15	0.1373	0.1907	0.1648	0.177	0.2319	0.0687	0.0656	0.1724	0.0488	0.1129	0.087	0.0458	0.1297	0.0931	0.0122	0.0519	0.0427	-0.0076294	0.0885	0.058
																							45.2	0.1816	0.1373	0.1358	0.1648	0.2396	0.0793	0.0732	0.1358	0.116	0.0763	0.1297	0.0656	0.0504	0.0717	0.1022	0.087	0.058	0.1068	0.0992	0.0595
																							45.25	0.2396	0.2029	0.1358	0.0977	0.1953	0.0641	0.09	0.145	0.119	0.0824	0.0565	0.0565	0.1114	0.0030518	0.0381	0.0488	0.0946	0.0671	0.0839	0.0244
																							45.3	0.1816	0.1938	0.1511	0.1099	0.1663	0.1205	0.1175	0.1373	0.0748	0.0214	0.0595	0.0641	0.0534	0.1053	-0.0198	0.0443	0.0671	0.0717	0.0214	0.1022
																							45.35	0.1648	0.2228	0.1633	0.1434	0.1495	0.0824	0.0793	0.1221	0.1114	0.0778	0.1114	0.0107	0.0168	0.0946	0.0778	0.058	0.0504	0.0214	0.087	0.0305
																							45.4	0.1755	0.1862	0.1938	0.1785	0.1205	0.0595	0.0671	0.1541	0.1526	0.0427	0.0809	0.0336	-0.0091553	0.0595	0.1022	0.0687	0.0946	0.0381	-0.0122	-0.0397
																							45.45	0.174	0.1572	0.1297	0.0824	0.1556	0.1144	0.1129	0.1663	0.1022	0.0458	0.0504	0.058	0.0458	0.0534	0.1022	0.0275	0.0687	0.0656	0.0458	-0.029
																							45.5	0.2258	0.0549	0.1266	0.1358	0.1587	0.0641	0.0793	0.116	0.087	0.0397	0.0443	0.0458	0.0641	0.058	0.1297	0.0946	0.0824	0.0412	0.0504	0.1434
																							45.55	0.1434	0.1617	0.1343	0.1419	0.1633	0.0305	0.087	0.119	0.1022	0.0488	0.1221	0.0366	0.0412	0.0519	0.0488	0.0107	0.0107	0.032	0.0671	0.1144
																							45.6	0.1953	0.1816	0.1633	0.1312	0.1617	0.0748	0.1236	0.1587	0.119	0.0336	0.0397	0.0717	0.0793	0.0595	0.0366	0.087	0.0275	0.0717	0.0992	0.0839
																							45.65	0.1923	0.1556	0.1465	0.1801	0.1144	0.1114	0.0931	0.1099	0.0977	0.09	0.0534	0.0687	0.0015259	0.0977	0.0458	0.1038	0.1526	0.0336	0.0412	0.061
																							45.7	0.2045	0.1877	0.1419	0.148	0.1282	0.0992	0.1129	0.116	0.1114	0.1221	0.1068	0.061	0.0427	0.0671	0.029	0.0809	0.0839	0.0504	-0.0076294	0.0565
																							45.75	0.1892	0.1709	0.0977	0.1495	0.1266	0.0671	0.1038	0.1465	0.1266	0.0183	0.0687	-0.0107	0.0793	0.0351	0.0198	0.0168	0.0595	0.0076294	0.032	0.0412
																							45.8	0.1785	0.1556	0.0931	0.1999	0.2228	0.1068	0.1083	0.0931	0.1221	0.0473	0.087	0.032	0.0137	0.0641	0.0809	0.0458	0.0473	0.0778	0.0305	0.0183
																							45.85	0.1617	0.1938	0.1602	0.148	0.1755	0.1297	0.0748	0.0961	0.0931	0.0946	0.0671	0	0.0687	-0.0045776	0.0961	0.061	0.0717	0.0565	0.032	0.0656
																							45.9	0.1724	0.1572	0.119	0.1099	0.1083	0.0961	0.0885	0.1709	0.0381	0.0534	0.0687	0.0534	0.0565	0.1358	0.0366	0.0214	0.0549	0.0381	0.0626	0.0717
																							45.95	0.1953	0.1663	0.1434	0.1373	0.1816	0.0961	0.0793	0.1175	0.0595	0.0412	0.0336	0.0412	0.0977	0.0626	-0.0381	0.0793	0.0076294	0.0626	0.1007	0.0595
																							46	0.2441	0.1617	0.1114	0.1465	0.1862	0.0992	0.0961	0.1526	0.1434	0.0534	0.0748	0.0839	0.0961	0.0595	0.0336	0.1297	0.1251	0.0351	0.0488	0.0351
																							46.05	0.2029	0.0916	0.0793	0.1831	0.1816	0.1266	0.1129	0.1038	0.0549	0.0824	0.0519	0.0732	0.0473	0.0137	0.0458	0.058	0.0397	0.0626	-0.0198	0.1053
																							46.1	0.1572	0.174	0.1221	0.1694	0.2335	0.0839	0.0931	0.1205	0.0473	0.0961	0.0961	0.1099	0.0488	0.0504	0.0122	0.0091553	0.0214	0.0229	-0.0107	0.09
																							46.15	0.2426	0.1343	0.1007	0.1968	0.1419	0.0854	0.0671	0.1297	0.1114	0.0366	0.0641	-0.0045776	0.0916	0.058	0.0427	0.0381	0.0809	0.0687	0.029	0.0122
																							46.2	0.2304	0.1328	0.1511	0.1038	0.0946	0.0717	0.116	0.1694	0.1022	0.0122	0.1297	0.0259	0.0595	0.061	0.09	0.0122	0.119	0.1175	0.0458	0.1083
																							46.25	0.1907	0.1694	0.1114	0.1465	0.1022	0.1144	0.116	0.1572	0.1984	0.0412	0.1633	0.0275	0.058	0.1129	0.116	0.1068	0.0717	0.1053	0.0885	0.0443
																							46.3	0.1495	0.145	0.0809	0.0916	0.1617	0.0641	0.0702	0.1022	0.0687	0.0595	0.058	0.0763	0.0397	0.1526	0.0809	0.0824	0.058	0.1053	0.0381	0.0183
																							46.35	0.1846	0.1755	0.0824	0.0488	0.145	0.1526	0.1266	0.1709	0.1221	0.0931	0.0885	0.0702	0.0443	0.0397	0.0412	0.0809	0.0748	0.0412	0.0336	0.0275
																							46.4	0.1419	0.1205	0.1556	0.1205	0.1007	0.1251	0.0946	0.0961	0.1343	0.0519	0.1038	0.0366	0.0717	0.0076294	-0.0091553	0.0641	0.0427	0.0732	0.0351	0.0443
																							46.45	0.1328	0.1556	0.209	0.0885	0.1526	0.0931	0.1083	0.1602	0.1328	0.0244	0.1358	0.0168	0.0961	0	0.0809	0.0397	0.0336	0.0107	0.0702	0.0534
																							46.5	0.2579	0.1877	0.1175	0.1724	0.1266	0.0946	0.1038	0.1526	0.0931	0.0473	0.0641	0.1038	0.0366	0.0137	0.0885	0.0839	0.0412	0.0168	0.0214	0.0717
																							46.55	0.2686	0.2197	0.1068	0.1434	0.1633	0.0534	0.0626	0.1633	0.1007	0.0717	0.0854	0.0961	0.0671	0.1068	0.0595	0.0778	0.0351	0.0275	0.058	-0.029
																							46.6	0.1572	0.1602	0.1007	0.1892	0.1663	0.0397	0.0626	0.1663	0.1312	0.1236	0.0381	0.0717	0.0381	0.0137	0.0336	0.0656	0.0916	0.0214	0.0534	0.0030518
																							46.65	0.1144	0.1663	0.1907	0.1053	0.1877	0.1221	0.1007	0.1663	0.1862	-0.0076294	0.0763	-0.0015259	0.0946	0.0473	0.0183	0.1022	0.1221	0.0412	0.0381	0.0931
																							46.7	0.1404	0.2029	0.1114	0.1282	0.1907	0.1602	0.0671	0.0931	0.0473	0.0641	0.0717	0.1038	0.1511	0.0961	0.0305	0.0824	0.032	0	0.0381	0.0519
																							46.75	0.2075	0.1648	0.2213	0.1556	0.1663	0.1083	0.1022	0.1114	0.0504	0.0626	0.0854	0.0961	0.0778	0.116	0.1495	0.1205	0.0565	0.0183	0.0427	0.1251
																							46.8	0.1923	0.2045	0.0961	0.1572	0.1556	0.1495	0.1266	0.119	0.087	0.0122	0.1404	0.032	0.0626	0.0854	0.0854	0.0534	0.0656	0.0519	0.1114	0.09
																							46.85	0.1877	0.2106	0.0504	0.1312	0.177	0.0961	0.1114	0.1312	0.1373	0.0534	0.0656	0.0626	0.0443	0.0259	0.0061035	0.1038	0.1068	0.0687	0.0671	0.0443
																							46.9	0.1541	0.1617	0.0641	0.1007	0.1282	0.0854	0.1053	0.1541	0.116	0.0641	0.0778	0.1129	0.0183	0.0030518	-0.029	0.0351	0.087	0.058	0.0534	0.0824
																							46.95	0.1892	0.1419	0.0793	0.1389	0.1862	0.0626	0.0793	0.1602	0.087	0.1678	0.148	0.0961	0.0656	0.0671	0.0641	0.058	0.0153	0.0488	0.0259	0.0427
																							47	0.1892	0.1312	0.061	0.1404	0.2014	0.0839	0.0854	0.1434	0.0183	0.0824	0.1205	0.0412	0.0381	0.1007	0.1022	0.0351	0.0458	0.058	0.0519	0.0427
																							47.05	0.2289	0.1602	0.1343	0.087	0.1419	0.0702	0.1923	0.1617	0.0381	0.061	0.1007	0.0458	0.1053	0.0961	0.0412	0.0656	0.09	0.0336	0.0595	-0.0076294
																							47.1	0.1389	0.1572	0.1389	0.1236	0.1511	0	0.1663	0.116	0.119	0.0641	0.1038	0.0641	0.1511	0.0030518	0.061	0.0961	0.0443	0.0214	0.0763	0.0412
																							47.15	0.1587	0.1556	0.0946	0.1251	0.1022	0.0595	0.09	0.0778	0.145	0.0504	0.0748	0.0305	0.1068	0.0626	0.0839	0.0931	0.1083	0.0824	0.0488	0.0809
																							47.2	0.2655	0.1373	0.1068	0.1404	0.1556	0.0763	0.0763	0.1389	0.0671	0.0122	0.058	0.0504	0.0443	0.1114	0.0793	0.0366	0.0412	0.0565	0.0397	0.058
																							47.25	0.1862	0.1785	0.1266	0.1724	0.206	0.061	0.1495	0.1038	0.0458	0.0656	0.1251	0.0839	0.0717	0.0381	0.1236	0.0473	0.1007	0.1053	0.029	0.0137
																							47.3	0.177	0.1923	0.1434	0.0504	0.1709	0.0732	0.0732	0.1114	0.0717	0.0504	0.0931	-0.0045776	0.1038	0.0519	0.1007	0.0443	0.0626	0.0504	0.09	0.0656
																							47.35	0.177	0.1663	0.1358	0.1358	0.1373	0.1465	0.0671	0.1495	0.09	0.0595	0.0427	0.0229	0.1038	0.1053	0.0183	0.0488	-0.0061035	-0.0397	0.0198	0.0443
																							47.4	0.206	0.1144	0.1389	0.1404	0.1205	0.0076294	0.0854	0.1373	0.0885	0.0763	0.0702	0.1389	0.1068	0.0793	0.0275	0.1068	0.0412	0.0504	0.0687	0.0702
																							47.45	0.1892	0.2319	0.1419	0.0946	0.1938	0.0443	0.0671	0.1511	0.1251	-0.0443	0.0717	0.0763	0.0977	0.0656	0.0061035	0.1312	0.0351	-0.0015259	0.0015259	0.0839
																							47.5	0.1648	0.238	0.1251	0.0824	0.2045	0.0641	0.0977	0.0793	0.119	0.0305	0.116	0.0671	0.1114	0.0458	0.0626	0.0931	0.0824	0.0259	0.0488	0.1083
																							47.55	0.1938	0.1297	0.1877	0.1205	0.1877	0.0656	0.1053	0.0824	0.0961	0.0717	0.0244	0.0885	0.0366	0.0412	0.0565	0.0458	0.0229	0.0183	0.0763	0.061
																							47.6	0.1266	0.1785	0.1343	0.1572	0.1297	0.119	0.1175	0.1221	0.1221	-0.0168	0.0336	0.0214	0.0244	0.0671	0.0504	0.0214	0.0565	0.0702	-0.0107	0.0427
																							47.65	0.1038	0.1343	0.0854	0.1282	0.206	0.1144	0.0885	0.174	0.0946	-0.0122	0.0519	0.0458	0.0061035	0.0656	0.058	0.0488	0.0488	0.0671	0.0519	0.0458
																							47.7	0.1404	0.1694	0.058	0.1678	0.0763	0.09	0.1282	0.1358	0.0443	0.0626	0.0732	0.0412	0.1419	0.0992	0.032	0.0931	0.0854	0.1007	-0.0107	0.0473
																							47.75	0.2426	0.1999	0.1785	0.1663	0.0488	0.0732	0.0366	0.1205	0.0885	0.116	0.0534	0.0427	0.1007	0.0122	-0.0030518	0.0427	0.0214	0.058	0.0626	0.0275
																							47.8	0.1892	0.1877	0.1083	0.1663	0.1617	0.0519	0.0778	0.1831	0.0992	0.09	0.1022	0.0748	0.1602	0.087	0.0153	0.0641	0.0809	0.0061035	0.09	-0.0214
																							47.85	0.1633	0.174	0.0824	0.1404	0.1907	0.0992	0.1312	0.1968	0.0717	0.058	0.119	0.0702	0.0946	0.0961	0.0473	0.0336	-0.0076294	0.0259	0.0977	0.0885
																							47.9	0.2289	0.174	0.0977	0.1251	0.1617	0.1358	0.09	0.116	0.0504	0.0045776	0.0946	0.119	0.0687	0.0458	0.0824	0.0961	0.0854	0.0214	-0.0061035	0.0793
																							47.95	0.2136	0.1892	0.1511	0.1404	0.1999	0.1038	0.0641	0.1343	0.1236	0.0519	0.0641	0.0946	0.0854	0.0351	0.1129	0.087	0.0778	0.0412	0.0229	0.0946
																							48	0.2151	0.1144	0.1205	0.1205	0.1419	0.0824	0.0702	0.1175	0.1053	0.0656	0.0961	0.0351	0.0641	0.0214	0.0793	0.1129	0.0458	0.0305	0.0702	0.058
																							48.05	0.1495	0.2151	0.1297	0.1419	0.1633	0.0748	0.0244	0.087	0.1083	0.1038	0.0687	0.0336	0.1007	0.0045776	-0.0381	0.1083	0.0519	0.1312	0.0381	0.0015259
																							48.1	0.2518	0.1755	0.0992	0.174	0.1846	0.0091553	0.1022	0.0778	0.1297	0.1556	0.058	0.0717	0.0488	0.0259	0.1099	0.0504	0.058	0.0916	0.0305	0.0641
																							48.15	0.2304	0.1724	0.1511	0.0916	0.1694	0.0443	0.0961	0.1373	0.1282	0.0977	0.0259	0.0366	0.0107	0.061	0.0565	0.1068	0.0366	0.0091553	0.0122	0.1068
																							48.2	0.1907	0.2518	0.0961	0.1816	0.1587	0.0565	0.119	0.1648	0.0336	0.0671	0.0595	0.0854	0.0168	0.0732	0.0702	0.1236	0.1419	-0.0030518	0.0702	0.1312
																							48.25	0.2106	0.1755	0.1541	0.148	0.1358	0.0351	0.1053	0.1266	0.0916	0.058	0.0488	0.119	0.1129	0.1083	0.0641	0.0351	0.0595	0.0793	0.0061035	0.0549
																							48.3	0.1877	0.1236	0.0946	0.1343	0.1114	0.0504	0.1053	0.1602	0.1236	0.1236	0.1083	0.0992	0.0443	0.0809	0.0687	0	0.0214	0.0702	0.0656	0.0656
																							48.35	0.1801	0.1801	0.1312	0.148	0.1663	0.1099	0.0565	0.1083	0.1236	0.0351	0.1038	0.0107	0.0763	0.0549	0.0427	0.0397	0.0412	0.0153	0.0595	0.0626
																							48.4	0.1892	0.1358	0.1129	0.1144	0.2121	0.1312	0.0916	0.1007	0.1053	0.09	0.0687	0.0702	0.1083	0.0641	0.0458	0.0809	0.0565	0.0091553	0.0351	0.0916
																							48.45	0.2014	0.2045	0.1404	0.1038	0.1434	0.0793	0.1572	0.1205	0.1099	0.1144	0.0504	0	0.1175	0.0565	0.1022	0.1465	0.0351	0.087	0.0091553	0.0458
																							48.5	0.1465	0.267	0.0778	0.1251	0.1343	0.0992	0.1068	0.1358	0.0854	0.0687	0.061	0.0809	0.0656	0.0198	0.0824	0.0549	0.0671	0.0641	0.0091553	0.0137
																							48.55	0.1556	0.1862	0.1373	0.1144	0.1053	0.0656	0.1038	0.1648	0.0839	0.0504	0.0809	0.0916	0.1007	0	0.0702	-0.0091553	0.0671	0.0595	0.0076294	0.0045776
																							48.6	0.1846	0.0885	0.1328	0.1358	0.1038	0.1068	0.0443	0.1251	0.0992	0.0916	0.0259	0.0854	0.0702	0.0763	0.0748	0.061	0.0351	0.0412	0.0366	0.0519
																							48.65	0.2472	0.1663	0.1099	0.1175	0.1465	0.1236	0.0748	0.1297	0.0626	0.0565	0.0351	0.0534	0.0809	0.0778	0.0443	0.116	0.0931	-0.0107	0.0549	0.0916
																							48.7	0.235	0.1892	0.1205	0.1312	0.1724	0.0107	0.0656	0.174	0.0427	0.1266	0.1068	0.0366	0.0122	0.0427	0.0687	0.1114	0.0916	0.0381	-0.0214	0.0717
																							48.75	0.1892	0.1526	0.1068	0.0977	0.1572	0.0504	0.1038	0.0931	0.1083	0.1694	0.0504	0.0626	0.0671	0.1221	0.0732	0.0809	0.0687	0.1022	0.029	0.1114
																							48.8	0.2335	0.2243	0.0992	0.1358	0.1373	0.0702	0.0626	0.1221	0.0778	0.0458	0.0671	0.1236	0.1282	0.0671	0.0626	0.0427	0.0427	0.0076294	0.0641	0.0549
																							48.85	0.2213	0.1923	0.1297	0.1282	0.1541	0.0549	0.0748	0.1175	0.058	0.0717	0.0824	0.058	0.1099	0.0061035	0.0809	0.0778	0.0504	0.0122	0.0565	0.0458
																							48.9	0.119	0.1465	0.0931	0.1022	0.1465	0.116	0.1129	0.1465	0.1617	0.0793	0.1068	0.0427	0.0397	0.116	0.087	0.0183	0.1083	0.0305	0.0427	0.0763
																							48.95	0.1526	0.1587	0.1419	0.1648	0.1907	0.0473	0.0763	0.1236	0.1022	0.0473	0.1007	0.0763	0.0916	0.0946	0.0412	0.1266	0.0778	0.0992	0.0839	0.0381
																							49	0.206	0.206	0.145	0.2243	0.1862	0.1694	0.119	0.1312	0.1465	0.0885	0.0656	0.0641	0.0183	0.0534	0.0366	0.0671	0.0412	0.0534	0.0397	0.0687
																							49.05	0.1343	0.1404	0.0961	0.1328	0.1282	0.1633	0.0839	0.1602	0.1663	0.0748	0.09	0.0397	0.0778	0.0717	0.0275	0.0732	0.0748	0	0.0015259	0.0549
																							49.1	0.1709	0.1678	0.0931	0.1419	0.1648	-0.0030518	0.1389	0.1862	0.0824	0.1358	0.0626	0.1694	0.0732	0.0885	0.0763	0.0977	0.032	0.0504	0.0427	0.0336
																							49.15	0.2502	0.2228	0.1343	0.1373	0.1709	0.0961	0.1099	0.1663	0.0702	0.0641	0.1129	0.1144	0.0443	0.0793	0.0671	0.0412	0.0793	0.0671	0.0214	0.0183
																							49.2	0.174	0.1862	0.1343	0.1404	0.1709	0.0763	0.0458	0.0977	0.0931	0.0214	0.1251	0.0336	0.0549	0.0015259	0.0519	0.0458	0.1022	0.0122	0.0076294	0.0214
																							49.25	0.1938	0.1465	0.1022	0.1556	0.1587	0.1068	0.0656	0.1633	0.0916	0.1404	0.1175	0.0916	0.0671	0.0763	0.0732	0.1404	0.0717	0.0504	0.0244	0.0763
																							49.3	0.2289	0.1465	0.1007	0.0916	0.1465	0.0473	0.0427	0.1663	0.1312	0.0885	0.1205	0.0992	0.09	0.0702	0.0977	0.0488	0.0809	0.1022	0.0229	0.0305
																							49.35	0.2533	0.177	0.1221	0.1678	0.1816	0.0168	0.0549	0.1007	0.1282	0.09	0.0214	0.0549	0.058	0.1053	0.0961	0.0183	0.1144	0.0702	0.0336	0.0412
																							49.4	0.2289	0.235	0.1038	0.177	0.2106	0.0504	0.1328	0.1175	0.1312	0.1038	0.0839	0.061	0.1053	0.0412	0.0854	0.0977	0.1129	0.0641	0.0443	0.0534
																							49.45	0.1663	0.1877	0.0656	0.1236	0.1694	0.1053	0.1251	0.1877	0.1068	0.1495	0.0809	0.0961	0.1465	0.0275	0.0992	0.1831	0.0961	0.0443	0.0137	-0.0275
																							49.5	0.1862	0.1602	0.1114	0.1404	0.1221	0.1404	0.1129	0.1572	0.0259	0.119	0.0702	0.0259	0.1373	0.0809	0.1083	0.0488	0.0443	0.0381	0.0687	0.0061035
																							49.55	0.1251	0.1968	0.1999	0.1892	0.116	0.1205	0.0626	0.0793	0.0626	0.0626	0.0656	0.0809	0.032	0.1251	0.0412	0.0244	0.0504	0.0504	0.0626	0.0763
																							49.6	0.2197	0.1892	0.1251	0.0626	0.206	0.1389	0.0793	0.1633	0.0961	0.0748	0.0854	0.0778	0.0641	0.0443	0.0259	0.0549	0.0961	0.0687	0.0153	0.1007
																							49.65	0.1968	0.1511	0.1022	0.0534	0.1984	0.0473	0.061	0.1648	0.1251	0.0351	0.0931	0.0793	0.1312	0.0824	0.0885	0.0244	0.0717	0.0748	0.0595	0.058
																							49.7	0.1846	0.2213	0.1129	0.1465	0.119	0.1083	0.1373	0.1221	0.0824	0.0977	0.0961	0.0778	0.0748	0.1251	0.1221	0.0458	0.0763	0.1007	0.0030518	0.0885
																							49.75	0.2228	0.1724	0.1175	0.1709	0.1389	0.1053	0.1343	0.1099	0.1251	0.1312	0.0885	0.0732	0.0458	0.0443	0.0992	0.0671	0.0656	0.0763	0.0091553	0.0717
																							49.8	0.1282	0.1282	0.1266	0.1328	0.1923	0.1007	0.1434	0.1511	0.1083	0.0778	0.0992	0.119	0.0854	0.0198	0.0626	0.0534	0.0397	0.0732	-0.0366	0.0473
																							49.85	0.1526	0.1511	0.1221	0.1434	0.2213	0.0885	0.1221	0.1312	0.1572	0.0732	0.1205	0.1129	0.029	0.0992	-0.0122	0.0488	-0.0045776	0.0824	0.0229	0.0595
																							49.9	0.1404	0.1373	0.1068	0.1678	0.1251	0.148	0.058	0.1373	0.1282	0.0809	0.0885	0.0153	0.0504	0.1099	0.032	0.0885	0.0717	0.1251	0.0656	0.1129
																							49.95	0.2441	0.1373	0.1724	0.1373	0.1404	0.0946	0.032	0.1068	0.0931	0.1114	0.09	0.116	0.061	0.0839	0.0946	0.0565	0.0458	0.1358	0.0412	0.0717
[truncated: 6 more columns]
