# Supplementary material for: Voltage-gated Na+ currents in human dorsal root ganglion neurons
Source: eLife. 2017 May 16;6:e23235. doi: 10.7554/eLife.23235 (PMC5433841; doi:10.7554/eLife.23235)
Supplement: Figure 6—source data 1. — Data for human raw currents in Figure 6A are in columns F-H. Data for Figure 6B are in columns K-M. Data for Figure 6C are in columns B-D. DOI: http://dx.doi.org/10.7554/eLife.23235.014 [file elife-23235-fig6-data1.xlsx]

## Sheet: Figure 6
		% inhbition with A-803467	SEM		Time	H - before A-803	H After A-803			Time	R- before A-803	R after
	Human	21.8326	6.1045		0	-0.324	-0.3357			0	-13.4277	25.9399
	Rat	52.3762	9.4057		0.05	-0.3295	-0.3217			0.05	-3.0518	-0.3052
					0.1	-0.3398	-0.3235			0.1	1.5259	40.8936
					0.15	-0.3227	-0.3394			0.15	12.8174	-4.5776
					0.2	-0.3185	-0.3302			0.2	6.1035	26.2451
					0.25	-0.3142	-0.3192			0.25	18.6157	-20.752
					0.3	-0.3173	-0.3168			0.3	8.5449	-14.9536
					0.35	-0.3496	-0.3186			0.35	-5.4932	1.5259
					0.4	-0.3368	-0.329			0.4	-9.7656	-21.0571
					0.45	-0.2953	-0.351			0.45	0.9155	-15.564
					0.5	-0.3136	-0.3143			0.5	-16.1743	-16.4795
					0.55	-0.3282	-0.2899			0.55	-10.9863	-15.564
					0.6	-0.324	-0.343			0.6	2.7466	14.3433
					0.65	-0.3404	-0.3381			0.65	17.7002	-16.4795
					0.7	-0.3124	-0.3101			0.7	-7.019	8.8501
					0.75	-0.3319	-0.3296			0.75	3.3569	8.2398
					0.8	-0.3368	-0.351			0.8	39.6729	13.4277
					0.85	-0.338	-0.2905			0.85	-15.2588	8.8501
					0.9	-0.3038	-0.2887			0.9	-21.3623	-3.3569
					0.95	-0.3325	-0.3033			0.95	35.7056	-10.9863
					1	-0.3411	-0.3149			1	5.188	-22.2778
					1.05	-0.335	-0.3094			1.05	-10.6812	30.5176
					1.1	-0.3295	-0.3192			1.1	14.6484	19.5313
					1.15	-0.3154	-0.3546			1.15	5.4932	-7.019
					1.2	-0.3441	-0.3259			1.2	-25.3296	27.1606
					1.25	-0.3301	-0.3186			1.25	-11.5967	13.4277
					1.3	-0.3075	-0.3271			1.3	1.5259	30.2124
					1.35	-0.2843	-0.3375			1.35	39.3677	-14.0381
					1.4	-0.3111	-0.3326			1.4	12.5122	-24.4141
					1.45	-0.3429	-0.2985			1.45	14.6484	-22.583
					1.5	-0.2922	-0.3174			1.5	9.1553	-8.8501
					1.55	-0.3331	-0.3101			1.55	-31.4331	-18.6157
					1.6	-0.3411	-0.3229			1.6	-13.1226	10.9863
					1.65	-0.3227	-0.3442			1.65	2.1362	-14.0381
					1.7	-0.3203	-0.2936			1.7	-40.2832	-14.6484
					1.75	-0.3032	-0.3235			1.75	3.6621	-16.4795
					1.8	-0.3191	-0.3375			1.8	1.5259	-7.6294
					1.85	-0.3105	-0.3052			1.85	19.5313	-12.5122
					1.9	-0.3325	-0.354			1.9	-6.4087	21.0571
					1.95	-0.3429	-0.3461			1.95	-27.4658	10.9863
					2	-0.3307	-0.3552			2	15.8691	-40.2832
					2.05	-0.3282	-0.3314			2.05	25.0244	-45.166
					2.1	-0.3221	-0.3009			2.1	1.8311	2.4414
					2.15	-0.2916	-0.3107			2.15	-5.7983	-1.8311
					2.2	-0.2873	-0.3033			2.2	-12.207	-22.8882
					2.25	-0.3404	-0.3235			2.25	-20.1416	-28.6865
					2.3	-0.3142	-0.3174			2.3	9.1553	-34.1797
					2.35	-0.2977	-0.3436			2.35	-11.5967	-40.8936
					2.4	-0.3295	-0.3455			2.4	14.9536	16.4795
					2.45	-0.3209	-0.3394			2.45	-22.583	2.4414
					2.5	-0.3337	-0.3119			2.5	1.2207	-20.4468
					2.55	-0.3465	-0.3064			2.55	18.6157	-26.2451
					2.6	-0.3295	-0.3259			2.6	7.6294	7.6294
					2.65	-0.3276	-0.3156			2.65	-5.4932	11.9019
					2.7	-0.3313	-0.3149			2.7	-12.5122	-3.3569
					2.75	-0.3429	-0.3113			2.75	25.3296	-13.1226
					2.8	-0.327	-0.3094			2.8	19.5313	22.8882
					2.85	-0.3166	-0.3278			2.85	15.564	-40.5884
					2.9	-0.3026	-0.3308			2.9	-39.6729	16.7847
					2.95	-0.3221	-0.3265			2.95	23.4985	-6.7139
					3	-0.3215	-0.307			3	-36.0107	-16.1743
					3.05	-0.3081	-0.3387			3.05	6.4087	28.0762
					3.1	-0.3282	-0.3302			3.1	23.1934	-15.564
					3.15	-0.3118	-0.318			3.15	4.5776	-7.6294
					3.2	-0.305	-0.332			3.2	4.2725	20.1416
					3.25	-0.3148	-0.3192			3.25	-4.8828	21.0571
					3.3	-0.313	-0.3149			3.3	17.0898	-11.2915
					3.35	-0.3185	-0.3241			3.35	-3.9673	-43.335
					3.4	-0.305	-0.3552			3.4	-6.1035	-8.2398
					3.45	-0.349	-0.3302			3.45	-35.4004	-10.9863
					3.5	-0.3301	-0.2893			3.5	-17.0898	-14.9536
					3.55	-0.3148	-0.2948			3.55	-0.9155	16.4795
					3.6	-0.3374	-0.3131			3.6	11.5967	45.166
					3.65	-0.3264	-0.3217			3.65	-20.752	43.9453
					3.7	-0.2898	-0.3326			3.7	18.3105	18.9209
					3.75	-0.3173	-0.3296			3.75	-18.3105	4.2725
					3.8	-0.324	-0.318			3.8	-43.335	42.1143
					3.85	-0.3179	-0.3198			3.85	-16.1743	-33.2642
					3.9	-0.3227	-0.3229			3.9	-10.6812	-44.5557
					3.95	-0.3465	-0.3198			3.95	-1.5259	36.0107
					4	-0.349	-0.3461			4	-9.1553	-2.4414
					4.05	-0.3368	-0.34			4.05	25.9399	-19.5313
					4.1	-0.3386	-0.329			4.1	20.4468	-5.188
					4.15	-0.3185	-0.3192			4.15	-67.749	13.4277
					4.2	-0.313	-0.3522			4.2	-29.2969	16.7847
					4.25	-0.3258	-0.318			4.25	-26.2451	-0.6104
					4.3	-0.3087	-0.304			4.3	12.8174	-7.6294
					4.35	-0.3173	-0.2997			4.35	32.0435	4.8828
					4.4	-0.3411	-0.3204			4.4	-24.4141	13.1226
					4.45	-0.3008	-0.3223			4.45	-2.4414	-0.3052
					4.5	-0.302	-0.2942			4.5	12.8174	-24.1089
					4.55	-0.3118	-0.3259			4.55	-20.752	3.9673
					4.6	-0.3203	-0.3546			4.6	5.188	4.5776
					4.65	-0.3478	-0.3333			4.65	12.207	-8.2398
					4.7	-0.3099	-0.3088			4.7	-10.376	-0.6104
					4.75	-0.3295	-0.3113			4.75	34.4849	42.4194
					4.8	-0.3325	-0.3082			4.8	3.0518	-13.1226
					4.85	-0.3307	-0.3235			4.85	-27.1606	6.1035
					4.9	-0.3185	-0.3442			4.9	-12.5122	20.4468
					4.95	-0.3386	-0.3229			4.95	22.583	-2.1362
					5	-0.3246	-0.3271			5	-6.7139	17.0898
					5.05	-0.2947	-0.3278			5.05	-68.3594	-24.7192
					5.1	-0.3368	-0.3198			5.1	-28.0762	43.0298
					5.15	-0.3362	-0.3363			5.15	19.5313	33.5693
					5.2	-0.3203	-0.318			5.2	14.6484	-2.7466
					5.25	-0.3276	-0.3009			5.25	-1.5259	-8.8501
					5.3	-0.3185	-0.3394			5.3	-5.7983	-16.4795
					5.35	-0.3166	-0.3113			5.35	-26.5503	-27.1606
					5.4	-0.3179	-0.3229			5.4	7.6294	21.0571
					5.45	-0.302	-0.3247			5.45	-13.7329	-6.7139
					5.5	-0.3252	-0.3455			5.5	29.6021	-27.1606
					5.55	-0.3282	-0.3296			5.55	-3.9673	16.1743
					5.6	-0.3386	-0.3174			5.6	36.9263	7.9346
					5.65	-0.3215	-0.3265			5.65	23.8037	7.3242
					5.7	-0.3069	-0.3326			5.7	-16.1743	-6.1035
					5.75	-0.3191	-0.3076			5.75	-45.7764	10.0708
					5.8	-0.3411	-0.2997			5.8	-4.2725	-0.3052
					5.85	-0.3166	-0.3131			5.85	-29.6021	18.0054
					5.9	-0.3136	-0.3259			5.9	22.2778	-3.0518
					5.95	-0.3099	-0.3394			5.95	-18.6157	1.8311
					6	-0.3185	-0.329			6	-27.4658	29.2969
					6.05	-0.3227	-0.332			6.05	-13.4277	26.5503
					6.1	-0.302	-0.3247			6.1	-39.0625	-36.6211
					6.15	-0.3374	-0.3204			6.15	6.4087	20.1416
					6.2	-0.3417	-0.2991			6.2	-6.1035	26.5503
					6.25	-0.313	-0.3253			6.25	-15.2588	3.9673
					6.3	-0.3026	-0.3473			6.3	4.2725	13.4277
					6.35	-0.327	-0.321			6.35	-36.3159	11.2915
					6.4	-0.3264	-0.3162			6.4	-2.4414	18.9209
					6.45	-0.3215	-0.3162			6.45	12.8174	-6.7139
					6.5	-0.338	-0.3259			6.5	-31.4331	-11.5967
					6.55	-0.3173	-0.3082			6.55	-3.0518	14.9536
					6.6	-0.2837	-0.3143			6.6	-33.5693	2.4414
					6.65	-0.3173	-0.3253			6.65	12.8174	3.0518
					6.7	-0.3319	-0.3076			6.7	-26.5503	23.8037
					6.75	-0.324	-0.3235			6.75	-20.1416	47.3022
					6.8	-0.3447	-0.3296			6.8	-1.2207	22.8882
					6.85	-0.324	-0.3308			6.85	-6.1035	19.8364
					6.9	-0.3331	-0.3113			6.9	-18.0054	-5.7983
					6.95	-0.3246	-0.3119			6.95	-19.8364	10.6812
					7	-0.3026	-0.329			7	-25.9399	51.8799
					7.05	-0.3258	-0.3217			7.05	13.1226	20.1416
					7.1	-0.3514	-0.3021			7.1	0.9155	32.959
					7.15	-0.3368	-0.3284			7.15	26.5503	14.3433
					7.2	-0.3111	-0.3271			7.2	1.5259	62.561
					7.25	-0.316	-0.3375			7.25	-32.959	0.9155
					7.3	-0.3124	-0.329			7.3	-4.5776	18.9209
					7.35	-0.3142	-0.332			7.35	-21.3623	65.3076
					7.4	-0.316	-0.3351			7.4	12.8174	43.6401
					7.45	-0.349	-0.2966			7.45	-21.3623	61.3403
					7.5	-0.3057	-0.3174			7.5	-15.2588	80.8716
					7.55	-0.3429	-0.3473			7.55	23.1934	8.2398
					7.6	-0.3417	-0.2972			7.6	-11.5967	-7.6294
					7.65	-0.3111	-0.2985			7.65	-0.9155	42.4194
					7.7	-0.3252	-0.3265			7.7	9.7656	38.147
					7.75	-0.3069	-0.3033			7.75	-26.2451	50.0488
					7.8	-0.3295	-0.3229			7.8	-4.2725	23.1934
					7.85	-0.3246	-0.3223			7.85	-21.9727	23.8037
					7.9	-0.3142	-0.3107			7.9	25.0244	11.9019
					7.95	-0.3276	-0.3369			7.95	4.2725	48.8281
					8	-0.2849	-0.3448			8	-15.8691	44.2505
					8.05	-0.3093	-0.3162			8.05	25.6348	-21.0571
					8.1	-0.3435	-0.2954			8.1	-0.3052	54.6265
					8.15	-0.3221	-0.3229			8.15	-2.1362	65.918
					8.2	-0.3307	-0.318			8.2	2.7466	12.5122
					8.25	-0.3057	-0.3406			8.25	-32.0435	16.4795
					8.3	-0.3093	-0.3088			8.3	-4.8828	27.4658
					8.35	-0.3087	-0.3198			8.35	22.2778	1.8311
					8.4	-0.3063	-0.3394			8.4	-20.752	28.3813
					8.45	-0.3337	-0.3333			8.45	-3.3569	21.3623
					8.5	-0.3429	-0.3235			8.5	-15.564	26.5503
					8.55	-0.3374	-0.3162			8.55	-22.583	9.4605
					8.6	-0.3343	-0.3149			8.6	7.019	-15.564
					8.65	-0.302	-0.3052			8.65	-5.4932	14.6484
					8.7	-0.2953	-0.3027			8.7	-19.2261	-3.6621
					8.75	-0.3136	-0.3448			8.75	-22.583	24.1089
					8.8	-0.3118	-0.3265			8.8	-33.5693	30.2124
					8.85	-0.2995	-0.3253			8.85	18.6157	-21.0571
					8.9	-0.316	-0.3131			8.9	6.7139	51.8799
					8.95	-0.3441	-0.3424			8.95	-21.9727	4.8828
					9	-0.3356	-0.3497			9	-14.6484	0.3052
					9.05	-0.3246	-0.3333			9.05	-0.3052	11.2915
					9.1	-0.3307	-0.3497			9.1	-24.4141	-33.2642
					9.15	-0.3191	-0.2869			9.15	-36.0107	-19.2261
					9.2	-0.3111	-0.3003			9.2	-7.019	-40.8936
					9.25	-0.3514	-0.3271			9.25	-35.0952	5.188
					9.3	-0.3038	-0.3052			9.3	-18.0054	44.2505
					9.35	-0.3307	-0.3308			9.35	-0.9155	-52.7954
					9.4	-0.3014	-0.2924			9.4	-17.395	-1.2207
					9.45	-0.3313	-0.304			9.45	-43.335	-18.3105
					9.5	-0.3343	-0.296			9.5	-2.1362	-18.6157
					9.55	-0.3063	-0.34			9.55	-35.4004	-28.3813
					9.6	-0.2947	-0.3448			9.6	-39.3677	-7.9346
					9.65	-0.335	-0.3308			9.65	-66.5283	-10.0708
					9.7	-0.3154	-0.3076			9.7	-6.7139	-29.2969
					9.75	-0.3154	-0.3107			9.75	-9.7656	-35.0952
					9.8	-0.3191	-0.2997			9.8	-16.7847	8.8501
					9.85	-0.3368	-0.2954			9.85	-4.2725	-34.4849
					9.9	-0.3337	-0.3082			9.9	-16.7847	-12.5122
					9.95	-0.3154	-0.3143			9.95	-30.8228	-8.8501
					10	-0.3063	-0.3052			10	-31.4331	-34.4849
					10.05	-0.3191	-0.3467			10.05	15.564	-28.6865
					10.1	-0.363	-0.3198			10.1	-26.5503	-18.3105
					10.15	-0.3185	-0.3088			10.15	14.0381	-25.6348
					10.2	-0.3142	-0.3369			10.2	-11.2915	-12.207
					10.25	-0.3111	-0.3125			10.25	-4.2725	-18.9209
					10.3	-0.3111	-0.3229			10.3	-17.0898	-10.376
					10.35	-0.3111	-0.307			10.35	-11.2915	-28.6865
					10.4	-0.3142	-0.3442			10.4	-25.6348	-1.8311
					10.45	-0.3148	-0.3442			10.45	-52.7954	-16.4795
					10.5	-0.3319	-0.3198			10.5	-33.2642	-20.752
					10.55	-0.3539	-0.3424			10.55	-26.8555	-27.4658
					10.6	-0.3203	-0.3137			10.6	-15.8691	3.6621
					10.65	-0.2947	-0.2881			10.65	-31.4331	23.1934
					10.7	-0.3154	-0.2997			10.7	-20.1416	19.5313
					10.75	-0.3185	-0.3204			10.75	0.9155	41.5039
					10.8	-0.3319	-0.3418			10.8	0.9155	41.5039
					10.85	-0.3185	-0.3107			10.85	-257.874	-451.355
					10.9	-0.3417	-0.3302			10.9	-132.446	-122.986
					10.95	-0.3215	-0.3259			10.95	146.484	63.4766
					11	-0.338	-0.3339			11	81.1768	-32.3486
					11.05	-0.3246	-0.3076			11.05	72.6318	10.376
					11.1	-0.2934	-0.34			11.1	39.978	-30.8228
					11.15	-0.3044	-0.3278			11.15	67.1387	-48.5229
					11.2	-0.3374	-0.3162			11.2	-0.3052	-1.2207
					11.25	-0.3191	-0.3058			11.25	-29.6021	-48.5229
					11.3	-0.3203	-0.3162			11.3	-18.3105	-39.6729
					11.35	-0.3569	-0.3571			11.35	-35.0952	4.5776
					11.4	-0.3093	-0.3485			11.4	-47.9126	-85.4492
					11.45	-0.316	-0.3339			11.45	-56.7627	-48.8281
					11.5	-0.3203	-0.307			11.5	-86.0596	-70.8008
					11.55	-0.3215	-0.3333			11.55	-121.765	-114.136
					11.6	-0.3014	-0.3351			11.6	-97.0459	-79.6509
					11.65	-0.3325	-0.3082			11.65	-122.07	-48.8281
					11.7	-0.3539	-0.2875			11.7	-161.438	-90.0269
					11.75	-0.3258	-0.3436			11.75	-162.354	-63.1714
					11.8	-0.316	-0.3601			11.8	-184.937	-93.3838
					11.85	-0.3252	-0.3241			11.85	-194.092	-78.125
					11.9	-0.3124	-0.3143			11.9	-208.435	-81.4819
					11.95	-0.3166	-0.3363			11.95	-240.784	-65.918
					12	-0.2947	-0.3259			12	-238.342	-90.6372
					12.05	-0.3118	-0.3284			12.05	-272.217	-135.193
					12.1	-0.3398	-0.3333			12.1	-294.495	-69.8853
					12.15	-0.3246	-0.329			12.15	-303.04	-82.0923
					12.2	-0.3246	-0.3265			12.2	-287.17	-119.019
					12.25	-0.327	-0.3094			12.25	-311.89	-119.934
					12.3	-0.2995	-0.3131			12.3	-342.407	-133.972
					12.35	-0.3221	-0.3351			12.35	-344.849	-134.277
					12.4	-0.3484	-0.3595			12.4	-315.552	-111.694
					12.45	-0.3197	-0.3326			12.45	-382.996	-107.727
					12.5	-0.2989	-0.2966			12.5	-364.38	-136.414
					12.55	-0.3075	-0.2881			12.55	-358.276	-182.495
					12.6	-0.313	-0.3174			12.6	-413.208	-129.395
					12.65	-0.2983	-0.3424			12.65	-421.753	-140.076
					12.7	-0.3154	-0.3143			12.7	-413.513	-147.4
					12.75	-0.3191	-0.318			12.75	-415.344	-137.939
					12.8	-0.3319	-0.3424			12.8	-429.688	-166.931
					12.85	-0.3191	-0.318			12.85	-443.42	-138.55
					12.9	-0.3154	-0.3143			12.9	-459.9	-125.122
					12.95	2.9677	1.532			12.95	-478.21	-144.653
					13	1.4912	3.0591			13	-449.219	-156.555
					13.05	1.2507	2.959			13.05	-458.374	-133.057
					13.1	1.1909	2.3633			13.1	-500.183	-153.809
					13.15	0.8174	1.6718			13.15	-494.08	-169.067
					13.2	0.3267	1.0358			13.2	-458.069	-147.4
					13.25	-0.139	0.4761			13.25	-464.478	-120.239
					13.3	-0.6273	0.0018311			13.3	-512.085	-155.334
					13.35	-1.0576	-0.4407			13.35	-506.287	-166.321
					13.4	-1.4635	-0.8325			13.4	-507.507	-149.231
					13.45	-1.8437	-1.1835			13.45	-571.289	-195.618
					13.5	-2.2533	-1.5613			13.5	-536.194	-177.612
					13.55	-2.5994	-1.8683			13.55	-518.799	-170.288
					13.6	-2.9662	-2.1625			13.6	-547.485	-179.443
					13.65	-3.3086	-2.4951			13.65	-566.711	-170.593
					13.7	-3.6156	-2.7435			13.7	-563.049	-195.618
					13.75	-3.8927	-2.97			13.75	-550.537	-154.114
					13.8	-4.207	-3.2324			13.8	-580.75	-156.25
					13.85	-4.4524	-3.4558			13.85	-585.938	-155.64
					13.9	-4.7197	-3.6786			13.9	-584.717	-159.607
					13.95	-4.9693	-3.8733			13.95	-575.256	-156.555
					14	-5.1903	-4.0533			14	-575.256	-163.879
					14.05	-5.3972	-4.223			14.05	-575.867	-184.937
					14.1	-5.6114	-4.361			14.1	-592.651	-162.964
					14.15	-5.7799	-4.555			14.15	-610.657	-174.561
					14.2	-5.9734	-4.6832			14.2	-596.008	-169.373
					14.25	-6.1492	-4.7943			14.25	-570.374	-180.359
					14.3	-6.2926	-4.9298			14.3	-653.687	-162.048
					14.35	-6.4488	-5.036			14.35	-631.714	-191.345
					14.4	-6.5636	-5.1398			14.4	-586.243	-203.247
					14.45	-6.7137	-5.26			14.45	-604.858	-158.081
					14.5	-6.8193	-5.307			14.5	-605.164	-184.631
					14.55	-6.9206	-5.398			14.55	-602.722	-209.045
					14.6	-7.0128	-5.4456			14.6	-598.755	-168.762
					14.65	-7.097	-5.4877			14.65	-618.286	-164.49
					14.7	-7.191	-5.5823			14.7	-634.766	-207.825
					14.75	-7.2435	-5.6104			14.75	-620.117	-212.708
					14.8	-7.329	-5.6488			14.8	-580.75	-193.787
					14.85	-7.3931	-5.7306			14.85	-641.785	-200.195
					14.9	-7.4797	-5.7416			14.9	-643.616	-215.759
					14.95	-7.5627	-5.7703			14.95	-633.545	-215.149
					15	-7.5536	-5.7825			15	-618.896	-178.528
					15.05	-7.6195	-5.824			15.05	-644.531	-160.828
					15.1	-7.6689	-5.8368			15.1	-641.785	-193.787
					15.15	-7.6964	-5.8539			15.15	-630.798	-218.506
					15.2	-7.6988	-5.8539			15.2	-638.428	-221.863
					15.25	-7.6842	-5.8679			15.25	-664.063	-242.31
					15.3	-7.7525	-5.874			15.3	-610.962	-194.702
					15.35	-7.7739	-5.9082			15.35	-638.123	-178.833
					15.4	-7.7843	-5.8923			15.4	-675.964	-195.313
					15.45	-7.7855	-5.91			15.45	-649.414	-227.356
					15.5	-7.7739	-5.8826			15.5	-646.362	-212.708
					15.55	-7.7843	-5.8814			15.55	-654.602	-191.65
					15.6	-7.8026	-5.8551			15.6	-657.959	-219.421
					15.65	-7.8209	-5.8698			15.65	-686.646	-219.727
					15.7	-7.7934	-5.8435			15.7	-662.537	-171.814
					15.75	-7.7696	-5.8228			15.75	-647.278	-180.054
					15.8	-7.7568	-5.8283			15.8	-651.55	-250.549
					15.85	-7.7489	-5.7916			15.85	-644.531	-211.487
					15.9	-7.7251	-5.7788			15.9	-655.518	-187.683
					15.95	-7.7403	-5.8026			15.95	-665.894	-234.07
					16	-7.7159	-5.7684			16	-647.278	-225.525
					16.05	-7.6848	-5.7361			16.05	-684.204	-229.187
					16.1	-7.6702	-5.7141			16.1	-661.011	-193.481
					16.15	-7.6207	-5.7178			16.15	-643.921	-205.688
					16.2	-7.6232	-5.6921			16.2	-674.438	-188.599
					16.25	-7.628	-5.6732			16.25	-648.193	-233.459
					16.3	-7.5774	-5.6055			16.3	-698.242	-240.479
					16.35	-7.5585	-5.6171			16.35	-652.771	-228.271
					16.4	-7.5603	-5.6323			16.4	-653.076	-259.705
					16.45	-7.5224	-5.578			16.45	-684.814	-200.5
					16.5	-7.4834	-5.542			16.5	-677.185	-209.351
					16.55	-7.4706	-5.531			16.55	-654.602	-204.773
					16.6	-7.4761	-5.5353			16.6	-659.79	-213.623
					16.65	-7.4223	-5.4944			16.65	-657.654	-208.435
					16.7	-7.4101	-5.5103			16.7	-613.098	-149.231
					16.75	-7.3699	-5.4431			16.75	-672.302	-192.566
					16.8	-7.321	-5.4047			16.8	-679.321	-204.163
					16.85	-7.2838	-5.4273			16.85	-620.422	-166.931
					16.9	-7.2807	-5.39			16.9	-650.024	-187.378
					16.95	-7.2533	-5.3723			16.95	-684.509	-201.111
					17	-7.2276	-5.3449			17	-660.095	-194.702
					17.05	-7.1971	-5.3064			17.05	-613.403	-154.419
					17.1	-7.1648	-5.3143			17.1	-665.894	-147.705
					17.15	-7.1794	-5.2887			17.15	-642.09	-196.533
					17.2	-7.1385	-5.2679			17.2	-657.654	-149.841
					17.25	-7.0708	-5.2246			17.25	-679.932	-196.838
					17.3	-7.0452	-5.2252			17.3	-634.155	-189.819
					17.35	-7.0342	-5.1971			17.35	-628.357	-241.089
					17.4	-7.0354	-5.177			17.4	-627.747	-240.784
					17.45	-7.0378	-5.1587			17.45	-632.935	-167.847
					17.5	-6.9902	-5.1526			17.5	-656.738	-194.702
					17.55	-6.9408	-5.1263			17.55	-606.079	-182.19
					17.6	-6.9115	-5.1141			17.6	-629.272	-187.378
					17.65	-6.8694	-5.0336			17.65	-673.523	-233.154
					17.7	-6.834	-5.0311			17.7	-663.452	-224.304
					17.75	-6.8578	-5.0189			17.75	-681.763	-225.22
					17.8	-6.8279	-5.0092			17.8	-627.747	-209.045
					17.85	-6.7967	-4.9793			17.85	-649.109	-209.656
					17.9	-6.7668	-4.9701			17.9	-650.635	-221.558
					17.95	-6.7363	-4.9469			17.95	-639.343	-227.356
					18	-6.6869	-4.9188			18	-650.635	-248.413
					18.05	-6.7009	-4.8993			18.05	-628.662	-238.647
					18.1	-6.6655	-4.8865			18.1	-645.142	-247.498
					18.15	-6.6551	-4.8627			18.15	-656.433	-216.37
					18.2	-6.6112	-4.8584			18.2	-666.199	-189.209
					18.25	-6.6081	-4.8108			18.25	-639.343	-198.975
					18.3	-6.5972	-4.7961			18.3	-635.071	-204.468
					18.35	-6.53	-4.7827			18.35	-652.161	-199.585
					18.4	-6.5325	-4.7748			18.4	-625.305	-196.228
					18.45	-6.4891	-4.7424			18.45	-646.057	-235.596
					18.5	-6.4794	-4.6899			18.5	-618.591	-216.675
					18.55	-6.4641	-4.6802			18.55	-648.499	-230.103
					18.6	-6.4464	-4.6881			18.6	-652.161	-261.23
					18.65	-6.4159	-4.6838			18.65	-652.771	-225.22
					18.7	-6.3896	-4.6973			18.7	-627.136	-207.825
					18.75	-6.3469	-4.6338			18.75	-653.992	-231.323
					18.8	-6.3103	-4.6106			18.8	-649.719	-205.688
					18.85	-6.3078	-4.6161			18.85	-669.861	-181.58
					18.9	-6.3323	-4.6338			18.9	-657.654	-217.59
					18.95	-6.2621	-4.5856			18.95	-669.556	-204.163
					19	-6.2316	-4.5544			19	-658.875	-224.609
					19.05	-6.2175	-4.5538			19.05	-665.283	-196.533
					19.1	-6.1992	-4.5416			19.1	-691.223	-231.628
					19.15	-6.1827	-4.5172			19.15	-646.973	-190.735
					19.2	-6.1723	-4.5032			19.2	-620.422	-227.966
					19.25	-6.1754	-4.5038			19.25	-623.474	-239.258
					19.3	-6.1437	-4.4867			19.3	-691.223	-218.506
					19.35	-6.0796	-4.4666			19.35	-686.035	-199.585
					19.4	-6.0698	-4.458			19.4	-635.376	-199.28
					19.45	-6.0295	-4.4367			19.45	-626.526	-272.217
					19.5	-5.9947	-4.4525			19.5	-660.4	-209.656
					19.55	-6.024	-4.4269			19.55	-624.39	-215.759
					19.6	-5.9697	-4.3988			19.6	-641.174	-231.628
					19.65	-5.9575	-4.3805			19.65	-646.667	-162.659
					19.7	-5.9258	-4.3616			19.7	-618.286	-236.511
					19.75	-5.9154	-4.3597			19.75	-621.948	-242.92
					19.8	-5.8666	-4.3134			19.8	-633.24	-216.37
					19.85	-5.8775	-4.2969			19.85	-645.752	-198.975
					19.9	-5.8672	-4.3207			19.9	-626.221	-183.716
					19.95	-5.8232	-4.3054			19.95	-644.531	-201.111
					20	-5.8135	-4.2938			20	-630.798	-185.547
					20.05	-5.819	-4.2755			20.05	-613.403	-188.293
					20.1	-5.7768	-4.2511			20.1	-621.338	-194.702
					20.15	-5.7323	-4.2206			20.15	-640.259	-142.822
					20.2	-5.7359	-4.2084			20.2	-628.967	-196.228
					20.25	-5.7018	-4.1907			20.25	-615.234	-232.849
					20.3	-5.6847	-4.2163			20.3	-612.488	-209.656
					20.35	-5.692	-4.1882			20.35	-623.779	-228.577
					20.4	-5.6664	-4.1718			20.4	-605.774	-188.293
					20.45	-5.6798	-4.1431			20.45	-614.929	-219.727
					20.5	-5.6261	-4.1516			20.5	-625.305	-211.792
					20.55	-5.6139	-4.148			20.55	-611.572	-167.236
					20.6	-5.6151	-4.1473			20.6	-643.005	-198.669
					20.65	-5.5846	-4.1138			20.65	-648.499	-237.732
					20.7	-5.5565	-4.0729			20.7	-587.463	-242.31
					20.75	-5.5254	-4.0875			20.75	-618.896	-223.083
					20.8	-5.5278	-4.1095			20.8	-633.85	-204.163
					20.85	-5.4869	-4.0863			20.85	-647.583	-222.473
					20.9	-5.4631	-4.046			20.9	-606.384	-198.059
					20.95	-5.4772	-4.0356			20.95	-623.474	-215.454
					21	-5.4759	-4.0216			21	-597.229	-172.424
					21.05	-5.4595	-4.0088			21.05	-611.877	-196.533
					21.1	-5.4271	-4.0051			21.1	-589.905	-267.029
					21.15	-5.3899	-4.0247			21.15	-596.619	-191.956
					21.2	-5.3856	-4.0076			21.2	-594.788	-163.879
					21.25	-5.3807	-4.0106			21.25	-602.112	-200.195
					21.3	-5.3679	-3.9557			21.3	-573.73	-217.285
					21.35	-5.338	-3.9136			21.35	-590.21	-197.144
					21.4	-5.3087	-3.9264			21.4	-601.807	-188.293
					21.45	-5.2941	-3.9447			21.45	-577.393	-180.054
					21.5	-5.3056	-3.9197			21.5	-593.262	-171.204
					21.55	-5.3099	-3.8873			21.55	-587.463	-208.435
					21.6	-5.2635	-3.8892			21.6	-566.711	-193.176
					21.65	-5.2178	-3.8812			21.65	-615.234	-220.947
					21.7	-5.2062	-3.8593			21.7	-603.333	-210.266
					21.75	-5.2141	-3.8623			21.75	-614.319	-186.768
					21.8	-5.2208	-3.8928			21.8	-585.022	-152.283
					21.85	-5.1579	-3.8495			21.85	-581.055	-162.048
					21.9	-5.1616	-3.808			21.9	-595.093	-169.983
					21.95	-5.1268	-3.7933			21.95	-570.679	-210.571
					22	-5.128	-3.8062			22	-557.251	-177.612
					22.05	-5.1354	-3.822			22.05	-570.984	-144.348
					22.1	-5.1073	-3.8117			22.1	-543.213	-197.754
					22.15	-5.1061	-3.7811			22.15	-549.011	-195.007
					22.2	-5.1164	-3.7769			22.2	-604.248	-173.95
					22.25	-5.0841	-3.7665			22.25	-567.932	-213.013
					22.3	-5.0713	-3.7537			22.3	-560.303	-195.618
					22.35	-5.0304	-3.7372			22.35	-556.641	-174.255
					22.4	-5.0487	-3.7347			22.4	-574.036	-193.176
					22.45	-4.9773	-3.7207			22.45	-570.679	-223.694
					22.5	-4.9449	-3.7036			22.5	-574.646	-213.318
					22.55	-4.9877	-3.6969			22.55	-570.068	-189.819
					22.6	-4.9828	-3.7067			22.6	-546.265	-205.078
					22.65	-4.9468	-3.7091			22.65	-541.687	-180.054
					22.7	-4.8979	-3.6896			22.7	-588.989	-175.171
					22.75	-4.9486	-3.6365			22.75	-582.581	-201.721
					22.8	-4.9132	-3.6389			22.8	-567.322	-216.98
					22.85	-4.8705	-3.6566			22.85	-568.848	-200.5
					22.9	-4.8607	-3.6517			22.9	-571.289	-212.402
					22.95	-4.8625	-3.6285			22.95	-561.523	-160.522
					23	-4.8747	-3.609			23	-539.246	-201.721
					23.05	-4.8442	-3.6047			23.05	-517.883	-162.048
					23.1	-4.7984	-3.6261			23.1	-556.03	-199.89
					23.15	-4.8149	-3.6212			23.15	-556.03	-167.236
					23.2	-4.796	-3.57			23.2	-578.003	-167.236
					23.25	-4.793	-3.5651			23.25	-543.823	-177.612
					23.3	-4.7551	-3.5761			23.3	-548.401	-179.749
					23.35	-4.7673	-3.573			23.35	-549.316	-183.411
					23.4	-4.7405	-3.5468			23.4	-534.363	-228.271
					23.45	-4.7356	-3.5516			23.45	-565.796	-184.937
					23.5	-4.7173	-3.548			23.5	-586.853	-188.599
					23.55	-4.6898	-3.5651			23.55	-533.142	-216.675
					23.6	-4.7191	-3.5315			23.6	-507.202	-217.285
					23.65	-4.691	-3.5284			23.65	-548.706	-237.732
					23.7	-4.6465	-3.5028			23.7	-555.42	-218.811
					23.75	-4.6684	-3.4912			23.75	-520.935	-213.623
					23.8	-4.6843	-3.5004			23.8	-518.494	-195.923
					23.85	-4.63	-3.4595			23.85	-516.357	-245.361
					23.9	-4.605	-3.4418			23.9	-516.052	-232.239
					23.95	-4.583	-3.4583			23.95	-557.251	-194.397
					24	-4.6105	-3.4326			24	-478.21	-229.492
					24.05	-4.5781	-3.4235			24.05	-486.145	-221.863
					24.1	-4.5622	-3.4387			24.1	-563.354	-204.163
					24.15	-4.547	-3.4125			24.15	-542.908	-242.31
					24.2	-4.5616	-3.4058			24.2	-518.494	-223.999
					24.25	-4.5452	-3.4454			24.25	-515.442	-205.078
					24.3	-4.5006	-3.4235			24.3	-508.423	-180.969
					24.35	-4.5281	-3.4149			24.35	-529.785	-204.163
					24.4	-4.5122	-3.3746			24.4	-485.535	-176.697
					24.45	-4.4664	-3.3746			24.45	-518.188	-215.454
					24.5	-4.4695	-3.3814			24.5	-523.987	-227.661
					24.55	-4.4493	-3.3685			24.55	-506.897	-229.187
					24.6	-4.4518	-3.3637			24.6	-523.987	-220.947
					24.65	-4.4621	-3.3435			24.65	-499.878	-190.125
					24.7	-4.4316	-3.3508			24.7	-515.747	-225.525
					24.75	-4.4225	-3.3466			24.75	-551.758	-223.083
					24.8	-4.4048	-3.349			24.8	-516.663	-248.108
					24.85	-4.4103	-3.3466			24.85	-524.597	-240.479
					24.9	-4.4188	-3.3191			24.9	-484.924	-205.078
					24.95	-4.3828	-3.3069			24.95	-525.513	-280.762
					25	-4.3572	-3.3087			25	-515.137	-184.937
					25.05	-4.3724	-3.2776			25.05	-494.385	-233.154
					25.1	-4.348	-3.2788			25.1	-498.352	-272.827
					25.15	-4.3248	-3.3063			25.15	-496.521	-213.623
					25.2	-4.3163	-3.2819			25.2	-510.254	-228.882
					25.25	-4.3199	-3.2776			25.25	-552.368	-217.59
					25.3	-4.3102	-3.2733			25.3	-509.338	-207.214
					25.35	-4.3047	-3.2489			25.35	-475.769	-211.792
					25.4	-4.2864	-3.2324			25.4	-501.709	-240.479
					25.45	-4.287	-3.2532			25.45	-506.287	-213.623
					25.5	-4.2845	-3.2172			25.5	-513.916	-183.716
					25.55	-4.2888	-3.233			25.55	-506.592	-250.244
					25.6	-4.2589	-3.2178			25.6	-482.788	-212.097
					25.65	-4.2565	-3.1714			25.65	-527.649	-187.988
					25.7	-4.2418	-3.1891			25.7	-488.281	-200.806
					25.75	-4.2284	-3.2153			25.75	-503.235	-254.822
					25.8	-4.2058	-3.1622			25.8	-1719.67	-820.313
					25.85	-4.204	-3.1818			25.85	-629.272	-44.8608
					25.9	-4.1869	-3.1805			25.9	-2359.62	-1328.13
					25.95	-4.1832	-3.1525			25.95	-2766.11	-1361.39
					26	-4.1686	-3.1335			26	-2284.55	-1011.35
					26.05	-4.1911	-3.114			26.05	-1820.37	-868.53
					26.1	-4.1472	-3.1445			26.1	-1483.46	-711.365
					26.15	-4.1429	-3.1226			26.15	-1225.89	-580.139
					26.2	-4.1295	-3.1036			26.2	-1014.4	-532.837
					26.25	-4.1344	-3.1439			26.25	-810.547	-433.96
					26.3	-4.1026	-3.1262			26.3	-734.863	-368.347
					26.35	-4.0709	-3.1213			26.35	-603.027	-321.96
					26.4	-4.1039	-3.0945			26.4	-505.981	-248.718
					26.45	-4.0874	-3.075			26.45	-463.257	-254.822
					26.5	-4.1026	-3.0664			26.5	-380.249	-196.533
					26.55	-4.0593	-3.0389			26.55	-361.633	-192.261
					26.6	-4.0465	-3.0542			26.6	-344.849	-214.844
					26.65	-4.0392	-3.0707			26.65	-281.982	-166.016
					26.7	-4.0727	-3.0554			26.7	-292.358	-154.114
					26.75	-4.019	-3.0682			26.75	-245.667	-83.9233
					26.8	-4.0178	-3.0463			26.8	-215.454	-106.506
					26.85	-4.0257	-3.0371			26.85	-200.195	-149.536
					26.9	-3.9946	-3.0383			26.9	-215.149	-122.986
					26.95	-3.9879	-3.0402			26.95	-173.95	-104.37
					27	-3.9903	-3.0164			27	-169.983	-122.07
					27.05	-3.9604	-3.0176			27.05	-177.002	-116.577
					27.1	-3.9775	-3.0493			27.1	-175.171	-118.408
					27.15	-3.991	-3.0383			27.15	-181.885	-75.0732
					27.2	-3.9385	-2.9797			27.2	-112.915	-114.441
					27.25	-3.9165	-2.995			27.25	-156.555	-75.3784
					27.3	-3.9391	-3.0133			27.3	-141.602	-76.2939
					27.35	-3.9177	-3.0035			27.35	-123.596	-90.332
					27.4	-3.9195	-2.9993			27.4	-115.967	-49.7437
					27.45	-3.9501	-2.9852			27.45	-102.539	-78.125
					27.5	-3.9269	-2.9565			27.5	-137.329	-114.746
					27.55	-3.864	-2.9425			27.55	-79.9561	-95.2148
					27.6	-3.8591	-2.9523			27.6	-148.926	-74.1577
					27.65	-3.8805	-2.9407			27.65	-108.948	-72.0215
					27.7	-3.8359	-2.9248			27.7	-110.779	-70.1904
					27.75	-3.8201	-2.9511			27.75	-80.2612	-92.4683
					27.8	-3.8512	-2.9694			27.8	-93.9941	-89.7217
					27.85	-1.3555	-2.9511			27.85	-132.141	-46.9971
					27.9	-5.5956	-2.9694			27.9	-112.61	-57.0679
					27.95	-10.0823	-7.2748			27.95	-94.6045	-86.0596
					28	-10.4961	-10.3833			28	-100.708	-79.3457
					28.05	-10.6908	-10.9064			28.05	-84.2285	-82.3975
					28.1	-10.2892	-10.3094			28.1	-102.539	-28.3813
					28.15	-9.428	-9.3335			28.15	-124.207	-97.9614
					28.2	-8.5362	-8.2861			28.2	-118.713	-89.1113
					28.25	-7.7117	-7.3596			28.25	-88.501	-68.0542
					28.3	-7.1056	-6.5778			28.3	-98.877	-128.479
					28.35	-6.5679	-5.9662			28.35	-101.318	-74.7681
					28.4	-6.1083	-5.3857			28.4	-111.084	-69.5801
					28.45	-5.7506	-4.9689			28.45	-93.3838	-55.8472
					28.5	-5.4039	-4.5789			28.5	-110.779	-69.8853
					28.55	-5.1366	-4.2847			28.55	-57.6782	-75.9888
					28.6	-4.9291	-4.0399			28.6	-97.9614	-64.3921
					28.65	-4.7081	-3.7573			28.65	-124.817	-98.2666
					28.7	-4.4646	-3.5486			28.7	-87.8906	-46.6919
					28.75	-4.3126	-3.3716			28.75	-83.313	-22.2778
					28.8	-4.1265	-3.2172			28.8	-83.313	-47.6074
					28.85	-4.0526	-3.0981			28.85	-83.313	-20.4468
					28.9	-3.8848	-2.9291			28.9	-65.3076	-53.1006
					28.95	-3.7621	-2.8113			28.95	-84.2285	-36.0107
					29	-3.6357	-2.6776			29	-59.2041	-27.4658
					29.05	-3.4966	-2.5641			29.05	-86.6699	-62.8662
					29.1	-3.3904	-2.4908			29.1	-52.7954	-65.918
					29.15	-3.2988	-2.406			29.15	-72.6318	-27.771
					29.2	-3.2079	-2.3126			29.2	-94.2993	-31.1279
					29.25	-3.1529	-2.2205			29.25	-58.5938	-62.8662
					29.3	-3.0296	-2.1527			29.3	-84.8389	-62.8662
					29.35	-2.968	-2.074			29.35	-82.7026	-58.8989
					29.4	-2.8862	-2.0532			29.4	-79.3457	-25.6348
					29.45	-2.8081	-1.9592			29.45	-71.7163	-74.1577
					29.5	-2.741	-1.8933			29.5	-61.6455	-103.76
					29.55	-2.6537	-1.8512			29.55	-96.1304	-44.2505
					29.6	-2.6079	-1.8298			29.6	-76.2939	-76.2939
					29.65	-2.5896	-1.7426			29.65	-70.8008	-71.7163
					29.7	-2.4999	-1.6773			29.7	-102.844	-37.5366
					29.75	-2.4419	-1.6217			29.75	-113.831	-80.5664
					29.8	-2.3558	-1.6119			29.8	-57.6782	-94.2993
					29.85	-2.3186	-1.5631			29.85	-68.6646	-68.3594
					29.9	-2.246	-1.5436			29.9	-75.6836	-53.7109
					29.95	-2.2246	-1.4789			29.95	-68.9697	-48.8281
					30	-2.2075	-1.4539			30	-50.0488	-11.9019
					30.05	-2.1556	-1.4337			30.05	-58.8989	2.7466
					30.1	-2.0946	-1.4136			30.1	-97.9614	-82.7026
					30.15	-2.0513	-1.3501			30.15	-79.6509	-78.7354
					30.2	-2.0439	-1.3251			30.2	-83.6182	-32.0435
					30.25	-1.9658	-1.2927			30.25	-50.0488	-35.4004
					30.3	-1.9322	-1.2592			30.3	-69.8853	-48.8281
					30.35	-1.9249	-1.2537			30.35	-70.1904	-21.9727
					30.4	-1.8804	-1.2048			30.4	-63.1714	-39.0625
					30.45	-1.8126	-1.1688			30.45	-69.2749	-11.5967
					30.5	-1.7858	-1.1591			30.5	-79.0405	-55.2368
					30.55	-1.7906	-1.1468			30.55	-89.7217	-54.9316
					30.6	-1.7601	-1.1163			30.6	-66.2231	-25.3296
					30.65	-1.7174	-1.1279			30.65	-86.6699	-49.7437
					30.7	-1.6997	-1.073			30.7	-71.4111	-10.0708
					30.75	-1.6649	-1.0663			30.75	-41.8091	-8.2398
					30.8	-1.6362	-1.0522			30.8	-83.313	-32.959
					30.85	-1.6319	-1.0236			30.85	-52.7954	-27.4658
					30.9	-1.6246	-1.0053			30.9	-56.7627	-53.1006
					30.95	-1.5874	-0.9857			30.95	-72.937	-2.7466
					31	-1.5648	-0.965			31	-57.373	-41.8091
					31.05	-1.5679	-0.9467			31.05	-79.6509	-37.5366
					31.1	-1.4903	-0.9479			31.1	-72.6318	-43.9453
					31.15	-1.4592	-0.9296			31.15	-73.5474	-68.0542
					31.2	-1.4659	-0.9064			31.2	-87.8906	-60.4248
					31.25	-1.4501	-0.9393			31.25	-54.6265	-31.4331
					31.3	-1.433	-0.9186			31.3	-36.9263	-53.7109
					31.35	-1.3945	-0.8655			31.35	-116.882	-45.4712
					31.4	-1.3817	-0.8221			31.4	-94.6045	-60.1196
					31.45	-1.3603	-0.8618			31.45	-75.6836	-86.9751
					31.5	-1.3432	-0.8728			31.5	-70.1904	-60.73
					31.55	-1.3469	-0.8325			31.55	-56.7627	-2.1362
					31.6	-1.3481	-0.8215			31.6	-32.6538	-48.8281
					31.65	-1.3255	-0.8319			31.65	-52.4902	-73.5474
					31.7	-1.2822	-0.8057			31.7	-80.8716	-47.6074
					31.75	-1.2901	-0.802			31.75	-71.4111	-46.9971
					31.8	-1.2828	-0.8051			31.8	-72.0215	-52.7954
					31.85	-1.2639	-0.7831			31.85	-51.2695	-46.3867
					31.9	-1.2047	-0.7489			31.9	-69.2749	-58.5938
					31.95	-1.2254	-0.7562			31.95	-55.2368	-46.0815
					32	-1.2242	-0.7556			32	-41.8091	-26.5503
					32.05	-1.1937	-0.7214			32.05	-73.2422	-68.0542
					32.1	-1.212	-0.741			32.1	-78.125	-70.4956
					32.15	-1.2065	-0.7544			32.15	-78.7354	-58.5938
					32.2	-1.1516	-0.7434			32.2	-49.1333	-67.1387
					32.25	-1.1351	-0.7428			32.25	-68.0542	-51.8799
					32.3	-1.1406	-0.7214			32.3	-49.1333	-21.0571
					32.35	-1.1193	-0.7104			32.35	-74.4629	-2.1362
					32.4	-1.107	-0.6787			32.4	-59.5093	-59.8145
					32.45	-1.1284	-0.6976			32.45	-50.354	-70.4956
					32.5	-1.0918	-0.7025			32.5	-65.6128	-48.5229
					32.55	-1.1016	-0.6824			32.55	-73.5474	-69.5801
					32.6	-1.0924	-0.6818			32.6	-31.7383	-64.6973
					32.65	-1.0637	-0.6909			32.65	-64.6973	-32.959
					32.7	-1.0704	-0.6372			32.7	-49.4385	-20.4468
					32.75	-1.0472	-0.6757			32.75	-76.9043	-32.959
					32.8	-1.021	-0.6726			32.8	-103.76	-59.2041
					32.85	-1.0295	-0.6543			32.85	-32.959	-28.9917
					32.9	-1.0381	-0.6635			32.9	-76.2939	-20.4468
					32.95	-1.0399	-0.6488			32.95	-44.8608	-30.8228
					33	-1.0161	-0.6281			33	-48.5229	-54.3213
					33.05	-1.0253	-0.6531			33.05	-82.3975	-19.5313
					33.1	-0.9752	-0.6549			33.1	-51.5747	-13.1226
					33.15	-0.9496	-0.6329			33.15	-62.2559	-75.3784
					33.2	-0.9581	-0.6219			33.2	-83.313	-67.749
					33.25	-0.9496	-0.6219			33.25	-32.0435	-39.0625
					33.3	-1.0265	-0.636			33.3	-30.2124	-29.2969
					33.35	-0.9465	-0.5994			33.35	-36.3159	-79.0405
					33.4	-0.9569	-0.6134			33.4	-42.4194	-60.4248
					33.45	-0.9264	-0.6024			33.45	-75.3784	-8.2398
					33.5	-0.9178	-0.6097			33.5	-65.3076	-91.8579
					33.55	-0.941	-0.5811			33.55	-73.5474	-31.7383
					33.6	-0.9117	-0.5786			33.6	-31.1279	-14.3433
					33.65	-0.9361	-0.5908			33.65	-39.978	-47.3022
					33.7	-0.9441	-0.5743			33.7	-73.2422	-49.1333
					33.75	-0.8995	-0.578			33.75	-71.7163	-35.0952
					33.8	-0.8922	-0.5786			33.8	-61.3403	-40.8936
					33.85	-0.9081	-0.6049			33.85	-52.1851	-25.3296
					33.9	-0.9087	-0.5914			33.9	-60.73	-65.6128
					33.95	-0.88	-0.5963			33.95	-41.8091	-96.1304
					34	-0.9111	-0.5756			34	-82.3975	-98.877
					34.05	-0.8696	-0.5646			34.05	-68.3594	-72.0215
					34.1	-0.8769	-0.5487			34.1	-60.4248	-49.7437
					34.15	-0.8556	-0.5389			34.15	-59.2041	-24.4141
					34.2	-0.8403	-0.5707			34.2	-55.8472	-23.8037
					34.25	-0.8422	-0.5536			34.25	-95.8252	-35.7056
					34.3	-0.8537	-0.5426			34.3	-57.9834	-76.9043
					34.35	-0.8678	-0.5579			34.35	-73.8525	-47.9126
					34.4	-0.8611	-0.5762			34.4	-53.1006	-6.4087
					34.45	-0.8519	-0.5475			34.45	-47.6074	-4.5776
					34.5	-0.8586	-0.5432			34.5	-86.3647	-30.5176
					34.55	-0.8415	-0.5505			34.55	-55.2368	-51.2695
					34.6	-0.8165	-0.528			34.6	-64.6973	-45.4712
					34.65	-0.8177	-0.5115			34.65	-47.6074	-62.561
					34.7	-0.8086	-0.5164			34.7	-40.8936	-53.7109
					34.75	-0.7872	-0.5188			34.75	-50.9644	-50.354
					34.8	-0.7939	-0.5499			34.8	-65.918	-98.2666
					34.85	-0.8257	-0.5237			34.85	-59.2041	-54.3213
					34.9	-0.8086	-0.4889			34.9	-61.9507	-50.354
					34.95	-0.8226	-0.5316			34.95	-52.1851	-50.0488
					35	-0.786	-0.528			35	-68.0542	-22.8882
					35.05	-0.7671	-0.5133			35.05	-48.8281	-66.8335
					35.1	-0.7897	-0.5475			35.1	-73.5474	-71.106
					35.15	-0.7884	-0.5219			35.15	-21.6675	-57.373
					35.2	-0.797	-0.506			35.2	-64.3921	-64.6973
					35.25	-0.7793	-0.5139			35.25	-37.8418	13.7329
					35.3	-0.7768	-0.5164			35.3	-51.2695	-97.0459
					35.35	-0.7421	-0.5383			35.35	-37.8418	-62.561
					35.4	-0.7445	-0.5444			35.4	-65.918	-83.0078
					35.45	-0.7366	-0.4913			35.45	-44.2505	-68.6646
					35.5	-0.7671	-0.5084			35.5	-54.3213	-41.8091
					35.55	-0.753	-0.5048			35.55	-79.9561	-65.0024
					35.6	-0.7543	-0.4968			35.6	-50.6592	-53.7109
					35.65	-0.7549	-0.5017			35.65	-54.0161	-14.0381
					35.7	-0.7628	-0.5023			35.7	-74.7681	-50.9644
					35.75	-0.7579	-0.4865			35.75	-75.6836	-29.6021
					35.8	-0.7475	-0.5005			35.8	-57.9834	-47.6074
					35.85	-0.7207	-0.5005			35.85	-62.2559	-69.5801
					35.9	-0.739	-0.5017			35.9	-55.8472	-74.7681
					35.95	-0.7311	-0.495			35.95	-87.5854	-36.9263
					36	-0.7256	-0.4767			36	-65.3076	-67.1387
					36.05	-0.7396	-0.5048			36.05	-80.8716	-40.5884
					36.1	-0.7463	-0.481			36.1	-46.6919	-10.376
					36.15	-0.736	-0.4852			36.15	-62.8662	-38.7573
					36.2	-0.6761	-0.5115			36.2	-55.2368	-62.561
					36.25	-0.7042	-0.4962			36.25	-18.9209	-30.5176
					36.3	-0.6981	-0.5011			36.3	-48.5229	-82.7026
					36.35	-0.6969	-0.4877			36.35	-62.8662	-81.7871
					36.4	-0.7262	-0.4541			36.4	-39.0625	26.2451
					36.45	-0.692	-0.4626			36.45	-62.2559	-62.561
					36.5	-0.6475	-0.4926			36.5	-68.9697	-68.3594
					36.55	-0.7012	-0.4742			36.55	-73.5474	-58.8989
					36.6	-0.6926	-0.4865			36.6	-68.6646	-50.0488
					36.65	-0.7024	-0.4724			36.65	-62.2559	-42.1143
					36.7	-0.6957	-0.4596			36.7	-41.1987	-51.2695
					36.75	-0.7048	-0.4852			36.75	-54.9316	-35.0952
					36.8	-0.681	-0.4834			36.8	-108.948	-38.147
					36.85	-0.6743	-0.4724			36.85	-67.1387	-43.0298
					36.9	-0.7146	-0.4742			36.9	-58.5938	-6.4087
					36.95	-0.6847	-0.4694			36.95	-53.7109	-76.5991
					37	-0.6749	-0.4968			37	-26.5503	-55.2368
					37.05	-0.6706	-0.47			37.05	-32.959	-28.6865
					37.1	-0.6664	-0.4669			37.1	-76.5991	-72.0215
					37.15	-0.6706	-0.4498			37.15	-51.8799	-42.7246
					37.2	-0.6377	-0.4511			37.2	-40.5884	-55.8472
					37.25	-0.6529	-0.4388			37.25	-28.6865	-54.0161
					37.3	-0.6517	-0.4437			37.3	-72.3267	-59.2041
					37.35	-0.6584	-0.4602			37.35	-48.2178	-43.0298
					37.4	-0.6627	-0.4407			37.4	-33.5693	-25.6348
					37.45	-0.6578	-0.4523			37.45	-43.9453	-72.3267
					37.5	-0.6798	-0.4419			37.5	-51.8799	-76.9043
					37.55	-0.6548	-0.4797			37.55	-76.9043	-46.6919
					37.6	-0.6395	-0.4425			37.6	-28.9917	-56.1523
					37.65	-0.6505	-0.4388			37.65	-42.7246	-50.354
					37.7	-0.6499	-0.4511			37.7	-15.2588	-70.4956
					37.75	-0.6652	-0.4602			37.75	-60.73	-75.3784
					37.8	-0.6322	-0.462			37.8	-57.9834	-75.0732
					37.85	0.6141	1.2531			37.85	-56.7627	-28.0762
					37.9	-1.0973	1.4258			37.9	-53.4058	-35.4004
					37.95	-2.0964	-1.2085			37.95	-42.1143	-66.2231
					38	-1.2883	-1.8115			38	-51.5747	-43.335
					38.05	-1.1626	-1.7072			38.05	-28.9917	-57.6782
					38.1	-1.2053	-1.474			38.1	-30.5176	-71.7163
					38.15	-1.2065	-1.2524			38.15	-108.337	-45.166
					38.2	-1.1394	-1.1041			38.2	-31.7383	-28.3813
					38.25	-1.0967	-0.979			38.25	-21.6675	-33.2642
					38.3	-1.0497	-0.9338			38.3	-32.0435	-74.7681
					38.35	-1.021	-0.8685			38.35	-47.9126	-33.2642
					38.4	-1.0332	-0.8313			38.4	-124.512	-83.313
					38.45	-0.9715	-0.7819			38.45	-72.6318	-18.6157
					38.5	-0.9337	-0.7837			38.5	-32.3486	-42.1143
					38.55	-0.9532	-0.7495			38.55	-41.8091	-48.2178
					38.6	-0.941	-0.7489			38.6	-55.8472	-40.8936
					38.65	-0.869	-0.7568			38.65	-59.8145	-47.3022
					38.7	-0.8824	-0.6964			38.7	-22.583	-75.3784
					38.75	-0.8873	-0.6885			38.75	-50.0488	-48.2178
					38.8	-0.8544	-0.7104			38.8	-26.5503	-74.7681
					38.85	-0.8641	-0.7214			38.85	-23.8037	-33.5693
					38.9	-0.8354	-0.7086			38.9	-60.1196	-19.2261
					38.95	-0.8568	-0.683			38.95	-39.0625	-65.918
					39	-0.8617	-0.7001			39	-35.7056	-45.4712
					39.05	-0.8324	-0.6927			39.05	-64.6973	-28.3813
					39.1	-0.8	-0.6445			39.1	-68.0542	-28.6865
					39.15	-0.786	-0.661			39.15	-70.8008	-48.2178
					39.2	-0.7756	-0.658			39.2	-41.8091	-57.373
					39.25	-0.8037	-0.6677			39.25	-80.8716	8.8501
					39.3	-0.8092	-0.6732			39.3	-40.2832	-35.4004
					39.35	-0.8031	-0.6348			39.35	-25.9399	-66.2231
					39.4	-0.7768	-0.6519			39.4	-57.6782	-32.959
					39.45	-0.775	-0.6641			39.45	-67.1387	-30.2124
					39.5	-0.7842	-0.6024			39.5	-42.4194	-56.4575
					39.55	-0.7909	-0.6567			39.55	-47.6074	-42.1143
					39.6	-0.7524	-0.6744			39.6	-37.5366	-56.7627
					39.65	-0.7604	-0.6274			39.65	-34.79	-23.4985
					39.7	-0.786	-0.6201			39.7	-46.9971	-11.2915
					39.75	-0.7384	-0.6049			39.75	-43.6401	-29.9072
					39.8	-0.6981	-0.6238			39.8	-80.8716	-30.8228
					39.85	-0.7445	-0.6335			39.85	-35.4004	-18.0054
					39.9	-0.7604	-0.6207			39.9	-37.2314	-12.8174
					39.95	-0.7561	-0.6311			39.95	-86.9751	-16.4795
					40	-0.7274	-0.5951			40	-35.0952	-66.5283
										40.05	-51.5747	-10.6812
										40.1	-40.5884	-36.3159
										40.15	-35.7056	-62.8662
										40.2	-73.5474	-43.335
										40.25	-44.5557	-26.2451
										40.3	-40.8936	-5.188
										40.35	-87.8906	-54.6265
										40.4	9.7656	-17.395
										40.45	-16.1743	1.8311
										40.5	-32.959	-79.0405
										40.55	-46.3867	-55.542
										40.6	-72.937	-31.7383
										40.65	0.6104	6.7139
										40.7	-37.5366	-1.8311
										40.75	-48.2178	-22.8882
										40.8	-30.2124	-47.6074
										40.85	-71.7163	-14.3433
										40.9	-14.0381	-33.8745
										40.95	-41.8091	-81.7871
										41	-71.7163	-25.0244
										41.05	-7.9346	21.0571
										41.1	-13.7329	-29.6021
										41.15	-33.2642	-22.583
										41.2	-24.4141	-45.166
										41.25	-20.4468	-17.0898
										41.3	-27.1606	-45.4712
										41.35	-74.4629	-44.2505
										41.4	-61.9507	-32.0435
										41.45	-59.2041	-39.3677
										41.5	-53.1006	-43.9453
										41.55	-22.583	-70.4956
										41.6	-32.6538	-30.2124
										41.65	-47.9126	-23.8037
										41.7	-64.0869	-54.0161
										41.75	-34.1797	-31.7383
										41.8	-65.0024	-4.8828
										41.85	-39.0625	-17.395
										41.9	-29.9072	-18.3105
										41.95	-13.4277	-32.3486
										42	-37.2314	-11.2915
										42.05	-72.0215	-63.7817
										42.1	-21.0571	-61.6455
										42.15	-26.5503	42.4194
										42.2	-53.7109	-31.4331
										42.25	-22.2778	-56.4575
										42.3	-51.8799	-34.79
										42.35	-15.8691	-35.0952
										42.4	-27.4658	-18.6157
										42.45	-35.7056	-75.9888
										42.5	-33.5693	-40.2832
										42.55	-48.5229	-27.771
										42.6	-18.3105	-44.5557
										42.65	-32.6538	-10.9863
										42.7	-55.8472	-40.2832
										42.75	-36.9263	2.1362
										42.8	-53.1006	-46.0815
										42.85	-26.8555	-79.3457
										42.9	-18.9209	-28.9917
										42.95	-15.8691	-9.7656
										43	-53.1006	-12.207
										43.05	-38.7573	-5.7983
										43.1	-24.4141	10.0708
										43.15	-26.5503	-19.8364
										43.2	-2.1362	-16.4795
										43.25	-14.0381	-3.9673
										43.3	-50.0488	-27.771
										43.35	-47.3022	-27.4658
										43.4	-39.978	-19.8364
										43.45	-44.2505	-16.1743
										43.5	-17.7002	-8.8501
										43.55	-40.5884	-25.3296
										43.6	-13.4277	-13.4277
										43.65	-46.3867	-12.207
										43.7	-33.5693	17.0898
										43.75	-39.978	-30.5176
										43.8	-21.0571	-18.3105
										43.85	-38.4521	-14.9536
										43.9	-47.3022	13.7329
										43.95	-34.4849	2.1362
										44	-61.9507	-43.9453
										44.05	0	18.0054
										44.1	-21.3623	-5.4932
										44.15	-53.7109	-21.0571
										44.2	-52.4902	-5.4932
										44.25	-32.3486	-10.6812
										44.3	-41.1987	-26.2451
										44.35	-44.8608	-24.1089
										44.4	-14.0381	-28.3813
										44.45	-61.9507	9.4605
										44.5	-30.5176	2.7466
										44.55	-64.0869	-26.5503
										44.6	-58.2886	-1.8311
										44.65	-34.4849	-25.3296
										44.7	-42.1143	11.9019
										44.75	-52.4902	-27.1606
										44.8	-17.395	-10.6812
										44.85	-43.335	-31.7383
										44.9	-18.9209	-58.8989
										44.95	-62.2559	12.8174
										45	-46.9971	-46.0815
										45.05	-8.5449	-26.5503
										45.1	-20.752	-8.5449
										45.15	-41.5039	-28.6865
										45.2	-37.5366	-21.6675
										45.25	-40.5884	-46.9971
										45.3	-28.3813	-39.3677
										45.35	-44.5557	14.9536
										45.4	-64.0869	-44.2505
										45.45	-8.8501	25.9399
										45.5	-3.9673	-51.5747
										45.55	-26.5503	-38.7573
										45.6	-35.0952	-22.583
										45.65	-32.3486	-10.376
										45.7	-31.1279	0.3052
										45.75	-46.0815	-13.4277
										45.8	-16.7847	-24.7192
										45.85	-28.6865	4.2725
										45.9	-21.0571	-43.0298
										45.95	-27.1606	-36.9263
										46	-14.0381	-20.752
										46.05	-55.542	-17.7002
										46.1	-57.6782	-25.0244
										46.15	-53.7109	-10.0708
										46.2	-37.8418	6.1035
										46.25	-43.0298	22.8882
										46.3	-52.4902	-20.752
										46.35	-70.8008	8.5449
										46.4	-21.3623	-42.1143
										46.45	-54.0161	-51.8799
										46.5	-25.3296	-12.207
										46.55	-22.2778	-1.8311
										46.6	-67.749	-20.1416
										46.65	-15.564	-31.1279
										46.7	-15.8691	-42.7246
										46.75	-37.2314	-54.0161
										46.8	-57.373	-14.3433
										46.85	-87.2803	-28.3813
										46.9	-65.3076	-46.3867
										46.95	-28.6865	-49.4385
										47	-12.5122	32.6538
										47.05	-40.5884	-28.9917
										47.1	-59.5093	-54.9316
										47.15	-67.1387	-42.7246
										47.2	-54.3213	-49.1333
										47.25	-24.4141	-49.7437
										47.3	-48.8281	-67.749
										47.35	-35.7056	-61.3403
										47.4	-38.7573	-88.501
										47.45	-25.9399	-48.2178
										47.5	-32.3486	-10.376
										47.55	-39.978	-57.373
										47.6	8.5449	-62.561
										47.65	-16.4795	-46.3867
										47.7	-58.5938	-48.2178
										47.75	-69.8853	-68.3594
										47.8	-39.6729	-41.8091
										47.85	-13.7329	-46.3867
										47.9	-24.1089	-67.4438
										47.95	-61.6455	-28.3813
										48	-54.3213	-67.4438
										48.05	-39.3677	-88.501
										48.1	-27.771	-32.6538
										48.15	-24.1089	-17.0898
										48.2	-33.2642	-41.8091
										48.25	-61.3403	-55.542
										48.3	-41.1987	-30.8228
										48.35	-38.147	-13.7329
										48.4	-73.5474	-10.0708
										48.45	-49.1333	-37.2314
										48.5	-53.4058	-83.6182
										48.55	-35.7056	-59.2041
										48.6	-52.1851	-40.8936
										48.65	-57.373	-37.5366
										48.7	-13.4277	-44.2505
										48.75	-53.4058	-32.3486
										48.8	-41.5039	-55.2368
										48.85	-8.5449	-54.9316
										48.9	-49.4385	-73.2422
										48.95	-11.2915	-68.0542
										49	-54.9316	-77.5146
										49.05	-37.8418	-61.0352
										49.1	-33.8745	1.2207
										49.15	-75.0732	-57.373
										49.2	-57.373	-49.4385
										49.25	-16.4795	-67.1387
										49.3	-46.3867	-75.3784
										49.35	-44.5557	-30.5176
										49.4	-39.0625	-86.0596
										49.45	-16.1743	-86.0596
										49.5	-77.8198	-77.2095
										49.55	-78.125	-67.1387
										49.6	-1.8311	-27.1606
										49.65	-51.2695	-77.8198
										49.7	-62.561	-61.9507
										49.75	-25.3296	-57.9834
										49.8	-44.8608	-65.918
										49.85	-68.3594	-45.7764
										49.9	-56.7627	-56.1523
										49.95	-36.3159	-25.3296
