# Supplementary material for: Voltage-gated Na+ currents in human dorsal root ganglion neurons
Source: eLife. 2017 May 16;6:e23235. doi: 10.7554/eLife.23235 (PMC5433841; doi:10.7554/eLife.23235)
Supplement: Figure 7—source data 1. — Data for human raw currents in Figure 7A are in columns U-AG. Data for Figure 7B are in columns AI-AU. Data for Figure 7C are in columns B-G. Data for Figure 7D are in columns I-R. DOI: http://dx.doi.org/10.7554/eLife.23235.016 [file elife-23235-fig7-data1.xlsx]

## Sheet: Figure 7
	Lido []	H 1-(Idrug/Icont)	H DR SEM		R Lido DR	R Lido SEM		Hz	R Base XR	R Base SEM	R Lido XR	R Lido SEM		H Base XR	H Base XR SEM	H Lido XR	H Lido XR SEM			Time	H Base P1	H Base P2	H Base P3	H Base P4	H Base P5		Time	H Lido P1	H Lido P2	H Lido P3	H Lido P4	H Lido P5		Time	R Base P1	R Base P2	R Base P3	R Base P4	R Base P5		Time	R Lido P1	R Lido P2	R Lido P3	R Lido P4	R Lido P5
	10	0.1292	0.0427					1	0.3132	0.0573	0.4115	0.0484		0.034	0.0125	0.1617	0.0381			0	10.9863	-18.0054	-20.4468	-6.1035	-13.1226		0	-26.5503	27.1606	-19.8364	-11.2915	-9.1553		0	10.6812	-0.6104	-30.5176	7.9346	31.1279		0	-0.9155	3.0518	-35.0952	3.6621	-9.7656
	30	0.2153	0.0624		0.2862	0.0629		2	0.3867	0.0416	0.4884	0.0217		0.0010672	0.0164	-0.0109	0.0608			0.05	9.1553	-1.8311	5.188	32.0435	-7.9346		0.05	1.5259	42.1143	15.2588	11.2915	12.207		0.05	-42.7246	-2.7466	-17.395	16.7847	-51.5747		0.05	4.5776	-33.5693	-3.9673	4.5776	-5.7983
	100	0.5872	0.0606		0.5628	0.0836		5	0.4639	0.0519	0.5885	0.0296		-0.0114	0.0293	0.022	0.0408			0.1	45.7764	25.3296	35.0952	17.7002	1.2207		0.1	8.2398	14.6484	36.9263	-0.3052	26.8555		0.1	28.9917	-5.4932	38.7573	-7.019	-54.9316		0.1	-11.5967	0.9155	9.4605	8.2398	12.8174
	300	0.825	0.0644		0.7567	0.051														0.15	6.4087	7.9346	23.8037	-0.9155	-37.8418		0.15	-11.9019	-16.7847	-20.4468	-3.9673	-0.6104		0.15	2.4414	-0.3052	-4.8828	1.8311	24.7192		0.15	-2.4414	16.7847	8.8501	23.4985	-5.4932
	1000	0.9197	0.0251																	0.2	-70.8008	-3.9673	8.2398	-49.4385	-7.3242		0.2	26.5503	-21.9727	-50.6592	-14.3433	-10.6812		0.2	-46.0815	-4.5776	-12.8174	40.2832	-14.0381		0.2	-7.019	1.2207	3.0518	7.019	-5.188
																				0.25	-14.3433	-11.2915	-0.6104	-8.8501	17.7002		0.25	7.019	-17.7002	-48.8281	23.1934	-38.147		0.25	-14.0381	-24.4141	7.019	-28.9917	18.9209		0.25	18.3105	-3.9673	12.207	-50.9644	-14.0381
																				0.3	20.752	-36.6211	2.1362	50.0488	-18.9209		0.3	-3.6621	9.4605	-14.0381	10.376	29.9072		0.3	25.3296	-16.7847	0	-40.2832	-5.7983		0.3	16.7847	16.7847	16.7847	-25.0244	-2.1362
																				0.35	-15.2588	8.2398	-37.5366	-16.7847	19.2261		0.35	14.0381	-18.6157	54.3213	-37.2314	14.3433		0.35	50.0488	13.7329	42.1143	8.5449	-1.2207		0.35	8.5449	7.019	4.8828	9.1553	25.3296
																				0.4	6.1035	30.5176	-14.9536	-18.9209	47.6074		0.4	-14.3433	-18.0054	46.9971	21.3623	-23.4985		0.4	-13.7329	42.4194	-21.0571	0.9155	51.5747		0.4	-25.6348	-8.2398	-15.2588	19.8364	3.6621
																				0.45	8.8501	37.2314	46.9971	32.959	24.4141		0.45	-2.7466	20.4468	-17.0898	-6.7139	-21.6675		0.45	-8.2398	18.6157	-29.6021	2.4414	-21.0571		0.45	-0.3052	37.8418	0	-15.564	-26.5503
																				0.5	-8.2398	60.73	14.0381	61.6455	13.4277		0.5	32.959	-9.4605	-21.0571	-51.8799	-6.7139		0.5	-24.7192	-14.6484	0	25.9399	-25.3296		0.5	34.79	-3.3569	10.6812	22.8882	-27.4658
																				0.55	-25.3296	17.0898	-10.376	23.1934	52.4902		0.55	1.8311	-7.6294	-0.9155	-32.3486	8.5449		0.55	-28.3813	4.5776	-24.1089	0	4.5776		0.55	-3.6621	-4.2725	-5.188	17.7002	16.4795
																				0.6	-25.9399	6.4087	-9.4605	67.4438	35.4004		0.6	-27.771	-2.4414	37.5366	-5.188	9.1553		0.6	8.8501	17.7002	-5.4932	17.0898	-1.8311		0.6	9.7656	24.7192	1.8311	3.0518	-7.9346
																				0.65	-17.395	-26.8555	11.2915	64.0869	3.0518		0.65	-59.2041	-34.1797	13.4277	-13.7329	14.6484		0.65	40.8936	-16.7847	23.1934	10.376	-5.7983		0.65	4.5776	-2.1362	-17.7002	-10.9863	5.188
																				0.7	-34.79	-77.2095	-0.3052	-0.6104	5.7983		0.7	-41.1987	-39.0625	-4.2725	-5.4932	-16.1743		0.7	-26.2451	20.4468	-9.4605	-31.4331	10.0708		0.7	21.0571	-28.6865	-17.395	-21.0571	-18.0054
																				0.75	-60.1196	-59.5093	2.7466	-22.583	19.2261		0.75	19.5313	-48.5229	-14.0381	-21.6675	-21.3623		0.75	19.5313	-6.1035	-25.9399	-46.9971	-12.8174		0.75	11.9019	-61.6455	-13.1226	4.8828	-37.5366
																				0.8	-54.6265	-9.1553	29.6021	-38.7573	23.1934		0.8	-28.6865	-12.8174	-44.5557	-7.6294	-32.959		0.8	10.6812	-18.3105	-48.2178	-15.2588	18.3105		0.8	-10.0708	0.6104	3.9673	0.3052	-20.1416
																				0.85	-38.147	25.3296	1.2207	-9.7656	32.959		0.85	-36.0107	-8.2398	-54.3213	5.7983	-26.5503		0.85	-26.5503	72.937	-17.0898	28.9917	5.188		0.85	-22.2778	26.8555	28.3813	-14.9536	-25.0244
																				0.9	-45.4712	4.2725	-17.7002	24.4141	88.1958		0.9	-22.2778	-4.5776	-21.9727	6.4087	-20.4468		0.9	-20.4468	56.7627	4.8828	14.6484	9.7656		0.9	-3.9673	-22.583	21.3623	15.564	9.7656
																				0.95	-10.0708	-14.3433	52.4902	46.9971	43.0298		0.95	-13.7329	-27.1606	-5.7983	-16.7847	-14.0381		0.95	-0.9155	-10.6812	-1.2207	11.5967	3.6621		0.95	19.8364	8.5449	-13.7329	14.0381	-21.0571
																				1	3.0518	-38.7573	-1.2207	60.73	-19.5313		1	-3.6621	-52.7954	-5.7983	-14.6484	-2.1362		1	-15.8691	-31.7383	13.4277	-2.4414	17.395		1	18.6157	31.7383	-32.959	-31.1279	-8.5449
																				1.05	-16.4795	-12.5122	-2.7466	51.8799	-4.8828		1.05	10.9863	-43.335	-20.752	-48.8281	-26.8555		1.05	0.6104	3.9673	-9.4605	-17.395	3.0518		1.05	-27.771	17.395	12.5122	8.8501	-5.7983
																				1.1	-26.5503	-42.4194	25.9399	4.8828	-13.4277		1.1	-44.5557	-42.4194	-8.8501	11.9019	-92.7734		1.1	37.8418	30.5176	-21.3623	-21.3623	-23.8037		1.1	13.7329	-14.9536	-3.0518	-28.9917	7.3242
																				1.15	22.8882	-40.8936	1.2207	-10.9863	49.4385		1.15	-35.7056	-69.8853	-62.8662	-16.7847	-36.6211		1.15	-21.0571	3.9673	-13.1226	19.5313	-11.9019		1.15	61.3403	-20.752	-7.9346	-27.1606	25.0244
																				1.2	8.2398	-31.4331	-36.9263	4.5776	36.6211		1.2	-2.4414	-15.564	-48.5229	-68.6646	-21.9727		1.2	7.6294	13.4277	29.9072	26.2451	-8.5449		1.2	-10.6812	5.7983	-8.2398	7.9346	-20.4468
																				1.25	-74.7681	1.2207	-15.564	37.5366	27.4658		1.25	8.8501	-8.2398	-41.8091	-5.188	-37.8418		1.25	23.8037	15.2588	1.2207	32.0435	-9.1553		1.25	-3.3569	-31.1279	33.2642	12.207	-12.5122
																				1.3	-55.8472	-25.9399	30.8228	-16.7847	13.7329		1.3	-25.3296	-7.3242	-46.9971	1.2207	-1.5259		1.3	-24.4141	21.9727	-24.1089	21.0571	-7.3242		1.3	13.1226	-25.0244	-9.7656	-7.9346	14.9536
																				1.35	-66.5283	-24.7192	8.2398	58.8989	-8.8501		1.35	25.9399	-13.1226	0	23.4985	-35.0952		1.35	-38.147	1.2207	-26.8555	-5.188	-8.5449		1.35	25.9399	18.0054	-26.8555	12.8174	-5.4932
																				1.4	-33.2642	53.1006	-21.9727	35.4004	35.4004		1.4	10.0708	-13.7329	-46.9971	-17.7002	-19.2261		1.4	6.4087	20.1416	7.9346	-24.4141	30.2124		1.4	2.4414	14.0381	13.4277	-2.7466	3.3569
																				1.45	14.6484	-25.3296	4.2725	-37.2314	11.5967		1.45	-15.564	-40.5884	-62.561	-8.5449	-56.7627		1.45	10.376	33.2642	27.771	-8.2398	-0.9155		1.45	21.0571	21.9727	19.5313	-17.7002	-12.8174
																				1.5	-7.019	-87.2803	-0.9155	-21.9727	27.4658		1.5	10.0708	-18.3105	-14.3433	-12.207	-45.166		1.5	16.7847	-26.5503	-44.8608	13.7329	-32.959		1.5	-12.5122	-14.9536	5.7983	-8.5449	-8.8501
																				1.55	-46.9971	-9.4605	23.1934	0.6104	21.0571		1.55	-31.4331	13.1226	-4.5776	-25.0244	-4.8828		1.55	-10.6812	2.4414	-18.0054	16.4795	-1.5259		1.55	-14.0381	26.8555	-4.8828	11.5967	2.4414
																				1.6	-33.5693	10.6812	31.7383	-25.6348	11.9019		1.6	12.207	-10.376	33.2642	8.5449	11.2915		1.6	-0.9155	21.6675	-17.395	16.7847	-3.0518		1.6	25.3296	32.3486	2.1362	1.2207	-13.1226
																				1.65	-86.6699	-67.4438	5.7983	0.9155	3.0518		1.65	-27.1606	-34.79	-31.4331	4.5776	-17.0898		1.65	-20.752	-16.1743	-17.7002	-34.1797	-15.8691		1.65	-17.0898	-39.0625	-9.7656	-16.4795	-18.9209
																				1.7	-32.3486	-95.2148	7.019	-14.0381	25.9399		1.7	-57.373	-20.4468	-44.8608	10.6812	-23.8037		1.7	29.9072	14.9536	4.8828	-7.3242	41.5039		1.7	5.7983	-25.3296	7.019	7.9346	3.3569
																				1.75	-39.6729	-27.4658	40.5884	48.5229	21.6675		1.75	-48.5229	-34.1797	-62.8662	-29.9072	-3.6621		1.75	11.5967	43.9453	-21.3623	9.7656	13.7329		1.75	3.9673	42.1143	44.5557	27.1606	7.3242
																				1.8	-66.8335	-28.3813	-21.9727	45.4712	-8.2398		1.8	-56.1523	-61.6455	-39.978	-17.7002	-7.3242		1.8	-54.0161	-18.0054	7.6294	3.6621	-29.6021		1.8	-20.4468	8.2398	19.5313	0	-6.7139
																				1.85	-89.7217	-53.7109	-46.3867	-48.2178	-58.8989		1.85	-17.7002	-40.5884	-8.2398	10.376	-24.7192		1.85	8.5449	-26.8555	-4.8828	-1.8311	-28.9917		1.85	47.9126	-7.6294	-34.1797	11.2915	20.4468
																				1.9	-3.6621	-18.3105	-35.7056	-9.1553	8.2398		1.9	-34.79	-32.6538	-20.752	7.6294	2.1362		1.9	33.2642	18.6157	11.5967	-7.019	5.4932		1.9	19.5313	-67.749	10.376	-13.4277	35.7056
																				1.95	-32.6538	4.2725	-5.4932	-29.9072	22.8882		1.95	-81.7871	-81.1768	-22.8882	10.6812	-5.188		1.95	-27.1606	23.4985	-33.2642	-25.9399	62.2559		1.95	8.2398	6.4087	10.376	0.9155	-18.6157
																				2	-36.3159	-2.1362	-5.7983	-75.0732	-7.9346		2	-54.9316	-64.0869	-24.4141	6.1035	-38.7573		2	23.8037	7.019	-32.0435	14.9536	-12.207		2	35.4004	15.8691	-3.0518	3.6621	-69.2749
																				2.05	4.8828	7.3242	10.376	-46.9971	-14.0381		2.05	6.1035	-17.0898	-30.5176	-16.4795	-18.9209		2.05	-26.5503	0.3052	4.5776	6.7139	-23.4985		2.05	6.4087	28.9917	-28.9917	13.7329	-2.7466
																				2.1	-4.8828	-26.2451	25.3296	8.2398	24.7192		2.1	-19.8364	-10.0708	-33.2642	-24.1089	-44.5557		2.1	-3.0518	20.4468	-20.752	-15.2588	-10.6812		2.1	-41.8091	7.9346	26.2451	-5.4932	25.0244
																				2.15	-25.9399	-7.9346	-7.3242	-4.8828	-3.0518		2.15	-44.8608	-39.978	-40.2832	-15.8691	-81.4819		2.15	38.4521	27.771	13.7329	17.7002	4.2725		2.15	28.6865	-2.1362	15.8691	-6.7139	-1.2207
																				2.2	-49.7437	-18.6157	19.8364	-41.1987	-13.1226		2.2	-57.6782	-54.3213	-20.1416	-30.5176	-37.8418		2.2	8.5449	22.583	9.1553	-20.4468	1.5259		2.2	5.4932	0.9155	4.2725	-24.7192	-28.6865
																				2.25	-107.117	-12.207	-25.0244	-54.9316	-6.7139		2.25	-68.3594	-33.5693	-31.4331	-8.2398	-39.0625		2.25	-23.1934	29.9072	-44.8608	-1.5259	7.6294		2.25	32.0435	4.2725	-10.6812	-25.6348	-58.8989
																				2.3	-46.3867	-25.3296	-23.8037	3.6621	-42.7246		2.3	-47.3022	-30.5176	-8.2398	-13.1226	-19.5313		2.3	-13.7329	-44.8608	3.6621	24.4141	14.9536		2.3	13.4277	-19.8364	-12.5122	-4.8828	15.2588
																				2.35	-50.354	-47.6074	1.2207	15.564	-52.4902		2.35	-1.5259	-41.1987	22.583	-12.8174	-3.6621		2.35	-29.6021	-1.5259	14.6484	41.1987	-6.1035		2.35	-8.5449	13.1226	-20.752	-14.3433	63.1714
																				2.4	-21.3623	-25.9399	-2.4414	-18.3105	-11.2915		2.4	30.2124	-63.4766	-10.376	-39.3677	-23.8037		2.4	18.0054	18.3105	-7.6294	1.8311	-18.3105		2.4	34.79	-5.7983	21.3623	-23.4985	0.9155
																				2.45	-13.4277	-2.4414	-29.2969	2.4414	-1.8311		2.45	49.4385	-35.4004	-29.6021	-10.376	-32.3486		2.45	23.4985	21.9727	19.2261	-17.395	-11.2915		2.45	4.2725	21.6675	-20.1416	14.6484	-15.8691
																				2.5	-33.8745	13.1226	-58.2886	21.6675	23.4985		2.5	23.4985	19.5313	-25.3296	22.2778	-45.4712		2.5	-31.7383	-11.9019	-8.2398	-2.7466	19.2261		2.5	0.6104	-3.3569	8.2398	22.8882	-2.1362
																				2.55	-56.1523	-15.564	14.3433	33.2642	42.4194		2.55	3.0518	19.2261	-7.019	9.1553	-23.8037		2.55	11.5967	-22.2778	-32.6538	-13.4277	41.1987		2.55	-4.8828	19.2261	3.0518	-5.188	21.0571
																				2.6	-51.8799	-30.5176	2.4414	33.5693	-35.4004		2.6	25.6348	5.4932	-15.2588	-12.207	-34.4849		2.6	-7.3242	-4.8828	-56.1523	-34.1797	18.6157		2.6	-14.9536	0	-14.0381	-18.6157	-7.019
																				2.65	16.4795	-19.8364	-12.8174	27.4658	-6.4087		2.65	32.0435	29.9072	23.1934	-3.0518	-37.8418		2.65	0	31.1279	6.4087	47.3022	-5.4932		2.65	8.8501	25.6348	17.7002	3.9673	-32.0435
																				2.7	2.1362	41.8091	-68.0542	11.2915	25.0244		2.7	26.8555	10.6812	15.2588	31.4331	-35.7056		2.7	-10.6812	39.6729	45.4712	20.4468	-21.6675		2.7	1.8311	21.6675	-14.3433	-14.6484	-34.1797
																				2.75	-10.9863	-6.4087	-38.4521	-41.8091	30.5176		2.75	-25.6348	7.6294	6.1035	38.4521	-68.3594		2.75	24.4141	3.6621	-3.6621	-12.5122	-2.1362		2.75	-4.5776	-13.7329	-35.7056	22.2778	2.7466
																				2.8	-6.1035	-15.564	14.6484	9.4605	39.3677		2.8	-2.7466	-30.8228	-29.6021	30.2124	-45.166		2.8	-2.1362	24.7192	-9.1553	-21.9727	1.8311		2.8	46.9971	-2.1362	25.3296	-23.4985	30.5176
																				2.85	11.2915	-10.6812	3.3569	-0.6104	12.8174		2.85	-5.4932	-25.0244	-31.4331	55.2368	-44.8608		2.85	-17.7002	26.8555	-12.207	-0.6104	26.8555		2.85	38.7573	20.752	5.4932	6.4087	1.2207
																				2.9	14.3433	-3.6621	48.8281	-33.2642	16.1743		2.9	-38.147	3.0518	15.8691	10.0708	-4.2725		2.9	24.1089	23.1934	-16.7847	16.4795	-0.6104		2.9	-14.3433	0.9155	51.5747	-6.1035	0.6104
																				2.95	-43.9453	-24.1089	-15.2588	10.376	7.9346		2.95	9.4605	-3.9673	1.2207	-5.4932	18.9209		2.95	-4.5776	-25.6348	22.2778	-31.4331	-30.8228		2.95	-17.7002	-28.3813	-11.5967	-4.2725	-17.395
																				3	-89.4165	-61.0352	-16.1743	-2.4414	-20.1416		3	10.376	-45.4712	-11.9019	29.2969	10.6812		3	-9.7656	26.5503	-28.3813	37.5366	-2.1362		3	-8.8501	23.1934	-42.1143	-19.2261	-43.335
																				3.05	-38.147	-42.7246	2.7466	0	-10.376		3.05	20.752	-64.0869	-6.1035	-15.564	-13.4277		3.05	-2.4414	-3.9673	54.3213	18.3105	19.2261		3.05	11.5967	16.7847	12.5122	4.5776	10.0708
																				3.1	-8.2398	-5.4932	17.0898	22.2778	-4.5776		3.1	47.3022	-52.4902	-2.1362	-8.5449	-47.3022		3.1	25.0244	22.583	2.7466	-20.4468	9.4605		3.1	10.376	20.1416	1.8311	18.0054	-3.9673
																				3.15	15.2588	3.0518	19.5313	6.7139	-25.6348		3.15	27.771	-19.2261	-7.9346	10.6812	-77.5146		3.15	25.9399	-13.4277	-71.4111	20.1416	-33.2642		3.15	-3.9673	14.3433	-19.5313	-8.2398	1.2207
																				3.2	5.188	32.3486	83.0078	11.9019	25.6348		3.2	21.6675	2.1362	-36.9263	-21.6675	-9.4605		3.2	-12.207	-24.4141	26.5503	-22.583	-4.8828		3.2	-8.5449	-19.2261	10.6812	5.4932	4.5776
																				3.25	-14.3433	54.6265	8.5449	-2.1362	14.9536		3.25	7.019	0	20.4468	-7.6294	38.4521		3.25	-9.4605	70.1904	-12.5122	18.0054	14.3433		3.25	3.6621	-14.6484	14.0381	-0.9155	3.3569
																				3.3	-22.2778	-7.6294	-78.7354	-38.7573	2.1362		3.3	49.4385	-11.2915	43.6401	8.2398	-46.9971		3.3	17.395	14.0381	18.6157	-8.8501	24.1089		3.3	7.6294	-14.0381	-21.3623	21.0571	11.5967
																				3.35	0.6104	-39.0625	-1.2207	-10.376	22.583		3.35	-6.1035	-55.2368	24.7192	-20.1416	-73.2422		3.35	-43.0298	28.6865	-18.3105	-32.6538	7.019		3.35	-35.4004	19.5313	-12.5122	10.6812	-26.5503
																				3.4	36.0107	-40.8936	-4.8828	22.8882	26.5503		3.4	-15.8691	-57.373	0.3052	14.6484	-15.564		3.4	-7.3242	-7.6294	-40.8936	29.6021	-32.6538		3.4	31.4331	1.8311	53.4058	-7.3242	-1.8311
																				3.45	1.5259	29.6021	-7.019	11.2915	29.2969		3.45	23.4985	-27.4658	-6.1035	11.9019	11.2915		3.45	11.9019	-20.1416	16.1743	-0.3052	15.8691		3.45	35.4004	25.9399	-25.6348	-7.6294	0.6104
																				3.5	-32.3486	61.9507	36.0107	18.3105	54.6265		3.5	13.1226	25.0244	-16.7847	-30.2124	-19.2261		3.5	2.7466	28.3813	-22.8882	-13.7329	17.7002		3.5	-0.9155	-31.7383	-37.8418	-14.6484	-8.2398
																				3.55	-15.564	35.0952	44.2505	32.3486	42.1143		3.55	31.4331	25.0244	26.5503	5.4932	-16.7847		3.55	15.8691	31.1279	-3.6621	2.7466	-24.4141		3.55	-17.0898	-5.188	-12.207	26.8555	-6.4087
																				3.6	15.2588	19.5313	31.4331	22.8882	61.0352		3.6	20.4468	55.8472	-10.6812	14.9536	-0.6104		3.6	-33.2642	14.3433	18.3105	0	37.2314		3.6	8.8501	21.3623	19.5313	-15.8691	3.3569
																				3.65	-15.8691	-24.1089	2.1362	15.8691	57.6782		3.65	0	6.7139	-46.9971	-23.1934	-54.6265		3.65	30.8228	-4.5776	-26.5503	31.7383	-12.8174		3.65	14.9536	10.9863	-21.9727	-42.1143	-6.4087
																				3.7	-15.8691	-41.1987	15.2588	11.9019	23.4985		3.7	31.4331	-45.7764	-47.9126	-14.0381	-54.9316		3.7	36.0107	-24.1089	31.7383	34.1797	-12.5122		3.7	19.5313	-28.3813	37.5366	-7.9346	-4.2725
																				3.75	23.8037	14.9536	18.9209	8.8501	8.5449		3.75	-5.7983	-30.8228	-15.564	18.9209	-31.4331		3.75	-35.0952	27.1606	-9.1553	-5.188	50.0488		3.75	-15.564	12.8174	21.9727	6.4087	-3.6621
																				3.8	5.4932	0.3052	18.0054	7.6294	18.0054		3.8	42.7246	-0.3052	8.8501	35.4004	-6.7139		3.8	-13.1226	-0.3052	-8.8501	-19.2261	-13.7329		3.8	-35.7056	17.395	-36.9263	-9.7656	-1.2207
																				3.85	-32.6538	-35.4004	-12.8174	42.1143	57.6782		3.85	88.8062	13.7329	-18.6157	-14.6484	36.0107		3.85	-16.7847	7.3242	0	-21.6675	12.5122		3.85	66.8335	11.2915	-26.5503	11.9019	20.4468
																				3.9	15.564	-38.7573	13.4277	18.6157	61.3403		3.9	43.6401	10.0708	-30.8228	4.5776	-1.8311		3.9	14.9536	20.752	-42.7246	-15.564	-22.8882		3.9	15.2588	3.6621	28.3813	10.376	9.1553
																				3.95	15.8691	13.1226	19.2261	-3.0518	2.1362		3.95	24.1089	13.4277	3.0518	1.8311	-32.959		3.95	3.9673	-0.9155	-14.6484	10.9863	23.4985		3.95	26.5503	-15.2588	11.2915	-12.8174	-43.335
																				4	23.4985	-3.9673	42.4194	10.9863	5.188		4	28.9917	18.0054	24.1089	-6.7139	3.3569		4	-16.4795	60.73	-20.752	31.1279	12.8174		4	-11.2915	-15.564	-22.583	-4.2725	-8.5449
																				4.05	-12.207	-24.1089	50.354	27.1606	-2.7466		4.05	55.8472	48.5229	25.0244	-7.9346	11.9019		4.05	-3.6621	-20.1416	23.8037	22.8882	0		4.05	6.7139	-3.0518	-27.4658	-7.6294	0.3052
																				4.1	-55.542	-4.5776	23.8037	0	32.959		4.1	7.9346	-42.7246	4.5776	-3.0518	-19.8364		4.1	1.5259	-37.2314	-4.5776	-31.7383	46.9971		4.1	-0.3052	24.7192	28.0762	-3.6621	17.7002
																				4.15	-37.5366	16.4795	-23.4985	-39.978	32.3486		4.15	13.4277	-75.9888	-19.8364	12.8174	10.9863		4.15	-0.6104	13.1226	-57.9834	18.9209	-16.1743		4.15	-13.4277	32.0435	-7.019	11.5967	-9.1553
																				4.2	-66.2231	-12.5122	-59.8145	-51.5747	17.7002		4.2	12.5122	10.376	44.2505	20.1416	38.4521		4.2	1.2207	-0.6104	19.8364	-17.0898	-18.0054		4.2	-22.2778	-22.2778	-31.7383	-10.0708	-21.0571
																				4.25	-21.9727	-44.2505	-0.9155	-73.2422	50.0488		4.25	-40.2832	2.7466	34.79	8.2398	-11.5967		4.25	-11.5967	12.5122	15.564	-38.147	-16.4795		4.25	25.6348	-3.6621	-2.1362	4.2725	-12.8174
																				4.3	-18.3105	-41.8091	-43.9453	-11.9019	36.3159		4.3	3.6621	-63.1714	-14.9536	-37.2314	-39.0625		4.3	11.9019	25.9399	0.6104	3.6621	-39.0625		4.3	25.3296	21.9727	34.4849	-39.0625	3.3569
																				4.35	26.8555	-37.5366	-21.3623	24.1089	2.7466		4.35	23.8037	-10.0708	-41.8091	-2.7466	-2.1362		4.35	-5.188	14.0381	3.9673	15.2588	6.1035		4.35	2.7466	0.6104	18.0054	-18.0054	26.5503
																				4.4	-8.2398	-3.3569	-25.0244	11.9019	-6.4087		4.4	54.9316	-23.8037	-15.8691	5.188	-6.4087		4.4	0	24.4141	-26.8555	16.7847	18.0054		4.4	-6.4087	-11.9019	7.019	-1.8311	-14.9536
																				4.45	-42.4194	-18.9209	-6.1035	18.0054	-24.4141		4.45	-8.5449	-23.4985	31.4331	-16.4795	-3.0518		4.45	24.1089	-6.1035	-11.2915	30.8228	-40.2832		4.45	21.0571	-3.6621	7.019	7.019	-21.3623
																				4.5	-20.752	2.7466	4.8828	-9.1553	6.4087		4.5	-65.918	-23.8037	46.9971	3.3569	31.7383		4.5	-25.9399	7.6294	17.395	-10.0708	31.7383		4.5	-17.7002	32.959	-23.1934	10.0708	26.8555
																				4.55	56.7627	14.3433	38.4521	-35.0952	71.7163		4.55	-34.4849	27.1606	29.2969	-9.7656	60.4248		4.55	6.4087	4.5776	3.0518	5.4932	-10.0708		4.55	-29.9072	8.2398	7.019	-25.6348	-21.6675
																				4.6	21.9727	-31.7383	11.5967	-6.1035	-3.3569		4.6	-31.4331	11.9019	53.4058	25.3296	0.6104		4.6	12.5122	-0.3052	-9.7656	-14.0381	15.564		4.6	30.5176	-9.1553	-8.5449	29.6021	-35.7056
																				4.65	-53.4058	-20.1416	-61.0352	10.9863	-37.5366		4.65	-8.8501	-22.8882	29.2969	43.0298	-28.9917		4.65	-17.0898	-15.564	-21.9727	-21.9727	-18.9209		4.65	41.1987	-10.376	-8.5449	15.564	-9.7656
																				4.7	-65.0024	-18.6157	-61.3403	9.7656	-33.8745		4.7	-5.188	-52.7954	-23.1934	33.8745	5.7983		4.7	10.9863	28.0762	-6.1035	24.7192	-7.9346		4.7	21.0571	-29.2969	19.8364	-34.79	25.6348
																				4.75	-27.771	-29.2969	-7.3242	1.8311	2.1362		4.75	9.4605	-54.6265	-9.7656	-2.1362	12.5122		4.75	-38.4521	34.4849	5.4932	-22.8882	21.3623		4.75	-28.0762	14.6484	5.4932	-7.9346	-0.3052
																				4.8	-61.6455	-1.5259	36.9263	17.7002	38.7573		4.8	-4.5776	-61.0352	-21.0571	33.8745	-58.2886		4.8	-16.1743	0.6104	-45.166	17.7002	-9.7656		4.8	-17.7002	-7.9346	-31.7383	1.2207	-37.5366
																				4.85	-54.0161	-6.4087	-49.7437	12.5122	-3.3569		4.85	-43.335	-47.9126	-27.4658	-1.2207	-42.1143		4.85	24.4141	-25.0244	8.5449	1.5259	-24.4141		4.85	39.6729	-0.3052	23.8037	12.5122	-1.2207
																				4.9	-1.2207	-12.207	-44.8608	5.7983	-69.2749		4.9	-5.4932	-65.6128	-22.8882	-7.019	-3.3569		4.9	-17.7002	71.4111	62.561	-23.4985	9.4605		4.9	-3.6621	53.1006	26.8555	-25.0244	40.8936
																				4.95	16.4795	57.373	-0.9155	-38.147	-12.5122		4.95	19.2261	-22.583	-37.8418	-6.4087	5.4932		4.95	33.2642	11.9019	-31.7383	37.8418	27.4658		4.95	-6.1035	17.7002	-16.1743	-38.7573	-4.8828
																				5	-40.5884	36.0107	4.8828	-32.959	-26.2451		5	-25.6348	-24.1089	4.5776	0.3052	-28.0762		5	7.6294	-42.7246	-15.8691	-1.2207	20.1416		5	22.2778	-33.5693	-11.9019	12.207	-31.7383
																				5.05	-31.4331	26.8555	-17.7002	17.395	21.3623		5.05	2.4414	-2.1362	37.2314	-39.6729	5.7983		5.05	1.2207	39.0625	-18.0054	39.978	-0.6104		5.05	7.6294	-12.207	14.0381	12.8174	0.9155
																				5.1	-21.9727	-18.9209	-42.4194	-13.7329	-4.2725		5.1	3.9673	-27.4658	-24.4141	-62.2559	-27.1606		5.1	43.6401	18.3105	-0.6104	26.8555	-1.2207		5.1	52.7954	-2.7466	18.9209	-4.5776	19.2261
																				5.15	27.1606	-28.9917	-7.3242	-19.2261	-24.1089		5.15	21.0571	-81.1768	4.8828	-12.207	-75.9888		5.15	-60.73	-8.8501	3.3569	-44.2505	17.0898		5.15	-23.8037	-17.395	-28.6865	-18.3105	5.4932
																				5.2	45.7764	-61.6455	-4.2725	-20.752	18.6157		5.2	18.6157	-74.7681	57.373	34.1797	0.3052		5.2	23.1934	14.3433	-9.7656	-21.0571	-23.1934		5.2	-18.6157	3.9673	-2.7466	-4.8828	-9.1553
																				5.25	29.2969	-24.7192	-33.5693	68.6646	-8.5449		5.25	3.3569	-31.1279	16.4795	6.1035	14.9536		5.25	-0.6104	-2.1362	-13.4277	-5.188	27.1606		5.25	20.1416	32.0435	-10.6812	-8.2398	-44.8608
																				5.3	6.4087	-20.1416	-19.2261	0	23.4985		5.3	8.2398	1.8311	-14.3433	-59.5093	1.8311		5.3	2.4414	-15.564	-19.8364	13.4277	17.0898		5.3	28.9917	5.188	0.3052	15.2588	-12.207
																				5.35	0	-19.2261	29.6021	-33.5693	23.8037		5.35	35.4004	-16.1743	32.959	-14.6484	-21.9727		5.35	32.6538	31.1279	-44.2505	27.1606	-6.1035		5.35	-5.188	-10.6812	-28.6865	9.7656	39.978
																				5.4	-23.8037	13.1226	-7.019	-41.8091	21.6675		5.4	-16.4795	-46.9971	11.9019	-34.79	-34.1797		5.4	-10.6812	35.0952	-1.5259	-26.5503	-10.376		5.4	10.0708	-13.1226	-17.395	12.207	-32.6538
																				5.45	-55.8472	-8.5449	-12.5122	-34.1797	19.5313		5.45	-20.4468	-68.3594	-11.9019	-22.8882	-41.8091		5.45	14.9536	-0.9155	2.4414	33.5693	-7.019		5.45	-3.3569	-35.7056	4.5776	-0.9155	-13.7329
																				5.5	-50.0488	-47.3022	-20.1416	-32.0435	11.9019		5.5	14.3433	-65.0024	11.2915	-38.147	10.0708		5.5	-29.9072	0	39.978	2.4414	22.2778		5.5	20.4468	20.4468	-3.6621	8.5449	31.7383
																				5.55	9.1553	-5.7983	-51.8799	1.8311	-30.2124		5.55	5.7983	-46.9971	-53.1006	-12.5122	24.1089		5.55	-19.8364	22.583	-38.4521	-13.7329	-3.3569		5.55	-1.5259	-3.9673	36.0107	-21.9727	3.9673
																				5.6	-93.3838	-6.4087	-46.9971	28.3813	-11.9019		5.6	-28.6865	-39.978	-52.4902	-10.6812	-22.8882		5.6	8.5449	17.395	-33.2642	-7.019	-23.8037		5.6	-7.3242	-24.4141	26.2451	-19.8364	-21.3623
																				5.65	-74.4629	-6.4087	-25.6348	-45.166	-8.5449		5.65	-16.7847	8.8501	-5.188	-6.1035	-38.7573		5.65	-5.7983	-18.6157	15.564	6.1035	24.1089		5.65	-1.8311	21.3623	24.7192	-8.5449	31.7383
																				5.7	29.9072	-4.8828	-24.4141	-26.5503	-27.771		5.7	-52.4902	-50.354	24.7192	19.8364	5.188		5.7	27.1606	37.2314	-13.7329	43.9453	3.6621		5.7	5.7983	55.2368	-40.2832	11.5967	-8.5449
																				5.75	34.4849	23.1934	-51.5747	-19.2261	-23.4985		5.75	-43.6401	-19.8364	-22.2778	-23.8037	-30.8228		5.75	11.5967	-7.019	14.3433	3.9673	-12.8174		5.75	-0.3052	28.3813	-6.4087	9.4605	14.3433
																				5.8	19.5313	-15.8691	-3.3569	53.4058	-27.4658		5.8	-11.5967	-21.9727	13.7329	-8.8501	-10.376		5.8	-40.2832	16.1743	10.9863	-46.3867	38.147		5.8	-28.6865	6.4087	-17.0898	-39.6729	-64.3921
																				5.85	-47.6074	-57.0679	-8.2398	51.5747	20.752		5.85	-14.6484	-25.9399	14.3433	14.6484	-20.752		5.85	20.4468	-6.1035	-7.9346	-1.2207	4.2725		5.85	47.6074	-10.0708	-39.0625	-6.4087	2.4414
																				5.9	-39.3677	-57.0679	10.0708	25.6348	33.5693		5.9	24.7192	-27.4658	13.7329	13.7329	-13.1226		5.9	7.019	21.3623	-30.2124	8.5449	20.752		5.9	43.6401	-21.3623	43.0298	1.5259	24.1089
																				5.95	-46.9971	-19.2261	14.6484	-4.8828	32.959		5.95	10.376	-23.8037	-40.8936	30.8228	-27.4658		5.95	31.4331	39.978	-21.9727	40.8936	-40.5884		5.95	-3.6621	-13.1226	22.2778	20.1416	15.8691
																				6	-44.5557	-64.0869	-58.5938	-19.8364	35.4004		6	-13.4277	-52.1851	-28.6865	-3.9673	-49.1333		6	-7.019	-1.5259	23.1934	-22.2778	-4.2725		6	3.3569	20.752	8.8501	-27.4658	-20.4468
																				6.05	-28.6865	-24.7192	-46.0815	8.5449	-16.4795		6.05	13.7329	-64.6973	22.8882	15.564	-15.564		6.05	-28.3813	-0.6104	-17.7002	-23.8037	-6.1035		6.05	12.207	-0.9155	-18.0054	13.1226	-10.0708
																				6.1	-6.4087	-11.2915	24.7192	-39.978	-52.7954		6.1	-22.2778	-60.1196	-0.3052	14.3433	-16.7847		6.1	45.7764	7.9346	-16.7847	43.6401	16.4795		6.1	10.376	-9.4605	-3.0518	36.0107	-7.9346
																				6.15	-18.9209	43.0298	31.7383	-8.5449	-10.6812		6.15	1.2207	-18.6157	6.4087	-4.8828	-54.9316		6.15	12.5122	35.7056	-13.1226	-11.9019	-6.4087		6.15	8.5449	-30.2124	11.2915	-32.0435	-11.5967
																				6.2	-39.3677	6.1035	23.8037	4.2725	-2.1362		6.2	-11.9019	5.7983	-13.7329	15.564	-48.2178		6.2	-13.4277	30.5176	10.9863	2.1362	-21.3623		6.2	-3.9673	10.9863	7.9346	-27.771	-7.9346
																				6.25	-22.8882	3.6621	53.7109	33.2642	72.6318		6.25	25.9399	-38.4521	-54.0161	41.8091	-10.0708		6.25	-5.7983	-39.6729	11.5967	15.564	26.2451		6.25	3.0518	32.3486	28.0762	-6.1035	1.5259
																				6.3	29.9072	-22.583	6.1035	37.8418	13.4277		6.3	29.9072	-30.5176	-35.0952	-3.6621	-25.9399		6.3	-2.1362	33.5693	-20.752	20.752	16.4795		6.3	10.376	6.7139	-14.9536	28.6865	21.6675
																				6.35	-8.2398	7.9346	-18.3105	-34.1797	-17.0898		6.35	16.7847	-52.4902	3.0518	-47.6074	-56.7627		6.35	16.7847	48.8281	-19.5313	7.3242	10.376		6.35	8.5449	-15.2588	17.395	-30.8228	7.6294
																				6.4	-36.6211	32.3486	3.3569	-4.2725	7.019		6.4	9.1553	-50.0488	10.9863	-14.6484	13.1226		6.4	0.3052	-17.7002	9.4605	-25.9399	8.5449		6.4	8.2398	31.1279	25.0244	-20.4468	7.6294
																				6.45	-69.8853	-13.1226	5.4932	22.583	5.4932		6.45	-5.188	-80.8716	-14.9536	1.8311	-15.564		6.45	-41.5039	5.4932	-24.1089	9.7656	23.4985		6.45	7.9346	0.3052	-33.5693	-2.4414	-17.7002
																				6.5	-62.8662	-22.583	12.8174	-15.8691	8.8501		6.5	26.5503	-35.7056	36.3159	-5.188	-54.6265		6.5	12.207	19.5313	-31.7383	58.8989	-29.6021		6.5	7.019	-36.0107	-7.9346	-28.0762	-2.7466
																				6.55	-43.0298	-21.0571	7.6294	16.1743	38.7573		6.55	17.395	-17.0898	18.3105	13.7329	-16.7847		6.55	0.6104	13.1226	40.5884	15.8691	-9.1553		6.55	32.3486	15.8691	50.9644	20.1416	-0.3052
																				6.6	1.5259	-46.0815	9.1553	20.1416	48.5229		6.6	-8.5449	3.9673	6.1035	-36.9263	0.3052		6.6	21.3623	3.0518	14.9536	-24.1089	20.4468		6.6	24.1089	-4.2725	30.5176	33.8745	9.4605
																				6.65	14.6484	-32.0435	17.7002	-20.752	63.7817		6.65	-20.1416	-7.9346	-5.188	-39.3677	-35.0952		6.65	12.207	27.4658	-14.3433	7.6294	38.4521		6.65	3.0518	2.1362	11.5967	0.9155	-1.2207
																				6.7	10.9863	-4.2725	-6.1035	-29.6021	-7.3242		6.7	-19.5313	-21.9727	-26.8555	29.9072	-31.7383		6.7	-48.5229	2.1362	-33.2642	26.5503	-6.4087		6.7	-25.0244	23.1934	-41.8091	-18.0054	-4.8828
																				6.75	12.5122	-13.4277	-20.752	-7.019	0.6104		6.75	2.1362	-0.9155	-9.4605	35.7056	2.7466		6.75	54.9316	-32.6538	20.752	-6.1035	-25.3296		6.75	27.1606	1.2207	-5.7983	1.5259	6.4087
																				6.8	5.188	14.3433	23.8037	38.7573	14.9536		6.8	6.4087	-1.5259	-3.0518	28.3813	-19.5313		6.8	18.0054	20.4468	-2.1362	-24.4141	17.395		6.8	20.752	0.3052	57.0679	23.1934	-11.5967
																				6.85	-39.3677	7.3242	26.8555	36.6211	2.4414		6.85	10.6812	-41.1987	7.9346	-11.9019	-50.354		6.85	-27.771	7.6294	4.5776	21.3623	-30.2124		6.85	6.4087	-1.8311	-14.0381	0	-25.3296
																				6.9	-65.918	-35.4004	8.8501	31.1279	49.7437		6.9	7.9346	-36.0107	0	-13.7329	-36.0107		6.9	-25.0244	-14.3433	-2.1362	16.4795	21.9727		6.9	0.6104	1.8311	-42.1143	-20.1416	30.2124
																				6.95	-9.4605	-25.0244	-14.6484	-21.3623	75.0732		6.95	40.8936	-23.4985	-20.1416	-20.752	-18.6157		6.95	-23.1934	-11.5967	5.7983	-50.354	7.3242		6.95	10.6812	18.9209	-3.0518	9.1553	4.8828
																				7	10.0708	11.2915	-50.6592	-21.0571	8.5449		7	40.2832	3.9673	-14.3433	-2.1362	-3.3569		7	17.7002	35.4004	-26.8555	-0.6104	-45.166		7	6.1035	50.6592	2.7466	-0.9155	-24.1089
																				7.05	-5.7983	41.1987	1.5259	-14.0381	-14.3433		7.05	-1.5259	-32.959	11.9019	21.9727	-12.8174		7.05	69.5801	9.7656	-41.8091	31.4331	-8.8501		7.05	-11.9019	-18.0054	25.6348	-19.2261	5.7983
																				7.1	-20.752	2.1362	11.9019	12.5122	19.2261		7.1	-35.0952	-51.2695	19.5313	23.8037	-23.8037		7.1	-2.4414	37.5366	-15.2588	-0.9155	34.79		7.1	9.4605	21.9727	-25.3296	14.0381	7.6294
																				7.15	-6.1035	-7.9346	-12.8174	0	57.6782		7.15	-32.0435	-30.5176	-7.3242	-10.6812	-53.1006		7.15	-5.7983	8.5449	35.0952	3.6621	16.4795		7.15	37.2314	-7.3242	-3.3569	-7.9346	-35.0952
																				7.2	-14.0381	-50.9644	-42.4194	23.1934	74.4629		7.2	-24.7192	-53.4058	-40.5884	18.0054	-25.6348		7.2	29.2969	-16.1743	5.4932	-23.1934	25.6348		7.2	8.8501	-35.7056	25.0244	-7.9346	-28.0762
																				7.25	-16.4795	-37.2314	1.5259	18.9209	43.9453		7.25	27.771	-52.4902	3.0518	39.6729	39.0625		7.25	-43.0298	11.2915	-40.2832	-3.9673	-29.6021		7.25	29.6021	13.4277	14.3433	-7.019	-2.7466
																				7.3	-8.8501	28.9917	27.771	-3.9673	45.4712		7.3	9.1553	22.8882	59.2041	-7.9346	-0.9155		7.3	4.5776	-0.9155	-14.3433	-11.2915	24.4141		7.3	24.4141	2.1362	-7.019	-32.0435	5.188
																				7.35	-9.4605	22.8882	16.1743	-3.6621	2.7466		7.35	56.7627	-7.6294	3.3569	9.7656	-17.395		7.35	30.8228	-11.5967	-10.6812	8.5449	6.7139		7.35	-2.4414	-8.5449	9.4605	-14.0381	49.1333
																				7.4	74.7681	10.0708	88.1958	22.2778	24.7192		7.4	14.3433	-64.0869	-5.188	38.4521	-32.0435		7.4	14.3433	41.8091	5.7983	62.8662	10.0708		7.4	2.4414	-5.4932	17.395	-1.5259	15.2588
																				7.45	18.9209	-24.1089	46.9971	33.2642	53.7109		7.45	13.7329	-15.564	25.9399	44.8608	-3.6621		7.45	-10.9863	38.147	35.0952	-23.1934	26.5503		7.45	-2.1362	17.0898	-8.8501	35.0952	-41.1987
																				7.5	-18.3105	-8.8501	9.4605	18.3105	55.2368		7.5	21.9727	35.4004	45.166	22.8882	-5.188		7.5	-9.1553	21.3623	5.188	-4.8828	-58.5938		7.5	-1.8311	-1.5259	-9.4605	-8.2398	-35.4004
																				7.55	5.188	6.1035	50.6592	34.4849	3.6621		7.55	7.3242	3.6621	38.4521	-14.0381	27.1606		7.55	-36.6211	-17.0898	-39.978	11.9019	38.147		7.55	-20.4468	-26.8555	8.2398	-8.8501	-4.8828
																				7.6	-47.6074	8.2398	9.4605	7.019	-58.5938		7.6	13.1226	20.1416	28.6865	-3.6621	40.8936		7.6	3.3569	-8.8501	-44.8608	32.959	21.3623		7.6	-19.5313	20.4468	20.752	11.9019	26.5503
																				7.65	4.5776	-5.7983	-5.188	-46.3867	-25.3296		7.65	4.8828	13.1226	-15.8691	19.5313	-17.395		7.65	13.1226	10.9863	28.3813	7.3242	-49.4385		7.65	7.019	28.9917	-18.3105	-27.4658	6.7139
																				7.7	41.1987	-28.0762	9.7656	-36.9263	10.376		7.7	43.335	-52.1851	-17.395	24.1089	-6.7139		7.7	4.8828	27.4658	-7.019	7.019	4.2725		7.7	39.3677	15.8691	-3.0518	-42.4194	-20.752
																				7.75	17.7002	-2.4414	16.1743	-10.0708	26.2451		7.75	5.188	-39.6729	30.5176	-25.9399	-36.3159		7.75	-21.0571	9.7656	-39.3677	-25.3296	-11.9019		7.75	4.5776	24.4141	-9.7656	4.8828	-12.207
																				7.8	16.4795	-7.6294	-22.8882	6.4087	52.4902		7.8	37.2314	-61.6455	-18.3105	-9.1553	-40.8936		7.8	16.7847	21.9727	12.8174	-19.5313	26.5503		7.8	18.6157	-38.7573	-10.376	-0.3052	-14.3433
																				7.85	25.6348	-14.6484	-14.9536	8.8501	40.8936		7.85	0.9155	-50.9644	-18.9209	30.5176	-19.2261		7.85	5.4932	23.4985	-15.2588	-0.3052	45.7764		7.85	6.7139	-26.8555	12.8174	-24.7192	-3.6621
																				7.9	39.3677	31.1279	-14.3433	-10.376	-1.8311		7.9	17.0898	-41.5039	-2.7466	-0.3052	0		7.9	11.2915	-12.207	-6.1035	13.7329	-33.8745		7.9	-23.1934	20.752	19.2261	40.5884	25.6348
																				7.95	-5.7983	21.3623	26.8555	19.2261	-18.9209		7.95	40.5884	-22.583	-11.5967	15.2588	41.8091		7.95	-2.7466	-4.2725	-4.2725	-34.4849	-18.6157		7.95	7.3242	55.542	28.0762	28.9917	-4.2725
																				8	29.2969	-16.4795	-20.752	28.9917	39.978		8	-2.4414	7.3242	32.0435	-15.2588	31.4331		8	18.3105	-4.5776	-18.9209	17.7002	-1.8311		8	15.2588	-18.3105	-6.7139	-2.1362	4.8828
																				8.05	36.0107	-24.1089	-25.6348	22.8882	19.5313		8.05	-14.6484	-0.9155	45.166	-35.7056	19.2261		8.05	-9.1553	56.1523	-3.6621	34.79	45.4712		8.05	54.6265	-20.752	-5.4932	-28.0762	-6.4087
																				8.1	33.8745	-2.4414	-21.0571	-30.2124	3.0518		8.1	1.2207	-20.752	4.5776	-19.8364	-12.8174		8.1	5.4932	10.376	14.9536	9.7656	0.3052		8.1	16.4795	-1.2207	-14.9536	3.0518	-20.4468
																				8.15	41.8091	-39.978	4.8828	-31.4331	6.1035		8.15	3.3569	-45.4712	-4.5776	-1.8311	-10.376		8.15	27.4658	3.3569	36.0107	-20.752	-39.6729		8.15	-39.978	-1.5259	12.5122	33.5693	37.8418
																				8.2	60.1196	-49.4385	12.8174	-20.4468	7.9346		8.2	-6.7139	-32.6538	-18.3105	-19.8364	6.1035		8.2	-26.8555	20.1416	-44.5557	5.188	27.4658		8.2	12.207	18.3105	12.5122	-3.9673	5.4932
																				8.25	40.2832	0.9155	-23.4985	-8.5449	19.8364		8.25	-20.4468	-67.1387	-10.0708	-34.79	-16.4795		8.25	-5.188	13.4277	-6.1035	64.6973	31.4331		8.25	19.8364	5.7983	10.376	-11.5967	-18.0054
																				8.3	-8.2398	22.8882	-4.8828	16.4795	53.7109		8.3	-9.7656	-55.2368	12.207	-32.6538	-24.7192		8.3	-4.2725	12.207	-6.7139	-12.8174	-5.4932		8.3	-14.6484	1.8311	-5.7983	-17.395	-32.959
																				8.35	1.2207	0.6104	13.7329	-15.8691	-3.6621		8.35	13.7329	-8.5449	0	-37.5366	-16.7847		8.35	-20.752	33.8745	3.0518	-50.0488	8.8501		8.35	-2.7466	31.4331	12.5122	-10.9863	7.9346
																				8.4	62.2559	-21.9727	-38.4521	-33.5693	-18.3105		8.4	-20.752	-51.5747	-8.5449	-29.6021	35.4004		8.4	16.7847	-11.2915	-11.9019	37.8418	-18.3105		8.4	-11.9019	-2.1362	8.5449	-2.1362	10.376
																				8.45	27.771	-47.9126	1.5259	-20.4468	34.1797		8.45	-27.4658	-42.1143	-2.1362	-17.7002	-10.376		8.45	11.2915	-21.3623	-4.5776	18.3105	-18.3105		8.45	3.0518	-8.5449	-8.2398	27.4658	-20.4468
																				8.5	-9.1553	-39.0625	-4.2725	7.6294	18.3105		8.5	34.4849	-14.6484	14.3433	-20.4468	-39.0625		8.5	15.564	11.2915	2.1362	-37.8418	3.0518		8.5	25.0244	5.188	-33.8745	-36.6211	24.4141
																				8.55	27.4658	-25.6348	-16.1743	-31.4331	-31.1279		8.55	-7.019	-70.1904	26.5503	5.7983	9.7656		8.55	29.6021	31.1279	0.3052	7.3242	-4.8828		8.55	14.0381	-0.3052	7.3242	-29.2969	28.9917
																				8.6	-2.7466	57.0679	27.4658	-22.2778	9.4605		8.6	-13.4277	-40.5884	15.564	-45.7764	1.2207		8.6	-8.2398	11.5967	-11.5967	2.1362	21.0571		8.6	11.5967	7.3242	44.2505	17.7002	13.7329
																				8.65	-12.207	43.0298	-14.9536	4.5776	25.6348		8.65	-17.7002	0.3052	-7.3242	-21.0571	-45.166		8.65	-8.5449	-8.8501	-16.1743	24.1089	14.3433		8.65	10.9863	19.8364	15.564	12.5122	-34.1797
																				8.7	5.188	-2.7466	-4.2725	-10.6812	-34.4849		8.7	-35.0952	-26.2451	7.9346	-25.0244	-12.8174		8.7	-22.8882	11.5967	-15.8691	-9.1553	22.2778		8.7	25.9399	0.9155	1.8311	13.7329	3.9673
																				8.75	-18.0054	-40.8936	-21.0571	-53.4058	-30.2124		8.75	-60.1196	-56.1523	-12.5122	-6.4087	3.9673		8.75	-21.0571	61.0352	-34.4849	7.019	-7.9346		8.75	-2.1362	10.0708	1.5259	-14.6484	-7.019
																				8.8	-37.2314	-43.335	-21.0571	-51.5747	-9.7656		8.8	-49.7437	-33.5693	31.4331	-8.8501	0		8.8	-27.771	-10.0708	-3.0518	52.7954	-17.7002		8.8	10.6812	2.7466	-41.8091	-36.6211	8.5449
																				8.85	-43.335	-15.2588	-2.1362	-22.2778	-51.2695		8.85	-4.8828	2.7466	21.9727	10.0708	-72.937		8.85	31.4331	13.4277	1.8311	-28.6865	31.1279		8.85	-8.5449	-18.9209	-30.2124	-7.3242	-10.376
																				8.9	-53.7109	-37.5366	2.1362	6.7139	-13.4277		8.9	32.3486	-54.3213	-14.9536	-26.5503	-21.0571		8.9	17.7002	-8.8501	-21.3623	-27.4658	-10.9863		8.9	16.4795	11.2915	33.5693	-7.9346	5.7983
																				8.95	-31.4331	-38.4521	37.2314	-19.5313	-38.147		8.95	2.7466	-114.441	-43.0298	-4.5776	-0.9155		8.95	4.5776	17.7002	48.8281	-1.2207	-22.2778		8.95	34.4849	30.2124	16.1743	28.3813	25.0244
																				9	-22.8882	-18.6157	-10.0708	-47.6074	-43.0298		9	-36.3159	-50.9644	-1.2207	-12.207	0.9155		9	18.9209	32.3486	-21.0571	8.8501	-18.0054		9	-3.9673	-21.0571	-3.9673	-0.9155	-11.2915
																				9.05	-3.0518	-9.1553	-11.5967	-61.6455	37.2314		9.05	-18.3105	9.4605	1.5259	-47.9126	-20.1416		9.05	-0.9155	13.7329	-14.6484	30.8228	3.0518		9.05	-10.0708	8.8501	-2.7466	-12.207	-20.752
																				9.1	-18.6157	-41.1987	13.7329	-46.0815	68.6646		9.1	-39.978	-31.1279	18.3105	12.8174	-19.5313		9.1	-42.7246	-12.207	-10.6812	-9.4605	26.5503		9.1	23.4985	31.1279	29.6021	-8.8501	9.4605
																				9.15	-45.4712	-9.7656	-41.1987	-41.1987	28.6865		9.15	4.2725	-71.4111	26.5503	-0.9155	-39.6729		9.15	-3.9673	8.8501	12.5122	-7.019	0.9155		9.15	10.6812	5.188	3.0518	-14.0381	27.4658
																				9.2	-48.5229	12.207	-64.0869	-9.7656	13.4277		9.2	38.4521	-11.9019	7.6294	22.2778	-10.0708		9.2	39.978	-14.6484	0.6104	16.7847	-0.9155		9.2	9.1553	-10.9863	8.2398	6.7139	8.5449
																				9.25	-39.0625	-28.6865	-39.978	-37.5366	31.7383		9.25	2.4414	10.376	-8.8501	45.166	-10.0708		9.25	22.583	32.959	-22.8882	31.7383	55.2368		9.25	32.6538	-12.207	-10.376	14.6484	-39.6729
																				9.3	-13.1226	-19.2261	28.0762	-12.207	-39.6729		9.3	-53.7109	-44.8608	-14.6484	-3.9673	-30.8228		9.3	30.2124	47.6074	-7.9346	-51.5747	-17.7002		9.3	-1.2207	19.5313	-52.1851	30.2124	-19.2261
																				9.35	8.5449	19.2261	16.4795	21.9727	-35.4004		9.35	-17.0898	-80.2612	13.7329	15.8691	-35.7056		9.35	-28.0762	6.1035	6.4087	-15.2588	-30.5176		9.35	7.019	-22.583	8.8501	6.7139	20.1416
																				9.4	-16.4795	16.1743	-41.1987	2.4414	22.2778		9.4	-14.9536	-43.335	-2.1362	5.188	-13.7329		9.4	-24.7192	-3.9673	-43.0298	-6.4087	-12.5122		9.4	16.7847	-1.2207	44.5557	-17.7002	25.6348
																				9.45	-1.5259	-0.9155	-33.8745	3.0518	17.7002		9.45	23.4985	-29.9072	59.2041	-32.0435	-15.8691		9.45	-11.9019	56.4575	4.5776	15.8691	14.6484		9.45	23.4985	22.583	22.2778	2.7466	7.019
																				9.5	-21.0571	-25.0244	-6.7139	-8.2398	6.1035		9.5	62.8662	-15.8691	47.6074	21.3623	-4.2725		9.5	-32.3486	18.9209	-3.6621	14.9536	-3.3569		9.5	24.1089	0.3052	-11.2915	32.959	-72.0215
																				9.55	-8.5449	30.2124	-10.9863	10.376	-6.7139		9.55	-12.5122	-30.2124	6.4087	32.959	-28.0762		9.55	11.2915	-20.4468	-29.2969	-1.2207	-12.5122		9.55	-11.2915	36.9263	-0.6104	-4.5776	-1.5259
																				9.6	-2.4414	14.3433	22.8882	21.0571	-0.9155		9.6	-56.1523	-52.4902	24.1089	-16.7847	-44.2505		9.6	12.8174	29.2969	28.6865	-1.5259	6.4087		9.6	-28.0762	35.7056	15.8691	-18.6157	30.5176
																				9.65	26.2451	-20.1416	-0.3052	-7.019	0.3052		9.65	-53.7109	-36.6211	25.3296	-27.4658	-34.4849		9.65	-7.6294	12.8174	8.2398	5.7983	-11.2915		9.65	10.0708	9.4605	-5.188	-2.4414	-9.1553
																				9.7	22.2778	-44.2505	-37.5366	-18.3105	-3.3569		9.7	-54.3213	-25.3296	17.0898	-39.978	3.3569		9.7	50.354	4.5776	-9.1553	21.9727	-32.959		9.7	28.9917	-42.4194	-1.8311	-6.7139	-39.6729
																				9.75	24.4141	2.1362	10.0708	12.5122	-3.9673		9.75	-3.0518	-25.9399	-14.6484	-7.9346	-7.6294		9.75	-11.9019	-10.0708	23.8037	16.7847	36.6211		9.75	25.9399	25.6348	-7.019	-11.5967	8.8501
																				9.8	21.6675	-10.6812	0.3052	-2.7466	-4.2725		9.8	24.4141	-46.0815	-5.188	-33.2642	-11.2915		9.8	55.8472	14.9536	-16.1743	23.1934	24.4141		9.8	14.3433	-5.7983	14.6484	2.7466	34.1797
																				9.85	43.0298	-15.8691	-0.3052	-66.8335	44.8608		9.85	47.9126	-22.583	-1.5259	-79.6509	10.9863		9.85	13.4277	-0.6104	19.2261	-6.4087	-38.147		9.85	-10.376	-7.019	7.9346	-43.335	-42.1143
																				9.9	46.0815	25.6348	12.8174	5.188	3.0518		9.9	72.6318	-18.9209	25.0244	-12.207	-39.6729		9.9	-37.5366	-0.3052	-46.0815	-19.5313	4.8828		9.9	11.9019	6.7139	-23.4985	0	-4.8828
																				9.95	41.1987	42.4194	18.6157	-12.207	3.0518		9.95	-1.5259	-17.7002	-28.3813	0	-41.1987		9.95	-5.7983	8.8501	-10.376	3.0518	0.3052		9.95	16.4795	-16.1743	35.0952	39.3677	40.5884
																				10	-5.188	38.7573	58.2886	7.9346	66.8335		10	-52.7954	-26.2451	-28.6865	20.4468	-27.771		10	-10.9863	54.3213	-27.771	-12.5122	51.5747		10	18.3105	-18.9209	7.9346	36.6211	3.0518
																				10.05	-45.7764	-18.6157	47.3022	-15.2588	43.335		10.05	-57.373	-36.3159	10.376	18.0054	-23.4985		10.05	1.2207	31.7383	-8.8501	-8.2398	35.4004		10.05	23.8037	43.0298	-22.2778	-13.1226	-11.9019
																				10.1	-39.978	-42.4194	22.583	-31.1279	25.3296		10.1	24.4141	-28.9917	4.2725	16.1743	11.9019		10.1	-0.3052	-34.4849	44.2505	7.9346	-30.2124		10.1	6.7139	18.9209	26.5503	-7.9346	-0.3052
																				10.15	31.7383	-15.8691	16.4795	1.5259	10.0708		10.15	74.4629	-68.9697	-19.2261	28.3813	28.6865		10.15	3.3569	8.2398	-14.0381	3.6621	8.2398		10.15	-2.1362	17.0898	-11.9019	15.8691	20.752
																				10.2	51.5747	31.4331	-21.6675	46.3867	-10.0708		10.2	59.8145	-36.3159	4.5776	-6.1035	7.3242		10.2	8.2398	17.7002	-20.4468	32.0435	-3.3569		10.2	22.2778	11.9019	-20.1416	-23.1934	16.1743
																				10.25	-17.395	18.3105	43.9453	-10.0708	-8.5449		10.25	49.1333	-30.5176	63.7817	-0.6104	-15.8691		10.25	-3.6621	18.6157	34.4849	49.1333	8.5449		10.25	19.5313	3.6621	28.0762	24.4141	-28.3813
																				10.3	-14.3433	20.1416	55.2368	-35.4004	43.9453		10.3	28.0762	-16.1743	23.8037	28.6865	-4.2725		10.3	12.5122	21.9727	-4.5776	-25.6348	3.3569		10.3	7.9346	6.1035	3.3569	-19.2261	-18.9209
																				10.35	44.8608	-9.4605	46.9971	1.8311	62.561		10.35	25.0244	-9.1553	-24.7192	20.4468	64.3921		10.35	0.3052	-32.3486	-11.5967	-7.019	28.9917		10.35	32.3486	-24.7192	-28.0762	10.0708	2.4414
																				10.4	28.0762	-34.1797	29.6021	42.1143	71.4111		10.4	-3.6621	47.6074	12.8174	60.4248	45.166		10.4	11.9019	46.9971	-16.4795	-3.3569	28.0762		10.4	-1.2207	-2.7466	-1.5259	-13.7329	2.7466
																				10.45	26.5503	-20.752	-18.6157	21.6675	51.2695		10.45	24.4141	28.0762	26.5503	24.7192	4.5776		10.45	20.1416	-0.3052	-36.9263	35.7056	-10.0708		10.45	45.166	4.2725	-17.395	-18.6157	-9.1553
																				10.5	52.4902	-51.8799	36.9263	2.7466	47.6074		10.5	46.9971	-37.8418	5.188	-6.4087	-1.8311		10.5	-1.2207	5.7983	3.3569	-29.2969	0.3052		10.5	-13.1226	-7.3242	14.9536	14.6484	-5.188
																				10.55	17.7002	-30.8228	65.6128	-2.4414	4.8828		10.55	41.1987	-16.1743	10.6812	-10.0708	12.5122		10.55	-16.7847	-16.7847	-18.3105	16.1743	-1.2207		10.55	-3.3569	26.2451	2.1362	7.9346	-11.9019
																				10.6	-32.959	-49.7437	-5.7983	39.978	59.2041		10.6	-8.5449	4.2725	10.376	38.4521	-0.9155		10.6	12.207	35.7056	-24.4141	0.9155	12.5122		10.6	50.0488	15.8691	1.5259	-2.4414	20.1416
																				10.65	22.8882	-33.5693	32.0435	58.8989	73.5474		10.65	121.46	102.234	93.689	190.125	62.561		10.65	20.1416	-0.3052	-36.9263	35.7056	-10.0708		10.65	45.166	4.2725	-17.395	-18.6157	-9.1553
																				10.7	99.4873	17.7002	8.2398	70.1904	44.2505		10.7	28.3813	-1.8311	53.4058	72.3267	4.5776		10.7	-1.2207	5.7983	3.3569	-29.2969	0.3052		10.7	-13.1226	-7.3242	14.9536	14.6484	-5.188
																				10.75	150.146	136.719	107.727	104.37	149.231		10.75	30.5176	20.752	102.539	40.5884	80.8716		10.75	-166.016	-134.583	-134.583	-177.917	-130.615		10.75	-186.768	-220.947	-208.435	-205.078	-213.013
																				10.8	276.794	301.514	217.59	268.25	368.042		10.8	143.738	165.405	257.263	203.857	217.59		10.8	98.5718	99.7925	82.3975	62.2559	84.8389		10.8	30.8228	28.9917	49.4385	8.2398	-3.9673
																				10.85	324.402	327.148	332.336	310.059	366.211		10.85	243.225	303.65	360.413	337.219	269.775		10.85	101.318	150.757	115.051	117.188	79.3457		10.85	61.0352	93.9941	47.3022	51.5747	59.8145
																				10.9	234.985	255.432	343.933	287.17	291.748		10.9	252.38	265.198	339.355	323.486	341.187		10.9	55.8472	95.52	22.8882	93.3838	62.2559		10.9	46.3867	45.166	26.5503	49.1333	52.1851
																				10.95	168.152	203.552	252.991	211.487	223.389		10.95	271.301	197.754	278.32	264.893	267.334		10.95	57.373	43.9453	39.6729	65.918	11.2915		10.95	43.335	49.1333	39.3677	26.5503	14.9536
																				11	157.166	133.667	159.302	154.419	150.146		11	222.473	158.386	250.854	206.604	213.623		11	13.1226	21.9727	30.2124	-43.9453	18.3105		11	54.3213	12.5122	-21.0571	23.1934	6.4087
																				11.05	10.6812	-9.7656	22.2778	-4.5776	17.7002		11.05	141.907	126.038	240.784	148.621	151.062		11.05	-8.2398	-9.7656	-25.0244	-16.1743	19.8364		11.05	41.8091	-15.2588	-8.8501	35.4004	-7.6294
																				11.1	-109.253	-66.8335	-50.6592	-125.122	-67.749		11.1	82.3975	112.61	152.588	89.4165	85.144		11.1	-48.2178	-39.0625	-39.0625	-7.3242	-57.6782		11.1	10.6812	-3.6621	56.1523	-1.8311	10.0708
																				11.15	-158.386	-139.465	-157.471	-189.514	-135.803		11.15	45.166	59.2041	49.7437	87.2803	55.542		11.15	-132.141	-86.0596	-71.7163	-112.305	-65.0024		11.15	-17.395	15.2588	-8.8501	-62.561	-21.3623
																				11.2	-221.252	-242.92	-278.32	-278.015	-245.361		11.2	35.4004	60.73	15.2588	12.8174	-3.9673		11.2	-129.395	-132.446	-163.879	-92.4683	-127.869		11.2	-34.4849	-32.6538	-47.6074	-24.1089	-37.5366
																				11.25	-326.233	-305.481	-315.552	-349.121	-278.32		11.25	-5.188	20.1416	-31.7383	-47.6074	-83.6182		11.25	-142.822	-168.152	-169.983	-155.029	-112		11.25	-68.6646	-79.0405	-50.9644	-24.7192	-25.0244
																				11.3	-380.859	-409.851	-407.715	-425.415	-374.756		11.3	-25.9399	-71.4111	-71.4111	-76.9043	-103.455		11.3	-228.882	-194.397	-223.999	-196.838	-176.086		11.3	-116.577	-67.749	-72.6318	-58.2886	-20.752
																				11.35	-458.374	-494.995	-475.769	-507.507	-473.633		11.35	-99.4873	-131.836	-66.2231	-136.108	-122.986		11.35	-277.405	-274.048	-253.601	-206.909	-227.051		11.35	-96.4355	-113.831	-113.831	-83.6182	-63.1714
																				11.4	-479.431	-546.265	-569.153	-624.695	-551.147		11.4	-126.038	-137.329	-135.498	-194.702	-147.705		11.4	-344.849	-277.405	-282.288	-269.165	-234.07		11.4	-112	-160.217	-52.7954	-79.6509	-83.6182
																				11.45	-566.711	-584.717	-619.507	-696.716	-648.193		11.45	-180.969	-180.664	-171.814	-232.239	-213.318		11.45	-314.331	-290.222	-372.62	-303.04	-313.11		11.45	-156.555	-108.643	-109.558	-100.098	-129.395
																				11.5	-652.466	-661.926	-719.91	-680.542	-712.28		11.5	-158.691	-205.994	-169.678	-243.225	-239.258		11.5	-366.516	-369.568	-342.712	-340.576	-296.631		11.5	-159.912	-120.85	-170.898	-92.4683	-91.8579
																				11.55	-671.997	-708.923	-743.408	-728.455	-764.16		11.55	-178.833	-220.947	-227.356	-252.075	-263.672		11.55	-423.889	-374.451	-374.451	-376.587	-344.849		11.55	-177.307	-160.522	-146.484	-120.239	-72.0215
																				11.6	-701.599	-764.771	-753.174	-831.909	-748.291		11.6	-238.037	-213.928	-286.255	-261.23	-321.655		11.6	-456.543	-434.57	-442.81	-405.273	-359.192		11.6	-170.898	-184.021	-129.7	-129.089	-97.3511
																				11.65	-769.348	-789.185	-826.721	-880.737	-803.528		11.65	-244.751	-227.966	-305.481	-303.345	-281.982		11.65	-524.292	-433.35	-442.505	-409.241	-352.783		11.65	-187.378	-180.969	-143.127	-163.574	-139.771
																				11.7	-837.402	-856.628	-898.743	-902.405	-883.179		11.7	-274.963	-286.865	-316.162	-319.824	-340.271		11.7	-528.87	-491.638	-515.137	-415.344	-447.083		11.7	-190.43	-160.828	-155.64	-151.367	-159.912
																				11.75	-921.631	-937.805	-893.555	-892.944	-893.86		11.75	-276.794	-313.416	-325.623	-351.868	-359.802		11.75	-568.542	-583.191	-527.344	-502.625	-467.224		11.75	-260.315	-180.054	-195.007	-166.321	-166.321
																				11.8	-907.898	-929.565	-971.069	-939.941	-926.819		11.8	-303.65	-292.969	-336.304	-361.328	-401.001		11.8	-610.046	-560.913	-554.504	-517.883	-483.704		11.8	-289.307	-248.108	-207.825	-206.299	-139.771
																				11.85	-909.729	-896.606	-1003.72	-1008.3	-931.396		11.85	-324.707	-310.364	-395.813	-374.146	-390.93		11.85	-598.45	-596.313	-538.94	-502.014	-525.208		11.85	-226.135	-197.754	-175.476	-177.307	-169.678
																				11.9	-882.568	-989.38	-984.497	-1012.27	-946.655		11.9	-295.41	-338.745	-342.712	-368.958	-383.606		11.9	-661.011	-612.793	-612.183	-577.393	-513.611		11.9	-232.849	-231.934	-230.408	-168.762	-158.997
																				11.95	-920.105	-1001.28	-1005.86	-1100.16	-950.623		11.95	-349.731	-337.219	-315.552	-397.644	-438.538		11.95	-692.749	-628.662	-687.866	-565.491	-538.33		11.95	-307.922	-251.465	-239.258	-176.697	-175.171
																				12	-961.914	-989.99	-999.146	-1065.98	-1018.68		12	-344.543	-336.609	-357.971	-373.84	-443.726		12	-682.373	-696.716	-652.771	-609.741	-567.322		12	-300.598	-286.255	-254.822	-234.985	-224.304
																				12.05	-998.84	-1006.77	-1068.73	-1071.17	-1063.23		12.05	-371.704	-342.407	-396.729	-375.977	-477.6		12.05	-727.844	-697.937	-684.509	-683.289	-579.834		12.05	-314.026	-269.775	-224.304	-219.727	-203.857
																				12.1	-1021.12	-1009.52	-1080.63	-1107.18	-1128.54		12.1	-383.911	-361.938	-409.241	-437.927	-406.494		12.1	-775.757	-706.177	-683.289	-592.957	-596.924		12.1	-316.467	-243.835	-216.37	-212.097	-198.364
																				12.15	-1033.02	-1040.04	-1038.21	-1148.07	-1112.06		12.15	-357.666	-365.601	-380.859	-440.979	-460.205		12.15	-843.201	-721.741	-697.632	-714.111	-589.294		12.15	-307.007	-290.222	-291.748	-230.408	-213.928
																				12.2	-1032.41	-1109.62	-1095.28	-1106.57	-1110.23		12.2	-378.723	-384.216	-392.456	-438.843	-458.374		12.2	-827.026	-765.381	-753.479	-715.942	-682.678		12.2	-349.121	-311.89	-278.931	-230.408	-205.994
																				12.25	-1031.19	-1073.61	-1127.93	-1081.54	-1185		12.25	-405.884	-355.53	-403.137	-417.786	-458.984		12.25	-746.765	-816.345	-738.525	-693.359	-719.91		12.25	-371.399	-320.129	-210.876	-235.291	-229.187
																				12.3	-1019.29	-1065.67	-1121.52	-1094.06	-1120.61		12.3	-397.034	-391.235	-411.377	-424.805	-472.107		12.3	-827.026	-823.975	-766.296	-714.111	-687.866		12.3	-337.83	-317.383	-284.424	-252.686	-226.135
																				12.35	-1058.04	-1105.35	-1111.76	-1133.42	-1092.53		12.35	-392.151	-409.851	-427.551	-444.336	-443.115		12.35	-878.906	-791.626	-826.111	-712.28	-711.365		12.35	-367.737	-325.928	-308.228	-283.813	-237.427
																				12.4	-1061.71	-1057.43	-1076.35	-1163.94	-1123.05		12.4	-372.314	-446.777	-448.914	-418.091	-442.505		12.4	-885.62	-848.083	-798.95	-768.738	-707.397		12.4	-393.372	-315.857	-327.759	-275.269	-244.141
																				12.45	-1042.79	-1064.45	-1078.49	-1145.02	-1172.18		12.45	-352.783	-448.914	-444.641	-439.758	-470.581		12.45	-926.514	-882.568	-840.759	-786.133	-711.365		12.45	-386.963	-365.601	-294.8	-268.25	-229.187
																				12.5	-1062.93	-1084.9	-1148.38	-1120.91	-1169.43		12.5	-387.573	-434.57	-417.786	-447.998	-524.292		12.5	-950.012	-891.418	-845.337	-804.749	-713.501		12.5	-372.62	-332.336	-303.955	-264.893	-249.023
																				12.55	-1052.55	-1059.57	-1166.69	-1094.67	-1070.86		12.55	-351.563	-420.532	-405.273	-451.355	-497.131		12.55	-943.604	-905.762	-859.375	-806.885	-738.22		12.55	-379.639	-322.571	-294.189	-289.917	-234.68
																				12.6	-1038.82	-1075.74	-1112.37	-1103.52	-1083.07		12.6	-324.707	-397.644	-429.993	-480.957	-480.957		12.6	-919.495	-877.686	-886.536	-775.452	-783.081		12.6	-431.213	-336.304	-316.162	-286.255	-239.563
																				12.65	-977.173	-1078.8	-1114.5	-1126.71	-1112.06		12.65	-382.69	-362.244	-440.674	-455.322	-472.107		12.65	-1001.28	-893.86	-874.634	-793.457	-745.239		12.65	-427.246	-399.475	-309.143	-289.612	-265.503
																				12.7	-998.84	-1119.69	-1104.74	-1162.41	-1119.38		12.7	-403.442	-386.963	-423.584	-454.712	-490.417		12.7	-981.14	-931.702	-891.418	-840.454	-771.79		12.7	-390.32	-375.671	-340.881	-276.184	-253.906
																				12.75	-1049.5	-1131.59	-1096.8	-1146.85	-1132.2		12.75	-428.467	-433.35	-411.682	-444.336	-484.924		12.75	-937.805	-986.328	-903.931	-885.925	-840.149		12.75	-416.87	-354.004	-310.974	-273.438	-264.893
																				12.8	-1062.93	-1143.49	-1105.96	-1150.51	-1152.65		12.8	-418.091	-400.391	-437.012	-472.717	-525.208		12.8	-1044.01	-969.543	-882.568	-882.874	-819.092		12.8	-418.396	-349.426	-327.148	-299.377	-278.32
																				12.85	-1097.41	-1172.79	-1139.83	-1112.67	-1112.06		12.85	-385.742	-397.034	-460.815	-427.856	-520.325		12.85	-1074.52	-977.478	-941.162	-846.558	-855.103		12.85	-417.48	-378.723	-359.192	-326.538	-288.086
																				12.9	-1070.86	-1138.92	-1136.47	-1130.37	-1080.32		12.9	-369.873	-378.723	-440.674	-415.955	-451.66		12.9	-1038.82	-1016.54	-942.078	-881.348	-802.002		12.9	-455.627	-392.456	-321.045	-307.617	-259.705
																				12.95	-1078.49	-1116.33	-1087.95	-1126.71	-1136.78		12.95	-391.235	-410.156	-424.194	-464.783	-437.317		12.95	-1075.74	-969.849	-941.162	-918.579	-809.937		12.95	-449.829	-372.925	-330.505	-309.448	-263.062
																				13	-1078.8	-1078.19	-1102.29	-1139.53	-1157.53		13	-357.971	-431.519	-414.429	-434.57	-547.791		13	-1056.21	-1015.32	-928.955	-863.037	-868.835		13	-401.306	-415.649	-364.075	-260.925	-273.438
																				13.05	-1087.34	-1082.46	-1069.34	-1106.87	-1131.9		13.05	-380.249	-395.203	-428.162	-382.385	-464.783		13.05	-1090.7	-994.873	-905.457	-882.874	-847.473		13.05	-445.251	-411.987	-362.854	-317.383	-278.625
																				13.1	-1039.12	-1073.91	-1066.59	-1077.88	-1096.5		13.1	-363.159	-359.497	-444.031	-381.47	-454.712		13.1	-1076.35	-994.568	-1019.59	-917.664	-891.113		13.1	-452.881	-395.203	-369.568	-328.064	-291.748
																				13.15	-1036.99	-1032.41	-1088.26	-1121.22	-1068.12		13.15	-324.402	-386.658	-456.543	-399.78	-451.355		13.15	-1074.83	-1045.84	-935.364	-918.579	-899.963		13.15	-445.251	-423.279	-390.015	-331.421	-307.312
																				13.2	-1063.54	-1039.73	-1083.07	-1105.65	-1070.86		13.2	-359.802	-390.015	-460.205	-444.031	-443.115		13.2	-1100.77	-1025.7	-1005.55	-933.533	-835.571		13.2	-433.655	-383.606	-362.854	-313.11	-285.645
																				13.25	-1123.35	-1066.59	-1088.56	-1103.82	-1071.78		13.25	-401.611	-384.521	-421.143	-462.646	-415.649		13.25	-1057.43	-1010.74	-1016.85	-915.222	-867.31		13.25	-482.788	-379.944	-387.268	-329.895	-322.571
																				13.3	-1113.28	-1092.22	-1070.56	-1103.21	-1086.73		13.3	-390.625	-419.312	-428.772	-454.102	-397.034		13.3	-1092.53	-1021.73	-932.617	-966.797	-874.939		13.3	-484.009	-412.598	-336.914	-306.702	-297.546
																				13.35	-1055.3	-1130.37	-1067.2	-1109.01	-1122.44		13.35	-330.505	-394.287	-408.63	-406.494	-361.328		13.35	-1122.44	-1021.12	-1024.17	-902.1	-917.969		13.35	-426.331	-424.5	-373.23	-316.772	-279.846
																				13.4	-1040.34	-1093.75	-1071.78	-1088.26	-1116.03		13.4	-337.219	-369.873	-451.965	-445.862	-419.922		13.4	-1072.39	-1120.91	-981.75	-929.871	-932.007		13.4	-438.538	-425.72	-362.244	-312.195	-282.898
																				13.45	-1004.33	-1095.58	-1053.47	-1069.34	-1067.2		13.45	-382.69	-374.451	-444.336	-436.096	-458.679		13.45	-1125.79	-1057.43	-961.914	-955.505	-879.517		13.45	-479.431	-398.56	-364.685	-324.402	-316.772
																				13.5	-1050.42	-1078.19	-1055.91	-1048.58	-1059.27		13.5	-409.851	-380.249	-386.963	-419.617	-494.69		13.5	-1123.66	-1041.87	-1005.25	-931.396	-946.045		13.5	-490.112	-446.472	-327.148	-343.018	-320.129
																				13.55	-1044.62	-1016.24	-1066.28	-1053.77	-1092.83		13.55	-361.023	-421.143	-357.056	-426.025	-460.205		13.55	-1136.47	-1097.11	-996.704	-1003.42	-896.301		13.55	-447.388	-446.777	-370.483	-339.966	-260.925
																				13.6	-997.314	-1029.97	-1108.7	-1065.67	-1103.82		13.6	-366.211	-388.489	-390.625	-438.843	-440.674		13.6	-1164.55	-1051.03	-1067.81	-982.971	-872.803		13.6	-499.573	-391.541	-398.56	-337.524	-310.059
																				13.65	-999.756	-1093.75	-1033.63	-1062.01	-1027.22		13.65	-332.031	-340.576	-375.061	-429.382	-451.355		13.65	-1117.86	-1079.41	-989.685	-935.669	-925.598		13.65	-486.145	-401.611	-405.579	-313.11	-350.647
																				13.7	-992.432	-1062.32	-995.789	-1079.41	-1048.58		13.7	-385.437	-366.516	-360.413	-443.115	-390.93		13.7	-1156.92	-1046.75	-969.238	-989.685	-900.269		13.7	-492.859	-413.208	-370.483	-377.502	-331.726
																				13.75	-989.38	-1016.85	-1005.86	-1067.81	-1093.44		13.75	-375.671	-361.328	-337.83	-404.968	-384.521		13.75	-1161.5	-1086.12	-1038.82	-936.279	-936.89		13.75	-444.946	-412.292	-383.301	-364.075	-315.552
																				13.8	-1015.63	-1065.37	-1047.06	-1065.67	-1077.27		13.8	-362.244	-350.342	-404.053	-411.987	-384.827		13.8	-1118.77	-1101.68	-1021.42	-945.74	-925.903		13.8	-480.042	-489.502	-379.333	-343.933	-282.898
																				13.85	-1002.81	-1028.44	-1020.51	-1042.48	-1024.78		13.85	-331.726	-376.587	-426.941	-405.273	-401.001		13.85	-1169.13	-1022.03	-1017.46	-981.445	-905.762		13.85	-515.442	-428.772	-372.009	-352.478	-271.912
																				13.9	-1026.31	-1028.44	-1003.42	-1018.68	-1016.85		13.9	-321.655	-379.639	-402.832	-330.2	-413.818		13.9	-1158.75	-1112.06	-1020.51	-957.642	-921.936		13.9	-486.145	-392.456	-368.652	-348.816	-317.078
																				13.95	-973.206	-1029.66	-1028.44	-1026.92	-1031.19		13.95	-305.786	-418.091	-369.263	-351.868	-399.17		13.95	-1116.33	-1123.35	-1000.06	-1004.03	-907.898		13.95	-494.08	-411.682	-368.347	-321.35	-342.712
																				14	-1001.89	-1007.08	-1016.85	-1065.37	-1068.73		14	-281.677	-373.84	-331.421	-376.587	-423.279		14	-1152.65	-1032.71	-1032.71	-982.666	-957.947		14	-431.519	-454.407	-404.053	-297.546	-285.339
																				14.05	-944.824	-1051.33	-961.609	-1003.42	-1036.38		14.05	-326.843	-338.135	-333.252	-416.26	-388.794		14.05	-1152.95	-1105.35	-983.582	-1039.43	-937.5		14.05	-487.366	-400.696	-361.633	-309.448	-349.426
																				14.1	-955.811	-998.23	-965.576	-998.535	-1011.66		14.1	-285.034	-342.407	-301.208	-392.151	-398.865		14.1	-1177.37	-1072.39	-1004.64	-965.881	-907.898		14.1	-503.845	-424.5	-377.808	-382.08	-343.323
																				14.15	-1009.52	-997.314	-965.881	-1040.95	-1017.76		14.15	-341.797	-347.595	-315.247	-369.568	-443.115		14.15	-1151.73	-1075.13	-1040.95	-896.606	-978.088		14.15	-511.475	-422.974	-422.668	-345.459	-303.04
																				14.2	-960.083	-1034.85	-1044.31	-1027.22	-978.088		14.2	-331.726	-348.206	-350.037	-331.116	-409.546		14.2	-1141.97	-1139.22	-1019.9	-1037.6	-927.429		14.2	-504.15	-444.336	-416.87	-339.355	-339.661
																				14.25	-955.2	-1024.48	-1055.91	-1028.75	-992.126		14.25	-349.426	-372.925	-334.778	-353.394	-401.611		14.25	-1154.48	-1052.25	-1061.1	-948.792	-925.903		14.25	-460.815	-459.9	-358.582	-391.235	-332.031
																				14.3	-968.323	-1021.12	-999.756	-1060.18	-1017.46		14.3	-341.187	-340.576	-296.326	-393.982	-361.633		14.3	-1164.86	-1069.95	-1018.98	-940.247	-948.486		14.3	-462.341	-401.611	-408.325	-372.314	-343.628
																				14.35	-912.781	-1014.1	-955.811	-1009.52	-965.576		14.35	-353.394	-330.505	-328.064	-393.372	-393.982		14.35	-1171.57	-1101.38	-1018.68	-1043.7	-888.977		14.35	-481.262	-425.11	-380.249	-358.276	-328.674
																				14.4	-990.906	-989.99	-962.524	-924.988	-977.478		14.4	-333.862	-383.911	-337.524	-383.301	-364.99		14.4	-1109.62	-1082.15	-1030.88	-1020.81	-901.794		14.4	-498.352	-411.682	-379.333	-342.712	-317.078
																				14.45	-968.628	-990.906	-982.056	-942.383	-998.535		14.45	-341.492	-394.287	-333.557	-372.009	-409.851		14.45	-1145.02	-1038.51	-1025.09	-1004.33	-957.642		14.45	-497.437	-452.881	-393.372	-319.214	-357.666
																				14.5	-927.124	-983.887	-951.233	-1008.3	-989.685		14.5	-350.952	-355.53	-359.497	-378.723	-425.72		14.5	-1128.54	-1065.67	-1032.41	-965.576	-918.884		14.5	-504.761	-420.532	-396.118	-363.77	-342.712
																				14.55	-934.448	-974.426	-977.173	-1001.89	-952.454		14.55	-273.743	-354.614	-331.421	-345.154	-374.451		14.55	-1141.97	-1099.85	-1040.34	-938.416	-943.909		14.55	-469.971	-406.799	-428.467	-355.53	-281.982
																				14.6	-988.159	-1004.64	-1024.17	-975.952	-946.655		14.6	-274.963	-386.353	-280.762	-347.29	-382.08		14.6	-1145.94	-1100.46	-1017.46	-1010.74	-904.541		14.6	-456.238	-452.271	-362.854	-390.93	-291.748
																				14.65	-962.83	-1008.91	-992.432	-935.974	-949.402		14.65	-298.767	-375.671	-308.838	-299.988	-410.767		14.65	-1169.13	-1063.54	-984.497	-980.225	-945.435		14.65	-471.802	-433.35	-382.996	-331.726	-365.601
																				14.7	-946.655	-940.857	-944.214	-953.369	-924.072		14.7	-359.497	-327.454	-301.208	-308.838	-377.197		14.7	-1149.29	-1072.39	-1041.87	-969.543	-962.524		14.7	-469.666	-408.02	-385.742	-322.571	-342.712
																				14.75	-953.979	-927.429	-958.557	-970.459	-956.421		14.75	-315.552	-360.718	-255.432	-343.933	-345.764		14.75	-1150.21	-1040.65	-1045.84	-950.317	-889.893		14.75	-461.731	-457.764	-365.906	-397.644	-305.786
																				14.8	-916.748	-981.75	-974.121	-948.181	-979.309		14.8	-285.95	-402.222	-285.339	-328.979	-361.633		14.8	-1093.75	-1069.95	-1013.79	-927.734	-929.565		14.8	-512.695	-442.2	-412.598	-358.887	-297.852
																				14.85	-911.865	-1018.98	-957.642	-955.505	-935.974		14.85	-282.593	-379.333	-306.091	-331.116	-363.464		14.85	-1158.45	-1076.66	-1029.05	-988.464	-897.827		14.85	-440.369	-403.137	-368.042	-350.647	-332.642
																				14.9	-953.674	-976.868	-974.426	-888.977	-944.824		14.9	-264.587	-330.811	-291.443	-285.034	-356.14		14.9	-1156.92	-1056.21	-1011.66	-968.628	-967.407		14.9	-483.704	-427.551	-356.14	-334.778	-351.563
																				14.95	-923.157	-913.391	-903.625	-926.514	-905.762		14.95	-281.677	-325.012	-295.715	-314.636	-346.985		14.95	-1108.4	-1069.34	-1012.27	-980.53	-944.824		14.95	-514.526	-418.091	-398.865	-360.107	-372.925
																				15	-917.664	-940.552	-867.92	-911.255	-873.108		15	-284.729	-324.402	-307.312	-361.328	-354.614		15	-1157.84	-1095.89	-1028.14	-1007.69	-871.887		15	-512.39	-432.129	-385.437	-385.437	-328.369
																				15.05	-914.001	-976.563	-893.86	-899.658	-937.195		15.05	-289.001	-336.914	-307.007	-337.83	-308.838		15.05	-1117.25	-1092.83	-998.84	-920.105	-904.541		15.05	-458.679	-435.791	-378.113	-332.336	-310.669
																				15.1	-883.179	-968.933	-932.312	-877.075	-955.505		15.1	-319.519	-380.249	-281.677	-249.329	-315.247		15.1	-1146.85	-1018.07	-1000.37	-962.219	-906.677		15.1	-469.666	-463.257	-409.241	-364.685	-312.195
																				15.15	-877.686	-996.399	-918.579	-924.988	-975.952		15.15	-299.072	-320.74	-247.192	-272.827	-317.993		15.15	-1139.53	-1022.64	-1008.3	-931.091	-926.208		15.15	-462.341	-419.922	-411.072	-390.32	-342.407
																				15.2	-858.459	-970.154	-928.345	-930.481	-954.59		15.2	-278.625	-286.255	-289.917	-336.609	-407.41		15.2	-1127.62	-1074.52	-1008	-980.835	-946.045		15.2	-464.172	-408.325	-405.273	-333.862	-297.852
																				15.25	-872.498	-878.601	-962.524	-857.849	-936.89		15.25	-300.293	-338.745	-326.538	-348.511	-368.958		15.25	-1098.63	-1055.3	-1008	-1011.96	-898.743		15.25	-470.886	-427.856	-416.87	-381.165	-349.121
																				15.3	-886.536	-953.369	-912.476	-839.844	-885.315		15.3	-301.514	-331.116	-303.345	-339.355	-331.726		15.3	-1095.89	-1051.94	-992.126	-917.053	-893.25		15.3	-489.807	-427.246	-400.391	-356.75	-396.423
																				15.35	-872.498	-964.966	-905.151	-906.677	-863.342		15.35	-278.015	-323.486	-291.138	-310.974	-354.309		15.35	-1114.2	-1041.56	-977.478	-923.767	-884.094		15.35	-493.774	-419.617	-390.625	-331.726	-346.069
																				15.4	-859.07	-932.617	-889.282	-888.367	-834.045		15.4	-290.527	-315.857	-318.298	-282.593	-356.445		15.4	-1112.37	-996.094	-991.516	-977.173	-914.917		15.4	-494.385	-420.227	-370.789	-361.633	-313.721
																				15.45	-838.013	-918.579	-896.301	-920.715	-848.694		15.45	-290.222	-314.636	-301.208	-310.974	-368.042		15.45	-1105.65	-1013.49	-1023.56	-929.565	-905.762		15.45	-490.112	-448.914	-380.249	-347.29	-283.203
																				15.5	-859.375	-932.617	-857.239	-942.688	-913.391		15.5	-307.007	-321.96	-289.612	-340.576	-319.519		15.5	-1111.45	-1052.55	-988.159	-952.148	-855.408		15.5	-506.287	-461.731	-367.126	-351.868	-346.375
																				15.55	-821.533	-950.012	-869.446	-877.38	-916.748		15.55	-318.298	-296.631	-284.729	-335.693	-350.647		15.55	-1090.09	-1035.16	-1011.66	-915.527	-913.696		15.55	-445.251	-418.091	-397.949	-368.652	-338.745
																				15.6	-832.214	-956.726	-902.1	-830.383	-873.108		15.6	-289.917	-293.884	-284.729	-310.974	-337.83		15.6	-1140.14	-1013.18	-975.342	-921.021	-907.288		15.6	-487.976	-380.554	-392.151	-337.524	-314.636
																				15.65	-848.389	-904.541	-881.042	-807.19	-878.601		15.65	-252.686	-331.421	-298.767	-315.247	-317.993		15.65	-1099.24	-1030.58	-980.53	-925.598	-874.023		15.65	-468.14	-433.35	-396.118	-328.979	-300.293
																				15.7	-856.628	-878.906	-885.315	-884.705	-871.582		15.7	-264.587	-322.876	-324.097	-309.448	-317.078		15.7	-1094.97	-1037.9	-987.549	-876.16	-907.288		15.7	-422.974	-399.78	-437.012	-324.707	-329.285
																				15.75	-839.844	-914.917	-892.944	-923.157	-841.064		15.75	-270.081	-311.279	-344.238	-303.345	-304.565		15.75	-1087.65	-1062.32	-977.173	-890.198	-842.285		15.75	-478.516	-395.203	-370.483	-357.361	-344.238
																				15.8	-807.8	-879.822	-875.854	-884.705	-817.261		15.8	-234.375	-317.688	-289.917	-305.176	-305.481		15.8	-1043.7	-1040.95	-980.225	-903.015	-953.674		15.8	-478.821	-428.772	-332.947	-356.75	-343.323
																				15.85	-845.642	-834.351	-819.092	-832.825	-851.746		15.85	-257.263	-315.552	-283.508	-284.119	-285.339		15.85	-1059.27	-1004.64	-962.524	-945.435	-890.198		15.85	-472.107	-411.377	-406.799	-357.361	-299.683
																				15.9	-830.994	-852.661	-822.754	-797.119	-876.465		15.9	-253.906	-308.228	-270.386	-320.129	-275.574		15.9	-1134.64	-962.219	-983.582	-932.617	-840.454		15.9	-462.646	-406.189	-392.761	-397.949	-302.429
																				15.95	-779.419	-862.732	-873.718	-812.378	-848.999		15.95	-276.489	-324.707	-284.424	-302.124	-295.715		15.95	-1057.43	-1000.06	-968.933	-857.239	-887.756		15.95	-486.755	-425.72	-374.756	-329.285	-354.614
																				16	-815.125	-875.854	-841.37	-824.89	-857.239		16	-236.206	-271.301	-229.492	-311.279	-320.74		16	-1039.43	-1008.91	-952.148	-959.778	-870.972		16	-497.131	-440.674	-410.461	-311.584	-331.421
																				16.05	-808.411	-893.555	-849.915	-784.912	-843.506		16.05	-195.007	-263.672	-286.255	-270.996	-341.187		16.05	-1036.99	-1003.42	-986.328	-910.645	-875.854		16.05	-464.172	-427.856	-375.977	-369.568	-317.993
																				16.1	-780.029	-865.173	-860.901	-838.318	-807.8		16.1	-241.394	-249.329	-262.756	-274.048	-294.8		16.1	-1098.94	-979.614	-920.105	-872.803	-878.906		16.1	-444.946	-457.458	-373.23	-343.018	-346.68
																				16.15	-780.64	-820.313	-834.656	-815.735	-797.729		16.15	-228.882	-303.955	-258.179	-271.912	-304.565		16.15	-1099.85	-975.342	-950.623	-904.541	-860.291		16.15	-434.265	-424.805	-381.775	-369.568	-341.797
																				16.2	-792.542	-854.797	-836.792	-811.462	-773.01		16.2	-249.634	-326.843	-217.59	-314.026	-292.358		16.2	-1009.22	-994.263	-974.731	-911.865	-867.615		16.2	-469.971	-384.216	-394.897	-345.764	-349.426
																				16.25	-773.315	-902.71	-843.506	-812.073	-824.28		16.25	-272.827	-272.217	-221.558	-300.598	-293.274		16.25	-1040.34	-962.219	-967.407	-857.544	-862.732		16.25	-505.981	-419.006	-367.432	-362.854	-322.266
																				16.3	-768.433	-845.032	-834.045	-799.866	-820.923		16.3	-273.438	-306.396	-270.691	-231.018	-307.922		16.3	-1066.59	-957.031	-940.857	-868.225	-870.056		16.3	-449.829	-436.096	-382.996	-408.936	-350.342
																				16.35	-780.945	-854.492	-819.397	-819.397	-760.803		16.35	-269.47	-289.917	-294.495	-243.225	-274.048		16.35	-1061.71	-993.652	-914.612	-897.217	-855.713		16.35	-432.129	-421.448	-388.184	-339.05	-308.533
																				16.4	-772.4	-889.282	-790.405	-815.125	-803.528		16.4	-230.713	-264.587	-247.192	-241.394	-313.416		16.4	-1036.68	-1022.03	-917.053	-904.541	-850.83		16.4	-459.29	-417.48	-411.682	-332.642	-304.26
																				16.45	-729.37	-830.078	-790.405	-828.247	-804.138		16.45	-291.443	-279.236	-242.31	-317.078	-276.184		16.45	-1029.97	-1017.76	-965.881	-870.361	-883.179		16.45	-483.093	-391.541	-380.859	-358.582	-352.173
																				16.5	-691.528	-794.067	-762.939	-832.825	-797.729		16.5	-253.296	-252.38	-239.868	-289.001	-253.296		16.5	-1046.75	-953.674	-918.579	-883.179	-836.487		16.5	-444.641	-412.292	-339.355	-386.353	-357.056
																				16.55	-781.86	-866.089	-765.991	-808.716	-773.01		16.55	-210.876	-230.103	-234.985	-287.476	-293.579		16.55	-1045.23	-924.683	-912.17	-898.743	-845.642		16.55	-442.505	-428.467	-365.601	-361.938	-302.124
																				16.6	-844.421	-877.991	-788.879	-823.669	-775.452		16.6	-241.089	-240.173	-191.345	-267.944	-262.146		16.6	-1018.68	-961.304	-950.928	-882.568	-853.271		16.6	-481.262	-411.072	-383.911	-317.688	-316.467
																				16.65	-801.392	-867.92	-745.544	-822.144	-774.536		16.65	-195.313	-267.639	-235.596	-317.383	-256.653		16.65	-1066.59	-943.604	-933.533	-910.95	-825.5		16.65	-445.557	-405.884	-349.731	-306.396	-303.955
																				16.7	-775.146	-805.664	-778.198	-784.912	-744.934		16.7	-220.337	-247.803	-241.699	-287.781	-279.846		16.7	-1061.4	-951.843	-917.664	-877.38	-853.271		16.7	-451.965	-416.26	-402.222	-363.159	-345.459
																				16.75	-793.457	-830.688	-839.233	-768.738	-756.226		16.75	-192.261	-251.465	-262.451	-266.724	-256.042		16.75	-999.451	-960.083	-906.677	-845.337	-857.239		16.75	-451.66	-403.442	-422.058	-375.977	-361.938
																				16.8	-777.588	-805.359	-784.912	-785.217	-758.057		16.8	-195.313	-198.669	-241.394	-275.574	-255.737		16.8	-1009.22	-898.438	-941.467	-853.271	-798.95		16.8	-448.303	-427.856	-359.497	-349.426	-306.091
																				16.85	-757.141	-798.34	-751.343	-805.664	-737.915		16.85	-184.326	-226.746	-185.242	-265.808	-252.686		16.85	-1003.11	-939.026	-917.664	-848.999	-803.223		16.85	-435.181	-402.222	-373.535	-343.018	-331.116
																				16.9	-769.958	-790.405	-740.356	-799.866	-733.032		16.9	-158.386	-224.304	-177.612	-224.609	-260.62		16.9	-1030.88	-977.173	-870.361	-837.708	-837.097		16.9	-418.701	-367.126	-362.549	-350.037	-334.778
																				16.95	-761.414	-770.264	-799.561	-764.16	-805.664		16.95	-177.307	-227.966	-222.473	-200.5	-239.563		16.95	-986.328	-922.546	-913.391	-848.694	-836.792		16.95	-428.772	-403.442	-358.582	-335.388	-297.241
																				17	-744.019	-832.825	-768.433	-758.057	-802.002		17	-203.247	-258.179	-235.901	-224.915	-253.601		17	-1032.41	-920.41	-910.339	-877.686	-849.609		17	-443.726	-415.039	-393.677	-328.674	-342.407
																				17.05	-752.258	-813.599	-767.212	-789.185	-771.484		17.05	-181.58	-234.375	-231.934	-201.111	-245.056		17.05	-985.718	-901.794	-899.353	-861.511	-853.577		17.05	-442.2	-416.26	-350.647	-353.699	-333.557
																				17.1	-711.06	-769.348	-759.583	-782.776	-742.798		17.1	-155.64	-206.909	-253.296	-240.173	-304.26		17.1	-976.563	-911.56	-869.751	-826.111	-800.171		17.1	-477.905	-411.987	-329.285	-358.582	-304.26
																				17.15	-686.646	-771.484	-779.419	-730.591	-719.299		17.15	-239.258	-231.323	-237.122	-259.094	-302.124		17.15	-1040.34	-898.438	-903.625	-861.816	-760.803		17.15	-440.674	-440.979	-363.159	-351.868	-330.2
																				17.2	-710.754	-769.653	-755.615	-728.455	-704.956		17.2	-232.849	-248.108	-176.697	-262.451	-278.931		17.2	-956.726	-924.988	-905.457	-841.37	-827.026		17.2	-447.388	-404.358	-386.963	-324.097	-339.05
																				17.25	-757.141	-764.771	-772.095	-755.31	-718.689		17.25	-188.904	-230.408	-254.211	-258.484	-253.906		17.25	-944.824	-964.966	-885.925	-824.89	-828.552		17.25	-443.726	-377.502	-383.301	-354.614	-277.71
																				17.3	-775.452	-769.043	-721.13	-720.825	-765.381		17.3	-238.953	-200.5	-300.293	-217.896	-229.187		17.3	-998.84	-937.805	-903.015	-826.416	-769.958		17.3	-434.875	-389.404	-399.475	-369.568	-353.394
																				17.35	-696.411	-798.035	-748.596	-706.177	-733.337		17.35	-236.206	-220.337	-217.285	-240.479	-242.615		17.35	-979.004	-889.893	-888.672	-834.961	-807.495		17.35	-465.698	-402.222	-390.015	-342.407	-341.492
																				17.4	-722.351	-753.784	-770.569	-702.209	-731.812		17.4	-262.756	-218.201	-223.999	-282.898	-231.628		17.4	-955.2	-885.62	-846.863	-864.258	-807.8		17.4	-453.491	-407.104	-387.573	-320.435	-281.067
																				17.45	-746.46	-722.961	-712.891	-755.005	-713.806		17.45	-225.525	-230.408	-207.214	-200.5	-258.179		17.45	-964.661	-883.789	-881.348	-842.59	-804.749		17.45	-420.837	-403.748	-368.347	-348.816	-332.642
																				17.5	-701.904	-681.152	-797.424	-759.277	-712.891		17.5	-185.547	-246.277	-238.953	-251.77	-237.122		17.5	-982.056	-899.658	-900.269	-786.133	-791.626		17.5	-454.407	-407.715	-375.671	-338.44	-380.554
																				17.55	-732.727	-728.76	-769.653	-695.801	-711.975		17.55	-194.397	-256.348	-252.686	-259.094	-234.375		17.55	-982.056	-899.963	-850.22	-788.269	-799.255		17.55	-443.726	-411.377	-348.206	-343.018	-328.979
																				17.6	-700.989	-771.79	-735.779	-718.689	-730.896		17.6	-203.552	-253.906	-237.427	-182.495	-244.141		17.6	-967.407	-875.244	-860.291	-845.032	-824.28		17.6	-474.854	-418.396	-367.126	-356.445	-275.574
																				17.65	-703.125	-726.318	-734.253	-649.719	-675.964		17.65	-227.966	-249.939	-210.266	-159.302	-239.563		17.65	-940.552	-886.536	-864.868	-845.337	-821.533		17.65	-437.622	-375.671	-348.816	-327.148	-312.195
																				17.7	-722.046	-728.455	-702.209	-661.011	-692.139		17.7	-228.577	-196.838	-224.609	-223.083	-191.345		17.7	-958.252	-866.699	-863.342	-834.045	-758.057		17.7	-407.41	-376.282	-374.451	-342.102	-328.369
																				17.75	-730.286	-754.089	-714.111	-730.896	-737		17.75	-212.708	-252.686	-235.596	-224.609	-252.38		17.75	-964.661	-906.372	-867.615	-805.359	-752.258		17.75	-436.707	-424.805	-351.563	-350.647	-363.159
																				17.8	-751.953	-742.798	-697.021	-702.82	-697.021		17.8	-227.051	-265.198	-212.402	-203.552	-242.92		17.8	-964.661	-914.612	-883.789	-819.397	-765.686		17.8	-424.5	-389.709	-361.328	-357.361	-299.988
																				17.85	-756.836	-743.103	-700.378	-682.678	-689.392		17.85	-237.427	-216.064	-232.849	-194.092	-256.042		17.85	-932.922	-892.334	-864.868	-821.228	-777.588		17.85	-409.241	-422.058	-367.126	-346.68	-287.781
																				17.9	-780.64	-724.182	-671.082	-689.697	-691.833		17.9	-189.209	-200.806	-257.874	-252.075	-237.122		17.9	-909.729	-840.149	-838.013	-785.522	-795.593		17.9	-397.034	-394.287	-352.478	-357.971	-303.955
																				17.95	-742.798	-734.253	-688.477	-723.572	-666.504		17.95	-169.067	-201.416	-242.31	-245.361	-199.28		17.95	-921.936	-844.727	-887.756	-755.31	-786.133		17.95	-452.576	-382.08	-362.549	-321.35	-314.636
																				18	-715.332	-733.337	-700.378	-674.133	-671.692		18	-221.558	-242.31	-218.201	-189.819	-232.544		18	-911.255	-893.86	-850.525	-794.373	-765.076		18	-445.251	-406.494	-371.704	-324.097	-334.778
																				18.05	-731.812	-760.803	-688.477	-661.011	-680.847		18.05	-213.318	-218.811	-185.547	-216.37	-224.915		18.05	-950.317	-872.192	-802.917	-806.885	-738.831		18.05	-451.66	-378.113	-373.535	-347.9	-310.059
																				18.1	-736.084	-740.662	-704.041	-690.002	-706.177		18.1	-223.389	-213.623	-173.95	-236.511	-234.375		18.1	-901.794	-861.206	-852.051	-780.945	-766.907		18.1	-428.162	-372.62	-369.568	-378.723	-338.135
																				18.15	-695.496	-712.891	-708.923	-643.616	-726.013		18.15	-175.476	-258.179	-191.956	-299.377	-252.686		18.15	-937.195	-849.609	-845.947	-787.964	-768.127		18.15	-437.927	-393.982	-392.151	-324.097	-327.148
																				18.2	-663.147	-681.458	-688.171	-640.564	-683.289		18.2	-184.326	-238.647	-199.89	-254.517	-205.994		18.2	-931.396	-842.896	-848.389	-783.081	-778.503		18.2	-394.592	-420.227	-319.519	-316.162	-312.195
																				18.25	-678.711	-659.18	-730.286	-726.624	-671.082		18.25	-195.923	-233.154	-189.209	-234.68	-245.056		18.25	-917.358	-850.22	-817.871	-792.236	-775.146		18.25	-419.006	-419.922	-326.233	-347.9	-289.307
																				18.3	-721.741	-678.101	-730.896	-739.136	-693.97		18.3	-212.402	-242.004	-198.975	-252.075	-259.705		18.3	-911.56	-822.144	-816.65	-799.255	-720.825		18.3	-447.998	-385.742	-385.742	-336.304	-293.579
																				18.35	-730.896	-776.367	-675.354	-670.776	-718.994		18.35	-239.563	-219.116	-186.157	-172.424	-200.806		18.35	-906.677	-881.348	-815.735	-769.348	-756.531		18.35	-373.535	-366.516	-371.094	-352.783	-360.718
																				18.4	-734.558	-764.771	-697.937	-642.7	-659.18		18.4	-195.007	-196.838	-212.708	-208.13	-209.351		18.4	-924.377	-871.582	-831.909	-769.043	-726.929		18.4	-395.813	-403.748	-351.257	-354.004	-331.726
																				18.45	-729.675	-668.945	-724.792	-687.561	-663.757		18.45	-193.787	-220.032	-173.645	-245.056	-238.037		18.45	-867.004	-819.397	-852.661	-762.634	-762.024		18.45	-461.426	-388.184	-381.775	-346.069	-326.843
																				18.5	-719.91	-680.542	-724.792	-674.133	-643.921		18.5	-236.206	-231.934	-189.209	-230.713	-219.727		18.5	-869.141	-863.953	-864.258	-756.226	-770.874		18.5	-398.254	-359.802	-334.167	-331.421	-299.377
																				18.55	-711.06	-711.365	-709.229	-647.583	-650.024		18.55	-245.667	-239.563	-244.141	-243.835	-199.89		18.55	-931.396	-844.116	-778.809	-781.555	-731.812		18.55	-448.303	-397.339	-337.524	-354.614	-317.993
																				18.6	-692.444	-690.613	-664.673	-686.951	-641.785		18.6	-232.849	-243.225	-248.108	-233.765	-214.844		18.6	-931.702	-789.49	-818.176	-784.302	-749.512		18.6	-441.589	-370.178	-347.595	-342.102	-295.41
																				18.65	-680.542	-660.706	-692.139	-660.4	-668.03		18.65	-213.623	-176.086	-205.688	-209.656	-224.915		18.65	-872.192	-835.571	-802.612	-757.141	-749.207		18.65	-387.878	-378.418	-352.783	-360.413	-315.552
																				18.7	-711.06	-693.665	-697.937	-646.057	-680.237		18.7	-229.187	-218.201	-214.844	-229.187	-238.647		18.7	-877.686	-838.318	-762.634	-751.038	-702.515		18.7	-410.156	-353.699	-372.62	-355.53	-332.642
																				18.75	-727.844	-703.735	-682.678	-639.343	-650.635		18.75	-171.814	-223.083	-201.721	-262.756	-195.007		18.75	-870.361	-828.857	-834.045	-745.544	-735.779		18.75	-421.143	-378.723	-370.178	-353.088	-298.462
																				18.8	-704.956	-671.692	-726.929	-657.959	-618.286		18.8	-170.898	-211.487	-196.838	-217.285	-161.438		18.8	-885.01	-828.552	-780.64	-757.141	-689.392		18.8	-386.658	-375.366	-320.74	-292.358	-310.974
																				18.85	-734.558	-664.673	-664.368	-621.033	-685.73		18.85	-236.816	-211.487	-193.176	-208.435	-159.607		18.85	-887.756	-813.904	-796.509	-727.234	-742.188		18.85	-408.936	-375.366	-344.543	-296.936	-279.846
																				18.9	-633.85	-664.063	-632.629	-628.967	-649.109		18.9	-218.201	-223.083	-163.879	-180.359	-200.806		18.9	-877.075	-817.566	-805.664	-746.46	-724.182		18.9	-420.837	-362.244	-337.83	-337.83	-304.871
																				18.95	-627.136	-619.507	-651.245	-653.687	-608.521		18.95	-204.468	-256.958	-185.547	-202.332	-219.421		18.95	-916.138	-801.697	-763.855	-791.626	-712.891		18.95	-389.404	-381.165	-373.84	-331.116	-322.876
																				19	-623.779	-656.738	-621.033	-634.46	-638.733		19	-132.446	-219.421	-210.266	-243.835	-207.825		19	-870.361	-852.051	-805.664	-705.261	-761.414		19	-408.02	-407.715	-330.2	-300.598	-329.895
																				19.05	-609.436	-663.757	-673.828	-613.708	-684.204		19.05	-148.926	-217.59	-178.528	-209.045	-201.721		19.05	-881.348	-816.956	-769.043	-744.629	-737		19.05	-428.162	-394.287	-360.718	-364.685	-335.083
																				19.1	-630.188	-672.913	-708.313	-588.684	-637.512		19.1	-184.631	-180.054	-183.716	-166.626	-236.816		19.1	-904.541	-780.64	-799.866	-755.31	-683.594		19.1	-397.949	-364.075	-343.323	-316.162	-323.486
																				19.15	-714.111	-696.411	-657.654	-557.861	-621.033		19.15	-166.931	-170.288	-180.664	-206.604	-232.239		19.15	-839.233	-811.768	-783.997	-764.465	-704.346		19.15	-380.554	-344.849	-376.587	-322.876	-302.124
																				19.2	-703.43	-647.278	-636.597	-624.39	-674.744		19.2	-90.6372	-142.517	-179.443	-218.811	-202.942		19.2	-858.459	-810.852	-746.765	-741.882	-671.387		19.2	-394.897	-382.08	-391.846	-349.121	-282.593
																				19.25	-650.33	-661.926	-616.76	-630.493	-635.986		19.25	-96.1304	-175.781	-169.678	-180.359	-197.144		19.25	-835.266	-789.185	-766.907	-730.591	-686.34		19.25	-428.467	-388.184	-330.505	-364.99	-311.279
																				19.3	-614.014	-704.346	-602.722	-637.512	-593.567		19.3	-160.522	-166.626	-134.277	-192.566	-226.135		19.3	-860.901	-802.307	-748.596	-726.624	-710.449		19.3	-426.331	-393.982	-336.914	-298.157	-324.097
																				19.35	-628.662	-628.052	-612.183	-621.643	-600.281		19.35	-138.245	-150.146	-125.122	-223.999	-238.037		19.35	-840.454	-773.926	-755.005	-662.537	-691.223		19.35	-423.279	-353.394	-322.571	-310.974	-305.481
																				19.4	-662.842	-621.033	-621.033	-598.145	-625		19.4	-107.727	-135.803	-150.452	-173.035	-213.623		19.4	-794.983	-803.223	-776.672	-710.144	-732.117		19.4	-386.963	-388.184	-325.623	-348.511	-325.317
																				19.45	-674.133	-627.136	-629.272	-624.084	-625.916		19.45	-158.386	-154.419	-111.694	-160.217	-186.768		19.45	-890.198	-800.781	-790.405	-763.855	-708.618		19.45	-423.279	-355.53	-354.919	-332.947	-333.557
																				19.5	-672.913	-662.231	-637.207	-624.084	-608.215		19.5	-121.155	-221.863	-177.612	-177.307	-183.411		19.5	-807.495	-758.667	-787.354	-708.313	-675.354		19.5	-377.808	-366.821	-386.047	-347.9	-292.969
																				19.55	-659.18	-630.798	-608.521	-625.61	-601.501		19.55	-100.708	-191.345	-163.574	-157.776	-176.086		19.55	-804.749	-791.931	-791.626	-745.544	-706.482		19.55	-419.006	-361.938	-377.808	-328.674	-289.612
																				19.6	-649.719	-607.91	-607.91	-625	-565.491		19.6	-88.1958	-177.307	-162.048	-128.479	-207.52		19.6	-845.337	-793.152	-716.858	-718.689	-685.73		19.6	-363.77	-335.693	-319.824	-323.181	-315.857
																				19.65	-653.381	-635.681	-641.785	-635.986	-587.158		19.65	-112	-137.939	-163.269	-146.179	-167.847		19.65	-809.631	-773.926	-737	-687.256	-713.806		19.65	-372.925	-380.249	-307.617	-337.524	-306.396
																				19.7	-608.826	-650.33	-620.117	-623.169	-594.788		19.7	-126.343	-125.122	-168.457	-147.4	-102.539		19.7	-847.168	-749.207	-713.196	-708.313	-708.923		19.7	-418.091	-390.015	-348.511	-313.416	-302.429
																				19.75	-602.112	-668.335	-595.398	-660.095	-633.545		19.75	-115.051	-128.479	-148.315	-180.359	-174.255		19.75	-817.566	-767.517	-764.16	-719.91	-673.523		19.75	-438.538	-348.511	-364.99	-366.821	-339.966
																				19.8	-635.071	-571.289	-579.224	-614.319	-624.695		19.8	-123.291	-115.356	-135.803	-166.016	-216.98		19.8	-811.462	-777.283	-753.784	-706.177	-655.518		19.8	-398.56	-390.625	-341.492	-315.857	-334.167
																				19.85	-695.19	-585.327	-621.338	-621.643	-562.134		19.85	-95.8252	-190.125	-183.411	-151.367	-171.814		19.85	-828.247	-733.948	-731.812	-683.594	-676.88		19.85	-388.184	-403.442	-317.383	-329.285	-287.781
																				19.9	-675.659	-633.24	-583.496	-611.877	-571.594		19.9	-112	-174.255	-178.528	-186.462	-159.302		19.9	-798.95	-750.122	-746.46	-684.204	-706.177		19.9	-326.233	-337.524	-361.633	-324.097	-285.95
																				19.95	-636.292	-662.842	-527.649	-608.826	-593.567		19.95	-148.621	-98.877	-167.847	-192.261	-184.021		19.95	-833.435	-759.277	-752.563	-710.144	-661.011		19.95	-394.897	-355.225	-346.68	-306.396	-310.669
																				20	-590.21	-619.202	-530.701	-542.297	-583.191		20	-154.724	-153.809	-152.893	-190.125	-147.4		20	-774.536	-738.22	-745.239	-653.076	-659.79		20	-437.622	-337.524	-332.947	-295.715	-266.418
																				20.05	-634.46	-611.267	-563.354	-585.022	-539.551		20.05	-124.207	-160.217	-164.795	-169.678	-135.803		20.05	-762.634	-774.841	-716.553	-679.626	-679.016		20.05	-406.189	-393.677	-339.661	-333.252	-314.026
																				20.1	-627.747	-581.055	-540.466	-537.415	-585.022		20.1	-120.544	-165.71	-205.688	-87.2803	-143.127		20.1	-836.487	-733.337	-734.558	-753.174	-661.926		20.1	-394.897	-340.576	-339.05	-327.454	-353.394
																				20.15	-590.82	-586.243	-592.041	-554.504	-585.632		20.15	-147.4	-165.405	-218.506	-122.375	-137.329		20.15	-777.283	-751.343	-719.91	-671.082	-676.575		20.15	-411.377	-325.928	-294.189	-308.228	-329.285
																				20.2	-557.251	-565.796	-565.186	-592.957	-588.074		20.2	-144.958	-167.236	-224.915	-138.855	-148.315		20.2	-817.566	-778.809	-701.904	-704.346	-621.948		20.2	-370.178	-406.189	-339.966	-334.167	-307.617
																				20.25	-598.755	-583.191	-513.916	-514.832	-588.684		20.25	-136.414	-193.176	-202.332	-144.958	-127.869		20.25	-849.609	-693.054	-756.226	-673.523	-664.368		20.25	-387.268	-361.938	-355.225	-339.05	-287.781
																				20.3	-595.398	-592.041	-546.875	-541.687	-576.172		20.3	-104.37	-168.762	-152.893	-147.4	-134.888		20.3	-769.958	-727.844	-705.872	-654.602	-713.806		20.3	-403.137	-324.402	-325.317	-348.816	-331.421
																				20.35	-572.51	-620.422	-547.791	-557.251	-585.938		20.35	-105.591	-106.506	-175.476	-111.389	-158.081		20.35	-787.048	-739.746	-706.482	-692.749	-637.512		20.35	-354.004	-350.647	-377.197	-316.162	-330.505
																				20.4	-621.033	-610.657	-571.899	-548.401	-610.962		20.4	-54.3213	-156.555	-196.838	-132.446	-157.471		20.4	-770.874	-762.939	-745.239	-661.926	-670.471		20.4	-362.244	-345.154	-346.68	-269.165	-270.386
																				20.45	-584.412	-547.485	-562.134	-600.586	-607.3		20.45	-99.1821	-167.542	-198.669	-142.212	-191.04		20.45	-804.443	-740.356	-702.82	-693.665	-665.588		20.45	-421.143	-352.478	-331.116	-329.285	-299.377
																				20.5	-575.562	-559.387	-575.867	-541.992	-552.368		20.5	-112	-158.386	-172.424	-178.223	-143.738		20.5	-747.681	-744.324	-745.239	-662.231	-632.324		20.5	-381.47	-372.62	-343.628	-343.323	-337.524
																				20.55	-570.374	-568.848	-580.75	-540.466	-508.728		20.55	-153.198	-96.1304	-155.029	-181.274	-147.095		20.55	-783.997	-747.07	-707.092	-693.359	-675.659		20.55	-389.404	-345.764	-314.026	-299.377	-339.966
																				20.6	-578.613	-570.374	-544.128	-559.387	-525.208		20.6	-124.207	-81.7871	-221.252	-117.798	-140.991		20.6	-809.631	-682.068	-686.646	-677.795	-656.738		20.6	-342.712	-361.633	-316.467	-300.903	-328.369
																				20.65	-581.665	-579.529	-530.396	-539.856	-527.954		20.65	-137.329	-124.512	-188.904	-155.029	-128.174		20.65	-754.7	-714.111	-704.346	-632.019	-699.768		20.65	-357.666	-366.211	-344.849	-295.105	-282.898
																				20.7	-633.24	-591.431	-581.055	-549.011	-508.118		20.7	-124.512	-73.2422	-159.912	-175.476	-152.588		20.7	-780.64	-733.032	-677.795	-685.12	-645.447		20.7	-392.456	-324.097	-368.042	-326.233	-277.405
																				20.75	-610.962	-585.327	-569.153	-578.308	-524.597		20.75	-101.624	-89.7217	-178.528	-157.166	-155.64		20.75	-779.419	-708.313	-742.798	-678.101	-626.831		20.75	-392.761	-353.088	-376.282	-346.985	-312.195
																				20.8	-585.938	-534.668	-588.379	-568.542	-567.322		20.8	-102.844	-159.302	-176.392	-144.653	-134.583		20.8	-732.422	-708.923	-694.885	-671.082	-656.433		20.8	-393.677	-355.835	-346.68	-315.857	-305.786
																				20.85	-593.567	-582.275	-623.474	-558.472	-541.687		20.85	-107.117	-178.223	-158.386	-93.9941	-152.283		20.85	-818.787	-702.515	-717.468	-688.782	-653.076		20.85	-429.688	-307.007	-297.546	-293.274	-317.078
																				20.9	-576.172	-634.766	-588.989	-568.848	-541.687		20.9	-118.713	-140.381	-184.631	-110.168	-141.602		20.9	-757.446	-714.417	-730.591	-648.193	-679.932		20.9	-390.93	-345.154	-341.492	-341.797	-310.059
																				20.95	-611.572	-647.278	-553.589	-567.627	-593.872		20.95	-118.103	-171.814	-217.285	-136.414	-130.31		20.95	-730.591	-745.544	-692.749	-686.035	-642.395		20.95	-345.459	-348.511	-349.731	-337.219	-304.26
																				21	-592.346	-617.371	-524.292	-585.938	-588.379		21	-106.201	-199.89	-181.274	-157.776	-160.828		21	-766.602	-663.147	-732.727	-671.997	-576.172		21	-366.821	-365.295	-315.857	-318.298	-300.598
																				21.05	-603.333	-580.75	-532.837	-602.417	-566.101		21.05	-106.506	-180.664	-179.138	-174.866	-128.784		21.05	-761.414	-711.365	-696.716	-630.188	-651.245		21.05	-367.126	-382.385	-331.116	-294.495	-296.021
																				21.1	-593.262	-609.131	-537.72	-553.284	-588.074		21.1	-86.0596	-166.321	-199.89	-132.141	-150.452		21.1	-775.146	-735.474	-654.907	-682.068	-671.082		21.1	-386.963	-373.84	-323.181	-327.148	-321.96
																				21.15	-556.03	-622.864	-525.208	-528.259	-568.542		21.15	-78.125	-183.716	-165.71	-86.3647	-153.503		21.15	-738.22	-722.961	-655.518	-650.94	-601.501		21.15	-389.709	-349.426	-333.862	-316.772	-313.416
																				21.2	-566.711	-580.139	-498.352	-574.951	-488.281		21.2	-81.1768	-171.509	-176.392	-109.863	-180.969		21.2	-751.038	-710.754	-675.659	-649.109	-596.924		21.2	-321.35	-332.947	-347.9	-326.843	-286.255
																				21.25	-611.572	-600.891	-557.251	-564.27	-535.278		21.25	-106.201	-166.931	-177.612	-139.465	-130.31		21.25	-733.948	-650.024	-723.267	-665.894	-622.253		21.25	-377.197	-321.655	-355.225	-323.792	-293.579
																				21.3	-626.526	-610.046	-531.921	-595.093	-530.701		21.3	-103.76	-165.71	-198.669	-127.563	-132.141		21.3	-715.027	-677.185	-690.002	-612.183	-673.828		21.3	-392.761	-341.797	-321.655	-331.726	-304.26
																				21.35	-565.796	-531.311	-502.014	-580.444	-543.823		21.35	-95.2148	-159.302	-196.228	-145.569	-139.16		21.35	-761.108	-715.027	-675.354	-662.537	-584.717		21.35	-360.107	-380.554	-348.206	-291.748	-318.909
																				21.4	-550.537	-520.325	-505.066	-628.357	-580.444		21.4	-103.455	-186.462	-194.702	-102.234	-155.945		21.4	-729.37	-701.904	-681.458	-637.817	-650.94		21.4	-350.647	-325.317	-338.135	-313.11	-296.021
																				21.45	-594.482	-564.27	-524.292	-573.425	-576.782		21.45	-155.334	-154.724	-181.274	-116.577	-178.223		21.45	-727.234	-690.308	-656.738	-653.381	-646.057		21.45	-372.314	-331.116	-326.538	-318.604	-309.448
																				21.5	-584.412	-621.643	-548.096	-564.575	-502.93		21.5	-176.086	-173.645	-193.176	-144.043	-162.659		21.5	-742.188	-674.438	-682.373	-662.842	-632.019		21.5	-382.69	-382.08	-309.448	-343.323	-308.533
																				21.55	-565.796	-614.319	-588.989	-562.744	-497.437		21.55	-184.631	-183.411	-183.105	-181.58	-142.517		21.55	-741.272	-657.043	-703.43	-656.128	-648.804		21.55	-385.437	-346.069	-339.661	-297.852	-328.064
																				21.6	-581.665	-569.153	-567.017	-494.995	-549.622		21.6	-153.198	-172.424	-205.078	-129.7	-140.076		21.6	-717.773	-706.177	-646.057	-654.297	-600.586		21.6	-388.794	-354.919	-361.633	-301.208	-318.298
																				21.65	-554.504	-539.551	-511.78	-544.739	-552.063		21.65	-137.939	-162.659	-217.285	-145.569	-159.302		21.65	-766.296	-680.237	-643.005	-646.362	-621.033		21.65	-406.189	-353.394	-314.331	-310.059	-307.617
																				21.7	-540.771	-554.81	-515.747	-515.137	-554.199		21.7	-174.561	-166.626	-185.242	-140.076	-144.653		21.7	-698.242	-688.782	-670.776	-621.338	-603.638		21.7	-371.704	-352.478	-323.181	-335.999	-338.745
																				21.75	-581.055	-567.322	-467.224	-531.921	-578.918		21.75	-176.086	-137.024	-160.828	-113.831	-132.446		21.75	-733.948	-679.932	-694.885	-620.728	-610.046		21.75	-325.928	-354.309	-333.862	-344.849	-267.029
																				21.8	-579.834	-582.886	-497.742	-575.562	-547.791		21.8	-150.757	-162.659	-135.498	-159.607	-122.986		21.8	-729.065	-683.594	-712.28	-594.788	-647.583		21.8	-355.53	-360.718	-328.064	-300.903	-277.1
																				21.85	-576.172	-537.72	-529.785	-578.918	-539.551		21.85	-163.879	-178.833	-180.969	-134.583	-123.901		21.85	-687.866	-680.847	-609.741	-651.245	-621.338		21.85	-412.292	-319.824	-319.519	-324.097	-262.146
																				21.9	-588.074	-513.916	-526.123	-549.927	-564.27		21.9	-156.25	-151.978	-156.555	-128.479	-126.953		21.9	-745.239	-619.812	-630.798	-628.967	-648.193		21.9	-369.568	-308.838	-368.042	-279.541	-331.421
																				21.95	-551.453	-538.635	-500.183	-558.472	-533.142		21.95	-156.555	-132.751	-171.204	-87.2803	-135.498		21.95	-687.866	-636.597	-668.64	-574.036	-632.324		21.95	-365.601	-363.464	-331.116	-293.884	-323.486
																				22	-555.42	-590.21	-524.902	-510.864	-538.635		22	-137.634	-141.602	-195.923	-175.171	-159.912		22	-710.449	-680.237	-640.869	-644.836	-565.186		22	-373.84	-377.197	-286.865	-323.792	-270.691
																				22.05	-583.496	-614.624	-517.273	-533.752	-578.308		22.05	-134.888	-150.146	-223.999	-158.997	-174.561		22.05	-712.585	-669.861	-674.438	-652.771	-631.714		22.05	-340.881	-355.835	-307.922	-289.917	-319.214
																				22.1	-559.998	-515.747	-540.771	-579.834	-540.771		22.1	-89.1113	-165.71	-211.182	-106.201	-166.016		22.1	-695.801	-700.378	-643.311	-605.774	-597.839		22.1	-359.192	-342.407	-346.375	-304.26	-306.702
																				22.15	-593.872	-544.128	-574.341	-521.851	-533.142		22.15	-98.877	-133.057	-139.465	-127.563	-146.484		22.15	-737.915	-638.733	-638.428	-644.836	-571.899		22.15	-349.426	-334.473	-320.435	-346.68	-311.89
																				22.2	-593.567	-537.109	-580.75	-492.554	-529.48		22.2	-130.615	-106.812	-157.166	-160.828	-164.49		22.2	-691.833	-674.133	-658.264	-610.657	-639.954		22.2	-396.423	-336.914	-315.552	-326.233	-297.241
																				22.25	-525.818	-587.769	-555.42	-499.268	-555.115		22.25	-115.662	-127.258	-233.765	-135.193	-158.386		22.25	-729.98	-671.387	-670.471	-614.014	-574.646		22.25	-368.958	-343.323	-329.59	-306.091	-270.386
																				22.3	-537.109	-633.85	-516.052	-496.826	-538.94		22.3	-141.602	-163.879	-226.135	-141.602	-150.757		22.3	-757.446	-618.896	-657.654	-583.191	-600.891		22.3	-370.483	-320.129	-306.702	-289.001	-292.358
																				22.35	-558.777	-536.804	-505.981	-599.67	-512.39		22.35	-152.893	-158.997	-169.067	-121.765	-164.49		22.35	-677.795	-682.373	-629.883	-608.215	-578.613		22.35	-376.587	-344.849	-331.116	-303.345	-304.26
																				22.4	-547.18	-525.818	-523.376	-503.54	-487.061		22.4	-111.389	-133.972	-149.536	-127.258	-162.659		22.4	-675.659	-681.458	-665.588	-625	-561.523		22.4	-370.483	-367.126	-310.669	-285.95	-292.969
																				22.45	-544.434	-533.142	-523.376	-484.009	-502.625		22.45	-138.855	-141.296	-177.002	-148.01	-154.114		22.45	-666.809	-649.109	-658.875	-594.482	-668.945		22.45	-334.473	-304.871	-328.979	-317.688	-283.508
																				22.5	-535.278	-591.125	-491.028	-481.567	-514.526		22.5	-130.005	-132.751	-158.997	-117.188	-151.672		22.5	-695.496	-632.019	-626.221	-617.371	-615.845		22.5	-322.571	-346.375	-335.388	-274.963	-348.511
																				22.55	-513.916	-567.627	-498.962	-462.646	-524.292		22.55	-102.539	-126.343	-141.602	-115.051	-151.062		22.55	-703.125	-603.638	-668.945	-654.602	-556.946		22.55	-365.906	-379.333	-307.617	-310.059	-291.443
																				22.6	-549.622	-545.654	-499.268	-475.769	-495.3		22.6	-94.6045	-136.414	-150.146	-153.198	-119.019		22.6	-722.046	-660.706	-640.564	-612.793	-609.436		22.6	-359.802	-305.176	-303.04	-323.792	-278.625
																				22.65	-501.099	-520.935	-505.676	-506.897	-480.347		22.65	-118.103	-168.152	-154.114	-146.79	-134.583		22.65	-694.275	-674.438	-636.902	-612.183	-562.134		22.65	-379.333	-327.759	-346.375	-314.331	-299.683
																				22.7	-580.139	-538.025	-485.535	-520.02	-503.235		22.7	-128.479	-167.847	-99.4873	-131.836	-173.645		22.7	-682.983	-641.785	-660.706	-561.523	-589.6		22.7	-345.154	-323.181	-333.557	-342.407	-268.25
																				22.75	-580.139	-535.583	-486.145	-482.178	-489.502		22.75	-130.615	-138.55	-86.9751	-119.019	-166.931		22.75	-703.43	-640.564	-606.079	-588.379	-621.338		22.75	-339.966	-329.59	-322.266	-299.988	-281.677
																				22.8	-531.311	-510.559	-467.834	-487.976	-520.935		22.8	-122.986	-96.7407	-143.433	-108.337	-166.626		22.8	-678.406	-625.916	-625.916	-607.91	-542.603		22.8	-373.23	-353.699	-317.993	-284.424	-334.473
																				22.85	-496.826	-508.118	-467.224	-494.385	-468.445		22.85	-133.057	-148.01	-142.822	-86.6699	-119.934		22.85	-666.809	-630.798	-639.038	-596.924	-602.722		22.85	-382.69	-323.181	-291.443	-303.345	-286.56
																				22.9	-537.109	-537.72	-492.554	-479.736	-434.875		22.9	-95.2148	-163.574	-94.6045	-99.7925	-104.675		22.9	-659.485	-636.597	-639.343	-597.229	-560.913		22.9	-374.451	-304.26	-284.729	-330.2	-281.677
																				22.95	-509.338	-534.973	-515.442	-491.333	-447.693		22.95	-97.6563	-149.536	-66.8335	-151.367	-120.544		22.95	-679.016	-629.272	-647.278	-575.562	-565.796		22.95	-365.906	-350.952	-304.871	-318.909	-303.955
																				23	-455.322	-465.088	-483.093	-461.731	-451.355		23	-97.9614	-155.64	-116.577	-137.024	-144.043		23	-686.035	-655.518	-613.098	-575.562	-565.796		23	-340.576	-370.483	-315.857	-281.982	-313.11
																				23.05	-492.554	-485.229	-484.009	-419.922	-504.761		23.05	-93.3838	-174.255	-155.945	-115.356	-146.484		23.05	-707.092	-623.169	-647.888	-574.341	-548.401		23.05	-314.941	-324.402	-319.519	-296.936	-292.358
																				23.1	-514.832	-509.644	-481.567	-434.265	-546.57		23.1	-88.1958	-153.503	-131.836	-138.855	-158.386		23.1	-675.354	-610.352	-595.093	-568.237	-587.463		23.1	-359.802	-308.228	-343.323	-317.078	-309.448
																				23.15	-488.281	-526.733	-499.878	-426.331	-513.916		23.15	-86.6699	-111.694	-93.9941	-115.967	-162.659		23.15	-692.749	-625	-608.826	-616.15	-596.619		23.15	-363.464	-344.543	-329.59	-286.865	-273.438
																				23.2	-529.785	-513.306	-511.169	-449.524	-440.979		23.2	-110.474	-133.362	-169.373	-112.915	-154.114		23.2	-673.218	-630.493	-616.76	-610.657	-584.412		23.2	-383.301	-342.407	-336.609	-312.195	-254.517
																				23.25	-534.363	-520.63	-474.548	-444.336	-477.6		23.25	-117.188	-155.64	-168.152	-99.4873	-121.155		23.25	-684.509	-626.221	-639.954	-589.905	-540.161		23.25	-332.031	-329.59	-317.383	-284.424	-291.748
																				23.3	-472.412	-523.376	-469.666	-455.627	-529.48		23.3	-136.719	-165.405	-155.334	-66.5283	-143.127		23.3	-638.428	-621.948	-612.793	-570.068	-542.908		23.3	-359.192	-348.511	-298.157	-247.498	-327.759
																				23.35	-480.957	-526.123	-456.848	-466.309	-514.526		23.35	-132.141	-147.4	-155.334	-100.708	-134.888		23.35	-671.387	-643.616	-586.853	-581.055	-570.984		23.35	-359.192	-339.355	-283.203	-283.203	-307.007
																				23.4	-518.494	-506.897	-491.028	-511.78	-442.505		23.4	-122.986	-133.972	-117.188	-143.433	-133.057		23.4	-720.215	-650.33	-606.995	-595.703	-581.665		23.4	-309.143	-312.5	-274.048	-319.214	-281.067
																				23.45	-500.793	-493.164	-490.723	-525.513	-512.39		23.45	-104.98	-141.907	-86.0596	-99.4873	-153.503		23.45	-687.866	-602.722	-624.695	-567.322	-575.562		23.45	-324.707	-314.026	-314.941	-323.486	-288.391
																				23.5	-499.268	-507.507	-477.6	-468.445	-473.938		23.5	-90.0269	-124.512	-162.354	-106.812	-162.048		23.5	-640.564	-595.093	-592.651	-540.466	-564.575		23.5	-315.247	-317.688	-340.271	-302.124	-328.064
																				23.55	-516.052	-497.742	-467.529	-485.229	-443.42		23.55	-96.7407	-140.076	-181.58	-111.389	-160.828		23.55	-646.667	-627.136	-633.545	-560.913	-558.472		23.55	-373.23	-336.304	-326.538	-284.119	-276.489
																				23.6	-488.281	-525.208	-443.726	-459.29	-436.401		23.6	-139.771	-162.964	-164.795	-68.3594	-148.315		23.6	-652.161	-598.755	-601.196	-582.581	-559.692		23.6	-395.508	-371.704	-291.443	-293.274	-270.996
																				23.65	-489.502	-471.802	-480.042	-495.605	-507.813		23.65	-155.64	-140.991	-147.095	-64.6973	-134.583		23.65	-694.275	-603.333	-541.992	-609.741	-542.297		23.65	-353.699	-301.819	-306.396	-309.753	-281.677
																				23.7	-540.466	-442.81	-521.24	-419.312	-483.093		23.7	-124.512	-132.751	-152.283	-107.727	-152.283		23.7	-672.913	-612.183	-605.164	-591.736	-549.622		23.7	-368.347	-314.331	-317.078	-311.279	-301.819
																				23.75	-493.164	-468.445	-470.276	-433.35	-427.856		23.75	-97.9614	-112.61	-160.217	-71.7163	-198.975		23.75	-660.095	-664.368	-628.357	-511.475	-584.717		23.75	-321.96	-316.467	-324.707	-293.884	-288.696
																				23.8	-493.164	-484.314	-488.281	-470.581	-439.758		23.8	-80.2612	-135.193	-189.514	-71.4111	-198.975		23.8	-656.433	-614.624	-613.098	-603.333	-533.447		23.8	-333.252	-334.167	-305.481	-330.811	-267.639
																				23.85	-523.376	-498.352	-505.066	-446.472	-479.126		23.85	-103.455	-155.029	-158.997	-98.877	-164.49		23.85	-650.024	-598.755	-591.431	-570.984	-579.224		23.85	-346.985	-331.421	-300.903	-297.241	-298.767
																				23.9	-544.434	-480.652	-515.442	-425.415	-452.881		23.9	-95.2148	-97.6563	-87.8906	-121.155	-140.381		23.9	-672.302	-598.145	-603.638	-567.627	-565.796		23.9	-357.056	-319.214	-361.023	-272.217	-275.879
																				23.95	-509.033	-439.453	-456.543	-477.295	-427.856		23.95	-130.005	-89.7217	-48.8281	-98.2666	-176.392		23.95	-662.231	-578.003	-614.929	-554.504	-550.537		23.95	-352.783	-323.486	-310.669	-285.034	-281.372
																				24	-478.21	-458.984	-439.758	-424.5	-457.458		24	-110.168	-117.798	-93.3838	-69.5801	-146.79		24	-643.616	-621.643	-590.21	-532.837	-563.66		24	-365.906	-369.263	-255.432	-286.255	-330.505
																				24.05	-462.036	-492.249	-442.2	-436.707	-463.562		24.05	-127.258	-132.446	-122.986	-72.937	-139.16		24.05	-652.466	-634.155	-558.472	-580.75	-538.94		24.05	-333.557	-337.219	-295.41	-325.623	-293.274
																				24.1	-487.061	-473.938	-454.102	-410.461	-403.442		24.1	-88.1958	-143.433	-130.31	-95.8252	-115.662		24.1	-647.278	-625.916	-606.384	-554.199	-540.466		24.1	-317.383	-329.895	-345.459	-297.546	-260.315
																				24.15	-497.437	-518.188	-479.431	-450.745	-462.952		24.15	-81.7871	-146.484	-135.803	-65.3076	-107.727		24.15	-640.564	-545.349	-599.06	-559.998	-557.251		24.15	-360.107	-330.2	-332.947	-268.86	-311.584
																				24.2	-560.913	-567.932	-491.028	-438.232	-508.728		24.2	-124.512	-140.381	-90.0269	-39.0625	-133.362		24.2	-639.954	-576.782	-564.88	-552.368	-543.518		24.2	-346.68	-313.11	-311.279	-311.584	-274.048
																				24.25	-512.085	-473.633	-515.747	-501.099	-422.058		24.25	-144.958	-130.31	-98.5718	-48.8281	-123.291		24.25	-617.371	-635.986	-557.861	-526.123	-549.927		24.25	-341.797	-312.805	-296.631	-299.683	-270.386
																				24.3	-521.24	-440.063	-489.197	-498.047	-421.753		24.3	-94.6045	-109.558	-114.441	-107.727	-178.833		24.3	-651.245	-590.515	-608.521	-543.518	-528.87		24.3	-323.181	-312.195	-273.743	-305.481	-270.386
																				24.35	-529.175	-508.423	-461.731	-442.81	-419.922		24.35	-101.318	-155.334	-133.972	-133.362	-130.615		24.35	-638.428	-566.406	-599.976	-545.959	-532.837		24.35	-337.83	-360.413	-310.059	-303.345	-298.767
																				24.4	-478.516	-497.437	-503.235	-390.32	-413.818		24.4	-90.9424	-151.978	-135.193	-104.675	-94.6045		24.4	-612.793	-607.3	-578.918	-568.542	-519.409		24.4	-326.538	-345.459	-325.928	-304.26	-328.064
																				24.45	-505.371	-483.704	-545.959	-396.729	-427.856		24.45	-79.3457	-122.986	-124.512	-92.7734	-152.283		24.45	-653.992	-603.333	-591.736	-542.603	-542.908		24.45	-385.132	-315.857	-306.702	-293.579	-288.086
																				24.5	-487.976	-464.478	-468.445	-437.622	-445.251		24.5	-99.1821	-108.948	-146.179	-92.4683	-145.569		24.5	-610.962	-609.131	-602.417	-528.564	-535.889		24.5	-333.862	-310.669	-263.672	-277.405	-234.985
																				24.55	-526.733	-521.851	-440.063	-438.232	-436.707		24.55	-67.4438	-122.07	-169.373	-66.2231	-141.907		24.55	-603.333	-564.88	-597.229	-549.316	-530.09		24.55	-329.895	-289.612	-313.416	-270.081	-304.565
																				24.6	-589.294	-538.33	-481.262	-423.279	-499.268		24.6	-69.5801	-122.07	-114.136	-94.2993	-103.455		24.6	-639.343	-522.156	-569.458	-575.867	-540.161		24.6	-368.042	-336.914	-335.388	-299.072	-289.917
																				24.65	-561.218	-505.676	-494.995	-443.42	-444.946		24.65	-176.697	-146.79	-97.3511	-66.5283	-102.844		24.65	-624.39	-613.098	-549.622	-576.172	-540.466		24.65	-325.012	-332.642	-324.097	-302.734	-287.476
																				24.7	-544.739	-479.736	-485.84	-418.396	-428.162		24.7	-157.471	-171.814	-125.122	-53.4058	-118.713		24.7	-574.951	-593.567	-588.684	-532.837	-524.292		24.7	-329.285	-317.993	-281.982	-312.5	-308.838
																				24.75	-507.813	-409.851	-465.088	-417.175	-428.772		24.75	-85.7544	-111.389	-104.675	-39.6729	-136.414		24.75	-608.826	-556.03	-589.294	-509.033	-550.232		24.75	-318.298	-306.091	-273.743	-292.664	-263.367
																				24.8	-498.962	-468.14	-512.085	-455.017	-408.325		24.8	-95.52	-111.389	-63.1714	-60.4248	-159.912		24.8	-659.79	-597.839	-572.815	-489.197	-502.93		24.8	-312.195	-340.271	-322.571	-307.922	-277.71
																				24.85	-480.652	-487.976	-444.946	-458.069	-397.339		24.85	-104.675	-84.8389	-75.0732	-40.2832	-168.457		24.85	-633.545	-584.717	-578.918	-562.744	-544.739		24.85	-306.091	-330.505	-295.41	-253.906	-291.443
																				24.9	-500.793	-460.51	-427.856	-441.589	-439.148		24.9	-153.503	-71.7163	-100.708	-76.2939	-97.9614		24.9	-600.891	-590.515	-563.965	-557.556	-564.88		24.9	-364.38	-323.486	-311.279	-283.813	-282.288
																				24.95	-488.281	-398.865	-446.777	-413.513	-446.472		24.95	-137.634	-92.1631	-97.6563	-97.3511	-114.746		24.95	-643.921	-584.106	-553.589	-557.556	-518.494		24.95	-358.276	-309.448	-334.778	-278.015	-289.307
																				25	-441.895	-416.26	-447.083	-399.78	-412.292		25	-136.719	-151.978	-118.408	-101.013	-118.713		25	-617.065	-541.382	-614.929	-497.437	-545.044		25	-338.44	-353.699	-290.527	-308.838	-272.217
																				25.05	-503.54	-461.121	-437.317	-438.538	-424.5		25.05	-162.354	-170.288	-129.089	-123.596	-122.986		25.05	-594.482	-587.158	-543.823	-559.082	-549.316		25.05	-309.753	-328.979	-253.296	-305.481	-269.165
																				25.1	-500.488	-494.08	-479.736	-451.05	-430.908		25.1	-126.343	-122.681	-175.476	-113.525	-118.103		25.1	-630.188	-590.515	-541.687	-567.627	-514.526		25.1	-333.862	-337.524	-294.8	-262.146	-298.157
																				25.15	-476.379	-481.873	-501.404	-439.453	-411.682		25.15	-93.689	-127.869	-157.471	-100.098	-132.141		25.15	-626.831	-585.022	-549.927	-487.671	-487.976		25.15	-325.623	-348.511	-319.824	-291.748	-258.179
																				25.2	-523.071	-420.837	-476.99	-448.608	-449.219		25.2	-108.032	-144.348	-140.686	-86.9751	-177.002		25.2	-609.741	-523.376	-575.562	-511.475	-479.126		25.2	-319.824	-326.233	-299.072	-272.827	-292.053
																				25.25	-499.878	-415.649	-457.153	-398.865	-420.532		25.25	-152.588	-127.869	-130.005	-92.1631	-135.193		25.25	-602.722	-557.556	-562.439	-522.766	-545.044		25.25	-319.519	-307.922	-329.59	-292.358	-291.443
																				25.3	-443.115	-480.347	-432.739	-402.222	-417.175		25.3	-176.392	-155.64	-166.016	-85.144	-119.324		25.3	-567.932	-613.403	-551.453	-548.706	-537.109		25.3	-326.538	-276.794	-301.208	-298.157	-293.884
																				25.35	-455.322	-454.102	-462.341	-386.658	-365.601		25.35	-113.525	-138.855	-143.738	-127.869	-164.49		25.35	-574.036	-580.139	-575.256	-527.954	-501.709		25.35	-346.375	-282.898	-293.274	-309.143	-274.658
																				25.4	-461.731	-433.96	-468.14	-438.538	-393.372		25.4	-114.746	-133.972	-134.888	-97.3511	-187.683		25.4	-600.891	-559.082	-544.739	-491.638	-492.859		25.4	-328.064	-336.914	-290.222	-308.228	-267.334
																				25.45	-506.592	-464.172	-483.704	-479.126	-413.208		25.45	-107.117	-146.79	-91.5527	-78.4302	-202.332		25.45	-624.084	-571.594	-547.485	-547.485	-516.052		25.45	-318.298	-324.402	-297.241	-277.405	-318.298
																				25.5	-440.979	-462.952	-479.126	-458.069	-415.955		25.5	-126.953	-130.31	-83.9233	-159.607	-200.5		25.5	-641.174	-580.139	-578.918	-560.913	-574.036		25.5	-333.862	-301.514	-309.143	-296.631	-308.228
																				25.55	-430.298	-437.927	-487.061	-440.674	-455.322		25.55	-148.621	-82.0923	-131.226	-124.207	-162.659		25.55	-555.42	-585.938	-564.27	-536.194	-513.916		25.55	-302.124	-312.5	-289.307	-274.658	-281.677
																				25.6	-468.445	-432.739	-480.652	-434.57	-464.172		25.6	-127.563	-91.5527	-125.122	-137.634	-167.847		25.6	-545.349	-537.109	-556.03	-490.417	-494.08		25.6	-343.933	-279.846	-292.969	-278.625	-231.323
																				25.65	-343.628	-316.772	-355.835	-297.852	-350.952		25.65	-217.59	-242.004	-279.541	-175.476	-234.68		25.65	-1624.45	-1568.3	-1525.27	-1549.38	-1557.31		25.65	-1521.61	-1473.08	-1470.64	-1468.81	-1451.11
																				25.7	-513.306	-506.287	-526.733	-459.595	-556.03		25.7	-219.116	-223.694	-243.835	-185.242	-255.127		25.7	-872.498	-837.097	-776.062	-769.043	-710.144		25.7	-368.958	-337.83	-296.326	-264.587	-256.958
																				25.75	-1397.09	-1432.8	-1463.93	-1414.79	-1414.49		25.75	-679.016	-774.536	-792.236	-702.209	-772.4		25.75	-3640.44	-3524.48	-3500.06	-3458.86	-3384.4		25.75	-2398.07	-2328.19	-2312.62	-2238.46	-2183.23
																				25.8	-1852.42	-1893.01	-1826.78	-1853.64	-1787.41		25.8	-1068.42	-1163.02	-1175.23	-1098.02	-1152.04		25.8	-4636.23	-4553.22	-4514.77	-4436.95	-4344.48		25.8	-3441.47	-3346.25	-3296.81	-3264.47	-3250.73
																				25.85	-1897.89	-1916.81	-1928.71	-1929.32	-1860.05		25.85	-1205.44	-1303.1	-1293.03	-1227.42	-1278.69		25.85	-3840.33	-3754.58	-3736.88	-3710.02	-3637.08		25.85	-3017.88	-2966.92	-2913.82	-2890.93	-2926.03
																				25.9	-1707.76	-1820.98	-1831.36	-1739.81	-1761.47		25.9	-1269.53	-1320.5	-1315.61	-1338.5	-1302.19		25.9	-3011.47	-2955.32	-2947.69	-2879.33	-2931.52		25.9	-2500.31	-2420.04	-2391.97	-2395.32	-2349.55
																				25.95	-1552.43	-1604.92	-1636.96	-1564.64	-1568.3		25.95	-1271.97	-1278.38	-1313.78	-1326.9	-1325.07		25.95	-2470.4	-2426.15	-2388.61	-2326.35	-2306.52		25.95	-2001.95	-1985.78	-1974.18	-1902.16	-1921.08
																				26	-1409.91	-1412.35	-1418.15	-1379.7	-1402.59		26	-1154.17	-1257.02	-1228.64	-1219.18	-1267.09		26	-2070.62	-2034.3	-2032.17	-1959.23	-1884.16		26	-1687.62	-1646.12	-1623.84	-1593.02	-1558.53
																				26.05	-1205.44	-1268.31	-1250.92	-1254.58	-1270.14		26.05	-1065.67	-1180.73	-1094.97	-1062.62	-1140.44		26.05	-1713.87	-1669.31	-1622.01	-1610.72	-1580.2		26.05	-1392.82	-1364.44	-1322.94	-1304.02	-1302.8
																				26.1	-1069.34	-1087.34	-1137.39	-1096.8	-1086.43		26.1	-955.505	-1011.96	-967.407	-953.369	-1014.4		26.1	-1445.01	-1369.02	-1352.54	-1329.96	-1308.59		26.1	-1143.8	-1135.25	-1098.63	-1144.1	-1077.88
																				26.15	-949.402	-999.146	-1003.42	-942.078	-924.988		26.15	-852.661	-893.86	-913.696	-886.536	-924.683		26.15	-1251.53	-1168.82	-1152.65	-1174.01	-1116.33		26.15	-989.685	-997.62	-936.89	-954.59	-940.247
																				26.2	-841.98	-848.999	-940.857	-840.149	-832.214		26.2	-788.269	-841.37	-795.898	-834.961	-841.675		26.2	-1009.52	-992.737	-994.263	-969.543	-948.792		26.2	-867.004	-849.304	-838.318	-770.264	-800.476
																				26.25	-750.427	-803.528	-780.334	-771.79	-751.648		26.25	-730.591	-752.258	-719.91	-767.822	-727.539		26.25	-900.574	-874.023	-842.59	-788.269	-814.209		26.25	-754.089	-708.008	-711.365	-664.673	-674.133
																				26.3	-695.19	-727.234	-672.913	-643.616	-706.482		26.3	-656.433	-671.692	-686.035	-658.875	-669.25		26.3	-788.269	-729.675	-773.01	-707.397	-681.458		26.3	-635.681	-587.158	-607.605	-586.853	-567.322
																				26.35	-606.079	-646.362	-650.635	-576.477	-641.479		26.35	-605.164	-616.455	-653.992	-584.412	-629.883		26.35	-713.806	-640.869	-653.381	-669.556	-588.074		26.35	-545.044	-525.513	-584.717	-567.017	-510.864
																				26.4	-522.461	-556.946	-611.877	-545.959	-461.426		26.4	-520.935	-513.611	-558.472	-512.39	-572.205		26.4	-597.534	-553.894	-561.829	-537.109	-551.147		26.4	-476.379	-509.338	-479.736	-494.995	-452.271
																				26.45	-518.799	-473.938	-516.357	-500.183	-425.11		26.45	-447.083	-491.028	-480.957	-477.295	-507.507		26.45	-528.87	-534.363	-505.676	-446.472	-480.042		26.45	-413.818	-457.458	-403.748	-415.039	-375.061
																				26.5	-442.505	-438.232	-477.295	-399.475	-352.783		26.5	-383.911	-493.164	-421.143	-414.429	-436.707		26.5	-538.635	-431.213	-423.889	-414.734	-484.314		26.5	-403.442	-336.304	-387.878	-373.535	-345.154
																				26.55	-316.162	-408.936	-430.908	-345.154	-348.816		26.55	-344.543	-383.911	-404.663	-393.066	-385.132		26.55	-435.486	-418.701	-432.434	-432.129	-401.611		26.55	-362.244	-323.181	-370.178	-334.778	-337.219
																				26.6	-343.933	-408.63	-383.606	-328.674	-375.061		26.6	-334.167	-342.407	-383.301	-372.314	-380.249		26.6	-364.38	-386.047	-393.982	-401.001	-311.584		26.6	-299.377	-320.435	-294.8	-254.211	-288.391
																				26.65	-353.699	-349.426	-336.609	-330.2	-342.407		26.65	-255.737	-326.843	-364.99	-320.74	-383.911		26.65	-326.843	-328.979	-348.511	-319.214	-299.072		26.65	-288.696	-299.988	-287.476	-273.438	-234.68
																				26.7	-267.639	-304.871	-286.255	-324.402	-306.702		26.7	-251.465	-323.181	-310.059	-300.293	-346.985		26.7	-337.83	-329.59	-288.391	-303.65	-307.617		26.7	-291.748	-256.042	-270.996	-242.31	-230.103
																				26.75	-258.484	-289.917	-292.053	-224.609	-269.165		26.75	-231.628	-337.219	-288.391	-269.47	-322.571		26.75	-357.666	-246.277	-289.917	-261.23	-254.517		26.75	-198.975	-289.612	-247.803	-249.939	-258.179
																				26.8	-288.391	-283.203	-304.871	-203.552	-252.38		26.8	-256.042	-272.827	-272.827	-276.184	-301.514		26.8	-289.612	-246.277	-293.579	-208.74	-267.944		26.8	-212.402	-179.138	-234.985	-201.721	-209.656
																				26.85	-267.029	-277.405	-241.089	-218.811	-176.392		26.85	-206.909	-245.056	-232.544	-242.92	-247.803		26.85	-240.173	-260.01	-242.92	-262.146	-205.688		26.85	-223.999	-196.533	-206.604	-200.195	-160.522
																				26.9	-276.184	-251.16	-225.22	-237.732	-198.059		26.9	-165.1	-254.211	-246.277	-232.544	-249.634		26.9	-251.77	-238.037	-210.266	-224.915	-216.37		26.9	-197.144	-212.097	-192.261	-220.032	-173.645
																				26.95	-209.656	-231.018	-188.293	-179.749	-146.79		26.95	-151.367	-198.364	-240.479	-155.64	-283.813		26.95	-254.211	-212.097	-187.988	-174.866	-263.977		26.95	-207.214	-160.828	-162.964	-173.035	-177.002
																				27	-167.847	-169.678	-231.628	-144.653	-200.5		27	-142.212	-144.043	-163.574	-149.231	-231.323		27	-233.459	-177.917	-180.359	-209.961	-186.462		27	-181.885	-126.343	-148.315	-141.602	-146.179
																				27.05	-170.898	-126.038	-216.98	-141.907	-142.822		27.05	-127.563	-153.809	-146.79	-148.926	-169.983		27.05	-190.43	-172.119	-200.195	-164.185	-175.781		27.05	-140.991	-164.49	-180.054	-149.231	-129.089
																				27.1	-139.465	-219.421	-185.547	-133.057	-117.493		27.1	-149.841	-217.896	-144.653	-103.76	-150.146		27.1	-179.443	-201.721	-142.212	-175.781	-124.817		27.1	-141.296	-171.814	-135.803	-109.558	-151.062
																				27.15	-153.198	-196.838	-171.814	-139.465	-121.46		27.15	-115.967	-163.269	-144.958	-139.771	-146.484		27.15	-191.65	-142.517	-208.13	-132.751	-131.226		27.15	-139.16	-150.757	-130.31	-147.095	-140.991
																				27.2	-162.048	-189.819	-179.138	-132.446	-80.5664		27.2	-115.662	-116.882	-115.662	-121.155	-174.866		27.2	-144.653	-151.978	-190.43	-103.149	-186.462		27.2	-133.362	-115.967	-124.512	-157.166	-93.9941
																				27.25	-162.659	-172.424	-173.645	-86.6699	-93.689		27.25	-97.9614	-148.315	-127.563	-71.4111	-142.212		27.25	-160.522	-145.569	-182.495	-138.55	-116.577		27.25	-139.16	-113.831	-123.596	-80.8716	-142.212
																				27.3	-165.405	-180.969	-135.498	-72.3267	-119.629		27.3	-120.85	-171.509	-121.46	-73.2422	-131.226		27.3	-161.133	-126.648	-107.117	-129.395	-128.174		27.3	-95.2148	-145.264	-137.329	-126.038	-134.277
																				27.35	-144.348	-156.25	-128.174	-86.3647	-73.8525		27.35	-149.231	-142.517	-117.493	-116.882	-142.212		27.35	-166.321	-129.089	-57.6782	-132.751	-118.103		27.35	-140.686	-73.8525	-83.313	-128.174	-67.1387
																				27.4	-139.771	-149.841	-156.25	-94.2993	-68.6646		27.4	-123.291	-95.8252	-139.465	-109.558	-150.757		27.4	-117.798	-104.37	-165.405	-142.212	-107.117		27.4	-98.5718	-133.362	-107.422	-99.1821	-98.877
																				27.45	-72.6318	-164.49	-149.231	-119.934	-100.098		27.45	-139.465	-105.591	-123.291	-94.9097	-132.141		27.45	-96.4355	-91.8579	-145.874	-101.013	-136.414		27.45	-93.689	-116.882	-134.277	-97.3511	-92.7734
																				27.5	-106.506	-149.231	-160.522	-97.3511	-110.168		27.5	-81.7871	-111.694	-52.4902	-117.493	-95.8252		27.5	-142.517	-112	-101.013	-108.948	-121.155		27.5	-81.1768	-106.812	-90.332	-92.1631	-91.8579
																				27.55	-127.563	-164.795	-118.713	-119.019	-120.85		27.55	-113.525	-90.0269	-49.1333	-119.629	-122.681		27.55	-108.948	-123.596	-101.624	-85.7544	-89.7217		27.55	-121.155	-86.9751	-103.455	-103.76	-97.3511
																				27.6	-126.038	-160.217	-129.089	-84.5337	-75.9888		27.6	-131.836	-90.9424	-164.185	-86.0596	-117.798		27.6	-124.512	-88.501	-74.1577	-84.8389	-91.8579		27.6	-90.0269	-68.0542	-97.3511	-64.6973	-84.2285
																				27.65	-70.1904	-167.542	-97.3511	-72.6318	-76.2939		27.65	-105.896	-96.4355	-109.558	-86.6699	-87.5854		27.65	-106.201	-32.6538	-142.822	-72.0215	-81.1768		27.65	-86.0596	-38.4521	-73.5474	-70.4956	-63.4766
																				27.7	-56.7627	-154.419	-89.4165	-41.8091	-47.6074		27.7	-113.831	-105.896	-133.972	-76.2939	-85.4492		27.7	-79.3457	-61.0352	-159.302	-54.9316	-82.0923		27.7	-77.2095	-62.8662	-39.3677	-111.084	-77.2095
																				27.75	-113.22	-162.048	-107.422	-38.7573	-42.4194		27.75	-142.212	-125.732	-106.506	-72.6318	-124.817		27.75	-99.1821	-90.6372	-48.5229	-70.8008	-85.144		27.75	-32.3486	-112.61	-36.0107	-88.8062	-72.6318
																				27.8	-110.168	-146.484	-120.85	-33.2642	-81.7871		27.8	-98.877	-110.779	-101.013	-71.106	-135.193		27.8	-101.013	-58.2886	-52.1851	-47.6074	-116.882		27.8	-70.8008	-104.065	-97.3511	-70.1904	-56.1523
																				27.85	-81.4819	-117.188	-113.831	-51.5747	-81.7871		27.85	-132.751	-144.958	-101.318	-34.1797	-92.1631		27.85	-105.896	-119.934	-79.0405	-80.8716	-92.4683		27.85	-63.7817	-97.6563	-65.0024	-73.2422	-35.4004
																				27.9	-79.0405	-67.4438	-78.7354	-61.6455	-79.9561		27.9	-87.8906	-117.188	-116.272	-89.7217	-137.024		27.9	-73.2422	-65.918	-94.2993	-86.0596	-45.166		27.9	-56.1523	-91.5527	-60.4248	-34.79	-46.0815
																				27.95	-75.3784	-88.8062	-86.3647	-54.0161	-42.1143		27.95	-38.7573	-68.9697	-91.2476	-64.0869	-119.019		27.95	-14.9536	-107.727	-81.4819	-32.959	-49.1333		27.95	-112.915	-51.2695	-86.3647	-49.7437	-98.2666
																				28	-96.7407	-107.727	-68.0542	-32.3486	-54.3213		28	-59.2041	-69.5801	-74.7681	-69.2749	-107.727		28	-124.817	-39.0625	-69.8853	-42.4194	-39.978		28	-39.978	-53.1006	-34.1797	-72.0215	-79.9561
																				28.05	-103.149	-110.474	-44.5557	-9.1553	-45.166		28.05	-58.2886	-100.403	-103.455	-69.5801	-89.1113		28.05	-63.4766	-14.3433	-81.4819	-66.5283	-96.7407		28.05	-14.9536	-88.1958	-37.2314	-93.9941	-69.5801
																				28.1	-76.5991	-121.46	-68.9697	-72.6318	-46.6919		28.1	-51.2695	-112.915	-83.9233	-49.7437	-103.76		28.1	-77.2095	-72.0215	-55.542	-70.1904	-69.5801		28.1	-72.6318	-48.8281	-71.106	-62.561	-59.5093
																				28.15	-94.9097	-92.4683	-99.7925	-59.5093	-23.4985		28.15	-80.8716	-86.0596	-46.6919	-47.3022	-63.1714		28.15	-74.4629	-68.6646	-51.8799	-64.3921	-29.2969		28.15	-51.8799	-29.2969	-67.749	-16.4795	-38.4521
																				28.2	-63.7817	-71.4111	-105.591	-25.0244	-23.8037		28.2	-115.967	-46.0815	-88.8062	-44.2505	-121.155		28.2	-63.4766	-55.8472	-76.2939	-49.1333	-80.2612		28.2	-68.9697	-35.4004	-17.0898	-65.6128	-30.2124
																				28.25	-82.3975	-94.9097	-87.5854	-44.2505	-57.373		28.25	-87.5854	-37.8418	-61.0352	-51.8799	-114.136		28.25	-48.8281	-52.1851	-47.3022	-43.9453	-44.5557		28.25	-53.1006	-27.771	-75.9888	-92.1631	-57.9834
																				28.3	-88.501	-117.188	-80.2612	-35.4004	-39.0625		28.3	-120.544	-80.5664	-69.8853	-17.7002	-98.2666		28.3	-67.1387	-39.3677	-84.5337	-33.5693	-18.0054		28.3	-11.2915	-19.2261	-74.4629	-31.4331	-40.5884
																				28.35	-60.4248	-58.2886	1.5259	14.9536	-38.7573		28.35	-105.286	-80.5664	-81.1768	-31.1279	-90.332		28.35	-15.2588	-45.4712	-31.4331	-36.6211	-57.0679		28.35	-16.1743	-38.7573	-30.2124	-32.6538	-66.8335
																				28.4	-94.9097	-91.2476	-43.0298	-1.5259	-66.8335		28.4	-36.9263	-58.5938	-74.1577	-40.8936	-54.3213		28.4	-106.506	-19.5313	-31.4331	-89.4165	-37.8418		28.4	-41.1987	-7.9346	-20.752	-41.5039	-33.5693
																				28.45	-84.8389	-90.9424	-48.5229	-103.76	-29.2969		28.45	-70.1904	-95.52	-73.8525	-53.4058	-76.9043		28.45	-49.1333	-37.2314	-113.22	-24.1089	-61.6455		28.45	-24.1089	-31.7383	-50.9644	-59.8145	-34.79
																				28.5	-96.4355	-87.5854	-83.0078	-97.6563	-17.0898		28.5	-26.8555	-94.2993	-112	-62.561	-75.6836		28.5	-32.959	-61.0352	-36.9263	-10.376	-59.2041		28.5	-2.4414	-126.648	-57.9834	-65.918	-10.0708
																				28.55	-83.9233	-67.749	-75.9888	-53.1006	-47.9126		28.55	-22.583	-32.959	-84.5337	-109.863	-79.9561		28.55	-86.0596	-10.0708	-32.3486	-15.564	-7.019		28.55	-33.5693	-79.9561	-66.2231	-30.5176	-46.0815
																				28.6	-93.3838	-21.6675	-61.6455	-67.1387	-55.8472		28.6	-27.1606	-10.9863	-82.3975	-102.539	-52.1851		28.6	15.2588	-52.4902	-34.79	-14.6484	-53.4058		28.6	-24.1089	25.6348	-69.5801	-25.9399	-49.1333
																				28.65	-113.22	-37.5366	-62.8662	-58.5938	-90.0269		28.65	-44.2505	-16.7847	-65.6128	-47.3022	-89.4165		28.65	-33.2642	-18.3105	-66.5283	-53.1006	-57.9834		28.65	-84.5337	-23.8037	-16.7847	-30.2124	-47.3022
																				28.7	-105.896	-50.354	-39.6729	-88.8062	-41.5039		28.7	-42.4194	-45.166	-88.8062	-57.9834	-98.2666		28.7	-57.373	-11.9019	-62.8662	-25.0244	-57.0679		28.7	-33.8745	-62.561	-14.9536	-47.9126	-25.0244
																				28.75	-87.5854	-125.427	-33.2642	-35.7056	-1.8311		28.75	-46.0815	-104.37	-42.7246	-49.4385	-37.5366		28.75	-23.8037	-40.8936	7.9346	-60.73	3.6621		28.75	-1.5259	-78.7354	-51.8799	-54.0161	-51.8799
																				28.8	-68.0542	-97.9614	-84.5337	-13.1226	-57.6782		28.8	-58.8989	-77.2095	-20.4468	-103.455	-87.2803		28.8	-52.1851	-1.5259	-72.6318	-36.9263	16.1743		28.8	-55.8472	-31.7383	-26.2451	-2.4414	-46.6919
																				28.85	-67.1387	-85.4492	-32.959	-27.4658	-53.1006		28.85	-31.4331	-40.2832	-64.0869	-37.2314	-128.174		28.85	-72.6318	-41.5039	-62.561	-28.6865	-41.1987		28.85	-32.959	-10.0708	-8.5449	-49.4385	-32.959
																				28.9	-82.0923	-72.6318	-33.5693	-19.5313	-67.4438		28.9	-2.4414	-22.583	-91.2476	-27.4658	-135.498		28.9	-51.8799	-42.4194	3.6621	-65.3076	-39.978		28.9	-43.335	-16.1743	-46.3867	-25.0244	-11.5967
																				28.95	-92.1631	-70.4956	-58.5938	-71.7163	-57.0679		28.95	-41.1987	-35.0952	-79.6509	-25.9399	-114.441		28.95	-39.3677	-9.1553	-59.8145	-10.0708	-55.8472		28.95	-19.8364	-14.3433	-22.583	3.6621	-21.9727
																				29	-72.3267	-83.313	-16.4795	-108.643	-68.3594		29	-10.9863	-77.5146	-31.7383	-7.9346	-32.0435		29	-15.8691	-37.5366	-50.6592	-8.5449	-16.4795		29	-4.8828	-43.0298	25.3296	-75.3784	-36.9263
																				29.05	-28.3813	-58.8989	-65.0024	-58.5938	-50.6592		29.05	-48.5229	-90.6372	-66.8335	-24.4141	-52.4902		29.05	-44.5557	-37.2314	-79.0405	-46.3867	-14.0381		29.05	-18.3105	-29.2969	-52.4902	-51.2695	15.8691
																				29.1	-8.2398	-45.166	-98.877	-6.7139	-52.4902		29.1	-51.2695	-1.2207	-69.2749	0.9155	-70.8008		29.1	-39.0625	-39.0625	-50.6592	34.1797	-47.9126		29.1	-30.2124	-10.9863	-34.4849	12.8174	-40.5884
																				29.15	-49.1333	-24.1089	-42.4194	30.8228	-17.0898		29.15	18.3105	-27.4658	-63.7817	-21.3623	-99.7925		29.15	-26.2451	14.6484	-10.376	-19.2261	-16.1743		29.15	-7.9346	-27.771	3.0518	-9.7656	-45.4712
																				29.2	-30.2124	-12.207	18.0054	17.395	-46.6919		29.2	17.7002	-77.8198	-74.1577	-63.4766	-104.37		29.2	-30.5176	6.4087	-45.7764	-47.9126	-30.2124		29.2	4.8828	-12.8174	-43.335	-24.7192	-10.9863
																				29.25	-14.9536	-38.4521	-37.2314	-26.8555	-48.8281		29.25	-11.9019	-62.2559	-89.4165	-7.019	-79.9561		29.25	3.6621	-48.8281	-19.5313	-50.6592	-24.4141		29.25	-11.2915	3.0518	-40.8936	-57.373	-1.8311
																				29.3	-34.4849	-36.6211	-37.8418	-11.2915	-8.5449		29.3	-54.3213	-46.9971	-67.749	50.354	-48.5229		29.3	-36.9263	-3.6621	-30.2124	-22.8882	-26.5503		29.3	-32.959	-39.3677	12.8174	-36.6211	-58.2886
																				29.35	-27.1606	-54.0161	12.5122	-13.4277	-43.9453		29.35	-52.1851	-35.0952	-49.7437	-20.4468	-51.2695		29.35	-14.3433	-20.4468	-39.3677	1.2207	-37.5366		29.35	-4.8828	-23.1934	-14.9536	5.4932	-23.8037
																				29.4	-25.0244	-54.9316	-30.5176	-24.7192	-41.8091		29.4	-37.8418	-56.7627	-85.7544	-20.1416	-87.5854		29.4	-17.7002	-43.0298	-37.2314	-10.0708	3.6621		29.4	-18.3105	-21.0571	-25.6348	-16.7847	-3.0518
																				29.45	-43.6401	-64.6973	-45.4712	-30.5176	6.1035		29.45	-65.6128	-64.3921	-67.4438	-39.978	-56.1523		29.45	-71.4111	-20.752	-38.147	1.8311	10.6812		29.45	-12.5122	-21.6675	-29.2969	-34.79	-30.5176
																				29.5	-39.6729	-25.9399	-17.395	3.6621	2.4414		29.5	-67.1387	-63.7817	-10.6812	-50.0488	-29.9072		29.5	-33.2642	-5.4932	-20.1416	-15.564	-26.8555		29.5	-29.6021	-7.019	-21.6675	-7.6294	-18.3105
																				29.55	-2.7466	-43.0298	-67.1387	-36.9263	-21.6675		29.55	-21.9727	-54.9316	-46.3867	-96.7407	-93.3838		29.55	-19.8364	-13.7329	-40.8936	-28.3813	-7.6294		29.55	5.7983	-34.1797	-60.4248	-61.3403	-7.9346
																				29.6	1.5259	-21.9727	-94.2993	-36.3159	-92.7734		29.6	-9.7656	-33.8745	-27.4658	-46.3867	-101.013		29.6	-15.8691	3.3569	-22.583	-7.9346	-21.3623		29.6	-0.9155	-18.0054	-45.7764	2.7466	-12.8174
																				29.65	-64.3921	-53.1006	-33.2642	27.771	-56.1523		29.65	-52.1851	-50.6592	-67.4438	-49.7437	-55.542		29.65	-12.207	-34.4849	6.4087	-35.0952	-35.7056		29.65	10.9863	-16.1743	-11.5967	-16.4795	-53.7109
																				29.7	-38.147	-68.3594	25.6348	38.147	-14.0381		29.7	-46.0815	-6.4087	-63.7817	-72.0215	-35.0952		29.7	-25.9399	-0.9155	-53.1006	-38.147	-24.7192		29.7	-31.4331	-11.2915	-7.019	-32.0435	-59.2041
																				29.75	-1.5259	-48.2178	-22.583	-24.4141	-33.5693		29.75	20.4468	-10.0708	-43.335	-27.771	-49.7437		29.75	31.7383	-29.6021	-37.2314	-14.6484	-13.7329		29.75	-36.6211	-8.2398	-2.4414	-32.3486	-21.9727
																				29.8	-6.1035	-39.3677	-48.8281	-13.1226	-24.4141		29.8	10.0708	-31.7383	-79.0405	-5.188	-43.335		29.8	-56.7627	21.9727	38.7573	-29.2969	-4.8828		29.8	7.9346	42.4194	-13.7329	-39.6729	5.188
																				29.85	-7.9346	-44.5557	-53.7109	64.3921	-4.5776		29.85	-23.1934	-65.6128	-51.5747	0.6104	-30.5176		29.85	-49.7437	32.959	-45.4712	-25.0244	-27.771		29.85	-15.8691	-24.7192	-32.3486	-22.8882	7.6294
																				29.9	-25.0244	-42.1143	-16.1743	36.9263	31.7383		29.9	-28.0762	-35.7056	-26.8555	6.7139	-48.5229		29.9	-7.3242	-62.561	-18.9209	-36.6211	6.4087		29.9	-8.2398	-31.4331	-27.771	23.4985	-38.7573
																				29.95	-34.4849	-1.2207	14.3433	15.564	7.9346		29.95	-17.0898	12.207	-20.1416	-25.6348	-50.0488		29.95	-51.8799	-4.5776	-33.8745	25.0244	-30.8228		29.95	0.6104	8.5449	0.6104	16.4795	-70.4956
																				30	-43.0298	-55.2368	-3.6621	25.9399	-43.9453		30	7.3242	-6.7139	-24.1089	-32.959	-89.7217		30	4.8828	-52.7954	-17.0898	10.0708	-20.1416		30	4.2725	-39.6729	-39.0625	-61.0352	-35.0952
																				30.05	-5.188	-15.564	-37.2314	4.8828	-24.7192		30.05	-8.8501	15.2588	-72.6318	-11.9019	-56.7627		30.05	-45.7764	4.2725	-14.6484	0.6104	23.4985		30.05	1.5259	-19.5313	-3.3569	-16.7847	5.7983
																				30.1	-15.2588	-7.019	1.8311	-23.8037	3.3569		30.1	-18.6157	-48.2178	-61.3403	17.0898	-18.6157		30.1	-1.2207	38.4521	-55.8472	-9.4605	-44.8608		30.1	0.9155	10.6812	12.5122	-14.0381	26.8555
																				30.15	-53.1006	-22.8882	-25.6348	10.9863	44.5557		30.15	-52.7954	-70.8008	-41.5039	23.4985	-3.3569		30.15	18.0054	-44.2505	-15.8691	-36.0107	12.207		30.15	10.6812	-0.3052	-20.4468	3.0518	0.3052
																				30.2	-3.9673	-26.8555	-39.978	28.6865	25.9399		30.2	-72.0215	-44.2505	-50.354	-61.3403	-81.7871		30.2	-36.6211	-14.9536	-35.7056	-10.9863	33.2642		30.2	-7.6294	-37.5366	7.3242	-9.7656	-29.6021
																				30.25	-13.1226	-18.9209	-8.8501	-7.019	-54.9316		30.25	-13.7329	-11.9019	-52.4902	-22.8882	-90.6372		30.25	3.6621	-19.8364	-48.5229	2.4414	-53.4058		30.25	-18.6157	4.2725	-31.7383	0	-25.9399
																				30.3	-26.2451	-0.3052	-59.5093	-13.1226	-6.4087		30.3	-15.2588	-20.4468	-20.1416	19.8364	-61.6455		30.3	-38.7573	-16.7847	-28.6865	-41.1987	-8.8501		30.3	-10.6812	-6.7139	-39.0625	-39.0625	-24.4141
																				30.35	-16.4795	-5.188	-24.1089	-31.7383	-22.2778		30.35	-82.3975	-36.6211	-22.583	46.6919	-79.0405		30.35	-24.7192	11.9019	-7.019	-28.0762	2.4414		30.35	-7.3242	-3.0518	-30.5176	-32.959	2.1362
																				30.4	-26.8555	-11.2915	-3.3569	6.1035	-43.0298		30.4	-22.8882	15.2588	-44.8608	-20.4468	-44.8608		30.4	-11.5967	-36.9263	25.9399	11.9019	-42.7246		30.4	-6.4087	-7.9346	-2.4414	0.6104	-17.0898
																				30.45	9.4605	-6.4087	-32.3486	52.7954	-7.3242		30.45	-22.2778	-3.3569	-11.9019	-3.9673	-89.7217		30.45	-56.1523	10.9863	-22.2778	-12.8174	18.3105		30.45	7.6294	-1.8311	-9.4605	3.3569	-30.8228
																				30.5	-72.937	-50.0488	-29.6021	23.8037	18.0054		30.5	-75.6836	-21.0571	-24.4141	-44.2505	-86.6699		30.5	32.6538	-25.3296	-53.7109	5.188	-45.4712		30.5	17.0898	-5.188	6.4087	-35.0952	-40.2832
																				30.55	-54.6265	-67.749	24.1089	13.7329	0.6104		30.55	-65.918	-54.6265	-24.7192	-50.354	-78.7354		30.55	12.5122	28.3813	-18.0054	-30.8228	-40.8936		30.55	5.7983	-35.0952	-6.4087	-5.4932	-3.6621
																				30.6	-19.5313	-66.2231	6.4087	-58.8989	16.7847		30.6	-40.5884	-12.5122	-15.564	-26.8555	-51.2695		30.6	-39.6729	16.1743	-21.3623	-2.4414	14.0381		30.6	-25.6348	-15.8691	-2.1362	-5.7983	8.8501
																				30.65	58.8989	1.8311	-21.0571	7.3242	37.5366		30.65	-37.8418	-0.9155	-15.564	-53.4058	-91.8579		30.65	-3.0518	-49.4385	-12.8174	-23.4985	-41.1987		30.65	-3.0518	-18.3105	-40.8936	-31.4331	24.4141
																				30.7	-3.6621	41.5039	-3.0518	66.8335	-5.188		30.7	-32.0435	-8.8501	-28.3813	7.6294	-44.5557		30.7	-18.9209	-16.7847	-29.6021	-39.978	18.9209		30.7	-10.6812	-21.3623	-39.6729	23.4985	-4.2725
																				30.75	5.188	-57.0679	-10.6812	-0.9155	40.2832		30.75	-50.6592	-1.2207	1.5259	13.7329	-83.6182		30.75	32.6538	9.1553	-29.2969	57.373	-32.6538		30.75	2.7466	-3.3569	12.8174	-14.6484	-16.4795
																				30.8	19.5313	-48.5229	46.3867	-0.6104	52.4902		30.8	-61.0352	-36.0107	-18.3105	-2.4414	-73.2422		30.8	-13.1226	7.3242	14.0381	-59.2041	-8.5449		30.8	16.4795	23.4985	24.4141	-50.6592	-21.9727
																				30.85	-50.0488	-20.4468	33.5693	28.3813	-12.8174		30.85	-56.4575	-34.79	-63.4766	-39.978	-40.5884		30.85	-80.2612	13.7329	-12.5122	-26.8555	10.9863		30.85	7.9346	4.2725	-15.8691	-0.6104	-24.1089
																				30.9	5.188	-3.0518	-34.1797	9.1553	7.3242		30.9	-8.8501	-14.3433	-66.8335	-23.8037	-37.5366		30.9	-15.8691	-3.3569	-35.7056	46.9971	-13.1226		30.9	-21.0571	-13.7329	-49.4385	9.1553	-46.9971
																				30.95	39.0625	17.7002	-14.0381	-42.1143	7.3242		30.95	-46.6919	-22.2778	20.752	-50.0488	-16.1743		30.95	-23.1934	-9.1553	-10.6812	12.8174	-3.6621		30.95	4.2725	17.395	-31.1279	-50.6592	8.5449
																				31	-43.335	-27.1606	-7.9346	-2.1362	-2.7466		31	-45.166	5.7983	0.9155	-21.6675	-42.4194		31	-22.8882	16.4795	-53.4058	8.5449	-35.7056		31	-1.2207	-25.0244	2.4414	-37.5366	25.6348
																				31.05	0.3052	-7.6294	17.0898	46.0815	30.5176		31.05	-61.6455	3.9673	-73.8525	12.8174	-65.3076		31.05	-26.5503	-37.2314	-2.4414	-22.8882	-20.4468		31.05	-30.2124	7.6294	-15.2588	-1.2207	-38.7573
																				31.1	5.188	-43.335	37.2314	25.3296	3.9673		31.1	-29.6021	-36.0107	-84.5337	-36.0107	-78.125		31.1	-21.3623	-0.6104	-4.8828	-31.4331	55.8472		31.1	28.9917	15.2588	-14.6484	-16.4795	-59.2041
																				31.15	-62.8662	0.3052	12.207	-6.7139	-37.5366		31.15	-18.9209	-17.395	-25.6348	-51.8799	-58.5938		31.15	-4.8828	-25.3296	14.3433	0.6104	-70.4956		31.15	-10.0708	-7.019	22.583	-1.8311	-11.2915
																				31.2	-66.2231	-44.5557	-5.7983	-6.1035	-25.9399		31.2	2.7466	44.5557	-46.6919	-24.4141	-77.5146		31.2	-7.3242	-36.0107	-28.0762	-7.019	-8.2398		31.2	23.4985	-40.2832	16.4795	24.4141	-15.564
																				31.25	-83.313	26.5503	-16.1743	10.376	4.5776		31.25	-21.3623	-12.5122	-47.9126	-15.564	-85.4492		31.25	-18.3105	36.9263	-19.2261	-9.4605	12.207		31.25	17.395	-19.8364	-3.6621	-10.9863	0
																				31.3	-12.5122	36.6211	-72.0215	-14.9536	-31.4331		31.3	1.5259	-24.7192	-45.7764	-11.9019	-52.4902		31.3	-40.8936	-32.6538	0.6104	-21.9727	-10.6812		31.3	-28.6865	-20.4468	-57.9834	-39.978	7.6294
																				31.35	14.0381	-46.0815	-14.9536	-41.5039	-5.188		31.35	-63.7817	-48.2178	-64.6973	-45.166	-59.8145		31.35	-42.1143	-25.6348	-35.7056	-0.9155	5.188		31.35	-2.4414	-0.3052	-30.2124	-18.3105	-2.4414
																				31.4	-16.1743	-90.0269	-16.4795	-14.0381	-9.1553		31.4	-102.539	-51.5747	-27.4658	-38.7573	-86.9751		31.4	10.6812	13.1226	-7.3242	11.5967	-36.6211		31.4	8.5449	-15.2588	-1.5259	0.3052	-14.0381
																				31.45	-58.8989	-48.5229	-36.6211	-18.9209	-54.6265		31.45	-30.5176	-18.6157	-69.5801	-34.79	-57.6782		31.45	-23.1934	5.4932	-21.6675	-34.79	-24.1089		31.45	-23.4985	11.9019	5.7983	-9.4605	-5.7983
																				31.5	-50.354	-16.4795	16.7847	-8.5449	-72.937		31.5	-9.1553	8.2398	-93.0786	-43.9453	-0.6104		31.5	-22.8882	16.7847	-22.2778	-11.9019	5.7983		31.5	24.1089	-7.6294	26.8555	-10.6812	-11.5967
																				31.55	-23.4985	-31.7383	9.1553	13.4277	-37.8418		31.55	-17.0898	-26.8555	-112	-33.8745	-16.7847		31.55	16.7847	-38.147	-17.395	33.2642	-12.5122		31.55	21.6675	2.1362	25.3296	-2.1362	-10.0708
																				31.6	-25.3296	8.2398	-27.771	-32.3486	7.6294		31.6	-61.3403	6.7139	-85.144	14.0381	-59.8145		31.6	28.9917	27.771	4.5776	-25.3296	2.1362		31.6	-24.7192	3.0518	-28.9917	-39.6729	24.7192
																				31.65	-18.3105	-31.1279	-42.7246	-18.0054	-38.4521		31.65	-80.2612	-10.6812	-37.5366	-11.9019	-61.3403		31.65	8.2398	18.6157	-35.4004	-30.5176	-27.771		31.65	3.6621	14.0381	-10.376	-29.9072	-14.6484
																				31.7	8.8501	-20.1416	-23.4985	18.6157	-9.4605		31.7	-64.6973	-34.4849	-57.0679	-23.4985	-70.4956		31.7	-47.9126	-11.2915	-34.4849	0.3052	4.2725		31.7	-23.4985	-28.6865	-43.9453	-11.5967	-47.6074
																				31.75	-27.1606	-8.2398	11.9019	-13.7329	49.1333		31.75	-28.0762	-23.4985	-63.7817	-23.8037	-28.9917		31.75	-51.5747	-36.0107	-20.752	-0.6104	1.5259		31.75	19.2261	12.207	17.395	1.8311	9.1553
																				31.8	-26.5503	-41.8091	0	31.7383	18.6157		31.8	-32.959	-50.354	-77.8198	-22.583	-51.2695		31.8	2.7466	-32.0435	2.7466	24.4141	-14.9536		31.8	19.2261	-4.2725	-11.2915	-33.2642	14.6484
																				31.85	-26.8555	-42.4194	-39.6729	-14.3433	-20.1416		31.85	-35.0952	-57.0679	-20.1416	-13.7329	-75.3784		31.85	-24.7192	1.5259	-27.771	-31.7383	27.4658		31.85	-23.8037	-21.9727	-6.1035	-18.9209	-14.3433
																				31.9	-42.1143	-30.2124	-89.4165	-39.3677	-7.3242		31.9	-25.6348	-5.7983	-67.4438	-43.9453	-94.2993		31.9	27.4658	36.6211	-54.6265	1.5259	-2.7466		31.9	41.1987	-19.8364	-10.376	-7.6294	-18.6157
																				31.95	-32.959	-36.3159	-63.1714	10.6812	-25.3296		31.95	-21.0571	-12.8174	-62.2559	7.019	-36.3159		31.95	11.9019	9.4605	13.7329	-28.0762	-24.1089		31.95	9.1553	18.0054	-45.166	-5.4932	-1.2207
																				32	-49.1333	-13.1226	-47.3022	5.4932	11.2915		32	23.4985	-13.7329	-69.2749	6.7139	-29.9072		32	1.8311	-0.3052	0.6104	16.4795	12.8174		32	-20.752	-14.6484	-27.771	-7.3242	-33.8745
																				32.05	-32.0435	-20.752	-43.9453	50.6592	-10.6812		32.05	-28.6865	-22.2778	-66.2231	-40.8936	-33.2642		32.05	-2.7466	-32.959	-9.4605	-4.2725	-14.6484		32.05	-36.0107	-21.0571	-8.2398	-7.6294	10.0708
																				32.1	-33.5693	-88.8062	26.8555	85.7544	-33.8745		32.1	-17.395	-84.8389	-18.3105	-49.7437	-22.583		32.1	-47.9126	0	15.564	-13.1226	-17.7002		32.1	-2.7466	4.5776	24.7192	-8.2398	-25.0244
																				32.15	-73.2422	-50.354	-30.8228	14.0381	-50.354		32.15	-8.5449	-112.915	-16.1743	-40.5884	-50.354		32.15	2.7466	-34.4849	-35.7056	-22.8882	-25.3296		32.15	8.8501	0.3052	10.0708	21.6675	-2.4414
																				32.2	-72.6318	-45.166	-82.0923	-44.8608	-61.0352		32.2	18.6157	-75.9888	-72.6318	-73.2422	-27.1606		32.2	22.8882	21.3623	-26.5503	8.2398	-7.6294		32.2	13.4277	0.3052	3.3569	8.2398	-3.3569
																				32.25	-32.0435	-56.1523	-78.4302	-21.3623	13.4277		32.25	-2.4414	-43.0298	-60.73	-43.335	-88.1958		32.25	-5.7983	15.8691	-21.9727	14.0381	7.9346		32.25	-4.2725	1.5259	-24.4141	-17.395	1.2207
																				32.3	-0.6104	-26.5503	-46.0815	24.1089	25.0244		32.3	-45.7764	8.8501	-91.5527	-21.0571	-30.5176		32.3	-27.4658	30.5176	10.0708	-4.8828	-21.6675		32.3	12.8174	-11.9019	-26.2451	-15.2588	-52.7954
																				32.35	-15.2588	-16.4795	-34.1797	-10.9863	11.2915		32.35	-22.583	1.2207	-58.2886	-39.6729	-40.2832		32.35	-38.4521	-9.4605	-26.8555	7.9346	6.1035		32.35	-60.1196	-18.6157	13.7329	8.5449	-7.019
																				32.4	-39.6729	-18.3105	-50.9644	-23.4985	18.0054		32.4	-26.8555	-66.5283	-75.6836	-120.239	-52.1851		32.4	-2.7466	-4.8828	-36.9263	16.7847	15.8691		32.4	9.4605	-19.8364	-9.7656	28.9917	-13.7329
																				32.45	-6.1035	-45.166	-50.9644	2.4414	-20.4468		32.45	-43.0298	-57.6782	-54.9316	-98.877	-40.8936		32.45	-41.8091	-17.0898	-12.5122	6.4087	-17.395		32.45	46.3867	15.564	-28.3813	4.2725	3.3569
																				32.5	-18.0054	-66.8335	-21.0571	9.4605	-5.188		32.5	-34.79	-80.2612	-34.1797	-54.0161	-57.373		32.5	38.7573	28.9917	10.376	-31.1279	-36.0107		32.5	26.2451	49.7437	-25.6348	-17.395	7.9346
																				32.55	-28.6865	-19.2261	-56.4575	31.1279	-15.8691		32.55	1.2207	-67.1387	-94.2993	-45.7764	-83.313		32.55	-5.7983	7.6294	-29.6021	-22.8882	-20.752		32.55	21.9727	-9.1553	-9.1553	-38.147	-12.207
																				32.6	-5.7983	-63.1714	-26.2451	1.2207	-77.8198		32.6	-12.207	-46.9971	-67.749	-71.4111	-64.6973		32.6	-39.3677	-14.0381	-26.5503	-8.2398	13.7329		32.6	-8.5449	-43.0298	-8.5449	17.395	18.0054
																				32.65	-22.583	-87.2803	-15.564	21.3623	-6.1035		32.65	1.8311	-44.5557	-40.2832	-18.0054	-25.6348		32.65	-0.6104	-25.6348	14.6484	14.3433	23.8037		32.65	-22.8882	13.7329	-0.6104	1.2207	-8.5449
																				32.7	-47.9126	-53.7109	-24.1089	19.5313	7.9346		32.7	0.9155	-32.0435	-48.8281	-13.7329	-12.5122		32.7	6.1035	13.7329	3.0518	-27.4658	-18.0054		32.7	-18.6157	19.2261	-22.8882	-18.9209	-45.7764
																				32.75	-28.0762	-71.106	-60.1196	41.8091	0.9155		32.75	-5.4932	-32.0435	-54.6265	-14.9536	-61.9507		32.75	7.6294	17.395	-23.4985	8.5449	5.188		32.75	25.3296	21.6675	7.9346	-11.2915	11.9019
																				32.8	-39.3677	-25.3296	-56.7627	21.6675	-28.9917		32.8	-19.2261	-42.7246	-46.3867	-37.5366	-37.8418		32.8	-11.9019	-44.2505	-32.0435	30.2124	-25.0244		32.8	7.9346	-17.0898	-0.9155	-4.2725	28.3813
																				32.85	-3.3569	42.1143	-12.207	57.9834	-65.3076		32.85	-6.7139	-31.1279	-29.6021	-61.6455	-79.3457		32.85	-35.4004	35.7056	-24.4141	-12.207	-9.4605		32.85	-17.7002	-20.752	11.2915	-13.1226	-14.9536
																				32.9	-19.5313	-7.019	4.2725	51.2695	-23.4985		32.9	9.4605	-36.3159	-21.9727	-63.4766	-20.752		32.9	-15.2588	31.7383	-8.5449	-25.9399	-6.4087		32.9	20.1416	-12.8174	8.2398	-6.7139	-14.0381
																				32.95	-17.395	-54.9316	0	25.9399	1.5259		32.95	11.9019	-39.3677	-82.0923	-43.9453	-12.8174		32.95	21.6675	-21.3623	-3.6621	18.9209	2.1362		32.95	29.2969	15.8691	-14.3433	2.7466	-40.5884
																				33	-23.1934	-47.3022	19.8364	-14.3433	-39.0625		33	-7.6294	-39.3677	-79.0405	-38.7573	-96.4355		33	-23.8037	-19.2261	-25.6348	13.7329	-41.8091		33	-3.6621	-12.8174	-23.8037	-23.1934	-5.188
																				33.05	-56.7627	-77.8198	-2.4414	37.2314	-32.6538		33.05	-38.4521	-56.7627	-36.9263	-46.9971	-49.1333		33.05	-12.207	3.3569	-17.395	-21.3623	-28.9917		33.05	-6.1035	3.0518	-12.5122	-11.2915	-7.019
																				33.1	-62.8662	-79.6509	-21.9727	65.3076	-24.1089		33.1	-38.7573	-35.4004	9.7656	-54.9316	-64.6973		33.1	-1.5259	-21.9727	16.1743	-20.752	5.7983		33.1	-17.7002	0.3052	-3.6621	21.6675	-11.5967
																				33.15	15.2588	-37.5366	-19.8364	33.2642	-26.5503		33.15	-2.7466	0.6104	-54.6265	-21.3623	-68.0542		33.15	21.0571	-6.4087	-40.8936	23.4985	33.2642		33.15	-24.7192	21.6675	-0.9155	12.8174	-7.019
																				33.2	28.9917	-19.8364	-18.0054	39.3677	-47.9126		33.2	1.2207	-16.1743	-34.79	-0.9155	-45.7764		33.2	-20.752	-0.6104	-42.7246	-13.1226	0.6104		33.2	25.6348	-3.6621	1.8311	-12.5122	11.2915
																				33.25	-18.0054	-44.2505	-9.4605	33.8745	-7.3242		33.25	61.0352	3.6621	-8.8501	-2.7466	-10.0708		33.25	-53.4058	-4.5776	37.8418	-32.3486	-49.1333		33.25	24.4141	-6.1035	-21.3623	-39.978	3.6621
																				33.3	-34.4849	-43.6401	-10.376	13.7329	-10.376		33.3	54.3213	-43.6401	-12.8174	-25.6348	-80.2612		33.3	9.1553	28.9917	-0.6104	-18.0054	-6.7139		33.3	-1.5259	-10.0708	-0.3052	-22.8882	-17.7002
																				33.35	-50.9644	-65.3076	-12.8174	-1.8311	-12.207		33.35	-16.1743	-30.8228	-35.7056	-40.5884	-63.1714		33.35	29.6021	17.395	-7.3242	-11.5967	2.4414		33.35	11.5967	-5.188	17.395	6.1035	26.8555
																				33.4	-30.5176	-46.9971	-10.9863	17.7002	13.4277		33.4	-29.9072	-13.7329	-20.1416	-32.6538	-35.7056		33.4	-29.2969	11.5967	-11.5967	-34.1797	-6.4087		33.4	-18.9209	14.6484	-8.8501	-17.395	-30.5176
																				33.45	-25.3296	-8.8501	-43.9453	9.1553	23.8037		33.45	2.1362	15.2588	-46.3867	-52.4902	-70.1904		33.45	-19.2261	0.3052	-7.9346	10.6812	21.3623		33.45	-5.7983	2.1362	-13.7329	-7.9346	-41.8091
																				33.5	-9.7656	-36.6211	-40.2832	17.7002	15.8691		33.5	-10.0708	4.8828	-19.2261	12.207	-28.0762		33.5	-17.7002	-4.8828	10.6812	7.019	-9.1553		33.5	25.3296	-4.2725	-5.188	8.5449	-8.5449
																				33.55	-59.2041	-5.7983	-44.8608	25.9399	-33.5693		33.55	11.9019	-39.0625	13.7329	43.6401	-30.2124		33.55	-11.9019	28.9917	-64.0869	-19.2261	-33.5693		33.55	10.376	3.0518	15.564	-2.4414	15.2588
																				33.6	-52.7954	-40.2832	-11.2915	90.6372	-8.8501		33.6	36.6211	-23.4985	-6.1035	-19.2261	-68.6646		33.6	3.3569	9.4605	-3.0518	17.0898	-35.4004		33.6	19.5313	-17.0898	-20.4468	-16.1743	19.2261
																				33.65	-36.6211	-22.583	9.4605	54.3213	-18.0054		33.65	9.7656	14.9536	-43.335	-17.7002	-49.1333		33.65	14.6484	-24.4141	2.7466	18.3105	-3.0518		33.65	33.2642	-0.6104	11.5967	0.3052	-36.6211
																				33.7	14.6484	27.1606	19.5313	39.978	-14.6484		33.7	-17.0898	-50.6592	-18.6157	-12.8174	-32.3486		33.7	-9.7656	-40.5884	-21.0571	6.7139	20.752		33.7	1.8311	-22.8882	-11.5967	-6.1035	-18.3105
																				33.75	9.7656	-21.6675	23.8037	31.7383	-5.4932		33.75	-10.6812	-16.4795	-64.0869	27.4658	-14.0381		33.75	17.7002	-4.8828	4.8828	-20.1416	-24.7192		33.75	-19.5313	26.5503	-0.3052	-1.5259	26.8555
																				33.8	-44.8608	-21.3623	7.9346	32.959	-17.7002		33.8	32.6538	-14.9536	-18.0054	-5.188	-39.3677		33.8	-4.5776	-6.1035	-44.2505	25.3296	-9.1553		33.8	-6.4087	18.9209	-22.583	11.2915	-15.8691
																				33.85	5.7983	-43.0298	30.8228	36.6211	-35.0952		33.85	-9.1553	-44.5557	-36.6211	-16.1743	-63.4766		33.85	-3.9673	26.5503	-13.1226	-0.9155	18.0054		33.85	9.1553	-26.8555	-16.7847	-0.3052	-25.0244
																				33.9	-2.1362	-88.1958	12.207	-0.9155	-7.3242		33.9	-28.0762	-7.019	-71.4111	-16.4795	-54.3213		33.9	-22.8882	30.2124	23.4985	2.1362	0.6104		33.9	24.1089	-4.8828	8.8501	-54.9316	-1.8311
																				33.95	-1.5259	-30.8228	-45.7764	34.79	-1.2207		33.95	6.4087	-27.1606	-38.147	-23.1934	-24.7192		33.95	-25.3296	-17.7002	-3.0518	-15.8691	-6.1035		33.95	30.8228	-1.5259	3.9673	-33.8745	-5.188
																				34	-60.1196	-20.4468	-57.373	34.1797	-7.6294		34	-23.4985	-56.1523	-18.0054	-45.4712	-78.125		34	-19.5313	-35.7056	-24.1089	-13.7329	-5.7983		34	12.8174	11.2915	-21.0571	-46.9971	30.5176
																				34.05	-51.2695	-36.3159	-23.1934	16.4795	7.6294		34.05	-39.3677	-44.5557	-45.7764	-1.8311	-86.9751		34.05	37.2314	45.166	-2.1362	2.7466	3.0518		34.05	-13.7329	13.7329	-23.4985	16.1743	-9.7656
																				34.1	2.1362	-26.8555	-43.0298	5.4932	45.166		34.1	2.4414	6.1035	-43.0298	18.6157	-48.2178		34.1	1.2207	18.0054	-16.1743	-1.2207	27.4658		34.1	-18.0054	2.1362	-0.3052	50.6592	-29.6021
																				34.15	32.6538	-40.8936	25.9399	-10.6812	10.376		34.15	-32.6538	-45.166	5.188	-32.6538	-66.8335		34.15	-25.3296	18.6157	-20.1416	-8.5449	-21.0571		34.15	22.2778	2.7466	44.5557	-25.0244	-1.8311
																				34.2	34.1797	-40.8936	30.8228	12.5122	10.6812		34.2	-21.6675	-45.166	-8.5449	-34.1797	-36.9263		34.2	-32.3486	-12.8174	3.0518	-11.2915	-50.0488		34.2	-17.0898	-20.752	-0.9155	-43.335	-18.3105
																				34.25	1.8311	-40.5884	-9.1553	43.9453	14.0381		34.25	4.5776	-38.4521	-61.3403	-62.2559	-13.4277		34.25	-8.5449	-25.3296	29.6021	-47.6074	10.376		34.25	-0.6104	-19.8364	-20.4468	27.4658	10.6812
																				34.3	-27.4658	-58.2886	25.6348	44.8608	12.207		34.3	-19.5313	-48.2178	-58.8989	-49.1333	-28.0762		34.3	3.9673	0.9155	-54.3213	9.7656	24.1089		34.3	4.8828	15.564	-17.395	-31.7383	-15.2588
																				34.35	17.0898	17.7002	-0.3052	32.0435	-10.9863		34.35	5.4932	-31.4331	-54.9316	-27.4658	-33.8745		34.35	7.9346	25.6348	-11.5967	-13.1226	-53.4058		34.35	-33.5693	16.7847	3.0518	-70.8008	-15.564
																				34.4	44.8608	-7.9346	-1.2207	37.2314	11.9019		34.4	-18.0054	-21.0571	-43.6401	-10.9863	-24.7192		34.4	-69.8853	44.2505	6.4087	-5.7983	-5.7983		34.4	25.9399	2.7466	-9.4605	-6.4087	11.5967
																				34.45	-1.8311	17.395	-0.3052	57.9834	-2.4414		34.45	-26.2451	-40.5884	-26.8555	39.978	-72.937		34.45	17.7002	-64.6973	-20.1416	46.9971	40.8936		34.45	-8.8501	-8.8501	-28.0762	-10.9863	-24.4141
																				34.5	22.8882	27.1606	-29.9072	84.2285	7.019		34.5	-11.2915	-43.0298	-28.3813	-39.6729	-97.6563		34.5	1.2207	-56.7627	-14.9536	-1.5259	-37.8418		34.5	8.8501	-7.6294	14.6484	-12.5122	11.2915
																				34.55	18.3105	-4.2725	-63.4766	20.4468	8.2398		34.55	-19.5313	-16.7847	-77.5146	-10.6812	-31.4331		34.55	-29.6021	42.4194	8.2398	0.3052	-4.8828		34.55	18.6157	1.5259	4.2725	13.4277	-43.9453
																				34.6	18.3105	-35.7056	-34.79	35.4004	19.5313		34.6	-18.9209	-46.9971	-52.7954	-24.1089	-40.5884		34.6	30.2124	59.5093	-17.395	9.7656	-0.3052		34.6	25.0244	-14.3433	-32.0435	-5.7983	-19.8364
																				34.65	-34.1797	-38.4521	-82.0923	28.9917	-3.9673		34.65	-36.0107	-43.6401	-43.6401	-18.3105	-27.1606		34.65	-2.1362	-10.376	-24.1089	-19.5313	20.4468		34.65	-8.8501	17.7002	6.1035	-15.8691	41.1987
																				34.7	-29.9072	-41.8091	-55.2368	24.7192	1.2207		34.7	-35.7056	-44.8608	-26.5503	-18.0054	-54.0161		34.7	-22.8882	19.2261	-36.0107	-31.7383	9.4605		34.7	-12.8174	9.4605	-9.1553	-8.5449	-41.5039
																				34.75	-54.9316	-54.9316	0.9155	20.1416	5.4932		34.75	-14.0381	-69.2749	-13.7329	1.2207	-49.1333		34.75	9.7656	-27.4658	-13.7329	-6.7139	-11.5967		34.75	5.7983	10.9863	-18.3105	-68.9697	-43.6401
																				34.8	-56.7627	-59.2041	22.583	-0.3052	-24.4141		34.8	3.9673	-61.3403	-25.3296	-10.9863	-32.959		34.8	7.6294	-28.0762	11.9019	42.1143	-11.2915		34.8	28.9917	-17.0898	-8.2398	-5.188	10.376
																				34.85	-32.6538	-39.6729	-16.1743	73.2422	-10.9863		34.85	52.7954	-31.1279	-70.1904	-26.8555	-36.0107		34.85	-8.2398	-3.9673	-43.0298	-5.4932	-27.771		34.85	6.4087	-2.7466	-4.2725	14.9536	-8.5449
																				34.9	-34.4849	-19.5313	-16.1743	23.4985	-24.1089		34.9	31.7383	-18.3105	-31.4331	-32.959	-33.8745		34.9	-0.6104	32.3486	33.5693	-25.9399	-19.8364		34.9	-38.147	-18.3105	-7.3242	-23.1934	-32.6538
																				34.95	4.2725	-51.2695	-18.9209	-50.0488	-10.376		34.95	-40.2832	-26.5503	-46.0815	9.7656	-35.7056		34.95	-32.6538	44.2505	1.5259	18.3105	-30.8228		34.95	0.6104	-50.9644	43.6401	-30.8228	-19.8364
																				35	-3.3569	-75.6836	-81.7871	-5.7983	8.8501		35	-19.8364	-43.0298	-36.9263	-25.0244	-57.9834		35	27.4658	-46.0815	-23.1934	-18.6157	-5.188		35	7.6294	-2.7466	-30.5176	-7.9346	-1.5259
																				35.05	-27.4658	-55.8472	-71.7163	7.3242	-11.5967		35.05	-2.4414	-63.1714	-35.4004	27.4658	-81.4819		35.05	-35.7056	26.8555	-7.6294	-48.8281	28.6865		35.05	34.1797	-3.3569	-9.1553	-8.2398	-31.4331
																				35.1	-46.3867	-58.8989	14.9536	12.8174	-53.1006		35.1	-43.6401	-36.9263	-55.2368	-45.7764	-42.1143		35.1	-2.1362	50.6592	-27.771	-2.1362	-32.3486		35.1	-21.9727	-22.583	0.3052	-36.9263	-9.7656
																				35.15	-44.2505	-13.4277	-26.2451	0.3052	-3.3569		35.15	-68.0542	-53.1006	-38.4521	-28.9917	-31.1279		35.15	10.376	-18.3105	-32.6538	2.1362	-4.2725		35.15	-29.9072	38.4521	18.6157	-10.6812	28.9917
																				35.2	-40.8936	-19.2261	-36.9263	-27.771	-37.2314		35.2	-29.9072	-41.5039	-71.7163	-4.8828	-32.3486		35.2	-44.2505	-26.2451	-21.9727	14.3433	33.8745		35.2	2.4414	22.8882	-23.4985	-5.7983	-55.8472
																				35.25	-22.2778	-65.3076	-16.4795	-33.8745	-21.3623		35.25	-17.0898	-52.7954	-68.6646	-52.4902	-74.7681		35.25	5.4932	-49.7437	17.0898	23.4985	-17.0898		35.25	10.9863	1.8311	-26.8555	-36.3159	-7.3242
																				35.3	-28.3813	-85.7544	-38.147	-25.6348	-32.0435		35.3	-35.0952	-57.6782	-26.5503	-53.7109	-48.8281		35.3	12.207	28.0762	-17.7002	-2.4414	25.0244		35.3	5.188	-31.7383	-22.2778	8.2398	23.4985
																				35.35	32.959	-33.2642	-44.8608	3.9673	10.6812		35.35	-48.2178	-34.4849	-47.6074	-27.771	-46.0815		35.35	7.019	46.6919	-35.0952	-5.4932	-45.4712		35.35	31.7383	-25.3296	-10.6812	-14.0381	13.4277
																				35.4	13.1226	-9.7656	-65.918	5.7983	-0.6104		35.4	-18.9209	-83.313	-76.9043	-47.3022	-78.125		35.4	1.2207	6.1035	10.0708	-17.7002	-22.583		35.4	22.2778	18.0054	3.6621	-21.9727	1.2207
																				35.45	-30.8228	5.188	-51.5747	20.1416	19.2261		35.45	-33.5693	-61.0352	-105.896	-38.147	-110.474		35.45	-14.3433	60.1196	-3.9673	14.0381	22.2778		35.45	8.2398	-12.8174	26.2451	-6.7139	-60.4248
																				35.5	-46.0815	-99.1821	-67.4438	7.6294	-22.2778		35.5	-33.2642	-72.3267	-94.9097	5.188	-86.0596		35.5	-12.8174	5.4932	-34.79	-23.8037	-15.564		35.5	-11.2915	-13.1226	-8.2398	18.3105	-15.564
																				35.55	17.7002	-102.844	-16.4795	-7.9346	-11.9019		35.55	-21.3623	-65.6128	-79.3457	-66.5283	-69.2749		35.55	-3.6621	-22.583	-36.9263	-36.9263	-7.9346		35.55	6.4087	-21.3623	-4.2725	-38.4521	-0.6104
																				35.6	13.4277	-45.166	1.5259	-14.6484	4.2725		35.6	-86.0596	-39.3677	-108.337	-54.6265	-91.5527		35.6	7.6294	-1.2207	-0.6104	-0.3052	-3.6621		35.6	-4.8828	-1.8311	6.7139	-10.9863	-14.3433
																				35.65	33.2642	3.9673	-42.1143	-13.4277	32.0435		35.65	-36.0107	-34.4849	-84.8389	-39.6729	-60.4248		35.65	-12.5122	-4.5776	38.7573	-25.0244	-39.978		35.65	10.6812	8.5449	-25.3296	5.7983	16.1743
																				35.7	0.3052	-8.2398	-30.5176	3.0518	1.2207		35.7	2.7466	-50.6592	-67.749	-47.9126	-88.1958		35.7	-20.4468	42.7246	-17.7002	21.9727	19.8364		35.7	-19.5313	11.9019	1.8311	-40.2832	-14.6484
																				35.75	-19.2261	11.2915	17.7002	0.6104	-7.6294		35.75	-28.9917	-65.6128	-61.3403	-43.335	-108.643		35.75	21.9727	-11.9019	-19.8364	0.3052	5.4932		35.75	13.7329	-0.6104	-14.3433	5.188	-28.0762
																				35.8	-2.1362	-6.1035	10.6812	44.2505	17.0898		35.8	-23.1934	-23.4985	-72.937	-64.0869	-76.2939		35.8	-18.9209	-26.2451	7.9346	17.0898	19.2261		35.8	8.2398	0	-7.9346	15.8691	-10.9863
																				35.85	-17.7002	3.3569	38.4521	29.2969	30.8228		35.85	6.7139	-6.1035	-66.8335	-49.7437	-55.8472		35.85	-18.9209	-7.019	-37.5366	3.6621	-24.4141		35.85	10.9863	14.6484	-3.9673	-6.4087	-1.5259
																				35.9	-18.9209	-26.8555	6.1035	-1.5259	0.3052		35.9	-22.8882	8.8501	-11.5967	-30.5176	-28.6865		35.9	18.3105	28.3813	42.1143	12.207	0.9155		35.9	-0.6104	-31.4331	-10.6812	-6.1035	-15.2588
																				35.95	-5.7983	-24.4141	-26.5503	21.6675	26.8555		35.95	9.7656	19.8364	7.6294	-21.3623	-39.0625		35.95	-8.8501	17.395	-20.1416	-5.4932	0.3052		35.95	31.7383	-13.4277	-36.3159	-9.7656	-14.9536
																				36	-7.3242	30.5176	-6.7139	58.5938	36.0107		36	35.7056	-11.2915	-21.9727	-45.4712	-73.8525		36	-20.4468	3.9673	-53.7109	43.0298	-44.5557		36	16.7847	-12.207	-3.6621	-43.0298	-17.395
																				36.05	23.1934	28.3813	21.3623	23.8037	33.2642		36.05	28.6865	-16.7847	-25.6348	-18.6157	2.7466		36.05	5.4932	-55.2368	20.4468	-29.6021	39.978		36.05	-39.3677	7.019	-5.188	3.6621	9.4605
																				36.1	36.0107	-55.542	4.8828	17.0898	34.4849		36.1	-57.9834	10.9863	-16.7847	18.0054	-22.2778		36.1	15.564	20.752	-14.3433	-59.8145	13.4277		36.1	-29.2969	38.147	15.564	18.9209	-18.0054
																				36.15	-30.2124	-48.5229	-57.0679	10.0708	-1.8311		36.15	-55.2368	-10.6812	-58.5938	53.1006	-65.6128		36.15	39.6729	51.8799	6.4087	8.8501	-28.9917		36.15	27.1606	-2.1362	-10.376	-21.3623	-13.4277
																				36.2	-34.79	19.5313	-27.1606	32.959	-8.8501		36.2	-17.7002	-28.9917	-54.6265	-10.0708	-72.0215		36.2	-18.3105	2.7466	-33.2642	-5.4932	15.2588		36.2	5.188	-0.6104	-19.8364	-10.9863	28.0762
																				36.25	28.0762	26.2451	4.5776	-1.8311	15.2588		36.25	17.395	-17.7002	-71.106	-34.79	27.4658		36.25	27.1606	-18.6157	-40.2832	4.2725	-2.1362		36.25	7.9346	-16.1743	-6.7139	-32.3486	-19.2261
																				36.3	17.0898	-13.4277	-2.1362	36.6211	-20.1416		36.3	15.2588	-25.3296	26.5503	-12.8174	-20.4468		36.3	3.0518	15.564	-1.5259	-32.6538	-2.1362		36.3	-3.3569	34.1797	-51.2695	-40.8936	-27.4658
																				36.35	-12.8174	-21.6675	21.6675	57.373	-21.9727		36.35	12.8174	-27.771	-13.1226	-40.2832	-1.5259		36.35	-40.2832	47.9126	-3.0518	-22.2778	-26.8555		36.35	9.7656	7.3242	-7.3242	7.9346	5.7983
																				36.4	21.9727	-37.8418	47.9126	20.1416	1.5259		36.4	19.2261	-14.9536	-17.7002	-40.5884	-12.8174		36.4	-18.0054	-36.9263	36.3159	35.7056	4.2725		36.4	9.7656	14.3433	26.8555	30.8228	11.5967
																				36.45	30.8228	-23.8037	63.1714	5.4932	-7.019		36.45	-10.376	-4.5776	-32.0435	-43.9453	-15.8691		36.45	-11.9019	32.0435	8.8501	14.6484	10.376		36.45	45.7764	-16.7847	33.2642	-25.9399	-8.2398
																				36.5	-31.1279	7.6294	31.4331	65.918	-10.6812		36.5	-2.7466	19.5313	-24.1089	-79.0405	21.6675		36.5	17.0898	18.3105	-44.2505	16.1743	-16.1743		36.5	1.8311	-45.166	-15.8691	-14.3433	-7.6294
																				36.55	-47.6074	-0.6104	25.3296	31.1279	18.6157		36.55	6.7139	-0.6104	-9.7656	-43.0298	-35.4004		36.55	-4.2725	-43.6401	28.0762	-27.771	19.5313		36.55	-0.6104	22.2778	-31.1279	-10.0708	23.4985
																				36.6	41.1987	-5.188	6.1035	12.207	42.7246		36.6	10.376	-21.0571	-27.771	-47.6074	-45.7764		36.6	25.6348	58.8989	-18.0054	2.7466	28.6865		36.6	-12.8174	9.1553	-2.4414	-50.0488	3.0518
																				36.65	46.3867	-1.2207	20.1416	33.2642	45.7764		36.65	16.4795	-45.4712	-36.3159	-23.4985	-41.1987		36.65	33.8745	18.6157	-17.395	18.9209	-44.2505		36.65	8.2398	-19.2261	32.3486	23.1934	-24.1089
																				36.7	18.3105	-25.9399	16.4795	37.8418	10.6812		36.7	-15.2588	-28.3813	-56.1523	-38.4521	-36.9263		36.7	-56.1523	11.9019	25.6348	42.7246	16.1743		36.7	50.6592	10.376	-3.6621	4.5776	-34.1797
																				36.75	-10.9863	-3.6621	-14.0381	28.6865	23.8037		36.75	14.3433	0.3052	-57.0679	-21.0571	-20.1416		36.75	-28.9917	15.8691	-49.4385	0.9155	6.7139		36.75	-45.7764	22.8882	-28.9917	-25.3296	-1.5259
																				36.8	-11.2915	7.9346	-27.771	20.752	49.7437		36.8	0.3052	10.9863	-34.79	-10.0708	-1.5259		36.8	2.4414	1.2207	19.2261	-64.3921	10.0708		36.8	3.3569	-4.5776	31.1279	12.207	-18.6157
																				36.85	7.9346	7.9346	25.3296	5.188	-29.2969		36.85	6.4087	-34.1797	-81.7871	-26.2451	-27.771		36.85	6.4087	16.1743	-13.1226	13.7329	-9.4605		36.85	3.3569	-20.752	-24.4141	-12.5122	0.6104
																				36.9	-14.0381	30.8228	46.9971	6.4087	27.1606		36.9	-16.4795	-61.6455	-44.2505	-5.7983	-50.6592		36.9	40.5884	6.4087	-10.9863	46.6919	-31.4331		36.9	7.9346	11.5967	-36.0107	0.6104	5.188
																				36.95	20.1416	-0.9155	-16.1743	31.7383	52.4902		36.95	-19.5313	-8.2398	-1.2207	-24.7192	-43.335		36.95	-18.0054	13.4277	3.3569	-2.4414	23.1934		36.95	2.1362	0	14.6484	-4.8828	14.9536
																				37	-0.6104	-42.7246	7.9346	74.7681	13.4277		37	-13.1226	-1.8311	-9.4605	-4.5776	-72.6318		37	-20.4468	33.8745	12.8174	-33.5693	20.752		37	4.2725	10.0708	7.9346	-32.3486	-31.4331
																				37.05	12.5122	7.9346	75.3784	78.7354	-15.564		37.05	-6.4087	-7.019	-59.8145	-64.0869	-74.7681		37.05	-26.5503	-9.4605	-22.2778	16.4795	-9.1553		37.05	37.5366	-30.8228	24.7192	-9.7656	6.1035
																				37.1	10.6812	37.8418	44.2505	65.0024	5.7983		37.1	-16.7847	-41.8091	-45.166	-54.9316	-51.5747		37.1	-6.1035	8.8501	-28.0762	26.5503	-10.9863		37.1	10.6812	5.188	-30.5176	7.9346	2.7466
																				37.15	-1.2207	-14.3433	76.5991	32.0435	47.6074		37.15	20.1416	-33.2642	-20.4468	-22.8882	-20.752		37.15	44.5557	-26.5503	-15.2588	19.2261	-44.8608		37.15	-29.6021	10.0708	-39.3677	-21.9727	-46.0815
																				37.2	19.5313	1.2207	74.4629	44.8608	31.7383		37.2	-17.7002	-54.9316	-28.9917	-22.2778	3.6621		37.2	42.1143	7.9346	45.4712	-18.3105	39.0625		37.2	4.2725	-56.7627	1.8311	-10.6812	-21.0571
																				37.25	34.1797	-17.0898	-15.564	79.6509	23.4985		37.25	-24.1089	-20.1416	-96.1304	-12.207	8.2398		37.25	-72.0215	27.4658	-31.1279	3.6621	14.6484		37.25	-3.3569	5.4932	-4.8828	13.4277	-13.1226
																				37.3	-2.7466	14.0381	-10.376	54.6265	46.6919		37.3	27.1606	-9.7656	-18.9209	0.6104	0.9155		37.3	18.6157	1.2207	-29.2969	-21.0571	-20.1416		37.3	6.7139	16.4795	-10.6812	14.6484	13.4277
																				37.35	-11.9019	-9.7656	-45.4712	59.2041	36.3159		37.35	37.8418	35.0952	10.6812	-15.2588	-43.9453		37.35	23.8037	10.376	-7.6294	-40.2832	29.2969		37.35	35.4004	-24.1089	34.4849	-32.3486	35.0952
																				37.4	-12.207	-21.6675	-0.6104	21.6675	29.9072		37.4	-14.3433	5.7983	-14.0381	-5.188	-60.4248		37.4	23.1934	5.7983	-0.6104	-2.7466	-22.8882		37.4	2.4414	-11.9019	0.6104	9.1553	-24.7192
																				37.45	-77.2095	-14.3433	33.5693	37.8418	48.8281		37.45	5.7983	-5.7983	-2.4414	7.019	-42.7246		37.45	-16.7847	18.3105	-17.7002	-6.1035	-9.7656		37.45	-25.9399	-0.9155	-4.2725	4.8828	-23.8037
																				37.5	-41.5039	-96.4355	4.5776	38.4521	39.0625		37.5	18.3105	-50.354	6.7139	13.1226	7.6294		37.5	-48.5229	18.6157	-22.8882	21.0571	18.9209		37.5	0.9155	-6.4087	-9.1553	12.207	-7.6294
																				37.55	-5.188	-57.373	-48.2178	-4.8828	-21.6675		37.55	1.8311	-40.5884	-18.3105	36.3159	-25.9399		37.55	38.147	-1.2207	6.7139	-18.6157	-21.9727		37.55	6.1035	0.6104	-32.0435	-1.2207	-21.0571
																				37.6	12.5122	-23.8037	-24.7192	3.3569	-23.4985		37.6	3.9673	-61.9507	-61.3403	41.1987	5.4932		37.6	8.8501	-9.1553	10.6812	-28.6865	42.1143		37.6	11.2915	4.2725	-11.5967	-31.4331	18.3105
																				37.65	9.1553	-92.7734	13.7329	0	-19.5313		37.65	35.7056	-64.3921	-23.4985	10.6812	14.0381		37.65	-36.0107	43.0298	-16.4795	46.9971	-37.5366		37.65	27.771	32.0435	3.9673	-11.5967	-1.2207
																				37.7	-10.376	-35.7056	7.9346	-18.3105	-19.2261		37.7	17.0898	-16.7847	-54.9316	-19.2261	-21.3623		37.7	-34.79	-7.019	-2.1362	1.8311	7.3242		37.7	-0.3052	6.7139	18.3105	5.188	-15.2588
																				37.75	-11.9019	-17.0898	17.7002	-5.188	-14.3433		37.75	4.8828	10.6812	-61.9507	-26.2451	-9.1553		37.75	1.2207	-5.7983	-17.395	22.2778	3.3569		37.75	3.0518	-10.376	-22.583	-18.6157	7.9346
																				37.8	-0.9155	-83.0078	-18.0054	-9.1553	35.7056		37.8	6.1035	0.9155	-59.5093	-19.2261	-3.0518		37.8	33.8745	-7.9346	11.2915	5.188	4.2725		37.8	-7.6294	17.395	-8.5449	-25.0244	15.8691
																				37.85	-19.2261	-71.7163	-25.0244	14.3433	17.0898		37.85	22.8882	5.4932	-45.7764	-43.9453	-38.147		37.85	-19.2261	19.8364	32.959	-14.9536	-13.7329		37.85	-27.1606	1.2207	28.0762	-43.335	2.1362
																				37.9	-13.1226	-61.3403	-20.1416	63.1714	-7.019		37.9	46.0815	12.5122	-43.9453	-20.4468	-61.6455		37.9	-6.1035	19.2261	-7.9346	3.9673	-58.5938		37.9	39.0625	-10.9863	1.8311	21.6675	-0.9155
																				37.95	-88.501	-45.166	36.6211	11.9019	-4.8828		37.95	0.9155	-34.4849	-74.7681	25.3296	-18.6157		37.95	21.9727	-20.1416	-27.1606	20.752	14.3433		37.95	41.5039	-21.0571	-1.2207	12.207	-39.978
																				38	9.1553	-13.4277	30.8228	-66.8335	32.3486		38	-21.3623	-79.6509	-57.373	-18.9209	-20.1416		38	-1.2207	13.4277	-10.0708	9.1553	39.3677		38	16.7847	-20.1416	-45.166	-20.1416	5.4932
																				38.05	-47.6074	-32.3486	12.5122	21.0571	18.6157		38.05	-40.8936	-27.1606	-53.4058	18.9209	-21.0571		38.05	20.4468	6.1035	-1.8311	11.9019	-30.8228		38.05	-7.3242	-39.978	2.1362	-14.6484	26.8555
																				38.1	-32.6538	-58.8989	14.0381	18.0054	-16.7847		38.1	-28.9917	13.7329	-21.3623	-10.9863	-46.3867		38.1	-50.354	33.5693	-4.8828	-54.6265	-7.3242		38.1	25.9399	11.9019	-2.4414	8.5449	-14.6484
																				38.15	6.1035	-40.2832	-41.8091	37.8418	-32.959		38.15	5.7983	3.0518	-24.7192	-48.2178	-52.7954		38.15	-11.5967	28.6865	-72.937	4.2725	24.4141		38.15	-14.0381	9.7656	-8.2398	0.6104	-18.6157
																				38.2	4.5776	-44.5557	-26.2451	28.0762	31.7383		38.2	-12.8174	-25.6348	-35.4004	-47.3022	-17.395		38.2	32.6538	-11.5967	15.8691	21.0571	-14.3433		38.2	6.4087	-3.6621	49.1333	23.8037	36.3159
																				38.25	-0.3052	-44.8608	-21.0571	-4.8828	15.2588		38.25	-6.1035	-23.1934	-45.4712	-25.3296	-87.2803		38.25	-3.9673	-4.8828	-2.1362	-10.9863	-5.4932		38.25	-0.9155	6.1035	3.0518	-10.0708	-13.4277
																				38.3	18.9209	-77.8198	-38.147	-1.8311	21.6675		38.3	24.4141	-33.5693	-59.8145	-31.4331	-110.168		38.3	-2.7466	-1.2207	14.6484	-0.6104	17.0898		38.3	17.7002	17.0898	-31.7383	-29.9072	-41.8091
																				38.35	-8.2398	-71.4111	-25.3296	17.0898	22.2778		38.35	65.6128	-82.0923	-44.8608	-47.9126	-98.2666		38.35	1.2207	40.2832	-0.3052	-4.2725	-6.7139		38.35	1.8311	-11.2915	-18.9209	-17.0898	-12.5122
																				38.4	-10.376	-77.2095	16.7847	-32.3486	-10.6812		38.4	19.5313	-27.4658	-52.1851	-43.6401	-24.7192		38.4	-5.188	-6.4087	-13.4277	3.0518	7.019		38.4	11.9019	-2.7466	-24.7192	-10.9863	-15.564
																				38.45	-46.6919	-47.9126	-16.4795	-60.73	34.79		38.45	-11.9019	15.564	-32.6538	-40.8936	-33.8745		38.45	26.5503	-13.7329	35.7056	13.4277	31.4331		38.45	-15.564	17.395	0.6104	-7.019	7.6294
																				38.5	-11.2915	-11.5967	14.9536	-3.0518	-6.7139		38.5	-14.9536	10.376	-45.7764	-68.9697	-14.3433		38.5	-31.1279	9.4605	23.1934	-8.5449	-25.0244		38.5	-0.3052	32.3486	43.335	-5.188	28.0762
																				38.55	-5.7983	-39.6729	-4.5776	69.5801	-4.8828		38.55	8.8501	-46.0815	-59.2041	-42.4194	-25.9399		38.55	14.0381	-4.5776	-57.373	18.3105	-42.7246		38.55	7.9346	2.1362	-10.6812	-14.9536	25.0244
																				38.6	16.4795	-26.8555	-14.6484	86.0596	-24.1089		38.6	0.9155	-65.918	-39.3677	9.1553	-38.4521		38.6	22.8882	0.3052	-27.4658	-30.8228	41.5039		38.6	7.9346	-66.8335	-11.9019	-1.8311	-9.4605
																				38.65	-21.9727	-77.2095	-16.1743	24.4141	-12.5122		38.65	-2.1362	-31.4331	0.9155	-25.6348	-31.7383		38.65	15.564	48.8281	-60.1196	-14.9536	34.79		38.65	23.4985	-43.9453	-6.4087	38.4521	-36.3159
																				38.7	-0.9155	-33.5693	11.9019	-7.3242	11.2915		38.7	26.2451	-50.6592	-43.0298	-72.3267	-26.5503		38.7	-1.2207	39.978	1.2207	45.166	-39.0625		38.7	17.395	31.1279	-50.354	18.9209	2.4414
																				38.75	32.6538	-69.8853	-29.2969	11.9019	46.9971		38.75	-14.6484	-39.0625	-67.749	-2.4414	-26.2451		38.75	-30.8228	43.0298	-23.4985	-14.0381	14.6484		38.75	22.583	47.3022	-4.8828	-19.5313	-7.019
																				38.8	-10.0708	-78.7354	-50.354	-7.9346	35.4004		38.8	-14.3433	-37.5366	-72.937	-23.1934	-4.5776		38.8	51.2695	-25.6348	13.1226	-10.6812	-20.4468		38.8	21.6675	-39.0625	46.3867	-10.376	-27.1606
																				38.85	-21.6675	-32.959	-2.4414	14.9536	28.0762		38.85	-10.0708	-6.1035	-13.7329	-42.7246	6.4087		38.85	-13.4277	-19.2261	46.6919	11.9019	-24.4141		38.85	20.4468	-44.8608	10.6812	5.188	10.9863
																				38.9	-66.2231	-32.3486	20.4468	5.188	9.1553		38.9	-18.3105	-43.6401	-16.4795	-39.3677	0.6104		38.9	-54.3213	66.5283	-7.019	10.9863	3.3569		38.9	-3.9673	2.1362	3.0518	-22.2778	-11.2915
																				38.95	-21.3623	-105.286	18.3105	15.2588	-8.2398		38.95	28.6865	-29.9072	-33.2642	-74.1577	-15.564		38.95	39.0625	-0.9155	-18.6157	-7.9346	-1.2207		38.95	-23.4985	47.6074	0.6104	22.2778	28.0762
																				39	5.4932	-42.7246	-13.1226	23.4985	-44.5557		39	50.9644	-78.7354	-33.5693	-85.144	-75.9888		39	-23.1934	-4.2725	-14.9536	-38.4521	17.0898		39	-5.4932	21.6675	-9.1553	-27.771	15.8691
																				39.05	8.2398	-25.6348	-19.2261	21.3623	-41.8091		39.05	31.4331	-65.6128	-5.188	-60.4248	-67.749		39.05	2.1362	6.7139	-14.3433	57.0679	-25.6348		39.05	25.3296	14.6484	4.5776	-17.7002	-1.2207
																				39.1	-50.6592	-66.8335	12.207	23.1934	7.9346		39.1	-22.583	-41.8091	-32.0435	-54.9316	-80.5664		39.1	-13.7329	-30.5176	42.7246	10.0708	-8.8501		39.1	14.9536	31.4331	-26.8555	-7.9346	-10.9863
																				39.15	-70.8008	-42.4194	-18.9209	0.3052	-17.395		39.15	9.4605	-10.0708	-25.6348	-72.0215	-79.6509		39.15	1.8311	23.1934	7.6294	-9.4605	33.8745		39.15	1.8311	-14.3433	13.4277	-13.1226	-26.5503
																				39.2	-75.3784	-3.6621	-31.1279	-1.8311	-17.7002		39.2	72.3267	-3.0518	-50.6592	-36.0107	-52.7954		39.2	51.2695	-26.8555	-43.335	37.5366	-4.2725		39.2	3.0518	-35.7056	15.2588	2.7466	-17.7002
																				39.25	-15.8691	-38.7573	-71.106	11.2915	-25.3296		39.25	48.8281	-9.4605	-63.4766	-50.0488	-45.4712		39.25	14.9536	3.6621	-30.2124	-1.8311	54.6265		39.25	28.9917	-1.5259	-7.9346	-5.7983	20.752
																				39.3	30.2124	-85.4492	0	12.5122	-0.6104		39.3	25.6348	-1.2207	-26.2451	-41.1987	-23.1934		39.3	6.1035	26.8555	-10.376	-32.959	-9.1553		39.3	20.1416	0.6104	-31.7383	-40.5884	5.4932
																				39.35	-0.9155	-32.959	-2.7466	-14.3433	-21.9727		39.35	-22.8882	-19.5313	-23.8037	-64.3921	23.4985		39.35	-10.0708	3.6621	56.1523	14.3433	-25.9399		39.35	-10.6812	-6.1035	5.7983	41.8091	-39.3677
																				39.4	52.1851	16.4795	-12.8174	44.5557	-18.6157		39.4	-31.4331	19.5313	-74.4629	-60.73	32.0435		39.4	-31.4331	37.5366	-14.9536	-23.8037	-3.0518		39.4	-3.0518	35.4004	35.0952	10.9863	-26.2451
																				39.45	57.6782	19.8364	-17.395	15.2588	-21.0571		39.45	3.9673	-23.1934	-4.5776	-58.8989	6.4087		39.45	-25.0244	19.5313	-51.2695	16.1743	3.0518		39.45	-5.7983	6.7139	-3.6621	18.0054	-19.2261
																				39.5	26.2451	-19.2261	-16.4795	12.207	7.9346		39.5	1.5259	-37.5366	0.9155	-59.8145	-18.3105		39.5	9.7656	0	44.5557	-44.5557	10.9863		39.5	20.752	-10.9863	-8.5449	-37.8418	18.3105
																				39.55	21.6675	-28.6865	16.1743	18.6157	11.9019		39.55	19.2261	-35.0952	-18.9209	-58.8989	-8.2398		39.55	5.188	10.376	-43.335	21.6675	-33.8745		39.55	23.8037	-32.959	6.7139	13.7329	50.9644
																				39.6	-3.6621	-21.3623	-3.3569	4.2725	3.0518		39.6	-28.0762	-50.0488	-18.9209	-64.3921	-52.1851		39.6	-5.188	-23.1934	0	20.1416	-13.1226		39.6	25.6348	-42.1143	-11.2915	8.5449	13.7329
																				39.65	31.7383	9.7656	15.2588	14.3433	33.8745		39.65	5.188	-31.1279	-8.8501	-59.5093	-34.4849		39.65	10.0708	24.1089	25.3296	9.4605	10.6812		39.65	13.4277	30.2124	-4.5776	13.1226	4.2725
																				39.7	4.2725	9.4605	-25.9399	26.5503	7.9346		39.7	35.7056	21.6675	13.7329	-36.0107	-9.1553		39.7	25.3296	57.373	10.6812	16.1743	-2.4414		39.7	-9.7656	33.5693	-9.4605	3.3569	-22.2778
																				39.75	-21.0571	-22.2778	-10.376	51.5747	-3.0518		39.75	18.0054	6.7139	-5.7983	7.3242	6.1035		39.75	-24.4141	10.376	-15.564	-21.6675	15.564		39.75	2.4414	17.7002	-7.3242	-14.9536	-16.1743
																				39.8	-1.8311	-59.8145	-7.9346	25.6348	-7.9346		39.8	9.4605	-30.2124	-51.5747	0	25.3296		39.8	-4.8828	-22.8882	-9.7656	1.8311	18.0054		39.8	-4.8828	-16.4795	6.4087	7.019	2.4414
																				39.85	16.7847	-46.0815	12.8174	36.6211	-24.7192		39.85	4.5776	7.6294	-16.4795	-21.6675	54.3213		39.85	11.2915	20.1416	-4.2725	11.5967	-7.6294		39.85	1.2207	-5.7983	10.0708	-30.2124	-8.5449
																				39.9	24.4141	-25.0244	-14.3433	73.2422	-27.1606		39.9	46.6919	4.5776	-11.9019	-55.2368	-1.5259		39.9	-1.5259	28.6865	10.376	-4.8828	5.188		39.9	42.7246	11.9019	-3.3569	-15.2588	-46.3867
																				39.95	-0.6104	-36.9263	-31.1279	48.5229	-23.8037		39.95	24.4141	-36.3159	-40.5884	-16.7847	-35.7056		39.95	-8.5449	19.2261	-16.7847	40.5884	-0.9155		39.95	28.6865	19.8364	0.9155	19.5313	4.5776
