# Supplementary material for: Voltage-gated Na+ currents in human dorsal root ganglion neurons
Source: eLife. 2017 May 16;6:e23235. doi: 10.7554/eLife.23235 (PMC5433841; doi:10.7554/eLife.23235)
Supplement: Figure 8—source data 1. — Data for the plot in Figure 8A are in columns J-O. Data for the plot in Figure 8B are in columns B-G. Data for plot in Figure 8C are in columns R-X. DOI: http://dx.doi.org/10.7554/eLife.23235.018 [file elife-23235-fig8-data1.xlsx]

## Sheet: Figure 8
	V	H XS GV	H XS GV SEM		R XS GV	R XS GV SEM			V	H XS H-Infin	H XS H-Infin SEM		R XS H-Infin	R XS H-Infin SEM			Pulse Dur	H TTX-S Rec	H TTX-S Rec SEM		Pulse Dur	R TTX-S Rec	R TTX-S Rec SEM
	-60	-0.0021116	0.001752		0.00046401	0.0011892			-110								0	-0.003307	0.0065722		0.5	0.1028	0.0351
	-55	0.0022899	0.0015485		0.00025041	0.0010188			-100	0.9814	0.0067791		0.9734	0.013			0.5	0.0231	0.0138		1.5	0.1035	0.0158
	-50	0.0073521	0.0074669		-0.00041683	0.00067062			-90	0.9698	0.0091344		0.9594	0.016			0.8	0.0587	0.0218		2	0.1131	0.0134
	-45	0.0241	0.0209		0.0025846	0.0013529			-80	0.9425	0.0162		0.9099	0.0271			1.1	0.0971	0.0291		2.8	0.1302	0.0131
	-40	0.0352	0.0261		0.003544	0.0020651			-70	0.836	0.0255		0.7637	0.0396			1.7	0.1767	0.0425		3.9	0.171	0.0183
	-35	0.0543	0.0307		0.0075552	0.0022191			-60	0.5779	0.0272		0.4985	0.0397			2.5	0.2699	0.0508		5.6	0.2163	0.0187
	-30	0.1201	0.033		0.0224	0.0039862			-50	0.307	0.0218		0.2807	0.0342			3.8	0.4079	0.0537		8.1	0.2629	0.0233
	-25	0.2042	0.0367		0.0514	0.00838			-40	0.138	0.0133		0.1434	0.0224			5.7	0.5609	0.0434		11.9	0.3297	0.0261
	-20	0.3677	0.047		0.1341	0.0155			-30								8.5	0.7073	0.027		17.6	0.43	0.0234
	-15	0.5562	0.0463		0.2693	0.0239			-20								12.8	0.8223	0.0148		26.1	0.4705	0.0235
	-10	0.7096	0.0376		0.4442	0.0264			-10								19.2	0.8796	0.0094767		38.9	0.5474	0.0239
	-5	0.8184	0.0276		0.6124	0.0232			0								28.8	0.9109	0.0079252		58.2	0.6339	0.0311
	0	0.8762	0.0186		0.7519	0.0206			10								43.2	0.9307	0.0070922		87	0.6798	0.0282
	5	0.9326	0.0137		0.8538	0.015											64.9	0.9463	0.0046279		130.2	0.7458	0.0316
	10	0.9744	0.0089406		0.9239	0.0123											97.3	0.9625	0.0031761		195.1	0.7635	0.0156
	15	0.9923	0.0056782		0.9729	0.0084428											146	0.9755	0.0027896		292.4	0.8737	0.0243
	20	0.9967	0.0063433		0.9991	0.0073477											218.9	0.9823	0.0012421		438.4	0.9549	0.0183
	25	0.9872	0.0052252		0.9964	0.0090023											328.4	0.9949	0.0017051		657.3	1	2.1635e-05
																	492.6	0.9987	0.0012622
																	738.9	1.0056	0.00068021
