# Supplementary material for: Voltage-gated Na+ currents in human dorsal root ganglion neurons
Source: eLife. 2017 May 16;6:e23235. doi: 10.7554/eLife.23235 (PMC5433841; doi:10.7554/eLife.23235)
Supplement: Figure 9—source data 1. — Data for human raw currents in Figure 9A are in columns B-V. Data for Figure 9B are in columns X-AR. Data for Figure 9C are in columns AU-AZ. Data for Figure 9D are in columns BC-BH. DOI: http://dx.doi.org/10.7554/eLife.23235.020 [file elife-23235-fig9-data1.xlsx]

## Sheet: Figure 9
Human XS	Time	-60	-55	-50	-45	-40	-35	-30	-25	-20	-15	-10	-5	0	5	10	15	20	25	30	35	Rat XS	Time	-60	-55	-50	-45	-40	-35	-30	-25	-20	-15	-10	-5	0	5	10	15	20	25	30	35				H XS act	H XS Act SEM
	0	-0.7782	-0.7294	-0.7446	-0.6866	-0.6671	-0.7928	-0.686	-0.7648	-0.8936	-0.7758	-0.7666	-0.7666	-0.8392	-0.7013	-0.8099	-0.8118	-0.6018	-0.744	-0.7806	-0.8447		0	11.5967	-10.6812	-14.9536	-26.5503	36.9263	13.7329	-14.0381	15.2588	-84.2285	-0.3052	-15.2588	29.2969	-18.0054	13.1226	-12.8174	-17.7002	-32.0435	-18.6157	40.5884	-11.5967			-25	0.6918	0.0604
	0.05	-2.3016	-2.2736	-2.3724	-2.287	-2.2437	-2.2662	-2.1252	-2.1411	-2.204	-2.1008	-2.0978	-2.1521	-2.1912	-1.9788	-1.9013	-1.9275	-1.9788	-2.0075	-2.0477	-2.0483		0.05	-208.13	-131.226	-231.934	-143.433	-201.111	-209.045	-181.885	-98.877	-165.405	-225.83	-213.318	-204.773	-164.795	-227.356	-187.378	-169.983	-217.285	-211.182	-250.244	-237.427			-20	0.6761	0.036
	0.1	-1.2091	-1.1322	-1.1346	-1.0248	-0.9753	-0.7312	-0.4779	-0.2637	-0.1434	0.0763	0.1849	0.3186	0.5194	0.6433	0.918	0.9729	1.0687	1.1749	1.1182	1.4282		0.1	354.614	312.5	341.187	296.936	350.952	294.495	303.65	314.636	317.078	362.244	314.331	337.219	282.288	353.088	311.584	251.16	355.225	233.154	262.451	234.07			-15	0.7524	0.0442
	0.15	2.2418	2.1948	2.2577	2.2113	2.2412	2.4475	2.6166	2.7338	2.8204	2.9498	2.9822	3.111	3.2593	3.2556	3.4277	3.4271	3.5211	3.6713	3.5852	3.8001		0.15	-193.176	-303.955	-170.593	-215.454	-130.005	-236.816	-202.637	-189.819	-209.961	-207.214	-181.885	-175.476	-215.759	-207.214	-169.373	-211.792	-180.664	-157.166	-95.2148	-129.7			-10	0.6626	0.0478
	0.2	1.8945	1.897	1.9598	1.7633	1.7535	1.8329	1.698	1.7029	1.6718	1.5241	1.5527	1.5228	1.452	1.3855	1.3318	1.3544	1.3904	1.3702	1.2366	1.2634		0.2	-141.296	-146.484	-152.893	-129.7	-200.5	-137.939	-136.414	-145.569	-38.147	-154.419	-123.901	-82.0923	-135.803	-175.171	-119.629	-142.517	-67.4438	-65.6128	-151.672	-60.1196			-5	0.547	0.0409
	0.25	0.8954	0.8197	0.9344	0.7703	0.7086	0.733	0.4803	0.4346	0.506	0.3101	0.3076	0.1782	0.0281	-0.0848	-0.1556	-0.0983	-0.1392	-0.2844	-0.3192	-0.4041		0.25	16.7847	72.937	54.6265	70.8008	-21.9727	70.4956	71.4111	-9.4605	42.1143	30.8228	-50.6592	8.8501	10.9863	43.335	-33.5693	65.918	110.168	57.9834	58.5938	-61.3403			0	0.3979	0.0353
	0.3	0.3052	0.3082	0.2649	0.2094	0.1202	0.1483	0.0269	0.0159	0.0452	-0.1166	-0.1477	-0.2271	-0.1965	-0.5072	-0.4065	-0.4413	-0.614	-0.5713	-0.4633	-0.6476		0.3	31.1279	100.098	18.3105	52.4902	42.7246	38.4521	9.4605	38.7573	47.3022	91.8579	107.727	57.0679	46.3867	22.583	61.9507	86.6699	28.9917	-1.5259	82.0923	51.5747			5	0.2841	0.0283
	0.35	0.1135	0.1367	0.0153	0.1135	0.0281	0.0342	-0.1752	-0.2075	-0.0964	-0.1648	-0.329	-0.3503	-0.3864	-0.3961	-0.4028	-0.4657	-0.7196	-0.528	-0.4346	-0.5896		0.35	19.2261	15.8691	25.9399	-17.7002	23.8037	35.0952	26.5503	27.771	35.7056	-7.019	82.0923	13.7329	-7.9346	52.7954	69.8853	2.7466	-36.9263	45.4712	-6.1035	78.125			10	0.2111	0.0233
	0.4	-0.2026	-0.2484	-0.1215	-0.1276	-0.1984	-0.2917	-0.3436	-0.4327	-0.4511	-0.4443	-0.4388	-0.4498	-0.5457	-0.3595	-0.6042	-0.6238	-0.6116	-0.6415	-0.4846	-0.6525		0.4	37.2314	40.5884	28.3813	48.8281	58.2886	71.106	58.2886	36.3159	23.8037	21.9727	33.5693	7.9346	34.79	33.8745	50.9644	52.1851	27.1606	16.4795	-14.0381	20.4468			15	0.1635	0.0211
	0.45	-0.4541	-0.4791	-0.4791	-0.376	-0.3424	-0.5243	-0.4297	-0.5249	-0.6409	-0.6738	-0.5444	-0.575	-0.5713	-0.556	-0.6696	-0.6897	-0.6714	-0.683	-0.6732	-0.6586		0.45	8.2398	47.3022	52.4902	23.8037	52.7954	39.3677	27.4658	7.9346	44.8608	54.9316	13.7329	44.8608	115.662	86.3647	39.0625	33.5693	4.5776	30.8228	46.3867	79.6509			20	0.1235	0.0138
	0.5	-0.5078	-0.4944	-0.5829	-0.5664	-0.4285	-0.5927	-0.5835	-0.5475	-0.6183	-0.5859	-0.7056	-0.6067	-0.5225	-0.7031	-0.7257	-0.6964	-0.6421	-0.7556	-0.7404	-0.6482		0.5	62.8662	4.8828	48.8281	38.4521	-11.2915	19.5313	36.3159	3.9673	-10.9863	30.5176	32.0435	-37.2314	51.2695	4.2725	-12.8174	48.8281	9.4605	68.0542	29.9072	37.2314			25	0.0975	0.0107
	0.55	-0.5725	-0.5225	-0.5554	-0.6232	-0.5859	-0.6873	-0.5884	-0.6097	-0.7001	-0.5322	-0.8466	-0.6439	-0.6134	-0.7172	-0.6763	-0.6598	-0.6219	-0.7806	-0.7385	-0.6067		0.55	90.6372	108.643	24.7192	27.1606	48.5229	40.5884	68.3594	40.2832	9.1553	-43.0298	47.9126	18.3105	-63.4766	35.7056	-3.3569	-18.3105	31.1279	24.1089	-18.0054	-12.5122			30	0.0921	0.0121
	0.6	-0.506	-0.5554	-0.5859	-0.5396	-0.6641	-0.683	-0.5615	-0.5945	-0.6592	-0.4938	-0.7507	-0.7074	-0.7623	-0.7025	-0.7037	-0.6403	-0.611	-0.6244	-0.6842	-0.6128		0.6	35.4004	21.9727	56.4575	-0.3052	58.5938	15.8691	33.8745	78.4302	57.0679	-17.395	33.5693	41.8091	39.0625	50.0488	47.3022	38.147	46.3867	27.4658	-28.0762	13.1226			35	0.0909	0.0201
	0.65	-0.6592	-0.799	-0.6219	-0.7111	-0.5872	-0.6476	-0.6055	-0.6744	-0.6635	-0.5988	-0.647	-0.6207	-0.7123	-0.6824	-0.8075	-0.6958	-0.7153	-0.5969	-0.5939	-0.5963		0.65	3.0518	22.583	16.4795	93.3838	-7.3242	17.7002	-11.2915	41.1987	43.335	52.7954	60.4248	-4.2725	87.5854	-26.5503	58.5938	5.188	47.6074	50.9644	33.5693	13.7329
	0.7	-0.7098	-0.8392	-0.7043	-0.7397	-0.7648	-0.636	-0.6085	-0.7135	-0.6543	-0.7654	-0.6079	-0.6903	-0.7001	-0.7727	-0.7147	-0.7593	-0.7172	-0.6079	-0.6311	-0.6427		0.7	28.6865	64.6973	10.6812	45.7764	16.4795	54.6265	72.3267	3.9673	23.4985	78.7354	-18.6157	19.2261	10.376	43.335	37.5366	-11.9019	-39.6729	58.2886	91.8579	1.5259
	0.75	-0.6958	-0.6567	-0.675	-0.6293	-0.7391	-0.6403	-0.6	-0.7098	-0.6512	-0.7404	-0.6793	-0.6128	-0.7526	-0.7111	-0.6171	-0.7587	-0.8057	-0.6451	-0.722	-0.7062		0.75	-11.2915	23.4985	46.3867	28.9917	57.0679	22.8882	16.4795	20.1416	18.0054	-33.5693	5.4932	11.9019	-45.166	30.2124	77.8198	20.752	-2.1362	31.4331	12.8174	-17.7002
	0.8	-0.73	-0.647	-0.661	-0.6903	-0.6677	-0.7495	-0.6873	-0.7043	-0.647	-0.6824	-0.675	-0.5542	-0.6635	-0.7245	-0.7892	-0.658	-0.8295	-0.7672	-0.6842	-0.813		0.8	-42.4194	-19.5313	10.6812	-1.5259	36.0107	33.2642	-36.6211	-27.771	94.2993	-21.6675	8.8501	-26.5503	31.1279	-1.8311	-3.6621	27.1606	101.929	-10.9863	16.4795	29.2969
	0.85	-0.7367	-0.5768	-0.6421	-0.6677	-0.7043	-0.7782	-0.6439	-0.6262	-0.6256	-0.7904	-0.7166	-0.6079	-0.6494	-0.7294	-0.7928	-0.6238	-0.8148	-0.7214	-0.6665	-0.8197		0.85	26.8555	41.8091	12.5122	43.0298	23.1934	50.6592	-10.6812	31.1279	39.3677	17.7002	18.0054	56.4575	1.5259	-3.0518	11.2915	-2.1362	11.2915	-45.4712	-8.5449	42.1143
	0.9	-0.675	-0.6616	-0.7471	-0.7629	-0.7745	-0.7434	-0.5743	-0.7257	-0.7477	-0.8063	-0.708	-0.7434	-0.7306	-0.7349	-0.7257	-0.6116	-0.8704	-0.6946	-0.6	-0.6195		0.9	7.9346	45.4712	19.8364	4.8828	30.2124	-7.6294	54.0161	66.5283	-25.6348	56.1523	-3.3569	53.1006	-13.4277	16.7847	50.354	21.6675	-54.3213	62.8662	20.752	-31.7383
	0.95	-0.6598	-0.7526	-0.7178	-0.6415	-0.6958	-0.6042	-0.6274	-0.8179	-0.7275	-0.8069	-0.7507	-0.705	-0.7434	-0.8124	-0.8154	-0.8301	-0.7867	-0.6482	-0.6995	-0.686		0.95	4.5776	9.1553	-0.9155	71.106	77.8198	-11.5967	86.3647	16.7847	38.147	24.4141	24.1089	12.8174	12.207	-10.6812	44.2505	52.7954	7.3242	35.0952	8.2398	-1.2207
	1	-0.7227	-0.7465	-0.7306	-0.7312	-0.6915	-0.6793	-0.6274	-0.7587	-0.7104	-0.7788	-0.7062	-0.6635	-0.7581	-0.7227	-0.8661	-0.7996	-0.8258	-0.6689	-0.8118	-0.6915		1	50.0488	102.844	38.4521	21.0571	89.7217	0.9155	-2.4414	-75.9888	79.3457	-45.7764	66.8335	-0.9155	-25.0244	81.4819	59.2041	10.0708	-5.4932	-42.7246	25.0244	17.0898
	1.05	-0.6677	-0.769	-0.7202	-0.7477	-0.733	-0.6519	-0.6415	-0.6964	-0.6854	-0.7379	-0.6256	-0.6995	-0.8252	-0.7721	-0.8228	-0.7227	-0.7532	-0.6396	-0.791	-0.6665		1.05	43.335	13.7329	18.0054	-15.8691	-56.7627	51.2695	-61.9507	45.7764	-16.1743	-14.3433	13.7329	10.9863	91.2476	30.2124	23.8037	-6.1035	34.1797	41.8091	50.0488	43.335
	1.1	-0.5847	-0.8411	-0.697	-0.7513	-0.6384	-0.755	-0.694	-0.7892	-0.7428	-0.741	-0.6787	-0.6476	-0.8362	-0.8551	-0.6744	-0.7831	-0.7397	-0.7263	-0.5945	-0.8203		1.1	41.5039	-5.4932	12.207	49.1333	43.6401	22.2778	30.5176	20.752	36.3159	39.6729	36.9263	29.9072	57.0679	-4.8828	-64.6973	14.0381	-9.1553	43.335	54.0161	-23.4985
	1.15	-0.7257	-0.7117	-0.7263	-0.8099	-0.7599	-0.7086	-0.6958	-0.8484	-0.7855	-0.7227	-0.6189	-0.6445	-0.7275	-0.8582	-0.8594	-0.7703	-0.824	-0.6366	-0.6116	-0.8044		1.15	35.7056	44.2505	55.542	41.8091	24.1089	43.6401	51.5747	12.5122	29.9072	6.1035	-17.395	-13.7329	-28.6865	-3.0518	-18.6157	-29.2969	1.8311	8.2398	3.3569	-42.7246
	1.2	-0.614	-0.6757	-0.6982	-0.7446	-0.7886	-0.6342	-0.6976	-0.8063	-0.7843	-0.7819	-0.6976	-0.6183	-0.719	-0.7764	-0.7599	-0.6897	-0.9442	-0.6445	-0.6793	-0.8215		1.2	-18.0054	60.73	-15.2588	31.4331	28.6865	26.8555	-6.1035	59.5093	21.3623	39.6729	-60.73	66.2231	-21.6675	2.7466	83.313	38.4521	43.335	21.3623	-22.8882	-8.8501
	1.25	-0.639	-0.6488	-0.5896	-0.8185	-0.755	-0.708	-0.7776	-0.672	-0.6677	-0.8105	-0.7629	-0.6287	-0.7684	-0.7648	-0.7422	-0.6287	-0.918	-0.683	-0.6635	-0.813		1.25	13.1226	61.6455	-22.8882	3.0518	1.2207	37.2314	-48.5229	1.8311	26.5503	2.7466	14.3433	-21.6675	-35.0952	19.5313	36.0107	56.4575	-19.2261	3.9673	48.2178	-18.3105
	1.3	-0.6458	-0.7196	-0.7459	-0.8398	-0.8948	-0.7611	-0.7556	-0.7361	-0.7349	-0.7318	-0.8466	-0.6903	-0.7697	-0.6897	-0.8899	-0.6757	-0.799	-0.6769	-0.6372	-0.7831		1.3	12.5122	72.6318	34.1797	21.3623	33.2642	-6.4087	12.8174	18.9209	41.1987	-9.1553	74.1577	43.0298	28.9917	16.7847	22.8882	-6.4087	82.3975	-31.7383	24.1089	37.2314
	1.35	-0.658	-0.7227	-0.7617	-0.9167	-0.7892	-0.769	-0.7013	-0.8026	-0.7098	-0.6879	-0.8148	-0.7227	-0.8105	-0.7446	-0.8423	-0.6311	-0.8441	-0.752	-0.6781	-0.8502		1.35	7.3242	-32.959	52.7954	92.4683	38.147	-3.0518	-5.4932	33.2642	46.0815	-2.1362	75.6836	37.8418	35.4004	-14.6484	20.752	25.3296	23.1934	24.1089	17.0898	-3.0518
	1.4	-0.6525	-0.7281	-0.6665	-0.8044	-0.7672	-0.7599	-0.7281	-0.6763	-0.7019	-0.6647	-0.8075	-0.7501	-0.8289	-0.7263	-0.7349	-0.6531	-0.8746	-0.7391	-0.6311	-0.8673		1.4	8.8501	14.0381	-40.5884	-11.9019	38.4521	46.3867	36.9263	41.1987	1.8311	-55.2368	25.6348	-45.166	6.4087	25.6348	28.3813	12.5122	-21.9727	35.4004	11.9019	33.5693
	1.45	-0.73	-0.7666	-0.6451	-0.7501	-0.791	-0.705	-0.6873	-0.7593	-0.6512	-0.7843	-0.6744	-0.6628	-0.7916	-0.8118	-0.7965	-0.7117	-0.7764	-0.6744	-0.6433	-0.7587		1.45	4.5776	-18.0054	-33.2642	-28.6865	73.5474	17.395	28.9917	25.9399	29.9072	-14.3433	-52.1851	11.5967	8.8501	-3.0518	50.9644	-6.7139	-34.79	24.1089	20.4468	87.5854
	1.5	-0.6769	-0.7056	-0.636	-0.733	-0.7837	-0.7184	-0.7953	-0.7819	-0.6354	-0.7568	-0.8203	-0.7263	-0.8173	-0.791	-0.8044	-0.7971	-0.8521	-0.7971	-0.6042	-0.7178		1.5	31.4331	88.8062	42.7246	-9.1553	-27.4658	-14.9536	-29.2969	36.9263	20.4468	11.9019	6.4087	59.5093	-14.0381	67.749	-4.2725	38.147	29.2969	15.8691	21.9727	66.8335
	1.55	-0.7025	-0.7697	-0.7031	-0.7349	-0.7446	-0.7483	-0.8203	-0.7343	-0.6702	-0.7367	-0.8093	-0.6616	-0.7813	-0.7397	-0.7275	-0.7227	-0.9015	-0.7288	-0.5988	-0.7794		1.55	21.0571	90.332	49.1333	66.5283	-32.0435	55.8472	-6.1035	-70.1904	-22.2778	55.542	-9.7656	54.0161	-6.1035	-1.5259	-41.5039	8.5449	32.0435	41.5039	5.7983	-73.5474
	1.6	-0.7636	-0.7355	-0.733	-0.755	-0.755	-0.7104	-0.73	-0.7886	-0.7172	-0.8472	-0.7849	-0.7281	-0.8429	-0.7776	-0.6238	-0.6824	-0.9625	-0.6226	-0.6305	-0.7471		1.6	52.1851	39.978	32.959	19.2261	22.2778	38.4521	-11.2915	-48.2178	-3.6621	74.4629	12.207	8.5449	-14.6484	8.8501	-14.9536	-34.4849	0.6104	64.6973	-2.4414	-17.0898
	1.65	-0.7367	-0.7391	-0.7629	-0.8167	-0.6976	-0.6323	-0.788	-0.8905	-0.7819	-0.8185	-0.7568	-0.7007	-0.8026	-0.863	-0.744	-0.7715	-0.9277	-0.7587	-0.7117	-0.7196		1.65	-3.9673	47.3022	33.8745	22.8882	46.9971	19.8364	-5.7983	15.2588	47.3022	11.2915	22.2778	56.1523	21.3623	0	-17.395	-5.7983	-0.6104	-28.9917	17.0898	7.9346
	1.7	-0.73	-0.8398	-0.7361	-0.8734	-0.7898	-0.7037	-0.8356	-0.8569	-0.7843	-0.719	-0.7715	-0.7874	-0.8215	-0.8594	-0.7513	-0.7367	-0.9192	-0.5634	-0.8246	-0.816		1.7	1.5259	53.4058	9.1553	19.5313	54.9316	-8.2398	2.4414	40.8936	8.8501	-43.9453	0.3052	-1.8311	-10.6812	15.564	40.2832	-30.2124	20.752	-18.3105	7.9346	10.376
	1.75	-0.6842	-0.7959	-0.6335	-0.7819	-0.8038	-0.6854	-0.8533	-0.8521	-0.7996	-0.7629	-0.7983	-0.733	-0.686	-0.8032	-0.8362	-0.6061	-0.8038	-0.5792	-0.7501	-0.8038		1.75	3.6621	-13.7329	8.5449	-0.6104	14.6484	32.6538	47.6074	24.7192	17.0898	-7.9346	-3.3569	2.4414	30.8228	28.0762	43.0298	38.4521	-21.9727	-7.019	36.6211	3.6621
	1.8	-0.5902	-0.7507	-0.7007	-0.6952	-0.7568	-0.7275	-0.8093	-0.7636	-0.65	-0.8459	-0.7849	-0.6854	-0.7568	-0.8179	-0.8325	-0.6769	-0.8685	-0.7239	-0.7184	-0.7147		1.8	65.6128	11.5967	19.2261	51.5747	-31.4331	66.5283	-7.6294	65.6128	-15.564	60.73	31.7383	29.2969	-0.6104	-27.4658	21.6675	3.0518	0.9155	-4.2725	-41.1987	-0.3052
	1.85	-0.6689	-0.7208	-0.7605	-0.7599	-0.8002	-0.7117	-0.6421	-0.7166	-0.6531	-0.8044	-0.7477	-0.777	-0.7367	-0.7941	-0.8612	-0.7117	-0.907	-0.7251	-0.6238	-0.7159		1.85	72.6318	69.5801	50.9644	22.2778	24.1089	-15.564	-43.9453	7.019	57.0679	-10.9863	97.0459	-11.5967	24.7192	40.8936	-18.3105	20.4468	14.9536	82.7026	15.564	-6.7139
	1.9	-0.6268	-0.755	-0.7623	-0.7587	-0.7898	-0.7104	-0.741	-0.7123	-0.7111	-0.8264	-0.8105	-0.6848	-0.8325	-0.6567	-0.7672	-0.722	-0.8899	-0.7996	-0.7092	-0.8203		1.9	-62.561	25.6348	17.7002	-2.7466	37.5366	55.8472	8.8501	-54.9316	33.5693	-5.188	9.4605	-3.0518	12.207	11.2915	8.5449	-1.8311	0	10.9863	-8.2398	-0.3052
	1.95	-0.6982	-0.7117	-0.6464	-0.8466	-0.7642	-0.7281	-0.6598	-0.7019	-0.6995	-0.7275	-0.7153	-0.7288	-0.7147	-0.744	-0.8307	-0.8569	-0.8911	-0.9265	-0.7294	-0.8752		1.95	-28.9917	8.5449	-4.8828	-39.0625	57.9834	22.583	27.771	-4.5776	21.9727	-56.4575	-7.6294	-21.9727	9.4605	32.959	24.1089	-27.4658	82.0923	2.4414	12.207	32.0435
	2	-0.7257	-0.7898	-0.6183	-0.7397	-0.7764	-0.6519	-0.7141	-0.7794	-0.7251	-0.7147	-0.8344	-0.7904	-0.766	-0.8319	-0.777	-0.7587	-0.8948	-0.8344	-0.6067	-0.7452		2	85.7544	9.1553	-6.1035	23.4985	59.2041	-60.73	22.583	51.8799	17.7002	4.8828	18.6157	75.9888	-25.3296	-35.4004	-9.7656	20.1416	23.1934	27.771	-3.9673	17.7002
	2.05	-0.7013	-0.8942	-0.6812	-0.7294	-0.6976	-0.6903	-0.7599	-0.777	-0.7477	-0.8661	-0.8673	-0.7477	-0.7086	-0.777	-0.7513	-0.5981	-0.8118	-0.6036	-0.6049	-0.6958		2.05	-10.9863	79.0405	-22.2778	85.144	25.3296	-7.019	18.3105	61.0352	-36.9263	39.6729	-15.2588	46.0815	-17.395	7.9346	-61.3403	10.9863	-49.4385	-14.3433	10.0708	-63.4766
	2.1	-0.6879	-0.8386	-0.6952	-0.7507	-0.7928	-0.6781	-0.9009	-0.788	-0.7892	-0.86	-0.8337	-0.7184	-0.7849	-0.7574	-0.799	-0.7031	-0.8337	-0.5383	-0.6958	-0.8069		2.1	19.5313	-1.2207	93.3838	40.2832	28.6865	87.5854	3.3569	34.1797	45.4712	4.5776	-9.1553	-1.2207	2.1362	43.0298	8.2398	-47.6074	15.8691	37.5366	53.7109	-23.4985
	2.15	-0.6879	-0.8551	-0.6561	-0.7794	-0.7825	-0.6958	-0.9271	-0.8679	-0.741	-0.7983	-0.7916	-0.7355	-0.7727	-0.8026	-0.8234	-0.6458	-0.8521	-0.799	-0.7153	-0.7971		2.15	31.4331	61.9507	50.6592	16.4795	-37.8418	48.8281	30.5176	-36.0107	91.5527	46.6919	17.7002	25.3296	28.9917	-0.3052	9.4605	-25.9399	10.0708	52.7954	-49.4385	13.7329
	2.2	-0.6439	-0.7953	-0.675	-0.7776	-0.8167	-0.6714	-0.8289	-0.9131	-0.7019	-0.769	-0.7459	-0.6921	-0.6805	-0.7654	-0.8899	-0.7648	-0.7721	-0.8539	-0.7172	-0.9528		2.2	18.0054	63.4766	-68.0542	-44.2505	45.7764	-25.0244	11.5967	-14.6484	9.7656	-25.6348	68.0542	42.1143	29.9072	-36.0107	-28.3813	13.4277	-11.5967	29.2969	-35.0952	43.335
	2.25	-0.6128	-0.7013	-0.7593	-0.7928	-0.8966	-0.6244	-0.8044	-0.8044	-0.7379	-0.8734	-0.7623	-0.7111	-0.7428	-0.6763	-0.9381	-0.8875	-0.8362	-0.7275	-0.7397	-0.8807		2.25	41.5039	25.9399	10.6812	24.4141	84.5337	31.7383	-12.8174	36.0107	29.6021	52.4902	18.9209	61.6455	3.9673	32.3486	87.2803	0.3052	-11.2915	19.2261	29.6021	-0.3052
	2.3	-0.741	-0.7495	-0.7013	-0.8472	-0.7892	-0.7092	-0.8746	-0.6433	-0.8203	-0.7703	-0.7831	-0.7355	-0.7642	-0.7721	-0.9113	-0.7983	-0.8356	-0.6989	-0.8521	-0.7922		2.3	-0.6104	-6.4087	37.8418	131.226	13.7329	3.0518	21.3623	43.0298	53.7109	24.4141	22.2778	-30.2124	-7.9346	13.4277	70.1904	22.583	12.8174	-12.5122	57.9834	-42.1143
	2.35	-0.6921	-0.7153	-0.6061	-0.9277	-0.7544	-0.7562	-0.835	-0.7483	-0.7983	-0.7288	-0.8911	-0.7739	-0.8582	-0.8527	-0.7416	-0.7129	-0.8356	-0.661	-0.871	-0.8875		2.35	45.166	24.1089	32.0435	51.5747	20.4468	-6.4087	15.2588	42.1143	10.376	16.1743	33.2642	-53.4058	-23.1934	21.0571	-35.0952	-38.4521	-18.9209	-17.0898	-1.8311	4.8828
	2.4	-0.6342	-0.694	-0.7379	-0.874	-0.7544	-0.733	-0.7764	-0.7312	-0.7947	-0.7922	-0.8124	-0.7324	-0.7788	-0.8148	-0.7623	-0.7819	-0.7983	-0.6488	-0.6732	-0.8783		2.4	11.9019	41.1987	5.188	-11.9019	40.8936	34.1797	-7.019	28.3813	11.9019	-12.8174	-3.9673	31.1279	46.9971	76.5991	5.4932	-28.9917	-20.4468	23.4985	-24.7192	-19.5313
	2.45	-0.7452	-0.7257	-0.7422	-0.8221	-0.7349	-0.6482	-0.8179	-0.7459	-0.7397	-0.7922	-0.8002	-0.8093	-0.6927	-0.7507	-0.8057	-0.7904	-0.8221	-0.6659	-0.7599	-0.7654		2.45	-27.1606	57.9834	34.4849	0.3052	14.3433	19.2261	-35.0952	-5.7983	71.4111	-9.7656	34.79	45.7764	-60.4248	8.8501	36.3159	29.6021	-25.9399	60.1196	46.3867	24.4141
	2.5	-0.6812	-0.6854	-0.7465	-0.8215	-0.7648	-0.744	-0.8099	-0.871	-0.816	-0.7617	-0.7166	-0.7196	-0.6519	-0.7806	-0.799	-0.7361	-0.7806	-0.7935	-0.6903	-0.6573		2.5	89.7217	68.3594	52.1851	5.188	47.3022	76.5991	62.2559	-1.8311	41.1987	-28.6865	-14.6484	40.8936	-28.6865	-9.7656	-42.4194	18.9209	-0.9155	11.9019	0.3052	-26.2451
	2.55	-0.6519	-0.7385	-0.7227	-0.827	-0.8264	-0.7086	-0.8386	-0.7031	-0.8313	-0.7507	-0.7806	-0.6482	-0.7092	-0.8862	-0.8014	-0.6354	-0.8148	-0.7373	-0.6	-0.7849		2.55	32.3486	7.3242	32.6538	67.4438	79.6509	38.147	18.0054	-1.8311	-6.1035	17.395	-5.188	31.4331	75.0732	-33.8745	11.5967	-22.583	64.3921	-39.6729	6.4087	-39.978
	2.6	-0.6152	-0.7953	-0.722	-0.8405	-0.802	-0.7581	-0.8282	-0.766	-0.7459	-0.8344	-0.78	-0.7825	-0.7568	-0.7343	-0.8075	-0.6787	-0.8521	-0.5829	-0.752	-0.8612		2.6	-14.3433	57.6782	-39.978	-25.3296	-20.4468	1.2207	-1.2207	-13.7329	33.2642	13.7329	-11.9019	29.2969	25.0244	1.5259	38.7573	-7.6294	-3.9673	53.4058	14.6484	14.6484
	2.65	-0.7056	-0.6836	-0.7312	-0.7623	-0.8759	-0.7281	-0.7098	-0.6567	-0.7721	-0.7709	-0.8002	-0.8191	-0.8081	-0.6696	-0.8008	-0.6232	-0.7336	-0.7123	-0.7636	-0.899		2.65	17.395	48.5229	56.4575	48.8281	44.5557	33.8745	1.8311	-8.8501	49.1333	27.4658	2.1362	21.0571	-65.918	47.9126	9.4605	9.1553	-50.6592	-22.8882	-2.1362	49.1333
	2.7	-0.6488	-0.6018	-0.6989	-0.7581	-0.8704	-0.7257	-0.7739	-0.6482	-0.8154	-0.7281	-0.8502	-0.7306	-0.7526	-0.8441	-0.8087	-0.592	-0.7343	-0.7947	-0.8447	-0.8331		2.7	57.9834	55.8472	21.3623	5.188	15.2588	74.1577	-6.7139	54.9316	0	16.4795	-11.9019	13.7329	-13.1226	2.7466	-8.5449	6.1035	37.8418	73.8525	26.8555	19.2261
	2.75	-0.7739	-0.6982	-0.7025	-0.7501	-0.8026	-0.7959	-0.9155	-0.7684	-0.8417	-0.7849	-0.7605	-0.6787	-0.7288	-0.7745	-0.7141	-0.6219	-0.8069	-0.7532	-0.7928	-0.78		2.75	48.8281	4.8828	-23.4985	13.1226	6.1035	34.79	-4.5776	6.7139	0.6104	-0.9155	51.2695	18.3105	63.7817	-29.6021	-7.9346	5.4932	-46.0815	34.4849	-3.6621	7.6294
	2.8	-0.8099	-0.6781	-0.7648	-0.9094	-0.849	-0.8325	-0.7837	-0.6824	-0.7623	-0.824	-0.7556	-0.7898	-0.7831	-0.7526	-0.8331	-0.6512	-0.8783	-0.752	-0.7172	-0.824		2.8	-51.5747	10.6812	5.7983	39.978	66.2231	11.5967	18.6157	-15.564	-15.564	6.7139	66.5283	-0.3052	10.0708	-24.7192	-7.6294	38.4521	-27.1606	-57.373	-21.9727	-27.1606
	2.85	-0.8411	-0.6476	-0.7385	-0.9222	-0.8209	-0.8331	-0.733	-0.6586	-0.8075	-0.8777	-0.6763	-0.7599	-0.8148	-0.7819	-0.7355	-0.7184	-0.8972	-0.6909	-0.7123	-0.8057		2.85	21.6675	39.978	-9.7656	4.8828	17.395	53.4058	-9.1553	25.3296	-22.8882	-40.8936	-15.564	14.3433	26.2451	-32.6538	-16.7847	0.6104	56.4575	-63.1714	-30.8228	-74.1577
	2.9	-0.8148	-0.7477	-0.73	-0.976	-0.9106	-0.7318	-0.8655	-0.7068	-0.8801	-0.8044	-0.7281	-0.6366	-0.7367	-0.7996	-0.752	-0.8264	-0.7916	-0.6049	-0.7489	-0.8301		2.9	87.8906	8.2398	59.2041	42.1143	24.4141	4.5776	21.3623	3.3569	18.0054	-10.0708	3.9673	36.6211	42.1143	47.9126	7.6294	-40.2832	44.5557	-53.4058	50.9644	23.1934
	2.95	-0.6604	-0.6818	-0.7147	-0.8704	-0.8826	-0.755	-0.8435	-0.6952	-0.8832	-0.7849	-0.6897	-0.838	-0.7568	-0.7544	-0.7306	-0.8289	-0.7306	-0.7886	-0.6	-0.8398		2.95	-0.6104	44.8608	7.3242	14.0381	-42.4194	5.7983	-41.1987	12.8174	51.8799	26.5503	49.7437	37.5366	2.7466	48.2178	112.61	-0.3052	-14.3433	9.1553	38.4521	22.583
	3	-0.6793	-0.7349	-0.6268	-0.8197	-0.8179	-0.7556	-0.7587	-0.7391	-0.7794	-0.8813	-0.7159	-0.824	-0.7257	-0.7123	-0.6909	-0.788	-0.8813	-0.7056	-0.6989	-0.8423		3	-19.2261	80.2612	-33.5693	13.1226	85.4492	-56.1523	-57.373	-5.188	90.6372	18.6157	-55.2368	43.9453	-28.9917	29.2969	0.3052	-0.3052	17.7002	50.354	-36.6211	22.583
	3.05	-0.7422	-0.8179	-0.7459	-0.7416	-0.6848	-0.7318	-0.824	-0.686	-0.7281	-0.8246	-0.7349	-0.647	-0.7996	-0.8319	-0.6665	-0.6506	-0.8777	-0.5786	-0.7953	-0.7117		3.05	1.8311	10.9863	3.0518	45.166	38.147	46.9971	-6.4087	46.6919	55.8472	52.1851	10.0708	-53.4058	-16.1743	46.3867	30.5176	27.1606	20.4468	57.373	38.7573	-54.0161
	3.1	-0.7111	-0.8527	-0.802	-0.6903	-0.7758	-0.7233	-0.8014	-0.6598	-0.7013	-0.7373	-0.8325	-0.6982	-0.7977	-0.7758	-0.6592	-0.7043	-0.8545	-0.6757	-0.8649	-0.7849		3.1	14.6484	13.7329	33.5693	20.4468	6.4087	28.0762	32.3486	12.8174	-46.6919	7.6294	3.6621	-12.8174	-16.1743	-28.3813	21.3623	64.0869	15.8691	29.9072	-11.5967	-15.8691
	3.15	-0.6885	-0.7782	-0.7416	-0.86	-0.9119	-0.6659	-0.7672	-0.7788	-0.7965	-0.7965	-0.8704	-0.697	-0.827	-0.777	-0.7465	-0.6549	-0.78	-0.7135	-0.7629	-0.7593		3.15	14.9536	11.5967	8.8501	-18.0054	44.8608	64.0869	-55.2368	-32.6538	27.4658	-9.4605	80.2612	62.8662	23.8037	-29.6021	-59.8145	-38.4521	-44.8608	-11.5967	-20.752	-31.7383
	3.2	-0.7153	-0.6604	-0.7959	-0.9375	-0.8673	-0.7172	-0.647	-0.7245	-0.9045	-0.7849	-0.7568	-0.719	-0.7349	-0.7556	-0.6494	-0.722	-0.8197	-0.7709	-0.7587	-0.799		3.2	40.8936	6.7139	47.9126	51.8799	24.4141	43.0298	27.1606	-83.6182	52.4902	12.8174	5.7983	25.9399	1.8311	-28.6865	41.8091	-13.1226	-1.2207	-57.6782	-20.4468	10.6812
	3.25	-0.6653	-0.6934	-0.8337	-0.8624	-0.7794	-0.7709	-0.8112	-0.7397	-0.788	-0.7306	-0.8087	-0.8557	-0.7056	-0.672	-0.7141	-0.6476	-0.9094	-0.7861	-0.7471	-0.7965		3.25	30.5176	65.0024	15.564	9.1553	-31.7383	-39.6729	36.6211	52.7954	-0.3052	-36.6211	-31.1279	3.6621	6.1035	-30.2124	-39.3677	-19.5313	-16.7847	44.8608	46.9971	51.5747
	3.3	-0.7147	-0.5896	-0.8014	-0.8582	-0.8276	-0.9314	-0.8325	-0.7788	-0.8038	-0.8203	-0.8044	-0.766	-0.8331	-0.6726	-0.6628	-0.788	-0.8411	-0.7745	-0.7086	-0.7965		3.3	16.1743	51.2695	-2.4414	9.7656	-25.6348	12.8174	-1.5259	28.0762	42.1143	-12.8174	-16.4795	-74.1577	-12.8174	-2.4414	-15.2588	-2.4414	-30.2124	8.2398	-57.6782	-7.3242
	3.35	-0.7355	-0.7062	-0.86	-0.8398	-0.8026	-0.9192	-0.7477	-0.8514	-0.7776	-0.7385	-0.6073	-0.6531	-0.8502	-0.7196	-0.611	-0.8063	-0.8575	-0.7367	-0.7562	-0.8813		3.35	15.8691	43.6401	36.0107	17.395	42.1143	16.4795	22.2778	59.2041	-7.6294	17.7002	-14.6484	28.6865	26.2451	40.8936	30.8228	18.3105	56.4575	-15.2588	-27.1606	-68.9697
	3.4	-0.7098	-0.755	-0.8313	-0.8008	-0.7843	-0.8118	-0.7422	-0.7721	-0.7269	-0.8069	-0.6982	-0.6659	-0.7031	-0.777	-0.7037	-0.6909	-0.9198	-0.6781	-0.7996	-0.8087		3.4	-35.0952	36.3159	5.188	31.4331	60.4248	11.2915	-44.5557	-51.2695	33.2642	10.376	75.6836	33.5693	41.8091	37.5366	32.3486	-17.0898	28.3813	56.7627	-25.3296	-71.7163
	3.45	-0.7617	-0.7281	-0.7556	-0.8362	-0.8179	-0.766	-0.6903	-0.7532	-0.7843	-0.6653	-0.7416	-0.8118	-0.8551	-0.7739	-0.6757	-0.5792	-0.8722	-0.6598	-0.6854	-0.7343		3.45	36.0107	9.7656	21.3623	17.7002	-10.0708	24.7192	40.5884	-5.188	29.2969	48.8281	-23.4985	10.376	-16.4795	52.1851	36.0107	27.1606	-45.166	19.2261	31.4331	19.2261
	3.5	-0.647	-0.6921	-0.7202	-0.863	-0.7721	-0.6775	-0.813	-0.6403	-0.7819	-0.6116	-0.7477	-0.8105	-0.7361	-0.8221	-0.6598	-0.7092	-0.7513	-0.6195	-0.835	-0.8173		3.5	41.8091	34.4849	24.1089	52.7954	43.335	44.5557	21.9727	13.1226	62.2559	33.5693	15.2588	37.5366	27.4658	7.019	31.1279	-26.5503	0.9155	-36.9263	1.2207	-31.4331
	3.55	-0.6561	-0.7526	-0.7538	-0.7782	-0.7642	-0.7605	-0.8502	-0.6488	-0.7031	-0.6146	-0.7446	-0.7935	-0.7416	-0.7465	-0.7166	-0.8368	-0.9064	-0.7581	-0.86	-0.7819		3.55	18.9209	-66.2231	-16.4795	-41.5039	49.1333	51.8799	-49.4385	-19.8364	16.7847	-54.0161	1.8311	15.2588	5.188	10.9863	10.376	-28.6865	25.3296	-19.8364	1.2207	10.6812
	3.6	-0.7654	-0.6738	-0.7031	-0.8649	-0.7104	-0.791	-0.8044	-0.6525	-0.8008	-0.661	-0.8063	-0.6757	-0.8289	-0.7159	-0.8539	-0.9021	-0.8948	-0.7117	-0.7782	-0.7526		3.6	29.2969	-10.9863	31.7383	64.6973	37.8418	21.0571	32.0435	-33.5693	-10.376	-18.9209	-22.8882	36.6211	6.7139	-10.9863	-0.9155	15.2588	17.395	-7.9346	-4.8828	-8.8501
	3.65	-0.708	-0.7068	-0.7123	-0.8569	-0.7434	-0.8148	-0.7043	-0.7764	-0.8466	-0.7233	-0.7544	-0.7562	-0.7538	-0.8264	-0.7501	-0.8636	-0.7446	-0.6677	-0.8069	-0.755		3.65	21.3623	67.4438	14.6484	81.1768	25.6348	-3.6621	21.3623	5.188	58.5938	14.9536	59.8145	-42.1143	25.0244	13.7329	28.3813	3.0518	-7.019	41.8091	28.6865	0.9155
	3.7	-0.7636	-0.7898	-0.8099	-0.882	-0.9106	-0.8002	-0.7214	-0.7983	-0.802	-0.7636	-0.7159	-0.7904	-0.6873	-0.7788	-0.6738	-0.6519	-0.6647	-0.6787	-0.8545	-0.7611		3.7	-22.2778	46.3867	35.7056	-26.8555	-21.3623	-17.0898	-45.7764	5.7983	25.3296	15.8691	15.8691	7.9346	-32.3486	-53.1006	11.5967	18.9209	11.2915	-12.8174	67.1387	-69.5801
	3.75	-0.7971	-0.7513	-0.91	-0.8826	-0.8411	-0.8588	-0.733	-0.7416	-0.6586	-0.7086	-0.8325	-0.7751	-0.6921	-0.7666	-0.7275	-0.6958	-0.7861	-0.7013	-0.8313	-0.8209		3.75	59.2041	40.5884	-7.019	28.6865	-26.8555	-1.5259	-38.7573	97.6563	-1.2207	10.9863	5.188	-8.2398	-3.6621	2.1362	-31.1279	-14.3433	0	-6.4087	-19.8364	30.8228
	3.8	-0.6409	-0.7574	-0.8813	-0.8405	-0.8447	-0.8459	-0.7935	-0.8179	-0.6427	-0.7385	-0.9387	-0.7904	-0.7349	-0.7953	-0.791	-0.7697	-0.9094	-0.8685	-0.8777	-0.8612		3.8	58.5938	22.583	32.959	23.1934	15.2588	1.8311	12.8174	-36.3159	53.7109	-26.8555	-23.4985	-3.0518	-13.1226	8.2398	-15.2588	9.4605	13.7329	19.8364	-14.0381	70.4956
	3.85	-0.6775	-0.7281	-0.7556	-0.8191	-0.8588	-0.8258	-0.799	-0.7666	-0.7672	-0.6818	-0.8545	-0.7501	-0.838	-0.777	-0.8563	-0.719	-0.9534	-0.661	-0.6738	-0.8704		3.85	7.9346	61.0352	9.7656	49.7437	32.6538	22.2778	7.6294	-62.8662	51.5747	-0.6104	11.5967	-48.8281	-54.3213	46.6919	25.9399	53.4058	-10.9863	25.9399	48.8281	10.9863
	3.9	-0.8813	-0.6885	-0.7281	-0.8514	-0.8496	-0.8765	-0.7208	-0.73	-0.6708	-0.7336	-0.7275	-0.7446	-0.9265	-0.7574	-0.8112	-0.6824	-0.9222	-0.6879	-0.7452	-0.7959		3.9	47.6074	105.591	72.937	23.1934	73.8525	3.3569	-13.1226	1.5259	18.0054	-19.2261	8.8501	7.3242	50.0488	-7.3242	19.8364	26.2451	-32.0435	-13.7329	-1.5259	-56.1523
	3.95	-0.7996	-0.6537	-0.6903	-0.791	-0.7184	-0.799	-0.7764	-0.7672	-0.7184	-0.7538	-0.882	-0.7025	-0.7428	-0.6842	-0.8099	-0.7257	-0.8521	-0.7166	-0.86	-0.769		3.95	-11.2915	55.542	-4.8828	-19.5313	13.7329	49.7437	30.5176	-13.4277	8.8501	3.3569	30.5176	27.4658	-34.1797	36.0107	-0.9155	-54.3213	-42.1143	8.2398	8.8501	-59.8145
	4	-0.6793	-0.6543	-0.7446	-0.7715	-0.6799	-0.7397	-0.8765	-0.7697	-0.7385	-0.7373	-0.871	-0.7965	-0.7251	-0.7019	-0.6152	-0.7971	-0.7617	-0.719	-0.7233	-0.7703		4	-22.583	-10.6812	41.5039	67.1387	0.3052	22.583	70.8008	43.335	-6.7139	25.9399	45.4712	95.52	29.9072	15.2588	-36.6211	-28.0762	21.3623	15.2588	24.7192	-2.4414
	4.05	-0.755	-0.672	-0.7654	-0.7965	-0.7343	-0.7391	-0.7294	-0.7996	-0.7379	-0.7886	-0.8612	-0.8685	-0.7788	-0.7239	-0.6616	-0.7495	-0.8105	-0.7776	-0.6702	-0.7593		4.05	14.0381	-8.5449	22.8882	41.1987	10.6812	8.5449	32.0435	7.3242	29.2969	-5.188	-36.3159	89.4165	24.4141	18.0054	15.8691	22.8882	44.8608	32.3486	-32.959	-0.6104
	4.1	-0.7324	-0.7306	-0.7996	-0.9094	-0.7477	-0.7306	-0.6976	-0.7959	-0.6354	-0.7709	-0.8063	-0.8081	-0.7953	-0.7648	-0.7074	-0.7886	-0.9448	-0.7477	-0.752	-0.7507		4.1	60.1196	26.5503	-3.0518	-4.8828	34.4849	-32.6538	-60.73	-14.3433	-0.6104	74.1577	-11.2915	-40.2832	-61.9507	21.6675	41.8091	14.3433	21.3623	-8.2398	-16.4795	14.3433
	4.15	-0.7758	-0.7318	-0.8411	-0.9326	-0.722	-0.7837	-0.7642	-0.8032	-0.5273	-0.7819	-0.6854	-0.7623	-0.7874	-0.8276	-0.6683	-0.7428	-0.9589	-0.6195	-0.7977	-0.8435		4.15	6.4087	27.1606	48.2178	6.1035	44.2505	22.2778	-5.4932	7.6294	36.6211	-33.8745	22.583	-72.937	-5.4932	-35.7056	21.0571	-29.9072	-15.564	-18.9209	7.6294	41.8091
	4.2	-0.7324	-0.7953	-0.8386	-0.8826	-0.752	-0.7178	-0.7837	-0.7721	-0.6354	-0.7605	-0.8417	-0.8051	-0.816	-0.7599	-0.708	-0.7288	-0.8661	-0.8081	-0.7629	-0.8118		4.2	16.7847	36.6211	69.5801	29.6021	-32.959	87.5854	11.2915	47.9126	27.1606	-69.5801	-24.1089	2.7466	17.0898	29.2969	-28.0762	-38.4521	0.9155	-12.8174	-41.8091	-37.8418
	4.25	-0.7172	-0.7916	-0.7294	-0.78	-0.8014	-0.7111	-0.7922	-0.7404	-0.8679	-0.5823	-0.8716	-0.907	-0.882	-0.7855	-0.813	-0.6799	-0.7898	-0.824	-0.7532	-0.7721		4.25	32.6538	-7.3242	19.5313	29.9072	-32.0435	-17.0898	39.3677	39.6729	18.9209	-18.3105	46.0815	99.1821	-3.3569	3.6621	22.8882	-35.0952	-3.3569	20.1416	-15.8691	-31.1279
	4.3	-0.7581	-0.7935	-0.7544	-0.7837	-0.8099	-0.7684	-0.8075	-0.7074	-0.8795	-0.6848	-0.8655	-0.7477	-0.8179	-0.7434	-0.8545	-0.6726	-0.7983	-0.7459	-0.7623	-0.7843		4.3	-4.8828	-12.5122	0.9155	9.1553	37.8418	-15.2588	-2.4414	-26.2451	13.4277	-14.9536	30.8228	68.3594	30.5176	-17.7002	-25.3296	-23.1934	-44.8608	-46.6919	-21.9727	48.5229
	4.35	-0.5878	-0.8105	-0.8044	-0.9204	-0.7831	-0.7642	-0.7983	-0.7593	-0.6519	-0.788	-0.7782	-0.6519	-0.8954	-0.8337	-0.636	-0.6598	-0.7977	-0.7794	-0.7953	-0.7758		4.35	-28.6865	25.9399	49.1333	19.5313	14.9536	-2.4414	-2.4414	0	-14.0381	40.8936	-41.8091	-50.9644	28.0762	41.5039	-6.7139	39.6729	-10.376	5.188	68.3594	-53.7109
	4.4	-0.6342	-0.7617	-0.7349	-0.8698	-0.8124	-0.8191	-0.8508	-0.7544	-0.7745	-0.816	-0.8179	-0.7544	-0.8191	-0.8716	-0.6403	-0.7135	-0.8618	-0.7294	-0.8582	-0.7568		4.4	-1.8311	54.9316	-50.354	28.0762	62.2559	-10.0708	22.2778	32.6538	-42.1143	42.4194	32.0435	-0.6104	14.0381	-15.564	-17.395	10.0708	44.5557	19.2261	110.779	-57.373
	4.45	-0.7123	-0.744	-0.755	-0.7721	-0.8118	-0.8539	-0.8844	-0.8093	-0.7758	-0.7611	-0.7281	-0.7495	-0.7904	-0.8386	-0.7703	-0.6793	-0.8429	-0.6335	-0.6451	-0.8124		4.45	52.7954	58.2886	-14.3433	20.1416	-23.4985	27.4658	-14.3433	-18.9209	34.1797	-1.2207	2.7466	-55.2368	-39.0625	8.2398	20.1416	34.1797	-15.564	-3.0518	-26.5503	48.8281
	4.5	-0.7251	-0.7416	-0.827	-0.7861	-0.802	-0.8075	-0.8636	-0.7202	-0.7043	-0.6464	-0.6598	-0.7416	-0.7391	-0.7196	-0.7904	-0.7538	-0.8813	-0.6915	-0.5908	-0.863		4.5	26.2451	65.918	54.3213	1.5259	8.5449	6.7139	30.5176	-34.4849	106.506	0.6104	33.2642	-22.583	1.5259	-54.0161	-19.8364	-36.6211	-3.0518	119.629	-62.561	-10.9863
	4.55	-0.6299	-0.8264	-0.8795	-0.7794	-0.8661	-0.78	-0.8313	-0.7422	-0.7922	-0.6482	-0.7092	-0.7416	-0.791	-0.7001	-0.7098	-0.705	-0.9802	-0.7172	-0.6927	-0.8514		4.55	61.0352	34.4849	32.959	18.6157	-10.376	4.5776	1.8311	-60.1196	25.6348	-20.4468	1.8311	86.3647	11.9019	24.7192	-3.0518	-13.1226	-9.1553	5.4932	-33.2642	27.4658
	4.6	-0.6097	-0.791	-0.7568	-0.8179	-0.694	-0.8136	-0.8331	-0.7495	-0.8704	-0.722	-0.8636	-0.7751	-0.8002	-0.6995	-0.824	-0.6451	-0.8838	-0.6335	-0.7349	-0.7904		4.6	13.7329	12.8174	54.9316	36.3159	9.7656	51.8799	-7.019	-12.5122	30.8228	28.6865	10.376	-21.3623	4.2725	-3.6621	24.1089	40.8936	-6.7139	22.2778	-18.6157	-46.0815
	4.65	-0.6708	-0.7739	-0.791	-0.8826	-0.6866	-0.7611	-0.7593	-0.7379	-0.7086	-0.7019	-0.8575	-0.755	-0.6982	-0.7428	-0.8508	-0.7874	-0.78	-0.7263	-0.8783	-0.7288		4.65	-22.583	-41.5039	4.8828	-9.1553	49.4385	-13.4277	-12.5122	67.4438	5.4932	63.4766	-1.8311	25.0244	2.7466	-1.5259	-24.7192	-20.752	25.3296	19.5313	-8.5449	-31.1279
	4.7	-0.7782	-0.7172	-0.8191	-0.8301	-0.8295	-0.7428	-0.7971	-0.7715	-0.6171	-0.6897	-0.9308	-0.8105	-0.73	-0.6476	-0.7983	-0.7324	-0.8191	-0.7001	-0.7977	-0.7886		4.7	42.1143	30.8228	16.7847	44.8608	79.9561	-10.9863	-23.8037	-24.4141	-33.2642	-31.1279	25.9399	5.4932	-31.1279	7.9346	59.5093	-35.0952	15.2588	-29.6021	-7.3242	10.6812
	4.75	-0.7813	-0.7703	-0.799	-0.8746	-0.8289	-0.8002	-0.8752	-0.7825	-0.5933	-0.6769	-0.8124	-0.802	-0.7642	-0.7349	-0.8167	-0.7184	-0.8966	-0.5615	-0.7654	-0.799		4.75	-13.7329	83.9233	36.0107	32.6538	46.3867	50.9644	-12.207	-7.6294	42.4194	-36.0107	13.7329	-37.2314	28.9917	-12.8174	-12.207	0.6104	28.0762	-14.3433	-12.5122	29.9072
	4.8	-0.719	-0.7367	-0.7953	-0.7776	-0.766	-0.8246	-0.639	-0.7721	-0.6836	-0.7971	-0.7196	-0.686	-0.7532	-0.6879	-0.8453	-0.6824	-0.9113	-0.639	-0.7959	-0.7776		4.8	-32.0435	41.1987	-14.9536	17.7002	-32.959	54.6265	-16.1743	-34.79	42.4194	21.9727	-4.8828	58.8989	29.9072	15.564	8.2398	35.7056	-22.8882	60.1196	-11.9019	-9.1553
	4.85	-0.6787	-0.7996	-0.8002	-0.8118	-0.7501	-0.7843	-0.697	-0.7074	-0.7471	-0.8423	-0.7251	-0.7544	-0.7721	-0.6915	-0.7471	-0.5865	-0.9601	-0.6891	-0.6812	-0.7104		4.85	72.3267	16.4795	11.9019	20.1416	-8.5449	37.2314	16.1743	0.3052	14.9536	83.9233	39.3677	1.2207	-21.6675	-5.7983	10.0708	-7.6294	-15.8691	-28.3813	12.8174	-44.2505
	4.9	-0.7733	-0.8447	-0.7092	-0.8331	-0.8643	-0.8527	-0.7996	-0.8466	-0.7062	-0.7019	-0.7825	-0.6592	-0.7104	-0.7208	-0.7172	-0.8228	-0.8423	-0.7056	-0.6537	-0.7233		4.9	54.9316	73.5474	26.2451	62.561	63.1714	-4.2725	22.2778	-15.2588	31.1279	22.8882	5.7983	59.5093	-16.7847	49.4385	-40.2832	-20.4468	8.2398	-3.6621	32.959	34.1797
	4.95	-0.7819	-0.7886	-0.6512	-0.8026	-0.8594	-0.7678	-0.777	-0.7355	-0.7184	-0.6677	-0.8618	-0.78	-0.7867	-0.6927	-0.6104	-0.8466	-0.8765	-0.7416	-0.8167	-0.708		4.95	-10.376	22.2778	66.8335	45.7764	18.3105	18.6157	22.8882	11.2915	34.79	-22.583	20.1416	-22.583	-52.1851	71.7163	-24.4141	50.354	17.7002	28.6865	-7.9346	6.4087
	5	-0.6757	-0.7532	-0.7208	-0.8759	-0.7703	-0.8154	-0.6311	-0.7269	-0.7581	-0.8032	-0.7745	-0.9149	-0.7886	-0.686	-0.7709	-0.7434	-0.8069	-0.7544	-0.8777	-0.8368		5	52.7954	25.0244	38.4521	4.5776	-3.9673	7.019	-0.9155	7.019	56.4575	6.4087	23.8037	14.9536	28.6865	16.7847	-29.2969	28.0762	-42.1143	-11.5967	0.3052	33.8745
	5.05	-0.719	-0.694	-0.8527	-0.8252	-0.8246	-0.7825	-0.8258	-0.8044	-0.7288	-0.6787	-0.8661	-0.8301	-0.8533	-0.7636	-0.7916	-0.8215	-0.7916	-0.7953	-0.7343	-0.827		5.05	59.8145	25.6348	-1.8311	6.1035	14.3433	9.4605	-31.4331	8.5449	25.0244	15.8691	13.4277	31.4331	-4.8828	9.1553	48.5229	-58.5938	-30.5176	50.354	-31.1279	29.9072
	5.1	-0.8331	-0.7727	-0.7495	-0.835	-0.8551	-0.6787	-0.8423	-0.73	-0.7001	-0.733	-0.73	-0.8655	-0.8063	-0.8002	-0.9503	-0.8807	-0.8374	-0.7684	-0.8063	-0.8203		5.1	76.2939	13.7329	21.9727	36.6211	-7.9346	29.6021	-9.4605	-27.4658	12.207	16.1743	-58.8989	-44.2505	-38.4521	-2.7466	25.6348	-7.019	90.0269	46.0815	49.4385	-47.6074
	5.15	-0.8069	-0.7361	-0.7324	-0.7831	-0.7806	-0.7538	-0.7629	-0.5988	-0.7684	-0.7275	-0.7178	-0.7269	-0.6946	-0.7501	-0.7886	-0.9033	-0.7538	-0.6366	-0.8655	-0.7532		5.15	3.6621	90.6372	26.8555	-14.3433	68.3594	19.8364	26.2451	-37.5366	25.0244	-63.1714	55.8472	51.8799	30.8228	-16.1743	39.3677	4.8828	54.0161	-34.4849	-9.1553	-52.7954
	5.2	-0.8234	-0.697	-0.8289	-0.8466	-0.7941	-0.8075	-0.719	-0.6567	-0.7648	-0.7977	-0.8527	-0.7629	-0.7813	-0.7849	-0.7355	-0.9491	-0.7947	-0.6934	-0.7294	-0.7465		5.2	46.0815	56.4575	10.6812	53.7109	-23.8037	13.7329	-55.2368	23.8037	11.2915	-12.207	76.2939	59.8145	-46.9971	-50.0488	3.0518	-25.6348	-5.188	-0.6104	-44.2505	55.542
	5.25	-0.7294	-0.6903	-0.8545	-0.9485	-0.8032	-0.7123	-0.7428	-0.7324	-0.7715	-0.6665	-0.8319	-0.8087	-0.8008	-0.7318	-0.7709	-0.8209	-0.9003	-0.6268	-0.7147	-0.6213		5.25	9.1553	-10.376	28.6865	30.5176	-2.7466	38.7573	23.4985	77.2095	0.6104	0.9155	-8.8501	-54.6265	14.3433	42.4194	-35.0952	-43.0298	-21.9727	28.9917	2.7466	-19.5313
	5.3	-0.7062	-0.7263	-0.8228	-0.9143	-0.8063	-0.7788	-0.6396	-0.7751	-0.7153	-0.7336	-0.7666	-0.686	-0.7697	-0.6921	-0.7831	-0.7068	-0.8917	-0.8307	-0.8405	-0.7513		5.3	19.2261	93.689	47.9126	18.3105	34.1797	40.8936	-3.6621	1.8311	11.5967	17.7002	-32.6538	44.8608	15.2588	-3.0518	-14.6484	-10.0708	0	37.2314	32.3486	-11.2915
	5.35	-0.8215	-0.816	-0.7471	-0.8966	-0.8435	-0.7422	-0.5798	-0.7617	-0.697	-0.6976	-0.6946	-0.7928	-0.8527	-0.7916	-0.8478	-0.788	-0.8685	-0.8087	-0.8142	-0.8746		5.35	28.3813	65.6128	71.4111	16.4795	40.8936	0.6104	63.1714	-39.978	41.8091	4.2725	28.6865	40.8936	-91.5527	-9.7656	-16.4795	-51.5747	-6.4087	-11.2915	29.2969	-14.9536
	5.4	-0.7953	-0.8289	-0.7074	-0.7935	-0.835	-0.6897	-0.7336	-0.7867	-0.6293	-0.6683	-0.6262	-0.7947	-0.7166	-0.824	-0.7288	-0.7666	-0.9131	-0.7886	-0.7257	-0.777		5.4	-2.1362	3.9673	39.3677	6.1035	41.5039	-2.7466	45.166	60.4248	-21.0571	11.5967	17.0898	-11.2915	17.395	-30.8228	-52.7954	-62.2559	-71.7163	7.019	11.2915	-125.427
	5.45	-0.7794	-0.8209	-0.6781	-0.8636	-0.8716	-0.7294	-0.8594	-0.7806	-0.6525	-0.6952	-0.7715	-0.7373	-0.8051	-0.722	-0.7117	-0.6519	-0.8905	-0.7031	-0.838	-0.7727		5.45	52.7954	-12.5122	-37.2314	49.1333	71.7163	21.9727	-27.1606	-6.1035	-3.0518	2.4414	15.2588	15.564	99.4873	32.3486	44.5557	0.3052	1.5259	35.4004	36.9263	56.7627
	5.5	-0.7825	-0.8795	-0.6879	-0.7892	-0.8942	-0.7263	-0.7318	-0.7697	-0.7867	-0.6781	-0.744	-0.8057	-0.8734	-0.8136	-0.8044	-0.7806	-0.8826	-0.7977	-0.8087	-0.8459		5.5	30.2124	14.6484	8.2398	-3.3569	20.4468	-4.8828	-62.8662	9.7656	78.7354	13.7329	17.0898	0.6104	-55.2368	51.8799	70.8008	7.019	-16.7847	19.2261	53.7109	75.0732
	5.55	-0.7422	-0.7397	-0.8038	-0.8105	-0.8679	-0.6757	-0.8008	-0.7648	-0.7471	-0.6653	-0.8832	-0.7971	-0.8057	-0.8441	-0.8508	-0.7227	-0.7062	-0.8215	-0.7098	-0.7556		5.55	11.9019	63.7817	24.7192	16.4795	10.9863	51.2695	3.9673	22.583	8.2398	44.5557	56.4575	43.6401	6.1035	-12.5122	-23.4985	55.8472	-12.8174	-42.1143	-65.918	71.7163
	5.6	-0.7562	-0.708	-0.7666	-0.7428	-0.8624	-0.6738	-0.78	-0.7416	-0.7538	-0.7111	-0.8545	-0.7459	-0.6641	-0.8295	-0.8417	-0.6921	-0.7977	-0.7648	-0.7532	-0.6744		5.6	33.8745	11.5967	23.8037	87.5854	-36.0107	24.4141	43.6401	-81.7871	-28.3813	5.7983	-3.6621	-14.3433	-3.9673	-24.7192	-3.0518	41.5039	42.4194	-37.8418	-34.1797	-68.0542
	5.65	-0.7147	-0.769	-0.788	-0.7459	-0.7489	-0.8093	-0.7532	-0.8252	-0.7599	-0.769	-0.7758	-0.769	-0.6799	-0.7837	-0.6976	-0.7849	-0.8386	-0.7617	-0.7306	-0.7092		5.65	17.0898	59.2041	38.4521	27.1606	39.6729	68.3594	-0.6104	-30.5176	14.6484	-4.2725	21.6675	25.6348	11.2915	41.5039	-10.9863	-39.978	31.7383	-14.9536	18.6157	-31.1279
	5.7	-0.7507	-0.8234	-0.7739	-0.7684	-0.769	-0.7532	-0.7397	-0.7306	-0.7312	-0.6812	-0.7623	-0.8313	-0.766	-0.7739	-0.6482	-0.7275	-0.882	-0.7452	-0.7141	-0.7843		5.7	-1.5259	53.4058	48.2178	-4.5776	38.147	35.7056	-19.5313	32.959	51.2695	9.1553	-14.6484	11.9019	-20.4468	18.9209	-34.1797	-14.9536	12.8174	53.7109	9.7656	-8.8501
	5.75	-0.7117	-0.8142	-0.7715	-0.8173	-0.7928	-0.7123	-0.7019	-0.7452	-0.7568	-0.6702	-0.7953	-0.8557	-0.8392	-0.8899	-0.6061	-0.6885	-0.8545	-0.7416	-0.6366	-0.7898		5.75	-31.4331	-3.6621	-9.1553	15.8691	46.0815	-2.4414	32.0435	43.335	33.2642	-32.959	-22.8882	-17.395	-26.2451	28.3813	74.7681	-27.1606	-6.4087	-34.1797	-13.7329	10.9863
	5.8	-0.6903	-0.8105	-0.8417	-0.8704	-0.8832	-0.7416	-0.6091	-0.7806	-0.697	-0.7257	-0.7544	-0.7697	-0.8057	-0.8569	-0.639	-0.6824	-0.9351	-0.7086	-0.7611	-0.8319		5.8	35.4004	36.6211	10.9863	80.8716	50.0488	-4.5776	33.8745	-2.4414	69.8853	61.9507	-1.5259	15.8691	12.8174	-53.4058	1.8311	-43.0298	18.9209	-2.7466	-50.6592	26.8555
	5.85	-0.7617	-0.7452	-0.7556	-0.9491	-0.9406	-0.8606	-0.7227	-0.8813	-0.7373	-0.7568	-0.8215	-0.7928	-0.8374	-0.7983	-0.6818	-0.8386	-0.8527	-0.7636	-0.7312	-0.7935		5.85	21.3623	18.0054	-7.9346	49.7437	-37.2314	15.8691	-28.6865	0.9155	16.4795	45.7764	27.771	-34.79	45.7764	14.0381	15.564	80.5664	-9.4605	-13.4277	-16.7847	-40.5884
	5.9	-0.7874	-0.7153	-0.7172	-0.9436	-0.849	-0.8679	-0.6866	-0.9045	-0.7983	-0.7483	-0.8484	-0.8496	-0.7721	-0.8209	-0.8282	-0.8044	-0.625	-0.835	-0.7477	-0.7544		5.9	13.7329	64.3921	69.5801	-76.5991	25.9399	18.6157	0	40.8936	-58.2886	-74.4629	5.7983	24.4141	25.0244	7.3242	-2.4414	53.1006	-32.3486	7.3242	-13.4277	1.8311
	5.95	-0.7129	-0.8087	-0.7715	-0.929	-0.7465	-0.7605	-0.6616	-0.8789	-0.7745	-0.7068	-0.8038	-0.8405	-0.7459	-0.8319	-0.8929	-0.7068	-0.7788	-0.7367	-0.7819	-0.777		5.95	49.1333	18.6157	24.1089	11.2915	49.4385	23.4985	53.4058	13.1226	18.3105	18.6157	-9.7656	51.8799	-95.2148	18.9209	16.1743	-50.6592	36.0107	-28.3813	94.6045	-22.8882
	6	-0.6946	-0.7611	-0.7776	-0.8179	-0.7617	-0.7825	-0.6299	-0.9058	-0.7001	-0.6586	-0.766	-0.7666	-0.7202	-0.8582	-0.705	-0.7098	-0.7703	-0.7971	-0.8441	-0.7459		6	15.8691	14.9536	-26.5503	10.0708	-47.3022	-32.3486	-11.5967	-10.9863	53.4058	56.7627	-12.207	-39.978	-62.2559	-10.6812	-9.4605	-43.335	61.0352	41.5039	-7.019	3.9673
	6.05	-0.7056	-0.8234	-0.7867	-0.7788	-0.8313	-0.7825	-0.7587	-0.8459	-0.744	-0.6836	-0.5994	-0.7391	-0.6519	-0.9088	-0.5548	-0.6812	-0.7642	-0.7153	-0.8539	-0.7263		6.05	37.5366	38.4521	-17.395	12.8174	81.7871	-3.3569	-30.8228	21.0571	26.2451	-17.7002	-2.4414	-2.1362	41.8091	-23.4985	-47.9126	20.4468	-65.918	-22.2778	-34.1797	30.5176
	6.1	-0.7776	-0.8649	-0.8167	-0.8276	-0.8856	-0.7446	-0.8337	-0.7355	-0.8014	-0.7745	-0.5908	-0.8258	-0.5688	-0.8496	-0.7361	-0.744	-0.8795	-0.6982	-0.7959	-0.8423		6.1	32.6538	-9.1553	49.4385	23.8037	20.1416	-3.9673	-21.0571	11.9019	22.583	5.7983	-2.7466	-0.6104	20.1416	5.188	3.9673	-31.1279	32.6538	-30.5176	-32.0435	-41.8091
	6.15	-0.8179	-0.8508	-0.816	-0.8221	-0.9064	-0.8148	-0.7922	-0.7153	-0.7092	-0.7202	-0.7184	-0.7886	-0.6097	-0.8148	-0.8295	-0.8453	-0.9033	-0.7147	-0.722	-0.849		6.15	-14.9536	36.0107	9.4605	5.4932	-51.2695	-19.2261	-17.0898	10.0708	23.8037	9.1553	40.5884	39.978	22.8882	21.0571	23.4985	-38.7573	-33.8745	32.0435	-50.354	-53.1006
	6.2	-0.6702	-0.7532	-0.7782	-0.8112	-0.899	-0.7562	-0.7397	-0.7843	-0.7574	-0.6635	-0.7758	-0.7867	-0.7068	-0.7819	-0.7092	-0.8026	-0.7587	-0.7135	-0.7428	-0.6982		6.2	-16.7847	25.6348	-18.9209	8.5449	52.4902	12.5122	31.7383	26.5503	-24.4141	19.2261	8.5449	29.6021	-29.6021	37.2314	-18.3105	-6.4087	-53.7109	22.8882	-3.6621	32.3486
	6.25	-0.788	-0.8423	-0.8612	-0.7336	-0.8691	-0.6628	-0.6641	-0.9216	-0.7593	-0.6873	-0.7147	-0.7947	-0.863	-0.7452	-0.8643	-0.8026	-0.777	-0.8124	-0.6586	-0.7288		6.25	55.542	8.2398	9.1553	34.79	33.5693	-38.7573	-9.1553	-49.1333	43.6401	2.4414	22.2778	-23.1934	-54.3213	17.7002	0.6104	38.4521	-14.0381	-10.6812	49.4385	-28.3813
	6.3	-0.7977	-0.91	-0.7385	-0.7983	-0.755	-0.7111	-0.6812	-0.9082	-0.7636	-0.6183	-0.7385	-0.788	-0.8069	-0.7324	-0.8057	-0.7666	-0.6592	-0.7227	-0.7318	-0.78		6.3	26.8555	109.863	25.0244	36.6211	24.4141	60.1196	22.8882	-39.0625	41.1987	-0.3052	-18.3105	31.1279	74.7681	-55.542	28.3813	-1.2207	11.9019	-4.8828	-21.0571	-58.8989
	6.35	-0.8075	-0.8929	-0.7617	-0.7935	-0.7611	-0.7117	-0.7581	-0.9247	-0.752	-0.7043	-0.7544	-0.8075	-0.7245	-0.7513	-0.8136	-0.6885	-0.7892	-0.6372	-0.7459	-0.7214		6.35	36.6211	6.7139	-38.147	-18.6157	46.9971	54.0161	1.5259	9.7656	33.5693	39.3677	25.6348	38.7573	57.6782	15.2588	10.9863	-39.978	21.9727	-57.9834	-11.9019	46.6919
	6.4	-0.7526	-0.8075	-0.7324	-0.8118	-0.8118	-0.7892	-0.7788	-0.813	-0.8154	-0.7855	-0.7043	-0.8209	-0.7617	-0.813	-0.8179	-0.6042	-0.8331	-0.6476	-0.719	-0.7849		6.4	-21.9727	-28.6865	-11.9019	48.2178	24.4141	-79.9561	-25.0244	84.2285	46.3867	-18.0054	69.2749	-21.6675	-4.2725	-34.1797	40.5884	-42.4194	56.1523	53.7109	-21.9727	16.1743
	6.45	-0.7355	-0.8136	-0.7831	-0.8276	-0.8087	-0.802	-0.705	-0.8118	-0.7782	-0.7355	-0.7129	-0.8435	-0.7568	-0.8459	-0.8557	-0.7825	-0.8514	-0.7251	-0.8185	-0.849		6.45	37.2314	33.5693	39.978	9.4605	31.1279	26.8555	77.8198	11.9019	0	-44.2505	-18.6157	-0.3052	10.0708	-47.3022	-51.8799	-9.1553	-79.9561	59.5093	-57.373	-7.9346
	6.5	-0.8295	-0.7233	-0.7568	-0.8441	-0.8441	-0.8185	-0.6738	-0.7782	-0.7758	-0.6494	-0.755	-0.7965	-0.6744	-0.6689	-0.7434	-0.7813	-0.9558	-0.7538	-0.8862	-0.7147		6.5	59.5093	86.6699	91.5527	43.6401	-27.771	77.8198	44.5557	-38.4521	-38.147	39.3677	13.7329	11.2915	-33.2642	76.5991	-15.8691	29.9072	-57.9834	-50.0488	13.1226	-39.0625
	6.55	-0.7593	-0.741	-0.8313	-0.8734	-0.8875	-0.8417	-0.7147	-0.6934	-0.7642	-0.6952	-0.7581	-0.86	-0.6873	-0.683	-0.7092	-0.8112	-0.929	-0.6433	-0.7147	-0.8386		6.55	-1.8311	20.1416	-29.2969	17.0898	72.6318	16.1743	-51.2695	24.7192	45.7764	43.0298	11.9019	2.7466	-10.376	24.7192	49.4385	25.9399	74.1577	40.8936	22.8882	3.9673
	6.6	-0.6958	-0.8801	-0.7904	-0.7959	-0.9381	-0.7684	-0.7385	-0.7642	-0.8368	-0.8527	-0.7654	-0.8142	-0.7721	-0.7092	-0.7733	-0.7837	-0.8179	-0.7043	-0.6934	-0.791		6.6	35.0952	60.4248	22.583	23.1934	31.7383	-26.2451	-23.8037	-116.882	11.2915	1.8311	-21.9727	2.4414	-36.9263	-39.6729	-32.0435	-7.019	34.4849	-41.5039	-25.3296	-53.1006
	6.65	-0.6628	-0.7977	-0.7391	-0.9625	-0.8575	-0.7391	-0.7886	-0.8551	-0.7672	-0.7147	-0.8252	-0.7025	-0.7825	-0.7855	-0.8301	-0.7245	-0.799	-0.7068	-0.752	-0.7428		6.65	32.0435	15.8691	66.8335	5.188	0	14.3433	56.7627	-19.2261	20.4468	19.2261	-16.7847	-4.5776	-1.2207	32.6538	19.2261	-66.8335	9.4605	-18.6157	-8.2398	-46.6919
	6.7	-0.6879	-0.7532	-0.73	-0.954	-0.8136	-0.8337	-0.8093	-0.7758	-0.733	-0.6244	-0.7513	-0.6909	-0.7849	-0.7642	-0.8539	-0.7385	-0.8325	-0.6641	-0.6543	-0.8777		6.7	48.8281	41.1987	-6.1035	78.4302	48.8281	-6.4087	91.2476	46.9971	75.6836	11.9019	39.0625	-75.9888	52.4902	12.8174	-13.1226	-24.4141	8.8501	-36.9263	3.6621	-7.019
	6.75	-0.7312	-0.8179	-0.8368	-0.863	-0.7263	-0.8154	-0.744	-0.683	-0.7452	-0.675	-0.7501	-0.7111	-0.6403	-0.7434	-0.8057	-0.6781	-0.7129	-0.5969	-0.6555	-0.8069		6.75	-10.376	99.4873	-30.5176	1.2207	38.4521	-2.4414	39.3677	20.1416	1.8311	-14.9536	-23.4985	0.3052	0.9155	8.8501	1.8311	55.542	-13.4277	3.0518	4.2725	-34.1797
	6.8	-0.7074	-0.7117	-0.78	-0.7343	-0.8234	-0.8459	-0.7037	-0.7581	-0.799	-0.6982	-0.744	-0.874	-0.7422	-0.8984	-0.7928	-0.6696	-0.7959	-0.6122	-0.6647	-0.7758		6.8	36.0107	10.6812	38.4521	9.1553	21.9727	21.9727	-13.1226	32.0435	-30.5176	-57.0679	-49.7437	55.8472	-70.8008	-6.7139	1.5259	-19.8364	-1.8311	32.959	-11.9019	-1.2207
	6.85	-0.8209	-0.7825	-0.7111	-0.8496	-0.8392	-0.7886	-0.8325	-0.7562	-0.835	-0.639	-0.7031	-0.8386	-0.7709	-0.752	-0.8521	-0.7861	-0.9778	-0.672	-0.675	-0.7397		6.85	44.8608	-16.4795	79.9561	77.2095	45.4712	-6.7139	-16.4795	36.9263	37.5366	37.2314	14.9536	14.9536	-24.1089	6.1035	4.2725	-39.3677	1.2207	-35.7056	29.9072	23.8037
	6.9	-0.7996	-0.9772	-0.7349	-0.9393	-0.8167	-0.7428	-0.7947	-0.8221	-0.7538	-0.5023	-0.6427	-0.7617	-0.9131	-0.7391	-0.7727	-0.8136	-0.9613	-0.7239	-0.7654	-0.8234		6.9	54.0161	13.1226	50.0488	19.2261	64.0869	41.1987	2.4414	-86.9751	-17.395	-3.0518	-9.4605	-10.0708	65.0024	-18.6157	19.5313	12.5122	-17.395	-14.3433	-7.019	-32.959
	6.95	-0.7745	-0.8893	-0.871	-0.9052	-0.8441	-0.7196	-0.7092	-0.7471	-0.7214	-0.6372	-0.7477	-0.7947	-0.9705	-0.8527	-0.7477	-0.7697	-0.8936	-0.7617	-0.6683	-0.8618		6.95	-3.9673	56.4575	-68.9697	26.2451	-34.1797	33.5693	-31.7383	-9.7656	-4.8828	19.8364	-18.0054	-21.0571	50.6592	3.0518	-15.564	22.2778	-29.6021	-10.376	-46.3867	11.9019
	7	-0.7391	-0.9406	-0.827	-0.8301	-0.9613	-0.7349	-0.6073	-0.6067	-0.7117	-0.6097	-0.6982	-0.9332	-0.9863	-0.838	-0.8704	-0.7574	-0.8691	-0.8093	-0.6195	-0.7385		7	-26.8555	11.2915	-51.2695	0.6104	7.3242	7.3242	9.7656	7.6294	87.5854	-20.4468	39.978	15.2588	-11.5967	40.5884	38.147	32.959	-54.9316	-23.1934	39.0625	-11.2915
	7.05	-0.6641	-0.9003	-0.7397	-0.7806	-0.9595	-0.78	-0.7361	-0.6348	-0.752	-0.611	-0.6689	-0.791	-0.7605	-0.6097	-0.8246	-0.8215	-0.8582	-0.6958	-0.6885	-0.7758		7.05	53.4058	25.0244	48.2178	1.2207	21.0571	-5.7983	18.0054	75.6836	52.7954	38.147	28.3813	26.5503	-38.7573	-14.0381	1.5259	6.4087	59.2041	25.0244	10.9863	-52.7954
	7.1	-0.7098	-0.8429	-0.7452	-0.8948	-0.863	-0.7953	-0.8655	-0.7709	-0.7758	-0.7141	-0.7184	-0.7019	-0.6055	-0.7306	-0.686	-0.7056	-0.9119	-0.6622	-0.65	-0.8374		7.1	83.6182	28.0762	48.8281	9.4605	6.4087	-2.4414	7.9346	-38.4521	-3.0518	-20.4468	21.3623	60.4248	3.0518	22.8882	-19.8364	-13.1226	22.583	-25.6348	-27.771	-13.4277
	7.15	-0.7434	-0.7837	-0.7764	-0.8966	-0.835	-0.6689	-0.8356	-0.8276	-0.8539	-0.7495	-0.6696	-0.7715	-0.7465	-0.8044	-0.658	-0.8148	-0.9338	-0.8105	-0.7257	-0.9265		7.15	-14.9536	80.8716	30.5176	-13.1226	7.6294	-17.0898	16.4795	-25.9399	7.3242	-7.9346	-32.6538	38.4521	21.9727	13.1226	30.5176	-65.3076	-34.79	-32.3486	-7.6294	-33.8745
	7.2	-0.7178	-0.7928	-0.7703	-0.9155	-0.8856	-0.6458	-0.9363	-0.7489	-0.7373	-0.6445	-0.6879	-0.7813	-0.705	-0.7385	-0.8478	-0.7727	-0.9357	-0.6311	-0.7764	-0.871		7.2	-22.2778	44.5557	30.8228	-28.9917	20.752	-1.8311	27.771	-19.5313	47.9126	2.4414	-20.4468	-44.5557	20.4468	-0.3052	-52.7954	-21.9727	3.3569	44.2505	11.9019	-7.6294
	7.25	-0.7733	-0.7452	-0.7477	-0.8691	-0.8209	-0.7739	-0.7672	-0.6964	-0.8105	-0.6409	-0.8252	-0.7355	-0.7526	-0.8148	-0.766	-0.6573	-0.9332	-0.5908	-0.752	-0.8105		7.25	12.207	36.3159	21.0571	62.2559	14.9536	16.1743	8.8501	31.4331	-1.8311	-10.6812	1.5259	-29.9072	-17.0898	-10.9863	4.2725	50.0488	-48.8281	-51.2695	19.8364	8.5449
	7.3	-0.8331	-0.7666	-0.8356	-0.8636	-0.788	-0.7996	-0.7513	-0.6909	-0.7135	-0.5823	-0.8588	-0.7806	-0.8105	-0.8923	-0.7092	-0.8447	-0.8942	-0.6653	-0.7739	-0.7617		7.3	37.5366	-16.4795	37.8418	85.144	-4.2725	-28.6865	15.564	61.0352	-12.5122	-11.5967	-5.188	-15.564	12.8174	0	59.8145	11.2915	35.7056	-0.9155	4.5776	-33.5693
	7.35	-0.8105	-0.6763	-0.7758	-0.8136	-0.7556	-0.8252	-0.7794	-0.6763	-0.7898	-0.683	-0.7813	-0.816	-0.7983	-0.7922	-0.8722	-0.8295	-0.8551	-0.7086	-0.8044	-0.7324		7.35	22.8882	60.1196	1.8311	12.8174	73.5474	15.8691	4.8828	-45.4712	26.8555	-1.8311	54.6265	5.7983	-13.4277	-5.188	38.4521	-41.5039	13.1226	54.6265	-36.0107	-12.207
	7.4	-0.8142	-0.7776	-0.6793	-0.8929	-0.8582	-0.8148	-0.7819	-0.7336	-0.7849	-0.7446	-0.7654	-0.769	-0.8313	-0.7935	-0.8228	-0.7849	-0.8948	-0.7788	-0.8362	-0.8264		7.4	-15.2588	58.8989	-33.5693	25.9399	-3.6621	54.0161	-28.0762	-62.2559	1.5259	21.6675	-24.7192	-9.1553	-30.8228	42.7246	-36.3159	1.2207	30.5176	-37.8418	-25.0244	0.3052
	7.45	-0.7495	-0.8594	-0.7153	-0.8716	-0.882	-0.7739	-0.8716	-0.7806	-0.7831	-0.7349	-0.777	-0.7587	-0.7947	-0.8429	-0.7343	-0.7526	-0.827	-0.6934	-0.6622	-0.672		7.45	57.6782	-18.0054	4.2725	-3.3569	7.9346	8.5449	-8.8501	9.1553	30.5176	3.6621	-29.2969	36.0107	51.5747	1.8311	-18.0054	16.4795	5.188	-3.3569	40.2832	-35.0952
	7.5	-0.7684	-0.8765	-0.8649	-0.8789	-0.9326	-0.8105	-0.9015	-0.7245	-0.7617	-0.5664	-0.7654	-0.8478	-0.8197	-0.8148	-0.799	-0.6628	-0.8051	-0.7269	-0.7269	-0.8148		7.5	-11.2915	16.7847	-23.4985	-28.6865	27.4658	1.2207	-19.8364	-9.1553	15.2588	-4.2725	8.2398	5.7983	17.0898	49.1333	57.6782	33.8745	-21.6675	-36.6211	-23.8037	-11.5967
	7.55	-0.816	-0.8057	-0.7574	-0.863	-0.8795	-0.7056	-0.9106	-0.6519	-0.7422	-0.5829	-0.7886	-0.824	-0.755	-0.7373	-0.7672	-0.6964	-0.8984	-0.7837	-0.799	-0.9442		7.55	-50.354	19.5313	-11.5967	65.6128	-21.0571	-54.6265	-10.9863	59.8145	-7.019	57.373	24.7192	33.8745	-34.79	-26.5503	-33.8745	-24.1089	-23.1934	18.0054	5.7983	-28.6865
	7.6	-0.6903	-0.8392	-0.7538	-0.8154	-0.8191	-0.6549	-0.8673	-0.611	-0.8112	-0.7764	-0.7269	-0.8508	-0.6995	-0.7892	-0.8228	-0.6854	-0.9406	-0.6976	-0.7538	-0.9186		7.6	36.6211	14.0381	52.7954	38.4521	30.8228	38.147	36.0107	3.6621	6.1035	3.0518	-14.6484	-11.2915	1.2207	-19.5313	-9.7656	27.1606	42.1143	50.0488	-52.4902	32.6538
	7.65	-0.7898	-0.8362	-0.863	-0.9052	-0.9253	-0.741	-0.752	-0.7275	-0.7837	-0.744	-0.6567	-0.7507	-0.7349	-0.8966	-0.8136	-0.6506	-0.824	-0.6445	-0.8118	-0.8551		7.65	33.8745	46.3867	72.937	28.9917	-5.7983	57.0679	36.0107	-27.771	35.0952	28.9917	-23.8037	-8.2398	-34.79	-52.1851	12.8174	-24.1089	41.1987	-26.5503	-2.4414	-75.3784
	7.7	-0.708	-0.7996	-0.9149	-0.9247	-0.8679	-0.8514	-0.7806	-0.7422	-0.7294	-0.7208	-0.7996	-0.8179	-0.7123	-0.777	-0.8105	-0.8142	-0.8429	-0.7629	-0.8173	-0.799		7.7	48.5229	43.335	-53.4058	19.5313	67.1387	49.7437	3.3569	-5.7983	36.3159	-29.2969	6.1035	41.5039	9.1553	53.7109	43.335	17.0898	-11.9019	-17.395	-21.0571	-32.6538
	7.75	-0.7178	-0.7166	-0.8954	-0.7214	-0.9186	-0.8337	-0.8221	-0.6213	-0.8606	-0.6641	-0.7477	-0.9521	-0.7733	-0.7867	-0.8075	-0.7996	-0.9845	-0.7544	-0.7379	-0.791		7.75	33.5693	73.2422	80.2612	2.4414	-22.8882	-35.7056	104.98	-4.2725	0.3052	4.2725	25.9399	10.6812	13.7329	10.376	37.2314	4.2725	0.3052	-36.0107	7.3242	12.8174
	7.8	-0.7507	-0.777	-0.8984	-0.8411	-0.8325	-0.766	-0.7416	-0.7593	-0.7526	-0.7886	-0.752	-0.8557	-0.7001	-0.8453	-0.7208	-0.719	-0.8679	-0.6195	-0.7391	-0.8026		7.8	-1.8311	-10.6812	65.3076	-18.0054	-7.3242	21.9727	-33.5693	7.3242	28.3813	-36.3159	-2.4414	-25.9399	-28.6865	2.7466	5.4932	-10.0708	-24.4141	8.2398	-3.0518	-44.2505
	7.85	-0.7928	-0.733	-0.7965	-0.882	-0.8105	-0.755	-0.7574	-0.766	-0.7684	-0.7898	-0.8289	-0.8691	-0.6116	-0.835	-0.7831	-0.78	-0.7428	-0.5505	-0.7666	-0.8783		7.85	61.9507	69.5801	7.6294	21.9727	56.7627	-26.5503	-55.542	15.2588	-6.4087	83.9233	-10.376	35.7056	50.354	14.0381	-12.207	17.395	-7.019	19.5313	-19.8364	-3.0518
	7.9	-0.7391	-0.744	-0.6744	-0.8014	-0.8759	-0.7373	-0.8649	-0.8154	-0.8478	-0.7513	-0.7678	-0.8038	-0.697	-0.8484	-0.8282	-0.7043	-0.8466	-0.7178	-0.7581	-0.7465		7.9	46.0815	24.7192	4.2725	12.207	39.3677	-20.1416	53.1006	43.0298	16.7847	24.1089	5.7983	12.207	-7.9346	39.978	-5.7983	-29.2969	27.1606	-28.6865	33.8745	-61.3403
	7.95	-0.7776	-0.7697	-0.7391	-0.9033	-0.9998	-0.6525	-0.7996	-0.7166	-0.7605	-0.675	-0.7355	-0.8032	-0.7965	-0.9448	-0.7892	-0.7355	-0.9015	-0.708	-0.6323	-0.7672		7.95	61.0352	44.5557	33.8745	44.5557	-6.4087	45.4712	4.2725	50.6592	6.1035	-11.2915	32.959	-31.1279	-21.9727	18.3105	-28.6865	-16.7847	-19.8364	43.9453	38.4521	-21.6675
	8	-0.65	-0.8325	-0.7678	-0.8661	-0.9058	-0.8215	-0.7971	-0.647	-0.7379	-0.7422	-0.7117	-0.7898	-0.8728	-0.8984	-0.8844	-0.8777	-0.882	-0.6824	-0.6409	-0.7697		8	17.7002	38.7573	-27.1606	19.2261	39.978	6.1035	-46.6919	-0.6104	7.3242	-35.7056	-20.752	16.1743	13.4277	7.6294	-23.1934	-40.8936	-19.2261	-33.5693	-32.3486	23.1934
	8.05	-0.6818	-0.885	-0.7794	-0.7855	-0.7758	-0.7294	-0.8618	-0.7275	-0.7636	-0.8234	-0.7886	-0.8899	-0.8405	-0.8496	-0.9857	-0.7178	-0.968	-0.6818	-0.7104	-0.7703		8.05	42.1143	7.019	-8.5449	-18.0054	-12.207	9.1553	24.7192	-50.0488	25.3296	0.9155	19.2261	22.2778	-14.9536	-15.2588	-11.5967	-17.0898	-3.3569	51.8799	-6.1035	-22.583
	8.1	-0.7861	-0.7477	-0.788	-0.8606	-0.799	-0.6244	-0.8948	-0.7794	-0.8014	-0.7184	-0.8087	-0.8234	-0.7465	-0.8136	-0.7574	-0.7068	-0.9985	-0.755	-0.65	-0.7837		8.1	39.6729	21.9727	36.9263	66.2231	2.7466	7.3242	-3.0518	7.019	46.9971	45.166	-4.5776	28.9917	-29.2969	-28.0762	-3.6621	20.1416	-4.2725	-26.8555	-23.1934	7.019
	8.15	-0.708	-0.7288	-0.769	-0.899	-0.8185	-0.7373	-0.741	-0.6622	-0.7709	-0.7959	-0.7892	-0.8362	-0.7196	-0.6964	-0.7495	-0.7593	-0.871	-0.6781	-0.6958	-0.8289		8.15	-66.5283	47.6074	-20.752	25.9399	67.1387	2.1362	0.3052	7.6294	48.5229	4.8828	19.2261	-13.7329	-7.3242	28.0762	-15.564	21.6675	9.4605	-35.0952	3.9673	-54.6265
	8.2	-0.7196	-0.7446	-0.8002	-0.8649	-0.8606	-0.8423	-0.78	-0.6287	-0.719	-0.7916	-0.8026	-0.8276	-0.8105	-0.7269	-0.8264	-0.6604	-0.7904	-0.705	-0.7471	-0.8893		8.2	81.4819	34.79	12.5122	-12.207	69.2749	30.5176	39.3677	14.9536	-11.9019	-16.1743	17.7002	21.9727	38.4521	50.0488	83.313	-44.8608	3.9673	46.6919	-0.6104	2.7466
	8.25	-0.6348	-0.7745	-0.7886	-0.9283	-0.9033	-0.8826	-0.8221	-0.6433	-0.8081	-0.7916	-0.7831	-0.7971	-0.7898	-0.8752	-0.802	-0.6586	-0.8423	-0.6866	-0.7043	-0.8105		8.25	47.9126	91.5527	9.1553	11.5967	5.188	-16.1743	-8.8501	-10.0708	44.2505	18.0054	48.2178	-33.5693	-17.395	-8.8501	-35.7056	-14.0381	18.0054	1.8311	-21.3623	26.8555
	8.3	-0.6573	-0.7428	-0.7904	-0.7703	-1.0498	-0.9467	-0.7874	-0.7599	-0.8118	-0.7263	-0.78	-0.6769	-0.7245	-0.863	-0.766	-0.8008	-0.8789	-0.6995	-0.7379	-0.8057		8.3	-6.1035	4.8828	61.9507	21.6675	0.6104	46.6919	-15.564	36.9263	59.2041	55.542	-45.4712	-58.2886	-21.0571	14.0381	-17.395	-7.6294	7.9346	28.6865	-13.1226	-80.2612
	8.35	-0.6934	-0.7788	-0.7904	-0.8105	-0.9955	-0.8838	-0.7617	-0.7343	-0.7172	-0.78	-0.7697	-0.7361	-0.8087	-0.8057	-0.8179	-0.6708	-0.8948	-0.7434	-0.6976	-0.8282		8.35	65.918	36.0107	44.8608	20.752	15.8691	-14.6484	41.8091	-25.0244	25.3296	0.6104	-8.5449	35.0952	-13.1226	-28.6865	29.6021	5.188	2.4414	3.9673	31.7383	-30.8228
	8.4	-0.6628	-0.7074	-0.7983	-0.7385	-0.8911	-0.7861	-0.7874	-0.791	-0.8032	-0.6573	-0.8246	-0.7629	-0.8038	-0.8533	-0.8868	-0.6702	-0.907	-0.6207	-0.7813	-0.9076		8.4	-15.8691	-17.0898	3.6621	-32.959	57.0679	-17.7002	-10.6812	-44.5557	6.1035	0.6104	36.0107	14.3433	-18.3105	-16.7847	-22.583	22.8882	-8.8501	8.2398	-9.7656	18.6157
	8.45	-0.7098	-0.7898	-0.788	-0.722	-0.8405	-0.7513	-0.733	-0.7489	-0.7819	-0.7459	-0.849	-0.8307	-0.8325	-0.8832	-0.7581	-0.6665	-0.8972	-0.7068	-0.7343	-0.7776		8.45	56.7627	57.9834	-15.2588	19.8364	46.0815	-1.5259	-32.3486	30.2124	-48.8281	15.8691	4.2725	18.3105	3.3569	-18.9209	43.335	-61.6455	-6.4087	13.7329	-67.1387	37.8418
	8.5	-0.6757	-0.7935	-0.8514	-0.7544	-0.7904	-0.6921	-0.8417	-0.6946	-0.8124	-0.7617	-0.9076	-0.7788	-0.7166	-0.8405	-0.8807	-0.6146	-0.8026	-0.6531	-0.7031	-0.7495		8.5	29.9072	65.6128	30.8228	28.6865	11.2915	-7.6294	22.2778	17.7002	13.7329	-69.8853	42.7246	36.3159	-15.8691	9.7656	-16.4795	-79.3457	-30.8228	-30.2124	-8.8501	-20.4468
	8.55	-0.733	-0.9338	-0.7599	-0.766	-0.9021	-0.6952	-0.9088	-0.6775	-0.8441	-0.6769	-0.7697	-0.8466	-0.7208	-0.9088	-0.9259	-0.7452	-0.8557	-0.675	-0.733	-0.8704		8.55	5.4932	82.7026	54.9316	69.5801	-43.6401	28.0762	21.6675	-4.2725	121.155	58.8989	-35.4004	28.0762	20.4468	-5.4932	-20.4468	-9.4605	-49.7437	40.5884	58.5938	0.3052
	8.6	-0.8014	-0.993	-0.6799	-0.8057	-0.863	-0.802	-0.7886	-0.6512	-0.8154	-0.672	-0.7678	-0.7672	-0.7373	-0.8234	-0.8685	-0.7825	-0.9229	-0.7208	-0.8301	-0.8557		8.6	19.5313	5.188	37.2314	46.6919	-3.0518	6.1035	23.4985	-5.4932	14.0381	38.147	7.6294	6.7139	36.6211	7.9346	18.0054	45.4712	-10.376	26.2451	-3.6621	1.5259
	8.65	-0.6824	-0.8752	-0.6659	-0.8264	-0.8405	-0.7196	-0.6689	-0.7159	-0.8423	-0.7239	-0.8044	-0.708	-0.8539	-0.7709	-0.6781	-0.7037	-0.9216	-0.791	-0.8093	-0.8124		8.65	24.7192	13.7329	9.1553	-53.7109	38.7573	1.2207	14.3433	43.9453	-3.3569	13.4277	33.8745	17.7002	-14.9536	-28.3813	-17.0898	15.2588	63.7817	11.9019	28.3813	-42.7246
	8.7	-0.6604	-0.8301	-0.8551	-0.9326	-0.8929	-0.799	-0.708	-0.6891	-0.7184	-0.6799	-0.8942	-0.7837	-0.8948	-0.8105	-0.6097	-0.7025	-0.9259	-0.7831	-0.7013	-0.8112		8.7	-6.7139	37.8418	49.4385	13.7329	57.6782	16.1743	-8.8501	5.188	-12.207	-51.8799	-42.7246	69.2749	-39.0625	39.6729	-5.188	-1.2207	-52.4902	24.7192	-8.8501	-59.8145
	8.75	-0.6396	-0.8264	-0.8099	-0.8704	-0.8862	-0.8655	-0.7745	-0.7306	-0.6793	-0.6885	-0.7684	-0.8716	-0.6299	-0.7751	-0.7532	-0.6299	-0.9534	-0.6616	-0.7147	-0.8459		8.75	87.2803	12.207	18.6157	71.4111	92.7734	-26.2451	-33.5693	22.2778	4.2725	-21.6675	15.2588	10.0708	25.9399	60.4248	6.1035	-20.1416	-48.2178	-17.395	-22.8882	63.4766
	8.8	-0.7715	-0.7513	-0.8221	-0.8606	-0.8289	-0.7593	-0.73	-0.686	-0.7947	-0.7288	-0.8008	-0.9222	-0.6696	-0.7111	-0.8514	-0.5896	-0.9589	-0.722	-0.8105	-0.8392		8.8	56.7627	98.877	19.8364	-42.1143	-47.9126	-29.6021	-24.4141	-34.4849	0.6104	61.9507	27.4658	34.1797	30.2124	-51.5747	-1.2207	3.9673	-58.2886	-65.918	29.6021	40.8936
	8.85	-0.8423	-0.8807	-0.8435	-0.8752	-0.8063	-0.7196	-0.719	-0.7446	-0.8295	-0.705	-0.8691	-0.7672	-0.8289	-0.8441	-0.8453	-0.6903	-0.957	-0.719	-0.7758	-0.6885		8.85	-32.6538	8.2398	-39.978	14.9536	-24.1089	40.8936	28.9917	18.0054	31.1279	-6.1035	-21.6675	91.5527	45.7764	-42.1143	0.9155	-25.0244	22.583	41.1987	-30.8228	-41.5039
	8.9	-0.8057	-0.8783	-0.7794	-0.9003	-0.8887	-0.7855	-0.7727	-0.7739	-0.625	-0.7928	-0.8527	-0.8875	-0.86	-0.9436	-0.7574	-0.6555	-0.8966	-0.6604	-0.6964	-0.7465		8.9	-38.7573	29.2969	0.3052	14.3433	91.5527	4.8828	25.3296	29.9072	51.8799	-17.7002	10.9863	9.1553	3.3569	62.8662	6.4087	-13.1226	58.5938	-28.6865	-3.9673	-41.5039
	8.95	-0.7617	-0.8051	-0.7251	-0.8722	-0.8783	-0.7251	-0.6854	-0.7965	-0.7001	-0.766	-0.7898	-0.8429	-0.8167	-0.8191	-0.6891	-0.675	-0.9222	-0.7538	-0.8038	-0.7825		8.95	25.9399	-0.3052	61.6455	18.0054	2.1362	-21.0571	-13.7329	2.1362	-9.7656	11.9019	86.3647	14.9536	-29.9072	25.9399	-7.3242	2.7466	-19.8364	39.0625	-11.5967	12.8174
	9	-0.7422	-0.8252	-0.7898	-0.7935	-0.8643	-0.7104	-0.7288	-0.816	-0.6818	-0.7025	-0.7819	-0.7892	-0.8313	-0.7465	-0.863	-0.7263	-0.9583	-0.6622	-0.8154	-0.7666		9	33.2642	32.3486	36.9263	32.0435	-10.9863	-47.3022	-31.1279	-63.7817	-26.8555	17.395	26.2451	84.2285	-4.8828	-3.0518	-9.4605	5.188	-27.4658	-27.4658	-21.6675	-15.564
	9.05	-0.708	-0.7556	-0.7886	-0.7721	-0.8453	-0.7605	-0.7269	-0.8038	-0.6702	-0.7959	-0.8002	-0.8136	-0.8826	-0.7141	-0.813	-0.6891	-0.896	-0.5908	-0.7349	-0.7172		9.05	7.019	21.9727	18.6157	20.1416	46.0815	36.9263	24.1089	11.2915	36.9263	2.7466	-4.2725	-55.8472	-30.5176	14.3433	-36.9263	0.9155	-23.1934	-12.8174	-2.7466	38.7573
	9.1	-0.8075	-0.7574	-0.7459	-0.7965	-0.8026	-0.7251	-0.7025	-0.7471	-0.8002	-0.7764	-0.8508	-0.7465	-0.8118	-0.7477	-0.672	-0.7465	-0.8447	-0.752	-0.7629	-0.73		9.1	50.0488	27.4658	5.4932	-22.2778	49.4385	-1.2207	-60.73	-23.4985	6.4087	-54.3213	38.7573	15.2588	31.7383	-37.2314	-7.3242	-25.9399	8.5449	31.7383	-26.5503	-49.7437
	9.15	-0.8832	-0.7941	-0.6866	-0.8527	-0.8459	-0.7245	-0.78	-0.7532	-0.788	-0.7806	-0.7837	-0.8746	-0.6262	-0.9436	-0.6299	-0.8551	-0.9174	-0.8466	-0.7678	-0.8521		9.15	-16.1743	24.1089	-45.4712	7.3242	19.2261	1.8311	64.0869	-27.4658	15.8691	-33.2642	-21.0571	13.4277	28.0762	14.0381	21.9727	-31.7383	18.9209	0.9155	-45.7764	-44.5557
	9.2	-0.7996	-0.8789	-0.7617	-0.8258	-0.907	-0.7507	-0.73	-0.8752	-0.6598	-0.7446	-0.7556	-0.8307	-0.7831	-0.8502	-0.7117	-0.7513	-0.9509	-0.7288	-0.7941	-0.9692		9.2	38.147	38.147	33.2642	92.7734	-47.6074	0	59.2041	38.147	-20.1416	90.9424	-13.7329	-42.7246	-39.6729	2.4414	40.5884	0.6104	6.4087	-60.1196	15.8691	26.5503
	9.25	-0.8252	-0.8008	-0.8044	-0.9143	-0.8661	-0.694	-0.6836	-0.8228	-0.7574	-0.8392	-0.8478	-0.7611	-0.8417	-0.6854	-0.7611	-0.6647	-0.874	-0.7117	-0.7422	-0.8673		9.25	32.0435	42.4194	-25.3296	15.2588	-14.3433	35.7056	-2.4414	60.4248	-34.1797	-29.9072	-18.3105	27.771	-37.5366	18.9209	-13.4277	45.4712	-4.2725	16.4795	0.6104	8.5449
	9.3	-0.7892	-0.8899	-0.7971	-0.8447	-0.8331	-0.7483	-0.7721	-0.7355	-0.6787	-0.8276	-0.7959	-0.7617	-0.6842	-0.885	-0.7159	-0.7538	-0.8966	-0.7043	-0.8197	-0.8594		9.3	-7.019	-5.188	57.0679	-39.978	27.4658	41.5039	-21.0571	3.0518	9.4605	35.7056	5.7983	-25.3296	26.5503	7.6294	6.7139	-14.6484	-43.0298	25.3296	-21.9727	-81.7871
	9.35	-0.7782	-0.7526	-0.8252	-0.885	-0.8966	-0.7581	-0.8264	-0.7703	-0.7611	-0.7526	-0.8313	-0.9149	-0.8179	-0.9698	-0.7904	-0.7501	-0.9106	-0.9021	-0.9351	-0.896		9.35	20.752	48.8281	44.8608	-15.564	35.0952	-1.2207	-26.2451	-5.188	58.8989	-4.2725	14.6484	18.0054	10.6812	-25.9399	-11.5967	-15.8691	20.1416	-53.7109	24.1089	-11.9019
	9.4	-0.8215	-0.7263	-0.6683	-0.7953	-0.8197	-0.7031	-0.7214	-0.9332	-0.7507	-0.7416	-0.8197	-0.9167	-0.8069	-0.9222	-0.8167	-0.6897	-0.9027	-0.8881	-0.8002	-0.9631		9.4	40.8936	10.6812	33.5693	-27.771	49.7437	24.4141	-48.5229	-6.4087	39.3677	52.7954	5.4932	51.2695	-65.3076	34.4849	-36.6211	-27.1606	11.9019	43.0298	-13.4277	65.3076
	9.45	-0.8075	-0.8228	-0.6543	-0.7703	-0.8563	-0.5682	-0.8057	-0.8142	-0.6885	-0.7928	-0.8484	-0.7666	-0.8075	-0.8832	-0.7916	-0.6433	-0.9192	-0.7697	-0.7013	-0.9106		9.45	11.9019	12.5122	40.8936	9.1553	48.2178	33.8745	67.749	-7.9346	10.9863	37.8418	86.3647	52.7954	-0.3052	22.583	-38.7573	4.5776	-46.6919	28.3813	-5.4932	-14.9536
	9.5	-0.7721	-0.9222	-0.7404	-0.8588	-0.8594	-0.6854	-0.9216	-0.7898	-0.6909	-0.7678	-0.7684	-0.6769	-0.8502	-0.816	-0.8356	-0.603	-0.8539	-0.7233	-0.7459	-0.8429		9.5	-38.7573	24.1089	-31.7383	55.8472	27.771	-26.8555	78.7354	4.5776	6.1035	-4.8828	-7.019	5.7983	49.7437	16.7847	64.3921	26.5503	-18.6157	17.395	-18.0054	-15.8691
	9.55	-0.824	-0.849	-0.7111	-0.8289	-0.8301	-0.8209	-0.7678	-0.835	-0.6873	-0.8655	-0.8752	-0.7642	-0.8698	-0.8875	-0.8417	-0.6335	-0.9387	-0.7123	-0.7568	-0.7617		9.55	24.4141	77.2095	27.1606	52.4902	12.207	-24.7192	-32.6538	-49.4385	-29.6021	-12.5122	-21.9727	-19.5313	13.7329	33.5693	69.5801	-33.8745	-55.2368	-92.1631	-18.0054	-21.0571
	9.6	-0.7904	-0.8368	-0.6714	-0.8557	-0.8673	-0.7843	-0.7172	-0.7379	-0.7135	-0.8301	-0.741	-0.8209	-0.8234	-0.8179	-0.7965	-0.575	-0.8893	-0.8002	-0.7379	-0.7715		9.6	14.0381	6.4087	5.7983	-0.3052	12.5122	22.583	33.5693	47.6074	-11.9019	22.583	10.0708	8.5449	18.9209	5.7983	25.9399	10.6812	-16.1743	-3.9673	41.8091	-56.7627
	9.65	-0.7874	-0.824	-0.8575	-0.7642	-0.835	-0.7709	-0.7355	-0.6335	-0.7794	-0.7074	-0.7593	-0.8118	-0.8112	-0.8478	-0.7037	-0.705	-0.8746	-0.8026	-0.7513	-0.8203		9.65	7.6294	10.0708	-0.3052	-32.959	-32.0435	-8.2398	-27.771	31.7383	71.7163	-4.8828	-22.583	26.8555	-22.8882	20.752	-15.8691	0.9155	-64.6973	9.7656	-52.1851	-34.4849
	9.7	-0.7941	-0.7007	-0.8203	-0.6543	-0.7977	-0.7147	-0.8441	-0.8118	-0.8569	-0.5865	-0.7703	-0.8057	-0.8301	-0.7953	-0.6927	-0.8118	-0.9125	-0.8081	-0.788	-0.8801		9.7	72.0215	-5.4932	-1.8311	-12.207	48.8281	-46.0815	-33.8745	-27.1606	6.1035	-7.3242	18.3105	28.0762	-42.4194	24.4141	-45.7764	14.9536	40.8936	-1.5259	49.7437	-25.3296
	9.75	-0.791	-0.8319	-0.755	-0.6628	-0.9503	-0.697	-0.8215	-0.7587	-0.8228	-0.697	-0.7391	-0.755	-0.8301	-0.7397	-0.7672	-0.7965	-0.8752	-0.8362	-0.6305	-0.8386		9.75	32.3486	5.4932	-9.1553	24.4141	33.8745	-50.9644	7.019	-26.8555	5.7983	41.1987	10.376	84.8389	-12.207	-6.7139	-64.0869	11.9019	29.2969	9.7656	-32.3486	-1.8311
	9.8	-0.7666	-0.8148	-0.7959	-0.8282	-0.8917	-0.7025	-0.733	-0.7562	-0.7599	-0.7507	-0.7721	-0.8661	-0.8667	-0.7483	-0.8917	-0.7977	-0.9186	-0.8405	-0.7605	-0.8911		9.8	29.6021	34.1797	47.9126	14.9536	27.4658	67.749	25.3296	74.7681	28.3813	24.4141	41.5039	44.5557	18.6157	-4.5776	-18.9209	-2.1362	-1.8311	-9.7656	48.5229	-28.0762
	9.85	-0.6519	-0.8362	-0.6622	-0.8203	-0.8417	-0.6769	-0.7727	-0.7953	-0.7397	-0.7495	-0.8447	-0.7349	-0.8289	-0.7642	-0.8429	-0.6854	-0.946	-0.8295	-0.7037	-0.8276		9.85	17.7002	22.8882	-19.5313	-21.9727	2.1362	-9.7656	-21.6675	-43.6401	-3.6621	-18.6157	-23.8037	-25.0244	1.8311	-14.0381	65.6128	-20.752	-41.8091	-41.1987	17.395	17.395
	9.9	-0.6519	-0.8496	-0.6793	-0.7532	-0.8197	-0.7855	-0.8453	-0.8319	-0.7886	-0.7074	-0.7703	-0.6818	-0.8057	-0.7953	-0.8838	-0.5188	-0.8862	-0.8417	-0.6763	-0.8923		9.9	-9.1553	-4.2725	43.9453	68.3594	-14.6484	35.4004	-29.2969	-79.9561	54.0161	-25.6348	9.4605	-30.2124	20.1416	1.8311	8.8501	-16.7847	-20.4468	-14.0381	-46.9971	-36.0107
	9.95	-0.6812	-0.7996	-0.6726	-0.8893	-0.8521	-0.7532	-0.8746	-0.802	-0.7422	-0.7672	-0.8417	-0.6567	-0.8472	-0.7636	-0.777	-0.5383	-0.9296	-0.8191	-0.7636	-0.9009		9.95	-0.6104	35.4004	26.8555	43.9453	-57.373	7.9346	63.4766	46.0815	25.3296	-4.2725	69.5801	-21.3623	0.3052	2.4414	33.8745	21.3623	-65.3076	2.4414	-2.4414	-65.3076
	10	-0.7733	-0.7391	-0.7477	-1.0248	-0.8282	-0.8063	-0.8307	-0.722	-0.6964	-0.8087	-0.7025	-0.802	-0.722	-0.863	-0.8331	-0.7135	-0.9039	-0.7214	-0.7452	-0.7849		10	11.2915	33.2642	-0.9155	-75.3784	65.0024	28.6865	-16.4795	39.3677	9.4605	19.8364	5.4932	5.4932	16.4795	24.1089	12.5122	-11.2915	8.5449	-3.3569	-19.5313	-10.9863
	10.05	-0.6769	-0.8685	-0.7324	-0.8466	-0.8197	-0.733	-0.7953	-0.6793	-0.5969	-0.7513	-0.7703	-0.8093	-0.7416	-0.9204	-0.8453	-0.8356	-0.9229	-0.7043	-0.8521	-0.8502		10.05	29.6021	42.1143	3.6621	58.2886	58.8989	50.9644	-41.1987	2.7466	35.0952	21.3623	-26.2451	-24.1089	-35.0952	7.9346	42.7246	-61.3403	-36.0107	-50.6592	2.1362	-14.6484
	10.1	-0.7013	-0.8209	-0.6989	-0.7013	-0.78	-0.6012	-0.7947	-0.6781	-0.6317	-0.7239	-0.7672	-0.8105	-0.6946	-0.9216	-0.8472	-0.7318	-0.9723	-0.7904	-0.8881	-0.791		10.1	3.3569	26.5503	67.749	78.7354	17.0898	-1.8311	-41.8091	11.9019	52.1851	16.1743	-1.8311	46.9971	-29.6021	26.8555	42.1143	3.9673	38.147	39.978	10.376	-22.2778
	10.15	-0.7654	-0.7538	-0.6238	-0.7678	-0.9698	-0.6433	-0.8044	-0.8319	-0.7855	-0.6445	-0.7605	-0.8441	-0.8398	-0.755	-0.8917	-0.6537	-0.921	-0.7123	-0.7452	-0.8136		10.15	32.959	19.2261	32.959	21.3623	70.4956	-7.6294	-12.8174	26.2451	-32.3486	-19.8364	-25.6348	83.6182	16.1743	40.2832	-4.2725	22.583	-28.3813	37.5366	-4.5776	-42.4194
	10.2	-0.7166	-0.8777	-0.697	-0.8838	-0.9503	-0.8386	-0.7275	-0.9106	-0.7281	-0.7123	-0.625	-0.8783	-0.8771	-0.7013	-0.8368	-0.7135	-0.8801	-0.7739	-0.7727	-0.8289		10.2	36.3159	-0.6104	-23.4985	-20.752	-13.4277	1.5259	79.3457	61.0352	29.9072	-71.4111	10.6812	-36.3159	-53.4058	27.4658	-82.0923	-23.8037	-32.0435	-59.8145	-0.6104	2.7466
	10.25	-0.6842	-0.8197	-0.7007	-0.8984	-0.8795	-0.8398	-0.8508	-0.7025	-0.686	-0.7129	-0.7025	-0.8374	-0.6915	-0.7684	-0.8191	-0.7227	-0.7806	-0.7623	-0.7281	-0.7416		10.25	-20.1416	10.376	-54.0161	-14.9536	-26.5503	3.9673	-20.4468	-27.771	32.6538	61.6455	66.5283	12.207	-23.1934	-47.6074	32.959	-23.1934	58.2886	-25.0244	49.4385	-3.9673
	10.3	-0.8435	-0.7294	-0.7764	-0.8228	-0.7556	-0.7214	-0.896	-0.752	-0.6635	-0.6427	-0.6763	-0.7239	-0.7141	-0.8929	-0.8429	-0.7636	-0.8118	-0.9039	-0.6757	-0.7721		10.3	36.9263	7.3242	20.1416	65.0024	17.0898	-6.7139	-22.583	-78.4302	32.6538	27.4658	0	23.1934	46.3867	-8.8501	8.5449	28.6865	25.6348	1.8311	17.0898	-6.4087
	10.35	-0.835	-0.8978	-0.8087	-0.8191	-0.8008	-0.7599	-0.7776	-0.6909	-0.6799	-0.7324	-0.6299	-0.8008	-0.8044	-0.7416	-0.7825	-0.8405	-0.8441	-0.8057	-0.799	-0.9631		10.35	31.1279	43.335	38.4521	22.8882	5.4932	-43.0298	-39.6729	32.3486	41.1987	-15.564	-69.5801	52.4902	-6.7139	7.6294	-5.7983	0	-57.373	25.9399	0.9155	28.0762
	10.4	-0.7043	-0.8417	-0.827	-0.8813	-0.9058	-0.8551	-0.7977	-0.7568	-0.6158	-0.7184	-0.7819	-0.8649	-0.7861	-0.7324	-0.7581	-0.7117	-0.9546	-0.8539	-0.78	-0.91		10.4	-39.6729	-44.2505	45.166	-3.9673	64.3921	-9.4605	19.2261	26.5503	-10.376	33.5693	76.9043	13.7329	8.2398	-7.6294	19.8364	12.5122	-18.0054	-13.4277	-44.2505	-2.1362
	10.45	-0.6586	-0.6946	-0.7758	-0.7837	-0.9448	-0.7776	-0.8313	-0.7361	-0.6104	-0.6281	-0.8008	-0.8624	-0.8075	-0.8344	-0.791	-0.7318	-0.957	-0.9058	-0.788	-0.7965		10.45	7.3242	65.918	-16.4795	-10.0708	36.0107	64.3921	21.9727	10.376	-9.4605	11.2915	15.2588	-40.2832	-28.6865	-6.1035	35.0952	-4.5776	13.4277	-37.8418	35.4004	-16.4795
	10.5	-0.6195	-0.7361	-0.7117	-0.7538	-0.9418	-0.8276	-0.7275	-0.7355	-0.766	-0.5731	-0.7391	-0.7397	-0.7623	-0.8337	-0.9546	-0.7141	-0.9076	-0.7434	-0.8044	-0.8612		10.5	43.335	65.3076	-21.9727	-0.6104	-7.6294	-40.2832	0	2.4414	-8.2398	-9.1553	-2.1362	7.9346	24.4141	48.5229	-11.2915	18.3105	-15.8691	38.4521	-30.5176	-30.5176
	10.55	-0.7166	-0.7648	-0.7361	-0.7459	-0.9253	-0.7208	-0.7599	-0.7495	-0.6964	-0.7001	-0.686	-0.7257	-0.7904	-0.8777	-0.9021	-0.73	-0.7977	-0.7153	-0.7324	-0.8472		10.55	16.7847	-6.4087	1.5259	2.1362	20.4468	72.6318	0.3052	11.2915	-20.1416	-43.335	-77.8198	3.0518	14.3433	-22.8882	-0.6104	33.8745	-35.7056	-63.1714	-14.6484	-46.9971
	10.6	-0.7593	-0.7483	-0.7062	-0.7733	-0.8734	-0.7825	-0.7599	-0.6421	-0.6812	-0.7111	-0.7568	-0.8136	-0.686	-0.7416	-0.7721	-0.7385	-0.8478	-0.7684	-0.6909	-0.7947		10.6	-24.4141	17.395	34.1797	8.5449	-13.1226	30.2124	25.9399	3.9673	25.6348	-23.4985	-15.2588	4.2725	7.019	-11.9019	-7.6294	22.583	2.4414	35.7056	-15.8691	-23.4985
	10.65	-0.7623	-0.6812	-0.7916	-0.8771	-0.8539	-0.7928	-0.7837	-0.7379	-0.6659	-0.7056	-0.7111	-0.8704	-0.7922	-0.7324	-0.7733	-0.7764	-0.8826	-0.8356	-0.7129	-0.8569		10.65	3.0518	68.6646	-29.9072	-53.1006	18.3105	-47.3022	-66.8335	12.207	-2.1362	-18.0054	72.3267	0	22.8882	-14.9536	1.5259	5.7983	-60.1196	21.6675	-2.7466	6.7139
	10.7	-0.8069	-0.6311	-0.7489	-0.8972	-0.8154	-0.6592	-0.7758	-0.7745	-0.694	-0.6561	-0.7495	-0.8374	-0.8118	-0.6384	-0.8612	-0.7977	-0.907	-0.8234	-0.8105	-0.7849		10.7	36.6211	37.5366	34.1797	23.1934	-39.3677	-8.8501	-27.1606	7.3242	18.0054	-7.3242	33.8745	18.6157	-47.9126	33.2642	77.8198	-15.564	29.6021	14.9536	-20.1416	3.6621
	10.75	-0.8026	-0.7867	-0.9076	-0.899	-0.7849	-0.6677	-0.7941	-0.6854	-0.7745	-0.7013	-0.73	-0.8655	-0.7825	-0.7153	-0.8331	-0.7684	-0.8875	-0.6628	-0.7971	-0.8478		10.75	4.2725	-58.2886	-18.9209	-3.3569	16.1743	15.564	59.5093	14.3433	-28.9917	10.6812	19.2261	15.2588	-10.9863	-38.7573	-69.5801	-56.7627	-9.1553	-33.2642	2.1362	-7.3242
	10.8	-0.7593	-0.7483	-0.7062	-0.7733	-0.8734	-0.7825	-0.7599	-0.6421	-0.6812	-0.7111	-0.7568	-0.8136	-0.686	-0.7416	-0.7721	-0.7385	-0.8478	-0.7684	-0.6909	-0.7947		10.8	3.0518	68.6646	-29.9072	-53.1006	18.3105	-47.3022	-66.8335	12.207	-2.1362	-18.0054	72.3267	0	22.8882	-14.9536	1.5259	5.7983	-60.1196	21.6675	-2.7466	6.7139
	10.85	-0.7623	-0.6812	-0.7916	-0.8771	-0.8539	-0.7928	-0.7837	-0.7379	-0.6659	-0.7056	-0.7111	-0.8704	-0.7922	-0.7324	-0.7733	-0.7764	-0.8826	-0.8356	-0.7129	-0.8569		10.85	36.6211	37.5366	34.1797	23.1934	-39.3677	-8.8501	-27.1606	7.3242	18.0054	-7.3242	33.8745	18.6157	-47.9126	33.2642	77.8198	-15.564	29.6021	14.9536	-20.1416	3.6621
	10.9	-0.8069	-0.6311	-0.7489	-0.8972	-0.8154	-0.6592	-0.7758	-0.7745	-0.694	-0.6561	-0.7495	-0.8374	-0.8118	-0.6384	-0.8612	-0.7977	-0.907	-0.8234	-0.8105	-0.7849		10.9	207.825	215.454	258.789	92.7734	60.1196	10.376	-25.3296	7.9346	3.0518	-57.6782	54.6265	9.1553	7.3242	96.7407	172.424	256.042	274.048	338.135	459.595	573.73
	10.95	-0.7623	-0.6812	-0.7916	-0.8771	-0.8539	-0.7928	-0.7837	-0.7379	-0.6659	-0.7056	-0.7111	-0.8704	-0.7922	-0.7324	-0.7733	-0.7764	-0.8826	-0.8356	-0.7129	-0.8569		10.95	85.7544	144.958	141.296	165.71	96.4355	136.414	35.0952	137.939	148.01	107.422	160.522	145.874	156.25	217.896	217.896	303.955	426.636	421.448	557.556	669.25
	11	-0.3998	-0.4401	-0.3992	-0.6335	-0.5341	-0.3717	-0.3571	-0.2832	-0.1935	-0.188	-0.2118	-0.1392	-0.0427	0.0903	0.2954	0.3436	0.5194	0.8276	1.1694	1.4032		11	78.4302	13.4277	-27.771	9.1553	49.1333	-15.564	33.8745	62.8662	86.9751	65.6128	-44.5557	-19.8364	-62.2559	-125.427	-184.937	-181.885	-211.487	-164.49	8.8501	79.3457
	11.05	-0.5646	-0.6244	-0.5768	-0.8081	-0.7202	-0.5981	-0.6262	-0.4895	-0.4181	-0.3601	-0.4907	-0.5713	-0.4492	-0.3503	-0.3717	-0.2618	-0.1355	0.2856	0.6396	0.9869		11.05	62.561	84.8389	90.6372	46.3867	50.0488	11.2915	33.8745	0.6104	13.4277	18.3105	-75.9888	-119.629	-282.288	-438.538	-483.704	-597.229	-584.412	-483.093	-396.423	-256.348
	11.1	-0.6567	-0.7477	-0.8356	-0.9583	-0.9113	-0.7825	-0.9009	-0.8124	-0.7037	-0.7288	-0.968	-1.1951	-1.236	-1.3318	-1.3806	-1.3965	-1.3898	-0.7196	-0.1794	0.1086		11.1	-17.0898	64.0869	39.3677	113.831	4.2725	100.098	32.6538	-45.7764	-44.5557	-44.2505	-125.122	-331.421	-422.058	-606.079	-755.31	-790.1	-790.71	-633.24	-509.338	-254.822
	11.15	-0.6659	-0.7397	-0.7886	-0.7672	-0.7867	-0.8374	-0.8636	-0.8197	-0.9064	-0.9863	-1.2799	-1.778	-2.1008	-2.196	-2.536	-2.5043	-2.3511	-1.7273	-1.0529	-0.4755		11.15	0.3052	22.8882	22.8882	-4.8828	58.5938	53.7109	60.1196	17.395	-13.4277	-85.4492	-182.495	-391.846	-538.635	-854.797	-976.563	-1018.98	-924.988	-785.217	-582.581	-352.783
	11.2	-0.5963	-0.5237	-0.7385	-0.6439	-0.7208	-0.7141	-0.7465	-0.7373	-1.004	-1.247	-1.7969	-2.4725	-2.9083	-3.4174	-3.7494	-3.7183	-3.4302	-2.5293	-1.6852	-1.0413		11.2	25.6348	54.6265	19.8364	-9.4605	45.166	3.9673	-21.9727	-8.5449	-50.6592	-235.901	-302.124	-540.466	-754.7	-943.604	-1144.41	-1105.65	-1021.12	-847.778	-635.071	-356.75
	11.25	-0.4968	-0.5396	-0.7007	-0.6604	-0.8209	-0.6934	-0.9711	-0.8887	-1.2201	-1.5436	-2.3047	-3.2178	-3.8391	-4.3842	-4.6619	-4.5734	-4.1254	-3.1006	-2.2327	-1.5241		11.25	14.0381	50.354	-4.5776	-3.6621	10.6812	-20.4468	15.8691	-1.5259	-102.844	-173.95	-373.535	-561.523	-883.484	-1103.52	-1279.3	-1259.46	-1144.1	-824.89	-515.442	-338.44
	11.3	-0.5414	-0.6531	-0.6897	-0.799	-0.8203	-0.8026	-1.1426	-1.1047	-1.3715	-2.0575	-2.9108	-3.7921	-4.5966	-5.0977	-5.379	-5.0214	-4.5843	-3.396	-2.4744	-1.7761		11.3	46.6919	19.8364	-1.5259	-10.376	51.2695	29.6021	23.1934	-58.8989	-43.9453	-207.214	-380.859	-646.362	-982.361	-1236.57	-1385.8	-1261.29	-1096.5	-893.25	-577.698	-337.219
	11.35	-0.639	-0.7275	-0.7684	-0.9387	-0.9357	-0.9021	-1.0602	-1.3245	-1.6083	-2.381	-3.3539	-4.2633	-5.061	-5.6714	-5.9595	-5.3363	-4.6387	-3.4869	-2.4799	-1.6748		11.35	-12.8174	9.4605	22.2778	-10.9863	9.4605	-8.8501	-25.3296	-97.9614	-43.335	-276.794	-417.175	-767.822	-1089.17	-1405.03	-1407.78	-1296.39	-1051.33	-856.323	-583.496	-306.091
	11.4	-0.769	-0.7697	-0.7605	-0.9955	-0.946	-0.907	-1.0925	-1.3818	-1.6736	-2.6111	-3.6298	-4.7876	-5.6177	-6.192	-6.1865	-5.6958	-4.5966	-3.418	-2.4414	-1.6303		11.4	11.9019	93.689	37.5366	-58.8989	33.2642	-42.4194	-30.5176	-60.73	-113.525	-289.001	-513.611	-778.809	-1212.77	-1392.82	-1404.42	-1302.19	-1131.29	-766.602	-485.229	-232.849
	11.45	-0.7715	-0.7971	-0.7678	-0.9271	-0.8447	-0.8838	-1.0596	-1.3403	-1.7871	-2.6837	-3.9526	-5.2191	-5.9753	-6.5411	-6.2921	-5.7245	-4.6631	-3.3917	-2.2571	-1.474		11.45	5.7983	13.7329	21.0571	25.6348	-51.5747	-3.0518	-17.395	-61.0352	-63.1714	-280.762	-591.431	-915.833	-1188.66	-1397.71	-1469.42	-1304.63	-1018.37	-732.117	-434.57	-224.915
	11.5	-0.7129	-0.7623	-0.8594	-0.816	-0.8777	-0.954	-1.1548	-1.3361	-1.8366	-2.8821	-4.433	-5.4797	-6.2897	-6.7542	-6.3037	-5.5859	-4.4153	-3.2312	-2.1735	-1.4276		11.5	24.4141	-32.3486	-36.9263	26.5503	11.5967	18.6157	24.7192	-84.2285	-107.117	-271.606	-618.591	-918.884	-1334.23	-1533.51	-1458.13	-1263.43	-982.971	-686.951	-346.069	-242.004
	11.55	-0.7745	-0.6873	-0.8575	-0.7953	-0.9247	-1.0559	-1.1487	-1.3794	-2.0337	-3.078	-4.7534	-5.8893	-6.6431	-6.9202	-6.38	-5.4266	-4.2371	-3.064	-2.016	-1.4764		11.55	-26.2451	20.1416	9.1553	-25.0244	36.0107	64.0869	-18.9209	-12.5122	-147.705	-314.636	-616.15	-1051.64	-1369.93	-1517.64	-1482.24	-1257.02	-972.9	-695.801	-361.023	-218.811
	11.6	-0.7336	-0.7678	-0.8594	-0.8838	-0.896	-0.8875	-1.1328	-1.4606	-2.2345	-3.3942	-4.9719	-6.1957	-6.8359	-6.8689	-6.3623	-5.1947	-4.0466	-2.8223	-1.9147	-1.3965		11.6	18.3105	74.1577	-33.5693	-16.7847	-10.376	14.0381	-75.6836	-70.8008	-121.765	-331.726	-614.624	-1031.49	-1399.84	-1552.12	-1502.69	-1183.78	-827.637	-573.73	-344.543	-122.986
	11.65	-0.7141	-0.7062	-0.8893	-0.9729	-0.9943	-0.9924	-1.1231	-1.5637	-2.3004	-3.6224	-5.0873	-6.4063	-7.0276	-6.842	-6.1774	-5.0964	-3.833	-2.7234	-1.9812	-1.2848		11.65	-10.376	14.0381	41.8091	25.6348	14.0381	-54.3213	3.9673	-111.389	-171.814	-383.911	-686.951	-1032.71	-1422.12	-1546.02	-1488.34	-1145.63	-818.787	-525.513	-352.173	-129.395
	11.7	-0.7538	-0.7672	-0.7605	-0.8685	-0.9393	-0.9851	-1.2329	-1.5796	-2.5354	-3.7195	-5.285	-6.5717	-7.0575	-6.8207	-5.9442	-4.7662	-3.7573	-2.5287	-1.9641	-1.2598		11.7	7.3242	-4.5776	37.5366	-35.4004	-6.1035	-60.73	-44.2505	-102.234	-153.198	-419.922	-695.801	-1146.24	-1492.61	-1559.75	-1353.15	-1152.65	-776.367	-519.409	-227.356	-59.5093
	11.75	-0.7312	-0.8295	-0.8252	-0.9119	-0.8911	-0.9473	-1.2134	-1.6443	-2.6251	-3.9258	-5.5689	-6.7291	-7.1075	-6.7853	-5.7745	-4.5636	-3.5297	-2.4115	-1.7304	-1.142		11.75	31.1279	33.8745	14.9536	6.1035	-23.1934	19.2261	-63.7817	6.7139	-156.25	-404.358	-755.615	-1126.1	-1529.54	-1506.96	-1354.68	-1036.38	-724.487	-493.164	-245.056	-81.4819
	11.8	-0.7416	-0.8246	-0.7922	-0.8582	-0.9015	-0.9229	-1.1529	-1.7444	-2.5665	-4.1095	-5.8295	-6.695	-7.0752	-6.6736	-5.639	-4.4061	-3.313	-2.1643	-1.4783	-1.0712		11.8	23.8037	25.6348	-21.9727	66.5283	84.2285	58.8989	-8.2398	-41.5039	-106.812	-373.84	-773.621	-1176.45	-1511.84	-1502.69	-1349.79	-959.778	-692.139	-426.941	-222.778	-92.4683
	11.85	-0.7581	-0.7648	-0.7739	-0.8496	-0.9277	-1.0022	-1.2854	-1.687	-2.6624	-4.1876	-5.9088	-6.8201	-6.9782	-6.4691	-5.4938	-4.2188	-3.0969	-2.1674	-1.38	-1.0266		11.85	12.207	-7.019	-15.2588	42.1143	1.2207	-17.0898	-54.0161	-120.544	-97.9614	-401.917	-762.329	-1270.45	-1540.83	-1521.61	-1362.3	-937.195	-662.842	-454.102	-178.833	-106.506
	11.9	-0.7446	-0.6995	-0.8966	-0.9412	-0.9955	-0.99	-1.2824	-1.6785	-2.7997	-4.3555	-5.8533	-6.9281	-7.0392	-6.2903	-5.2039	-3.9453	-3.0078	-1.8811	-1.3959	-1.0016		11.9	44.5557	53.4058	19.8364	-54.6265	-34.79	-61.3403	-51.2695	-72.6318	-166.626	-435.181	-808.411	-1150.82	-1492	-1536.87	-1304.93	-895.996	-571.594	-355.835	-265.808	-17.395
	11.95	-0.8417	-0.7776	-0.9137	-0.8002	-0.8752	-0.8783	-1.2378	-1.7395	-2.8088	-4.3536	-5.9247	-6.8506	-6.875	-6.2158	-4.9457	-3.8611	-2.9053	-1.7438	-1.3458	-0.9705		11.95	4.8828	25.9399	44.8608	-2.1362	39.0625	37.8418	60.4248	-12.8174	-154.724	-490.112	-838.928	-1235.35	-1548.16	-1493.84	-1224.67	-839.233	-588.074	-301.514	-228.577	-56.1523
	12	-0.7532	-0.9186	-0.8936	-0.8258	-0.8606	-0.99	-1.3037	-1.8469	-2.8827	-4.4275	-6.0431	-6.8781	-6.8121	-6.0565	-4.6661	-3.6823	-2.6343	-1.767	-1.2854	-0.9558		12	-40.5884	25.3296	-57.9834	-0.3052	-23.1934	10.6812	-32.959	-41.1987	-141.296	-447.998	-782.166	-1279.91	-1539.31	-1441.35	-1084.9	-814.819	-540.771	-278.32	-177.002	-28.6865
	12.05	-0.7526	-0.8478	-0.9729	-0.8264	-0.9662	-0.9528	-1.2775	-1.8579	-2.9791	-4.5013	-6.178	-6.8805	-6.6382	-5.9283	-4.5154	-3.5053	-2.5708	-1.6919	-1.2299	-1.0474		12.05	-5.4932	29.2969	10.6812	-61.9507	17.7002	34.1797	-94.9097	-91.8579	-158.386	-441.589	-801.392	-1251.83	-1457.82	-1430.36	-1159.06	-787.964	-509.949	-276.794	-101.929	24.1089
	12.1	-0.8679	-0.7623	-0.8832	-0.7776	-0.9479	-0.9204	-1.3422	-1.8695	-3.0084	-4.6765	-6.1859	-6.8121	-6.626	-5.7446	-4.433	-3.2849	-2.3731	-1.6242	-1.156	-0.99		12.1	-14.6484	27.771	-21.3623	-0.6104	12.5122	-11.9019	-73.5474	-122.07	-205.383	-468.75	-908.203	-1296.69	-1513.67	-1360.78	-1159.97	-773.621	-419.312	-313.11	-137.634	-6.4087
	12.15	-0.863	-0.8264	-0.9015	-0.8612	-0.9839	-0.9039	-1.3483	-1.9531	-3.0988	-4.7345	-6.2195	-6.6724	-6.5558	-5.545	-4.1644	-3.172	-2.276	-1.3812	-1.1078	-0.9619		12.15	34.1797	75.6836	-28.6865	15.8691	-12.5122	-4.8828	-11.5967	-106.812	-210.266	-445.557	-833.74	-1306.15	-1425.17	-1379.09	-1091	-682.983	-485.229	-227.356	-119.019	-46.3867
	12.2	-0.8344	-0.8344	-0.8789	-0.8655	-1.0193	-1.0376	-1.2909	-1.8982	-3.1128	-4.7449	-6.1768	-6.637	-6.4093	-5.3528	-3.9685	-2.9236	-2.1997	-1.2885	-1.0291	-0.874		12.2	22.8882	-58.5938	-39.3677	3.0518	3.0518	-43.0298	27.771	-24.4141	-162.048	-469.36	-833.74	-1221.62	-1506.04	-1316.22	-1002.5	-599.67	-379.944	-250.244	-168.762	-16.4795
	12.25	-0.816	-0.9119	-0.874	-0.8868	-1.0095	-0.9241	-1.2616	-1.9257	-3.1165	-4.7375	-6.2909	-6.6126	-6.2341	-5.1074	-3.8239	-2.8919	-2.0581	-1.4069	-1.0809	-0.8966		12.25	19.8364	-28.6865	39.0625	26.2451	29.2969	-29.6021	1.2207	-79.3457	-195.618	-425.415	-928.04	-1248.47	-1545.41	-1255.49	-1010.44	-697.021	-270.691	-216.98	-106.506	-65.3076
	12.3	-0.7965	-0.918	-0.9265	-0.8936	-0.8514	-1.0321	-1.2347	-1.8591	-3.0634	-4.7577	-6.1975	-6.499	-6.1035	-4.9298	-3.8086	-2.7466	-2.1594	-1.2671	-1.17	-0.9204		12.3	-8.5449	45.166	-5.7983	28.9917	39.3677	-18.9209	-48.5229	-99.4873	-191.956	-454.712	-861.206	-1244.81	-1414.49	-1261.6	-904.846	-626.831	-339.05	-198.059	-59.2041	-70.4956
	12.35	-0.7947	-0.9399	-0.946	-0.8075	-0.993	-1.0602	-1.2714	-1.9653	-3.0859	-4.9085	-6.1896	-6.4703	-5.9515	-4.7699	-3.548	-2.6904	-2.1466	-1.0925	-1.2054	-0.9387		12.35	-18.0054	16.1743	-31.7383	77.2095	-39.0625	-15.564	-108.337	-89.4165	-148.01	-502.93	-796.814	-1322.94	-1407.17	-1194.15	-901.184	-537.415	-372.314	-173.645	-101.013	-36.9263
	12.4	-0.863	-0.8722	-0.9595	-0.9448	-1.0559	-1.026	-1.3098	-2.0319	-3.1921	-4.8749	-6.106	-6.3147	-5.6439	-4.668	-3.3295	-2.5165	-1.919	-1.1334	-1.1633	-1.0089		12.4	3.6621	51.8799	29.9072	-54.9316	4.5776	30.8228	-57.373	-106.812	-168.457	-441.895	-860.291	-1300.66	-1416.63	-1266.48	-802.002	-504.456	-335.693	-177.307	-31.1279	-24.7192
	12.45	-0.8191	-0.9406	-0.9186	-0.9247	-0.9882	-1.0571	-1.2634	-1.9391	-3.2282	-4.8614	-6.1401	-6.1176	-5.5609	-4.4556	-3.219	-2.3242	-1.7749	-1.1566	-1.0217	-1.012		12.45	27.1606	19.8364	-46.0815	-39.3677	20.752	-14.3433	10.6812	-68.3594	-164.49	-440.369	-891.113	-1243.29	-1429.75	-1187.13	-824.89	-490.417	-276.489	-158.081	-50.0488	19.5313
	12.5	-0.8728	-0.9338	-0.86	-0.8362	-1.0291	-1.0761	-1.3147	-1.9415	-3.2263	-5.0134	-6.1774	-6.0785	-5.4858	-4.2792	-3.0151	-2.2827	-1.8268	-1.0974	-1.0071	-0.9576		12.5	-2.7466	-3.6621	-0.9155	12.5122	4.8828	37.2314	-2.4414	-10.376	-195.618	-516.968	-865.173	-1253.05	-1401.98	-1098.02	-816.04	-448.303	-272.827	-105.591	-20.1416	-31.4331
	12.55	-0.7855	-0.8929	-0.8105	-0.8423	-0.9625	-1.098	-1.3495	-2.0148	-3.2636	-5.0079	-6.1285	-6.0425	-5.3442	-4.2041	-2.9413	-2.2559	-1.6827	-1.001	-1.0608	-0.9027		12.55	36.0107	50.354	-11.9019	21.6675	41.1987	-12.5122	-10.9863	-50.0488	-148.315	-481.262	-802.612	-1249.69	-1371.46	-1101.38	-767.822	-442.2	-290.833	-112.915	-43.0298	25.0244
	12.6	-0.7947	-0.8661	-0.8142	-0.8789	-0.9467	-1.0779	-1.3843	-1.9421	-3.3661	-4.8474	-5.9985	-5.9668	-5.0775	-4.0515	-2.8534	-2.2211	-1.6522	-1.1011	-1.0266	-0.9222		12.6	66.5283	-5.4932	49.4385	13.4277	-24.1089	-35.0952	-70.4956	-146.79	-160.217	-439.758	-935.364	-1258.24	-1333.01	-1094.36	-720.52	-430.603	-250.549	-158.386	-29.9072	62.8662
	12.65	-0.8112	-0.7892	-0.954	-0.8844	-0.9174	-1.023	-1.319	-1.9672	-3.316	-4.9463	-5.9674	-5.8429	-5.0903	-3.8373	-2.7979	-2.0874	-1.5723	-1.0974	-0.9698	-0.8954		12.65	-39.0625	9.4605	-7.6294	-2.7466	6.4087	-7.9346	-93.3838	-50.354	-163.269	-494.995	-903.015	-1271.97	-1332.7	-1060.79	-666.809	-433.35	-162.048	-128.174	-52.1851	-21.9727
	12.7	-0.838	-0.8484	-0.9381	-0.9314	-0.8838	-1.0748	-1.3702	-1.919	-3.2318	-4.9481	-5.871	-5.863	-5.0647	-3.6469	-2.6819	-2.0294	-1.4478	-1.0376	-0.9967	-0.9784		12.7	23.1934	-22.583	-5.188	25.9399	61.9507	17.7002	-39.6729	-73.2422	-137.939	-505.066	-869.446	-1214.9	-1262.21	-1036.68	-635.071	-377.808	-168.762	-119.934	-110.474	-49.7437
	12.75	-0.8905	-0.9338	-0.9436	-0.9216	-0.9784	-0.9479	-1.3733	-1.9208	-3.2764	-4.8773	-5.7739	-5.6458	-4.9231	-3.5754	-2.6898	-1.9342	-1.3751	-0.9796	-0.9467	-0.9967		12.75	13.1226	42.7246	24.1089	25.6348	61.6455	19.8364	-24.7192	-120.544	-196.228	-479.431	-953.674	-1217.96	-1308.59	-924.377	-634.766	-324.707	-142.517	-67.1387	-22.583	-72.6318
	12.8	-0.8716	-0.78	-0.8954	-0.9021	-0.9503	-0.8972	-1.2781	-1.9379	-3.3209	-4.8877	-5.7867	-5.4773	-4.7199	-3.5651	-2.619	-1.9434	-1.5637	-0.9686	-0.9229	-0.9851		12.8	-40.5884	16.7847	-26.5503	-46.9971	-28.6865	-13.4277	-46.9971	-100.098	-213.928	-465.088	-856.628	-1188.35	-1274.41	-905.151	-598.45	-306.702	-219.116	-112	27.771	-40.2832
	12.85	-0.8954	-0.8691	-0.9265	-1.0101	-0.9113	-1.0364	-1.283	-2.0459	-3.3618	-4.9078	-5.8099	-5.3754	-4.5862	-3.4235	-2.4054	-1.8701	-1.5045	-1.0632	-0.9265	-0.9448		12.85	9.1553	21.3623	-46.6919	-45.7764	29.9072	-61.9507	-14.9536	-116.272	-159.302	-414.734	-938.721	-1217.35	-1203.61	-944.519	-544.739	-396.423	-181.274	-146.79	-20.4468	-33.5693
	12.9	-0.7965	-1.0205	-1.0504	-0.9119	-1.0053	-1.0522	-1.2952	-2.1893	-3.3008	-4.9005	-5.8313	-5.3778	-4.4269	-3.3411	-2.3261	-1.8982	-1.4691	-0.9698	-1.0242	-0.918		12.9	40.8936	24.4141	-33.5693	9.4605	-15.8691	-20.752	-37.2314	-63.7817	-229.492	-512.085	-882.874	-1201.78	-1185.91	-897.217	-595.398	-235.291	-167.542	-82.3975	-32.0435	39.3677
	12.95	-0.7996	-0.9717	-1.0181	-0.7538	-0.9705	-1.0236	-1.4331	-2.1435	-3.2758	-4.8181	-5.5475	-5.2759	-4.3616	-3.2904	-2.2601	-1.8927	-1.5289	-0.8453	-0.9717	-0.9259		12.95	-18.3105	-18.6157	18.0054	-38.147	-3.9673	16.4795	-90.6372	-13.4277	-229.797	-474.548	-788.574	-1145.02	-1176.45	-859.985	-536.804	-310.364	-112.61	-126.343	-68.6646	70.8008
	13	-0.8282	-0.9216	-0.8771	-0.7947	-0.9991	-1.0797	-1.3312	-2.0709	-3.3563	-4.7607	-5.3253	-5.2087	-4.2908	-3.1024	-2.2656	-1.6919	-1.4514	-1.0413	-0.965	-1.0059		13	-22.8882	-26.5503	36.6211	-13.4277	17.0898	-60.73	-65.918	-51.5747	-174.561	-451.965	-867.92	-1193.85	-1188.35	-867.615	-498.962	-262.146	-91.8579	-93.3838	-38.7573	35.4004
	13.05	-0.7751	-1.0034	-0.8484	-0.9351	-1.0803	-0.9656	-1.2512	-2.0062	-3.3185	-4.7357	-5.3442	-5.0604	-4.0546	-2.9578	-2.1899	-1.5369	-1.322	-1.0382	-0.8514	-0.9949		13.05	8.2398	44.5557	0.6104	-5.4932	37.8418	82.3975	9.4605	-102.539	-190.735	-541.382	-915.527	-1180.73	-1127.01	-890.503	-522.156	-270.691	-95.2148	-15.564	-3.0518	-22.8882
	13.1	-0.8319	-0.9271	-0.8832	-0.9692	-1.0352	-0.9668	-1.2549	-2.0032	-3.2166	-4.6417	-5.4376	-5.0189	-4.0173	-2.7979	-2.0862	-1.4795	-1.2793	-0.976	-0.8881	-0.9296		13.1	60.4248	46.3867	4.8828	-3.0518	-39.0625	13.1226	-40.5884	-131.531	-129.7	-496.826	-865.173	-1101.07	-1078.8	-674.438	-446.472	-211.487	-86.0596	-103.455	9.4605	-58.2886
	13.15	-0.7935	-0.8649	-0.968	-0.9082	-1.0815	-0.9863	-1.3129	-2.1027	-3.2404	-4.6399	-5.4285	-4.8474	-4.0216	-2.6862	-2.0111	-1.7212	-1.272	-1.1054	-0.8826	-0.8685		13.15	-2.1362	-24.4141	-42.1143	32.3486	-40.8936	26.2451	-62.561	-109.253	-188.599	-499.573	-878.906	-1103.82	-1065.06	-706.177	-462.341	-223.389	-147.705	-84.2285	-28.6865	39.3677
	13.2	-0.8136	-0.8978	-0.9747	-0.8575	-1.0608	-0.9229	-1.2347	-2.1735	-3.3752	-4.7473	-5.235	-4.7498	-3.7933	-2.7216	-2.0416	-1.7578	-1.2054	-1.0498	-0.9241	-0.9235		13.2	-25.0244	8.5449	-44.5557	-43.6401	30.5176	18.3105	-68.0542	-86.6699	-203.552	-516.663	-867.31	-1145.32	-1075.44	-775.452	-412.598	-223.694	-142.517	-19.8364	-63.1714	-19.8364
	13.25	-0.882	-0.8765	-0.9064	-0.9595	-1.0046	-0.9607	-1.2079	-2.1057	-3.3258	-4.7998	-5.155	-4.7028	-3.6523	-2.6172	-1.9287	-1.6272	-1.3287	-0.9833	-0.8398	-1.0144		13.25	36.3159	50.354	-14.9536	-29.9072	36.0107	-62.2559	-65.3076	-20.1416	-168.762	-478.821	-871.582	-1147.16	-1021.42	-763.855	-375.977	-170.898	-65.6128	-26.5503	-48.8281	-7.019
	13.3	-0.8612	-0.8484	-0.9125	-1.0327	-0.979	-1.0339	-1.33	-2.0514	-3.2849	-4.555	-5.1471	-4.6558	-3.6365	-2.5824	-1.842	-1.344	-1.358	-0.9039	-0.8759	-1.0706		13.3	-10.376	37.5366	28.9917	-11.2915	9.1553	-16.7847	-34.79	-51.2695	-183.105	-441.895	-929.26	-1024.78	-958.557	-782.166	-417.786	-175.476	-118.713	-51.5747	10.9863	87.8906
	13.35	-0.8356	-0.7477	-0.9821	-1.0199	-0.976	-1.0242	-1.319	-2.0544	-3.3386	-4.577	-5.0263	-4.555	-3.4821	-2.5647	-1.756	-1.3507	-1.333	-0.9247	-0.9546	-1.0516		13.35	-13.7329	-22.8882	-12.207	36.6211	-14.9536	-30.8228	-47.6074	-128.174	-212.097	-522.156	-850.525	-1079.1	-1048.89	-690.918	-397.339	-203.857	-44.5557	-51.5747	20.1416	45.4712
	13.4	-0.9058	-0.8087	-0.8972	-0.9521	-1.012	-0.9808	-1.2695	-2.0032	-3.385	-4.5575	-4.9585	-4.4537	-3.5169	-2.3975	-1.7578	-1.5167	-1.2726	-0.8728	-0.8984	-1.0016		13.4	-26.5503	12.207	-52.7954	15.2588	-7.6294	-4.8828	-21.6675	-46.3867	-164.795	-443.42	-870.056	-1143.49	-1047.97	-610.352	-361.633	-165.405	-74.4629	-43.335	-5.188	-10.9863
	13.45	-0.8832	-0.9052	-0.9155	-1.0272	-0.9729	-1.012	-1.3031	-2.0947	-3.3704	-4.4904	-4.8669	-4.3121	-3.4992	-2.3029	-1.7511	-1.3702	-1.2482	-0.9424	-0.8984	-1.0107		13.45	9.7656	6.1035	14.9536	1.5259	31.4331	37.8418	-47.6074	-56.4575	-205.688	-471.497	-837.402	-1041.56	-902.71	-626.831	-341.187	-184.326	-64.3921	-50.9644	-43.0298	-3.9673
	13.5	-0.849	-0.9003	-0.8344	-1.0193	-1.0321	-1.1035	-1.3294	-2.0941	-3.313	-4.4226	-4.8102	-4.2425	-3.36	-2.345	-1.8176	-1.2268	-1.1627	-1.0986	-0.8917	-1.1371		13.5	25.9399	-32.0435	-32.0435	30.5176	18.0054	-34.79	-27.1606	-93.0786	-194.397	-454.712	-849.304	-1053.16	-935.364	-567.322	-350.037	-127.869	-54.6265	-109.558	35.0952	-10.9863
	13.55	-0.8942	-0.8362	-0.8722	-1.0071	-1.0059	-1.0822	-1.275	-2.0892	-3.3106	-4.4318	-4.7723	-4.1229	-3.2166	-2.2083	-1.7065	-1.344	-1.2085	-1.04	-0.8038	-1.0706		13.55	-23.4985	-18.9209	-36.6211	12.5122	13.1226	-51.2695	-47.9126	-98.877	-220.337	-521.24	-857.239	-1069.95	-857.849	-666.809	-342.407	-115.051	-17.0898	-53.4058	0.6104	11.5967
	13.6	-1.0095	-0.968	-0.9485	-0.9222	-0.9082	-1.0132	-1.2695	-2.1649	-3.2233	-4.3811	-4.682	-4.118	-3.1085	-2.3273	-1.6217	-1.3965	-1.2164	-0.9607	-0.8868	-1.0211		13.6	39.3677	-4.8828	0.6104	-18.0054	-8.8501	-8.8501	-75.0732	-72.937	-209.656	-464.783	-882.874	-965.576	-937.805	-618.591	-313.721	-149.231	-30.8228	12.8174	-59.8145	-2.7466
	13.65	-0.9082	-0.9216	-0.957	-0.976	-0.8417	-1.1853	-1.2988	-2.1478	-3.1317	-4.2303	-4.6576	-4.0857	-2.9657	-2.2174	-1.5894	-1.4563	-1.1487	-0.9882	-0.8789	-0.9265		13.65	7.3242	85.144	38.4521	-2.7466	-6.4087	-2.4414	-8.5449	-128.479	-200.195	-466.919	-832.52	-1052.55	-987.854	-543.213	-255.127	-90.6372	-62.2559	-84.2285	-86.0596	0.9155
	13.7	-0.7367	-0.9375	-0.9399	-0.965	-0.8679	-1.1408	-1.2677	-2.2315	-3.1342	-4.2914	-4.5331	-4.0643	-2.8754	-2.0905	-1.463	-1.4056	-1.2524	-0.976	-0.86	-1.0309		13.7	-9.7656	78.7354	-4.8828	8.8501	-26.2451	7.019	-55.542	-15.2588	-171.509	-526.428	-802.002	-1014.4	-874.634	-596.008	-258.179	-196.838	-84.8389	-29.2969	20.4468	14.6484
	13.75	-0.8057	-0.8899	-0.8673	-0.957	-0.9851	-1.0175	-1.3318	-2.1899	-3.1763	-4.2566	-4.48	-4.0814	-2.9388	-2.0435	-1.4563	-1.2518	-1.3117	-1.0016	-0.9637	-0.9106		13.75	-58.5938	-25.3296	-35.0952	-86.9751	-10.9863	-35.7056	-33.5693	-141.602	-184.021	-459.595	-794.373	-1037.6	-820.618	-623.474	-227.966	-105.591	15.8691	2.4414	59.5093	-51.8799
	13.8	-0.9998	-0.9656	-0.8984	-0.9027	-1.0223	-1.0376	-1.3422	-2.0825	-3.2141	-4.1803	-4.5514	-3.9325	-2.8363	-1.936	-1.5363	-1.0614	-1.2976	-0.979	-0.8832	-0.9009		13.8	60.73	8.5449	-49.4385	-17.0898	-14.3433	-60.1196	-5.188	-58.2886	-248.413	-447.998	-762.634	-964.661	-809.021	-543.823	-276.184	-109.863	0.9155	-81.7871	36.9263	-10.9863
	13.85	-0.9448	-0.8502	-0.8978	-1.0675	-0.9204	-1.0571	-1.2872	-2.132	-3.1879	-4.1888	-4.4513	-3.8477	-2.8235	-2.0142	-1.3794	-0.9924	-1.2634	-0.9912	-0.9088	-0.9381		13.85	16.4795	-18.9209	-32.3486	34.79	-17.7002	35.7056	-65.6128	-28.9917	-193.787	-472.412	-830.688	-914.917	-805.054	-532.227	-272.217	-117.188	-78.7354	-0.6104	-52.7954	-16.1743
	13.9	-0.8899	-0.8704	-0.9399	-1.0583	-0.9357	-1.0638	-1.2683	-2.1442	-3.2208	-4.1498	-4.3451	-3.7817	-2.829	-1.9806	-1.3416	-1.2476	-1.1987	-0.9491	-0.8856	-1.0468		13.9	-76.5991	2.7466	19.5313	36.9263	-33.5693	17.0898	-68.6646	-107.727	-130.92	-495.605	-839.233	-919.8	-815.125	-507.202	-241.089	-71.4111	-33.8745	27.1606	-52.4902	-16.1743
	13.95	-0.8203	-0.8344	-0.9125	-0.968	-1.0724	-1.0834	-1.2683	-2.1338	-3.1781	-4.0717	-4.2468	-3.811	-2.8015	-1.8335	-1.3348	-1.3904	-1.0644	-0.9082	-0.8282	-1.0187		13.95	-24.4141	41.5039	24.4141	-16.7847	64.0869	25.3296	-16.4795	-43.9453	-178.223	-448.303	-738.22	-898.743	-820.007	-491.028	-192.261	-65.0024	-80.2612	-44.5557	-26.2451	17.395
	14	-0.8954	-0.8441	-0.8777	-0.9705	-1.1255	-1.1243	-1.4191	-2.1912	-3.169	-4.0991	-4.1888	-3.6664	-2.6691	-1.8256	-1.4172	-1.2176	-0.9283	-0.9015	-0.8752	-0.8948		14	0.3052	13.1226	-57.9834	-21.6675	45.166	-32.959	-11.5967	-145.874	-213.928	-482.178	-773.926	-935.059	-870.361	-438.232	-151.978	-85.144	11.5967	-71.7163	29.2969	-53.4058
	14.05	-0.8795	-0.9552	-0.9131	-1.0718	-1.1224	-1.0895	-1.4069	-2.1124	-3.1897	-4.0289	-4.1235	-3.5962	-2.6483	-1.7548	-1.4569	-1.2592	-1.0443	-0.8923	-0.9644	-0.8801		14.05	-35.0952	-24.4141	-26.8555	39.6729	-64.6973	-47.6074	-55.2368	-47.3022	-155.64	-478.516	-811.157	-953.369	-740.051	-490.723	-178.223	-61.6455	-42.4194	-2.4414	5.7983	-44.8608
	14.1	-0.7947	-0.838	-0.8624	-1.0089	-1.0999	-1.0602	-1.2317	-2.132	-3.0151	-3.9117	-4.1541	-3.5828	-2.6422	-1.7786	-1.3776	-1.3019	-1.1871	-0.777	-0.9906	-1.062		14.1	31.4331	-12.8174	-5.188	8.5449	-4.8828	40.5884	-28.9917	-150.146	-198.364	-418.701	-830.078	-844.116	-646.057	-499.268	-210.876	-49.4385	-73.5474	-28.3813	41.1987	-21.9727
	14.15	-0.7452	-0.8246	-0.921	-0.9381	-0.9534	-1.0608	-1.2463	-2.1289	-3.1006	-3.8422	-4.2413	-3.4973	-2.608	-1.5503	-1.3147	-1.2079	-1.1224	-0.7709	-0.8264	-1.1121		14.15	7.019	21.9727	-6.7139	11.5967	3.0518	-18.6157	-19.8364	-99.4873	-180.359	-469.055	-782.166	-800.171	-772.095	-464.478	-222.473	-91.8579	-13.7329	-73.2422	19.8364	-13.7329
	14.2	-0.9058	-0.9338	-0.9363	-0.8484	-0.976	-1.0101	-1.2482	-2.16	-3.089	-3.9545	-4.079	-3.4332	-2.3792	-1.6724	-1.3245	-1.109	-1.1578	-0.8301	-0.8838	-1.1133		14.2	-75.6836	-2.7466	0.9155	-36.6211	50.9644	-24.1089	-61.3403	-22.583	-198.975	-411.987	-688.477	-840.454	-762.634	-446.167	-194.702	-146.79	-82.3975	24.1089	-56.7627	30.8228
	14.25	-0.9637	-1.0211	-0.7904	-0.9033	-0.9607	-1.0223	-1.2897	-2.1136	-3.0328	-3.9099	-3.8977	-3.3661	-2.3102	-1.8396	-1.3074	-1.1383	-1.2616	-0.9412	-0.9583	-0.9351		14.25	43.335	39.978	-14.6484	-65.0024	-6.4087	-7.6294	-20.1416	-97.6563	-150.757	-440.979	-771.179	-874.634	-733.643	-410.156	-93.689	-64.3921	-36.9263	-42.4194	7.6294	-13.1226
	14.3	-0.8276	-0.954	-0.7684	-0.9741	-1.0339	-1.0602	-1.3245	-1.9354	-2.9828	-3.8049	-3.9417	-3.2025	-2.4286	-1.7047	-1.2	-1.0602	-1.2653	-0.9644	-1.0169	-0.9454		14.3	54.9316	41.8091	1.5259	24.7192	33.2642	-5.7983	0.6104	-15.2588	-216.064	-523.376	-762.634	-878.601	-681.152	-443.115	-123.596	-97.6563	-58.2886	-18.0054	14.0381	-40.2832
	14.35	-0.9052	-0.8997	-0.8148	-1.0785	-1.0614	-1.0028	-1.3232	-1.861	-2.9334	-3.8525	-3.9801	-3.2697	-2.2363	-1.6223	-1.2244	-1.0095	-1.2256	-1.0254	-0.9937	-1.0278		14.35	-27.771	16.4795	38.4521	25.0244	-17.7002	-6.1035	-7.3242	-86.6699	-114.136	-469.666	-750.732	-790.71	-610.046	-406.799	-191.65	-26.5503	-25.9399	7.3242	-18.6157	-19.2261
	14.4	-0.9784	-0.9283	-0.9143	-0.8783	-1.0297	-1.0468	-1.3147	-2.0252	-2.8821	-3.8995	-3.9282	-3.2642	-2.2455	-1.4575	-1.2964	-1.001	-1.098	-0.9393	-0.9991	-0.9625		14.4	-6.4087	-22.8882	15.8691	27.4658	-24.7192	-28.3813	-54.6265	-141.296	-133.057	-439.453	-683.289	-818.176	-699.463	-342.102	-143.127	-61.3403	23.8037	-96.4355	25.3296	-58.5938
	14.45	-0.8221	-0.8887	-0.9735	-0.9393	-0.9607	-1.0455	-1.4203	-2.1491	-2.9804	-3.8361	-3.9203	-3.1842	-2.3407	-1.521	-1.2518	-1.1646	-1.1725	-0.8673	-0.896	-0.9558		14.45	49.4385	38.147	-14.6484	2.4414	-18.9209	12.207	-102.234	-46.9971	-177.002	-488.586	-725.403	-820.618	-636.597	-348.816	-97.0459	-68.6646	-0.9155	-26.5503	28.6865	9.4605
	14.5	-0.8124	-0.907	-0.9326	-0.965	-0.8734	-1.1548	-1.3556	-2.1533	-3.1006	-3.7567	-3.8806	-3.1427	-2.2626	-1.5338	-1.2433	-1.1768	-1.1127	-0.9039	-0.9723	-1.0468		14.5	-3.0518	28.9917	-5.7983	9.4605	3.0518	10.6812	-51.5747	-121.765	-216.675	-418.701	-702.209	-798.645	-652.771	-341.797	-212.402	-34.4849	13.1226	-9.4605	-14.6484	53.4058
	14.55	-0.8649	-0.8997	-0.9656	-0.9497	-0.9351	-1.037	-1.2964	-2.1075	-3.0182	-3.7677	-3.8001	-3.0682	-2.2376	-1.5375	-1.3727	-1.2146	-1.2433	-0.8435	-1.0034	-0.929		14.55	-70.8008	42.7246	37.8418	-1.8311	-15.564	-48.8281	16.7847	-108.948	-166.931	-460.51	-714.417	-756.226	-616.76	-406.799	-179.749	-19.8364	-46.0815	57.9834	5.188	-8.5449
	14.6	-0.8081	-0.921	-0.9802	-0.9015	-1.0455	-1.0254	-1.3489	-2.0319	-3.0072	-3.7445	-3.7116	-3.0585	-2.1729	-1.5747	-1.2976	-1.2024	-1.2592	-0.813	-0.9229	-1.0199		14.6	24.4141	14.6484	-21.9727	7.6294	34.1797	43.6401	-8.8501	6.7139	-219.727	-483.093	-731.506	-712.28	-598.45	-370.483	-105.591	-27.4658	-10.376	-6.1035	3.3569	11.2915
	14.65	-0.7599	-0.9277	-0.9546	-1.0657	-1.1359	-1.0162	-1.38	-2.0715	-2.9627	-3.6536	-3.6139	-2.9431	-2.099	-1.5082	-1.189	-1.1591	-1.1939	-0.8075	-0.9357	-0.9857		14.65	64.3921	25.0244	19.5313	-36.6211	-22.8882	20.4468	-39.978	-137.939	-191.04	-374.756	-657.349	-736.694	-622.864	-318.909	-109.558	0	-37.8418	-27.4658	-8.5449	34.4849
	14.7	-0.8594	-0.918	-0.8972	-0.9845	-0.9924	-1.0468	-1.3129	-2.1478	-2.8894	-3.5498	-3.551	-2.9291	-2.0313	-1.5344	-1.0803	-1.1835	-1.2366	-0.9912	-0.8807	-1.0413		14.7	8.8501	-20.752	3.0518	20.4468	-30.5176	-26.2451	-68.3594	-94.9097	-199.89	-440.063	-698.242	-753.174	-547.485	-338.44	-116.272	-50.0488	-30.8228	17.395	12.207	11.5967
	14.75	-0.8942	-0.9442	-0.9283	-0.9406	-0.9509	-1.0565	-1.2366	-2.0441	-2.8626	-3.5187	-3.5419	-2.9175	-2.0154	-1.4618	-1.1737	-1.225	-1.1908	-0.8685	-0.8539	-0.9741		14.75	2.4414	26.8555	-45.4712	-58.2886	36.6211	51.2695	-13.4277	-47.6074	-166.931	-459.29	-676.27	-753.174	-544.739	-339.966	-24.4141	-38.4521	-8.2398	-46.3867	-9.1553	-59.5093
	14.8	-0.9271	-0.8862	-0.9149	-1.0718	-1.0425	-1.1255	-1.2665	-2.0691	-2.9016	-3.4686	-3.6145	-2.8394	-1.8628	-1.4008	-1.1877	-1.2018	-1.0431	-0.752	-0.8258	-0.9235		14.8	-29.6021	45.7764	-6.7139	0.6104	11.2915	-21.9727	-36.6211	-101.929	-182.8	-404.663	-656.128	-669.556	-600.281	-345.459	-69.8853	-18.0054	-6.4087	-4.8828	20.1416	-92.7734
	14.85	-0.8795	-0.9277	-0.8618	-1.0315	-0.9662	-1.0712	-1.3135	-2.0374	-2.8937	-3.3966	-3.4863	-2.713	-1.8805	-1.4337	-1.1658	-1.0852	-1.1206	-0.835	-0.835	-0.9741		14.85	-20.4468	-62.2559	-17.7002	-7.6294	20.1416	-24.7192	-26.2451	-82.3975	-152.283	-433.96	-690.002	-726.624	-561.523	-331.421	-132.751	7.6294	-43.335	33.8745	-18.9209	5.4932
	14.9	-0.8246	-0.9589	-0.9326	-0.9003	-0.9937	-1.0956	-1.3489	-1.9251	-3.0212	-3.3136	-3.4113	-2.6544	-1.8921	-1.4331	-1.1926	-1.1041	-1.1707	-0.7721	-0.8545	-1.0864		14.9	-14.6484	-15.564	37.5366	37.5366	16.4795	-53.4058	-31.7383	-46.6919	-195.007	-452.576	-698.547	-698.547	-562.134	-295.105	-99.7925	-21.3623	-44.5557	2.7466	28.6865	71.106
	14.95	-0.8984	-0.9302	-0.8942	-0.9119	-0.9961	-0.9979	-1.2653	-1.8634	-2.8955	-3.3569	-3.3685	-2.6459	-1.947	-1.3837	-1.2054	-1.1731	-1.1768	-0.896	-0.8331	-1.0596		14.95	62.8662	-30.2124	-7.019	-7.019	-23.8037	3.0518	-17.7002	-50.6592	-174.561	-467.224	-649.109	-664.368	-538.635	-275.574	-154.114	-7.019	2.4414	-33.2642	1.2207	-33.2642
	15	-0.7404	-0.9259	-0.9705	-0.9229	-0.9479	-1.0156	-1.3123	-1.9489	-2.7844	-3.3545	-3.3051	-2.5989	-1.864	-1.3635	-1.2237	-1.2018	-1.2061	-0.9229	-1.0315	-0.9766		15	-38.7573	11.9019	-43.0298	43.335	-26.8555	8.8501	-7.019	-80.5664	-124.512	-459.595	-640.564	-666.809	-469.971	-332.336	-50.9644	12.8174	2.4414	-90.332	-68.6646	-5.188
	15.05	-0.8777	-0.896	-0.9351	-0.9131	-1.0669	-1.0126	-1.2201	-1.9794	-2.7759	-3.3319	-3.2739	-2.6386	-1.7706	-1.247	-1.1237	-1.1609	-1.2128	-0.8942	-1.0352	-1.0193		15.05	-9.1553	75.3784	8.2398	81.4819	88.8062	-13.1226	-65.918	-133.057	-165.1	-385.742	-638.428	-742.798	-490.723	-289.612	-64.0869	-36.0107	-49.7437	-8.5449	-4.5776	39.3677
	15.1	-0.8917	-0.8734	-0.8881	-0.9808	-0.9851	-1.0004	-1.2903	-1.8854	-2.8229	-3.4442	-3.3099	-2.4963	-1.8195	-1.2274	-1.0291	-1.1414	-1.1377	-0.8319	-0.9827	-1.0706		15.1	-6.1035	16.4795	2.7466	0.3052	5.7983	-2.4414	-41.1987	-48.5229	-149.231	-429.688	-643.921	-643.616	-443.115	-237.732	-96.4355	-36.9263	-8.2398	61.0352	-33.8745	-0.3052
	15.15	-0.8575	-0.8276	-0.9149	-1.026	-0.9772	-0.9991	-1.3092	-1.8793	-2.8839	-3.3655	-3.3234	-2.4951	-1.7871	-1.2958	-1.0858	-1.0901	-1.1169	-0.7928	-0.8759	-1.0706		15.15	14.6484	14.9536	-39.6729	-25.9399	-50.0488	-40.2832	-15.564	-43.0298	-191.345	-436.401	-608.826	-685.73	-440.369	-211.182	-106.506	-15.8691	1.5259	-10.6812	-34.1797	-30.5176
	15.2	-0.8984	-0.8936	-1.062	-1.0651	-1.0114	-1.0034	-1.3123	-1.8622	-2.8278	-3.2031	-3.2959	-2.5085	-1.7474	-1.2744	-1.178	-1.0126	-1.1285	-0.8228	-0.9131	-1.0901		15.2	-24.7192	72.937	-10.6812	-27.4658	-34.1797	-20.4468	-51.5747	-34.79	-172.119	-386.658	-658.569	-675.659	-510.559	-256.958	-18.3105	32.0435	20.1416	0.6104	-5.4932	3.3569
	15.25	-0.8472	-0.9088	-0.9869	-0.9735	-0.9283	-0.9454	-1.3031	-1.9745	-2.7069	-3.23	-3.2916	-2.4731	-1.7053	-1.1218	-1.2402	-1.1487	-1.1572	-0.8014	-0.8929	-1.1517		15.25	10.0708	-15.2588	17.7002	-25.9399	26.2451	6.4087	-40.8936	-69.5801	-184.021	-419.617	-617.065	-624.084	-458.679	-322.876	-52.4902	-17.395	-48.5229	-45.166	11.2915	-1.8311
	15.3	-0.9088	-0.9186	-1.0016	-0.9668	-0.8978	-1.0541	-1.4514	-1.8866	-2.7069	-3.219	-3.1928	-2.4866	-1.6943	-1.1621	-1.1334	-1.2323	-1.2018	-0.8417	-0.8331	-1.0107		15.3	-28.0762	-28.0762	-7.3242	-4.8828	69.5801	26.2451	-55.8472	-98.877	-260.01	-398.254	-603.943	-631.104	-474.243	-267.944	-43.0298	0.9155	2.4414	-16.1743	3.0518	-57.9834
	15.35	-0.9076	-0.9222	-0.9546	-0.9882	-0.9497	-1.0919	-1.4533	-1.8561	-2.7264	-3.2513	-3.1421	-2.4261	-1.6815	-1.311	-1.0596	-1.181	-1.1493	-0.7764	-0.7697	-0.9961		15.35	-11.2915	21.0571	29.6021	-21.3623	5.188	-10.376	-44.5557	5.7983	-134.583	-433.044	-627.441	-631.409	-474.854	-175.781	-36.0107	-60.4248	12.207	10.9863	-51.8799	10.6812
	15.4	-0.9302	-0.9052	-0.9625	-1.1029	-0.979	-1.0895	-1.3867	-1.8408	-2.7118	-3.1891	-2.9858	-2.3474	-1.6272	-1.2103	-1.1462	-1.2012	-1.084	-0.8783	-0.9375	-0.9442		15.4	1.5259	44.2505	18.0054	16.7847	-73.2422	-42.1143	-5.188	-84.2285	-138.55	-423.584	-578.003	-621.338	-397.949	-199.28	-94.2993	2.1362	-14.6484	14.6484	-0.3052	-24.1089
	15.45	-0.8984	-0.8215	-0.9448	-1.0223	-0.8862	-0.9485	-1.3342	-1.7853	-2.7734	-3.1421	-3.0804	-2.3901	-1.7011	-1.1322	-1.1542	-1.1529	-1.1011	-0.8929	-1.0065	-0.9161		15.45	-7.9346	13.7329	-19.8364	-8.5449	72.0215	-32.6538	-54.6265	-118.713	-251.16	-454.407	-622.559	-618.896	-435.181	-267.639	-22.8882	-41.8091	-11.5967	-7.3242	15.2588	-16.4795
	15.5	-0.8368	-0.9033	-0.9131	-0.9857	-0.7861	-0.91	-1.3086	-1.8408	-2.7167	-3.028	-3.0231	-2.3676	-1.6345	-1.2518	-1.1444	-1.2585	-1.0944	-0.8838	-0.9821	-1.0346		15.5	-29.2969	-43.6401	23.1934	35.7056	35.4004	11.9019	-118.408	-59.8145	-236.206	-384.827	-605.469	-565.491	-388.489	-201.111	-35.7056	-15.564	-47.3022	-57.0679	51.5747	31.1279
	15.55	-0.8997	-0.8325	-0.9186	-1.0791	-0.871	-0.9741	-1.3538	-1.9019	-2.6526	-2.9681	-3.1397	-2.2601	-1.5308	-1.2146	-1.0577	-1.1157	-1.2189	-0.9259	-0.9576	-0.993		15.55	7.9346	-14.6484	0.6104	-45.4712	-29.2969	16.4795	30.5176	-75.3784	-124.817	-349.426	-606.995	-584.412	-430.298	-235.901	-73.8525	18.3105	-21.6675	-45.7764	-34.79	-64.6973
	15.6	-0.9583	-0.9186	-0.9576	-1.0254	-0.9686	-0.9406	-1.2744	-1.8518	-2.6276	-3.0682	-3.1097	-2.1515	-1.543	-1.2061	-1.0852	-1.0394	-1.2408	-0.9137	-0.8942	-0.9607		15.6	-43.335	42.4194	-58.8989	1.5259	25.0244	-19.2261	-1.5259	-93.689	-134.277	-384.827	-605.774	-548.401	-393.372	-225.83	-26.2451	20.4468	-40.8936	-11.9019	-33.8745	3.0518
	15.65	-0.8539	-0.9601	-0.9509	-0.954	-0.929	-1.059	-1.3489	-1.9153	-2.6196	-3.0237	-3.0469	-2.2546	-1.6138	-1.203	-1.0529	-1.145	-1.0974	-0.9381	-0.8649	-1.1108		15.65	-9.1553	25.6348	-44.8608	14.0381	-31.4331	-3.6621	3.0518	-58.8989	-163.269	-463.562	-561.218	-541.382	-373.23	-150.452	-62.8662	65.918	-2.4414	9.7656	25.9399	-18.3105
	15.7	-0.8563	-0.9363	-1.0516	-1.0199	-0.918	-1.0333	-1.3898	-1.9055	-2.5714	-2.9797	-3.0145	-2.2546	-1.5082	-1.1585	-1.095	-1.1316	-1.1902	-0.9607	-0.9711	-1.0449		15.7	97.9614	7.9346	15.8691	-10.9863	-7.9346	-3.3569	-39.978	-74.4629	-125.732	-476.379	-601.501	-558.777	-354.614	-156.555	-16.1743	5.4932	-30.2124	18.6157	-29.6021	-14.6484
	15.75	-0.9564	-0.9631	-1.0095	-1.0254	-1.0834	-0.9821	-1.2738	-1.9849	-2.5232	-2.9565	-2.9327	-2.2687	-1.5442	-1.1896	-1.1066	-0.9869	-1.2824	-1.0187	-0.9583	-1.095		15.75	-35.7056	-6.4087	-6.1035	-30.2124	60.1196	-22.2778	-64.0869	-56.1523	-194.092	-399.475	-547.485	-589.294	-412.292	-187.988	3.6621	-95.8252	44.5557	-13.1226	10.376	-3.0518
	15.8	-0.802	-1.0071	-0.9448	-0.9406	-1.0516	-0.9985	-1.2836	-1.8384	-2.6105	-2.9425	-2.9932	-2.132	-1.4429	-1.2524	-1.0284	-1.0571	-1.1841	-1.0419	-0.9216	-1.1298		15.8	-13.1226	36.6211	28.6865	44.2505	32.3486	-34.79	-19.5313	-99.1821	-155.029	-358.887	-586.548	-571.289	-419.922	-219.727	-10.6812	0	-2.7466	-48.8281	-26.5503	-42.7246
	15.85	-0.9064	-1.0046	-0.8667	-1.0956	-1.0059	-1.0852	-1.3739	-1.9519	-2.5678	-2.9834	-2.9663	-2.16	-1.3568	-1.1633	-1.0785	-1.1243	-1.1627	-0.8716	-0.8234	-1.1151		15.85	28.0762	-38.7573	-76.9043	12.8174	12.5122	-30.8228	-63.1714	-53.7109	-111.084	-403.442	-557.556	-508.728	-381.165	-150.146	-64.3921	9.1553	-33.8745	17.0898	-70.4956	10.376
	15.9	-0.9827	-0.9808	-0.9009	-0.9821	-0.9656	-1.0095	-1.3678	-2.0819	-2.5854	-2.9511	-2.8754	-2.1246	-1.4545	-1.1029	-1.0883	-1.0797	-1.1267	-0.8972	-0.8899	-0.9686		15.9	34.1797	5.188	33.2642	-30.8228	32.0435	19.5313	-17.7002	-112.305	-213.013	-425.11	-601.196	-521.545	-380.859	-174.866	-24.7192	0.3052	-11.2915	-68.6646	-28.6865	24.1089
	15.95	-0.9259	-0.9631	-0.9247	-0.9753	-0.9473	-1.0187	-1.3599	-2.0044	-2.5977	-2.8265	-2.9675	-2.0392	-1.4465	-1.1585	-1.1133	-1.0773	-1.2134	-1.0114	-0.9955	-1.0388		15.95	-39.978	28.3813	32.3486	12.8174	-30.5176	22.2778	-5.4932	-77.2095	-231.628	-393.982	-574.646	-488.281	-416.26	-144.348	11.2915	-50.6592	20.1416	-74.1577	-1.5259	-27.4658
	16	-0.7562	-1.145	-0.8783	-1.0486	-1.0107	-1.1279	-1.3239	-1.9525	-2.5177	-2.8192	-2.9694	-1.9983	-1.4972	-1.1652	-1.1041	-1.3178	-1.2512	-0.9894	-0.9564	-0.9412		16	50.9644	13.7329	-34.79	-24.1089	-10.9863	-44.8608	8.8501	-46.0815	-155.029	-413.208	-553.589	-514.832	-364.38	-104.065	-51.2695	-11.9019	-51.5747	-54.3213	-25.0244	-29.9072
	16.05	-0.8521	-1.0913	-0.9552	-1.1249	-1.001	-1.04	-1.369	-1.792	-2.4939	-2.7362	-2.8009	-1.9513	-1.4014	-1.1762	-1.1127	-1.1694	-1.2073	-0.9076	-0.9595	-0.946		16.05	-31.7383	39.3677	-20.752	-3.0518	0.6104	39.6729	-71.7163	-114.746	-160.522	-389.404	-596.619	-515.442	-304.26	-122.07	-21.3623	23.8037	-43.0298	-4.8828	3.9673	-24.7192
	16.1	-0.9503	-0.954	-0.9576	-1.0761	-0.965	-0.9265	-1.402	-1.8274	-2.4805	-2.6465	-2.8552	-1.9641	-1.3672	-1.2036	-1.1084	-1.0315	-1.1139	-0.9613	-1.0992	-1.0443		16.1	-70.8008	-9.1553	-24.1089	43.9453	9.4605	-2.7466	-21.3623	-69.2749	-165.71	-340.576	-536.499	-533.447	-309.753	-159.607	60.1196	26.5503	-5.4932	33.5693	16.1743	-34.79
	16.15	-0.8691	-0.9174	-0.8459	-1.1011	-1.0303	-1.001	-1.3055	-1.8799	-2.4329	-2.6782	-2.8381	-2.0361	-1.4099	-1.2305	-1.0718	-1.0931	-1.2714	-0.918	-1.1231	-1.0089		16.15	33.2642	-8.2398	-3.6621	-25.6348	-28.9917	-36.9263	-25.0244	-67.749	-159.302	-441.284	-530.09	-493.774	-345.154	-126.648	-62.2559	-36.9263	-47.3022	21.0571	16.1743	-30.2124
	16.2	-0.8185	-0.9125	-0.8417	-1.1176	-1.0138	-1.1365	-1.3367	-1.9739	-2.4011	-2.7393	-2.7972	-2.1344	-1.4441	-1.2634	-1.1322	-1.1804	-1.3226	-0.863	-0.9491	-0.9814		16.2	-23.4985	14.6484	-17.395	-68.0542	4.2725	4.5776	-65.6128	-38.7573	-196.533	-402.527	-561.829	-455.933	-343.628	-145.264	14.0381	-31.7383	-17.7002	-26.8555	-7.019	-38.4521
	16.25	-0.8795	-1.0065	-1.0004	-1.1023	-1.0211	-1.0217	-1.3178	-1.9305	-2.356	-2.7679	-2.7551	-2.0606	-1.4069	-1.1877	-1.1804	-1.1328	-1.1731	-1.0535	-1.0016	-1.0162		16.25	10.0708	7.3242	32.6538	-23.4985	4.5776	36.9263	-52.7954	-109.558	-161.133	-370.789	-523.682	-479.736	-385.132	-132.141	-54.6265	-9.7656	5.4932	-46.3867	-93.3838	29.9072
	16.3	-0.863	-0.9503	-0.9644	-1.0248	-0.9363	-1.0522	-1.3171	-2.0013	-2.4463	-2.785	-2.7051	-1.9299	-1.294	-1.1029	-1.2012	-1.0522	-1.1365	-1.0547	-1.0999	-1.0309		16.3	-7.6294	-5.188	-29.9072	84.2285	21.9727	-21.0571	-13.4277	-89.4165	-115.356	-385.132	-543.518	-454.712	-349.121	-55.8472	-36.0107	25.3296	-27.771	-49.7437	-3.3569	27.4658
	16.35	-0.9009	-0.9546	-1.0169	-1.134	-1.1481	-1.1163	-1.3129	-1.9873	-2.3834	-2.7313	-2.6807	-1.8317	-1.2836	-1.0046	-1.1835	-1.0657	-1.1529	-0.9705	-1.0107	-1.0938		16.35	14.0381	46.3867	-9.1553	59.5093	-21.9727	-31.1279	7.6294	-60.1196	-215.149	-418.701	-486.755	-499.573	-309.753	-164.185	37.8418	38.4521	5.188	7.6294	-12.8174	-56.4575
	16.4	-0.921	-0.7428	-1.1023	-1.1707	-1.1267	-1.0413	-1.322	-1.9556	-2.3108	-2.7808	-2.6599	-1.8231	-1.3458	-1.0541	-1.0761	-1.0822	-1.0828	-0.965	-1.0846	-1.0193		16.4	14.6484	-28.6865	67.1387	-52.1851	13.7329	-51.5747	-21.0571	-64.3921	-185.242	-411.987	-501.709	-458.679	-266.724	-152.283	-48.5229	-55.8472	57.9834	-38.147	-50.9644	-23.8037
	16.45	-0.9314	-0.8716	-0.921	-0.9692	-1.0199	-1.0535	-1.261	-1.911	-2.4841	-2.7564	-2.7026	-1.7615	-1.2866	-1.1224	-1.1127	-1.1249	-1.059	-0.9436	-1.0303	-1.0053		16.45	-16.7847	-60.4248	26.8555	-19.2261	-67.4438	9.1553	-37.5366	-106.201	-146.179	-398.865	-510.254	-488.892	-316.162	-92.7734	21.9727	0	-39.0625	-74.7681	7.6294	-0.9155
	16.5	-0.9216	-1.07	-0.8368	-1.0309	-0.9033	-1.1408	-1.2732	-2.0679	-2.5092	-2.6679	-2.7393	-1.8384	-1.2231	-1.0748	-1.2756	-1.0877	-1.2103	-0.9766	-0.8783	-1.0529		16.5	10.0708	45.166	-42.4194	-8.5449	33.2642	-24.4141	33.2642	-62.561	-138.55	-373.84	-516.357	-447.083	-285.645	-124.817	29.2969	-2.4414	-23.4985	16.1743	-21.9727	21.3623
	16.55	-0.9521	-0.9418	-0.8923	-1.0828	-0.9277	-1.0419	-1.405	-1.8762	-2.4109	-2.6996	-2.7197	-1.8805	-1.214	-1.0278	-1.1554	-0.9967	-1.1621	-0.8856	-0.8868	-1.1316		16.55	-30.2124	35.4004	-41.5039	-8.2398	-2.4414	-39.0625	-52.4902	-65.3076	-143.738	-339.661	-551.758	-413.818	-311.279	-119.019	-24.7192	17.395	33.2642	-42.4194	23.4985	-1.8311
	16.6	-0.9216	-0.8917	-0.9875	-1.0364	-1.023	-1.0834	-1.3324	-1.8353	-2.3267	-2.7039	-2.688	-1.9867	-1.2793	-1.1719	-1.1224	-1.0901	-1.1829	-0.8881	-0.9528	-1.1139		16.6	-10.0708	-0.6104	-2.7466	35.0952	-0.3052	-7.6294	-45.7764	-73.2422	-205.383	-371.094	-547.791	-429.077	-319.519	-72.6318	11.5967	1.8311	-24.1089	-20.752	-39.0625	-21.9727
	16.65	-1.0169	-0.9491	-1.0382	-1.0443	-1.0797	-1.2024	-1.3287	-1.8817	-2.2485	-2.5818	-2.6599	-1.9385	-1.2549	-1.1743	-1.0644	-1.2317	-1.1133	-0.9467	-1.0736	-0.9167		16.65	33.2642	-6.4087	-19.5313	34.1797	36.0107	-24.7192	33.2642	-74.1577	-197.144	-351.563	-538.33	-407.41	-250.244	-77.8198	3.0518	-57.9834	-3.9673	-53.1006	-40.5884	-7.019
	16.7	-0.946	-0.943	-1.0132	-1.0602	-0.9906	-1.0889	-1.3049	-1.922	-2.2693	-2.6318	-2.558	-1.8597	-1.3245	-1.2347	-1.1493	-1.2213	-0.9973	-0.777	-1.0419	-0.8801		16.7	-74.4629	-50.6592	14.3433	1.5259	73.2422	-32.3486	-74.4629	-67.1387	-158.081	-374.756	-497.131	-422.668	-318.909	-154.419	2.7466	-10.0708	-47.3022	-60.1196	19.2261	-76.5991
	16.75	-0.8014	-0.9235	-0.9235	-1.059	-1.0553	-1.0077	-1.2824	-1.8915	-2.3364	-2.6886	-2.4481	-1.9397	-1.2659	-1.1896	-1.0895	-1.0144	-1.0901	-0.8276	-0.9558	-0.9174		16.75	19.5313	-2.7466	9.4605	-49.7437	-25.3296	47.3022	-79.6509	-58.5938	-157.471	-397.034	-455.627	-432.739	-240.784	-94.6045	86.6699	15.564	44.2505	14.6484	-13.1226	-4.5776
	16.8	-0.813	-0.9827	-1.012	-1.0577	-1.0016	-1.0797	-1.2665	-1.8231	-2.3181	-2.627	-2.4524	-1.7242	-1.0382	-1.0791	-1.0791	-1.0333	-1.1621	-0.9271	-0.8575	-1.0217		16.8	7.3242	16.4795	-43.0298	-11.5967	-80.2612	28.6865	-60.1196	-100.098	-155.945	-390.32	-449.219	-490.417	-237.122	-64.0869	-18.3105	31.7383	19.5313	-84.8389	-54.3213	-24.4141
	16.85	-0.8911	-0.9869	-0.993	-1.1304	-1.0083	-1.12	-1.3904	-1.9421	-2.4182	-2.4933	-2.5079	-1.7529	-1.1383	-1.0803	-1.059	-0.9888	-1.1884	-0.9509	-0.9619	-1.098		16.85	-11.5967	-40.2832	-38.147	22.2778	63.1714	12.5122	11.9019	-175.781	-206.909	-403.137	-553.894	-419.006	-336.304	-55.2368	41.5039	18.0054	-11.5967	-8.2398	-1.8311	23.8037
	16.9	-0.7953	-0.9619	-0.9467	-1.0339	-1.0089	-1.1719	-1.4014	-1.8897	-2.3377	-2.5568	-2.4506	-1.8463	-1.1896	-1.1023	-1.142	-1.0291	-1.1328	-0.9808	-0.9528	-1.0046		16.9	12.8174	33.8745	50.6592	24.4141	7.6294	-21.3623	-25.9399	-64.3921	-176.697	-341.187	-498.047	-411.682	-328.674	-101.929	7.9346	15.8691	23.4985	4.2725	9.7656	-31.1279
	16.95	-0.8484	-1.0004	-1.0449	-1.098	-0.9039	-1.2811	-1.3092	-1.8085	-2.2748	-2.5269	-2.5592	-1.6473	-1.0675	-1.0138	-1.1597	-1.1078	-1.1029	-0.9241	-0.9277	-0.9204		16.95	-47.6074	30.5176	41.8091	-3.0518	-42.7246	-59.5093	-64.3921	-43.0298	-152.893	-331.116	-441.284	-387.268	-251.16	-86.0596	-25.0244	6.1035	-79.0405	-86.3647	-48.5229	-34.1797
	17	-0.871	-0.9424	-1.048	-1.0736	-0.8618	-1.2018	-1.2817	-1.8695	-2.3035	-2.4585	-2.5757	-1.6242	-1.1529	-1.0358	-1.1664	-1.0333	-1.1255	-0.918	-0.8667	-1.1157		17	23.4985	-59.8145	-17.395	-36.9263	-1.8311	-36.6211	-28.0762	-68.6646	-161.743	-383.301	-439.758	-362.854	-238.037	-28.6865	46.0815	33.5693	-64.0869	-12.8174	-48.5229	35.0952
	17.05	-0.9686	-0.99	-0.9448	-1.0388	-1.0693	-1.0907	-1.2665	-1.8262	-2.1655	-2.3297	-2.4408	-1.6614	-1.0962	-1.087	-1.1377	-1.0626	-1.2604	-0.9308	-0.9796	-1.2164		17.05	-31.1279	-2.1362	-21.6675	-27.1606	68.9697	-2.7466	20.1416	-111.084	-124.817	-340.576	-442.81	-428.467	-272.827	-89.1113	11.9019	2.1362	16.4795	19.2261	27.771	-30.2124
	17.1	-0.8826	-1.0236	-0.8917	-0.9332	-1.1682	-1.059	-1.3953	-1.861	-2.2614	-2.558	-2.3694	-1.6699	-1.1005	-1.095	-1.1859	-1.1548	-1.2189	-0.86	-0.8789	-1.1279		17.1	-19.5313	30.8228	53.7109	45.4712	-2.7466	-33.2642	-50.9644	-52.1851	-216.37	-343.628	-519.714	-374.451	-283.203	-122.681	34.1797	-25.6348	9.4605	-4.5776	-71.4111	-33.5693
	17.15	-0.8209	-0.9729	-0.9607	-1.0046	-1.1487	-1.1121	-1.4179	-1.8921	-2.2089	-2.5287	-2.4445	-1.6248	-1.1401	-1.1438	-1.0919	-1.1243	-1.2134	-0.8655	-0.9241	-1.0706		17.15	-4.2725	64.6973	40.8936	28.3813	39.6729	-25.0244	-89.4165	-53.4058	-184.021	-391.541	-449.829	-384.216	-214.844	-88.501	-5.4932	-24.4141	16.7847	-15.564	-40.5884	-33.8745
	17.2	-0.9277	-0.9796	-1.0278	-0.9827	-1.0376	-1.1157	-1.2769	-1.7822	-2.1783	-2.4475	-2.4866	-1.5015	-1.2	-1.1603	-1.0944	-1.0877	-1.2445	-0.8057	-1.0596	-1.1395		17.2	-11.2915	15.8691	-21.9727	-7.019	-24.1089	16.1743	-34.1797	-112.305	-125.427	-382.385	-430.908	-450.134	-276.489	-14.9536	28.6865	4.2725	-31.7383	-55.8472	33.8745	-29.9072
	17.25	-0.8942	-0.976	-1.0364	-1.0059	-0.9448	-1.1194	-1.2543	-1.8518	-2.2272	-2.4744	-2.3712	-1.6376	-1.17	-1.1945	-1.0901	-1.1169	-1.2024	-0.7953	-1.0901	-1.1011		17.25	66.5283	-95.8252	39.0625	-16.4795	-45.166	20.1416	17.0898	-89.4165	-219.727	-353.394	-429.993	-346.375	-281.067	-85.144	24.4141	37.8418	-16.1743	16.1743	-26.5503	-18.6157
	17.3	-0.9241	-1.0358	-0.9814	-0.9833	-1.0614	-1.095	-1.3953	-1.8103	-2.2687	-2.4512	-2.431	-1.6834	-1.0913	-1.1829	-1.0638	-1.1432	-1.1084	-0.899	-0.9167	-1.001		17.3	-39.3677	4.8828	-13.1226	-24.1089	17.0898	-16.4795	-5.7983	-43.335	-173.035	-317.383	-417.786	-355.835	-241.394	-66.8335	-8.8501	43.9453	-9.1553	5.7983	-60.73	-5.7983
	17.35	-0.8832	-0.9167	-0.8923	-1.0162	-1.2354	-1.106	-1.4697	-1.8066	-2.2266	-2.4139	-2.4652	-1.5973	-1.07	-1.1108	-1.1432	-0.9991	-1.1719	-0.9528	-0.8716	-1.1542		17.35	12.8174	-4.5776	43.335	-12.5122	-40.8936	1.5259	-64.6973	-49.7437	-114.136	-261.536	-505.676	-362.549	-250.549	-8.8501	46.9971	-32.3486	-25.0244	-21.6675	-21.9727	-16.4795
	17.4	-0.816	-0.8795	-0.8777	-1.1395	-1.0992	-1.0327	-1.3171	-1.7505	-2.1521	-2.348	-2.3193	-1.5186	-1.1316	-0.9613	-1.1762	-1.0877	-1.2799	-0.954	-0.9521	-1.0999		17.4	31.7383	19.2261	-94.6045	75.0732	-3.9673	4.8828	-1.8311	-66.2231	-188.293	-383.911	-436.707	-377.502	-216.064	-20.4468	24.7192	-4.2725	-16.4795	-38.147	-26.5503	23.8037
	17.45	-0.8881	-0.9802	-0.9814	-1.0175	-1.0236	-1.026	-1.1877	-1.7413	-2.2235	-2.3486	-2.3932	-1.4551	-1.1871	-0.9668	-1.1304	-1.1108	-1.1279	-0.9235	-0.9119	-1.1993		17.45	-19.8364	28.0762	-15.2588	-57.0679	53.1006	-54.0161	14.9536	-137.634	-202.942	-427.856	-446.167	-410.767	-244.446	-55.8472	29.2969	33.5693	-12.5122	-94.2993	-51.5747	2.7466
	17.5	-0.9229	-0.9467	-1.0583	-0.9589	-0.9998	-1.0541	-1.2842	-1.7957	-2.2022	-2.4634	-2.4078	-1.5411	-1.1914	-1.1334	-1.1682	-1.0834	-1.0852	-0.9808	-1.0638	-1.0919		17.5	-11.9019	18.0054	44.5557	-29.2969	-7.9346	-46.9971	-78.125	-83.0078	-151.672	-368.958	-428.162	-286.865	-246.277	-93.0786	-68.0542	55.542	-24.7192	28.3813	7.019	-42.1143
	17.55	-0.9473	-0.9119	-0.9869	-0.9906	-0.9357	-1.0992	-1.2903	-1.7365	-2.1338	-2.4164	-2.4115	-1.5796	-1.3648	-1.2189	-1.1176	-1.1151	-1.0712	-0.9955	-1.0181	-1.0248		17.55	-3.0518	41.8091	12.207	42.7246	-13.4277	39.6729	-15.2588	-54.0161	-213.623	-302.124	-400.085	-327.454	-228.882	-50.354	-51.5747	64.0869	-22.583	16.7847	-1.2207	-23.8037
	17.6	-1.0126	-0.8893	-0.9418	-0.9332	-0.9503	-1.0114	-1.2763	-1.6199	-2.1039	-2.3889	-2.3328	-1.5082	-1.2476	-1.1914	-1.1816	-1.073	-1.0571	-0.9442	-1.0193	-1.0492		17.6	-22.583	-42.4194	22.8882	-28.9917	39.3677	-9.7656	12.8174	-78.125	-167.847	-284.424	-397.949	-310.669	-255.737	-25.6348	42.4194	15.2588	53.4058	-108.032	-23.1934	18.9209
	17.65	-0.8911	-0.9924	-1.0138	-0.8844	-1.0303	-1.1322	-1.2317	-1.6785	-2.0544	-2.3273	-2.2607	-1.4166	-1.1755	-1.1517	-1.0986	-0.9973	-1.0333	-1.0626	-0.9961	-1.0358		17.65	-32.959	59.5093	-20.4468	-49.4385	20.752	2.4414	78.4302	-45.7764	-164.49	-372.009	-434.875	-284.424	-229.797	-36.6211	71.7163	11.9019	-17.7002	-76.9043	-7.3242	-10.0708
	17.7	-0.791	-0.9406	-0.9454	-0.9943	-1.0431	-1.1395	-1.2683	-1.7566	-2.0264	-2.4426	-2.2906	-1.3928	-1.0846	-1.1304	-1.1292	-1.0443	-1.1768	-1.0315	-1.015	-1.106		17.7	54.0161	21.9727	-8.8501	11.9019	14.9536	22.583	-77.5146	-43.0298	-159.607	-372.009	-401.611	-327.759	-173.34	-27.4658	77.5146	-34.1797	-47.9126	-13.1226	-10.376	-43.335
	17.75	-0.8984	-0.979	-0.9039	-0.9906	-1.203	-1.0004	-1.3165	-1.6437	-2.2394	-2.3132	-2.2632	-1.5485	-1.1591	-1.2842	-1.2115	-0.9442	-1.0944	-0.8997	-1.0858	-1.1462		17.75	14.3433	-25.3296	4.8828	40.8936	17.395	10.0708	-102.539	-98.5718	-143.738	-403.748	-396.118	-334.473	-181.274	-54.0161	-9.4605	-27.1606	12.8174	-47.9126	-25.0244	-39.0625
	17.8	-0.9851	-1.0492	-1.0126	-0.9875	-1.1023	-1.0114	-1.2201	-1.6534	-2.2376	-2.4188	-2.2858	-1.4832	-1.1536	-1.1743	-1.0858	-1.0211	-1.1939	-0.9534	-1.048	-1.1389		17.8	63.7817	0.6104	-12.207	20.752	23.1934	-60.1196	10.0708	-48.2178	-166.626	-336.304	-399.17	-374.146	-165.1	-44.2505	-61.0352	17.7002	1.5259	-34.79	-38.4521	4.8828
	17.85	-1.0602	-0.9497	-0.8624	-0.8997	-1.0248	-0.9601	-1.3648	-1.6846	-2.1161	-2.4316	-2.3969	-1.4349	-1.1231	-1.0437	-1.1511	-1.0583	-1.1292	-1.0522	-0.9088	-1.2463		17.85	17.0898	59.2041	5.188	-50.0488	6.7139	-17.7002	-2.4414	-70.8008	-235.901	-330.811	-377.197	-348.206	-203.247	-23.4985	-4.5776	17.7002	-64.6973	33.8745	47.3022	61.9507
	17.9	-0.9955	-0.8936	-0.8234	-0.9216	-0.9351	-1.1066	-1.4258	-1.7481	-2.1143	-2.3163	-2.3419	-1.4215	-1.1786	-1.1169	-1.3263	-1.0333	-0.9576	-0.8801	-0.8728	-1.2201		17.9	-14.3433	-39.0625	-9.7656	-7.019	8.2398	43.6401	-99.1821	-49.1333	-193.481	-314.941	-345.154	-288.391	-185.547	-142.517	45.7764	0.9155	-29.6021	-27.771	-61.0352	-35.7056
	17.95	-0.9167	-0.8466	-0.8649	-1.0083	-1.023	-1.1231	-1.3074	-1.7316	-2.2852	-2.2967	-2.2131	-1.402	-1.1163	-1.073	-1.1975	-1.0095	-1.1157	-0.9399	-0.9247	-1.0681		17.95	40.8936	-50.9644	-14.3433	72.0215	-9.4605	-34.79	-29.2969	-89.7217	-140.686	-335.693	-441.895	-363.464	-151.672	4.2725	37.8418	40.5884	-8.8501	-83.313	-16.1743	-20.752
	18	-0.8997	-0.9259	-0.9509	-1.0242	-1.1127	-1.0791	-1.2726	-1.6235	-2.1326	-2.3511	-2.1387	-1.3629	-1.0712	-1.0651	-1.0974	-0.9912	-1.2164	-1.0046	-1.0297	-0.9808		18	35.7056	45.7764	-38.147	-6.1035	-30.5176	26.2451	14.0381	-66.5283	-133.057	-333.252	-449.219	-335.083	-116.272	0.6104	-18.6157	11.9019	17.0898	-21.6675	-63.1714	-7.3242
	18.05	-0.9723	-0.9137	-0.9674	-0.9558	-0.9967	-0.9753	-1.3159	-1.6492	-2.0978	-2.3804	-2.0593	-1.3959	-1.051	-1.0626	-1.0974	-1.1377	-1.2134	-1.051	-1.0132	-1.1316		18.05	-18.0054	59.8145	11.5967	-60.73	-25.9399	-11.5967	3.3569	-78.7354	-210.571	-422.363	-336.914	-258.789	-230.408	-21.6675	13.4277	-1.8311	-10.0708	17.7002	17.7002	1.2207
	18.1	-0.9729	-0.9595	-1.0077	-1.0815	-1.0065	-0.993	-1.2622	-1.6119	-2.041	-2.3077	-2.074	-1.4203	-1.0516	-0.9772	-1.1285	-1.0767	-1.1102	-1.0455	-0.9833	-1.1505		18.1	-54.6265	13.1226	31.1279	-19.2261	26.8555	-94.2993	-40.2832	-86.3647	-184.326	-362.244	-353.088	-288.391	-137.634	-13.1226	57.0679	61.3403	-35.7056	-18.6157	-18.0054	66.5283
	18.15	-0.9076	-1.0291	-0.9143	-1.0931	-0.9918	-0.9033	-1.3336	-1.6406	-1.9696	-2.2565	-2.1314	-1.3599	-1.1646	-1.1133	-1.1383	-1.0767	-1.1072	-1.0046	-1.1182	-1.0504		18.15	23.8037	24.7192	-26.8555	7.9346	38.4521	17.395	-20.4468	-86.3647	-177.917	-296.326	-360.107	-306.702	-187.378	-63.7817	25.0244	99.4873	-6.7139	-54.6265	-52.1851	41.1987
	18.2	-0.8929	-0.9802	-0.8966	-1.0767	-1.1743	-1.0095	-1.3324	-1.662	-2.0758	-2.2504	-2.1716	-1.3733	-1.0602	-1.1072	-1.1273	-0.976	-1.1066	-0.9473	-1.0931	-1.0974		18.2	26.2451	-10.0708	-25.9399	-10.376	-27.1606	0.6104	-24.1089	-63.4766	-137.939	-297.241	-348.511	-267.029	-200.5	-129.7	3.0518	-9.7656	29.9072	-86.3647	-3.3569	13.4277
	18.25	-0.8661	-0.9149	-0.9448	-1.0407	-1.0767	-1.0797	-1.2317	-1.6388	-1.9843	-2.2229	-2.2461	-1.3281	-0.9552	-1.1957	-1.1371	-1.0449	-1.048	-0.9052	-1.106	-1.1383		18.25	-35.4004	30.2124	45.166	-15.564	17.7002	-56.7627	-53.4058	-81.1768	-200.5	-354.919	-354.919	-259.094	-90.9424	-57.6782	2.4414	5.4932	-40.5884	30.2124	40.8936	-51.2695
	18.3	-0.8746	-0.9241	-0.9381	-1.0144	-0.9399	-1.0644	-1.2073	-1.427	-2.0056	-2.1625	-2.2882	-1.275	-0.979	-1.1487	-1.236	-1.1658	-1.2201	-0.9125	-1.0864	-1.1743		18.3	-27.1606	-18.9209	-11.2915	-9.4605	39.978	-6.1035	-61.6455	-114.136	-145.874	-345.764	-460.51	-298.767	-151.367	18.9209	30.8228	18.0054	-10.9863	24.4141	7.019	-21.0571
	18.35	-0.9052	-0.9967	-0.9589	-0.9064	-1.062	-0.9637	-1.2079	-1.64	-2.0496	-2.287	-2.1381	-1.2494	-1.0498	-1.2366	-1.2695	-1.0217	-1.0883	-1.0498	-1.0211	-1.1621		18.35	53.7109	-20.4468	-8.8501	-22.2778	-6.4087	-3.6621	-52.7954	-85.7544	-150.146	-308.838	-382.996	-322.571	-154.419	37.5366	-17.0898	-3.0518	-32.959	-62.8662	-13.4277	-42.4194
	18.4	-0.9515	-0.9644	-1.004	-0.9912	-0.9937	-1.0706	-1.2543	-1.6162	-2.041	-2.2467	-2.085	-1.3709	-1.1096	-1.1279	-1.1371	-1.0132	-1.0669	-1.1047	-0.9985	-1.2628		18.4	7.3242	-8.5449	-16.7847	20.752	23.1934	-22.8882	-0.6104	-76.9043	-245.667	-286.255	-333.862	-248.718	-124.207	-50.6592	4.5776	13.1226	24.4141	-27.1606	-13.1226	28.0762
	18.45	-0.8423	-0.8984	-1.015	-0.9222	-0.9589	-1.0828	-1.2994	-1.6095	-1.9788	-2.2113	-2.1057	-1.4264	-1.1658	-1.0565	-1.2347	-1.0211	-1.0803	-0.9973	-1.0004	-1.156		18.45	7.6294	-17.0898	-54.6265	-1.2207	0	-28.9917	42.4194	-72.6318	-167.542	-325.317	-284.424	-300.903	-136.414	-47.6074	23.8037	-26.5503	25.6348	-79.0405	-50.9644	24.1089
	18.5	-0.8118	-0.929	-0.9998	-0.99	-0.9442	-1.026	-1.3446	-1.6608	-1.9751	-2.1576	-2.1643	-1.3916	-1.1255	-1.0431	-1.2866	-0.9613	-1.1823	-0.9387	-1.0461	-1.0297		18.5	-6.4087	40.5884	-32.6538	-34.79	1.2207	-24.7192	26.8555	-51.5747	-195.313	-315.552	-361.328	-288.696	-164.49	-70.1904	57.9834	-28.3813	-30.8228	28.6865	-13.7329	-29.9072
	18.55	-0.9375	-1.0132	-1.07	-1.0309	-0.9497	-1.0211	-1.2701	-1.6809	-2.0319	-2.1387	-2.0898	-1.3196	-1.1371	-1.087	-1.203	-1.084	-1.1633	-0.954	-1.1151	-0.9613		18.55	26.8555	43.9453	-11.9019	25.0244	32.959	-10.376	-37.2314	-32.0435	-181.885	-229.492	-358.887	-308.838	-126.343	2.4414	14.9536	-23.4985	7.3242	7.9346	-1.2207	-20.1416
	18.6	-0.8203	-0.9717	-1.0407	-0.932	-0.9546	-1.0638	-1.2256	-1.6443	-2.0105	-2.1063	-2.0203	-1.2347	-1.1133	-1.0968	-1.1395	-1.1664	-1.0956	-0.9344	-0.9796	-1.1633		18.6	38.4521	-11.5967	56.7627	-60.4248	21.9727	-27.1606	-33.5693	-80.5664	-147.4	-332.947	-361.328	-301.514	-104.37	22.2778	29.9072	35.4004	-12.5122	-52.7954	-48.8281	24.1089
	18.65	-0.8527	-1.0352	-0.9961	-0.9912	-0.9985	-0.9851	-1.2628	-1.6992	-1.9659	-2.099	-2.0563	-1.2665	-0.9723	-1.1389	-1.0742	-1.1194	-1.0071	-0.9351	-0.9857	-1.1011		18.65	7.3242	-38.7573	19.2261	49.1333	15.564	11.5967	-17.395	-47.9126	-160.522	-373.23	-303.04	-224.609	-127.258	17.7002	-58.2886	15.564	-55.2368	20.1416	-18.0054	7.9346
	18.7	-0.8295	-0.8728	-0.9186	-1.0529	-1.0815	-1.0413	-1.2494	-1.7255	-1.9251	-2.0667	-2.0831	-1.1371	-0.9167	-1.1108	-1.2225	-1.1035	-1.0754	-1.0199	-1.0114	-0.9949		18.7	-14.3433	20.4468	-36.3159	25.9399	52.1851	49.4385	-19.2261	-27.1606	-158.081	-270.081	-347.29	-263.672	-140.686	9.1553	-25.6348	50.9644	-80.5664	19.5313	1.8311	-39.0625
	18.75	-0.8014	-0.8301	-0.9082	-0.9845	-0.9485	-0.993	-1.1737	-1.6852	-2.0538	-2.0941	-1.9043	-1.2213	-1.0681	-1.1377	-1.178	-1.1969	-1.0046	-1.0877	-0.9106	-0.9668		18.75	-39.6729	-15.564	-26.5503	6.7139	2.7466	-12.5122	-31.4331	-31.1279	-135.498	-280.151	-381.775	-257.874	-113.22	4.8828	-19.5313	27.771	-15.564	-86.3647	-29.9072	-83.6182
	18.8	-0.9619	-0.9106	-0.8667	-1.0175	-0.9247	-0.9674	-1.2598	-1.6351	-2.1497	-2.0679	-1.955	-1.225	-1.1047	-1.1084	-1.1292	-1.07	-1.1499	-0.9222	-0.8325	-1.0077		18.8	28.0762	10.376	60.4248	21.3623	28.6865	-16.4795	-17.7002	-37.2314	-169.678	-322.571	-285.339	-280.457	-119.629	-9.1553	47.3022	17.395	23.4985	-62.561	-49.4385	-5.188
	18.85	-0.8716	-1.0413	-0.8435	-1.0504	-1.0169	-0.885	-1.2048	-1.6596	-1.922	-2.0697	-1.9678	-1.2616	-1.0217	-1.0681	-1.1847	-1.1292	-1.1194	-0.8295	-0.9412	-1.0181		18.85	28.0762	26.5503	32.959	-24.4141	6.4087	1.5259	-22.8882	-133.667	-176.086	-291.138	-304.26	-258.789	-139.771	-32.959	46.0815	10.6812	-0.6104	-7.6294	-14.9536	28.6865
	18.9	-0.9253	-1.0761	-0.943	-0.9503	-1.0034	-0.9961	-1.2225	-1.7133	-1.9287	-2.1204	-1.8915	-1.3239	-1.0638	-1.217	-1.2213	-1.1188	-1.1896	-0.9924	-0.9753	-1.0431		18.9	7.019	-42.4194	-68.6646	-20.4468	-7.6294	25.3296	4.8828	-39.0625	-102.539	-278.32	-336.914	-270.996	-82.3975	-5.188	32.0435	25.6348	-32.6538	12.207	-58.5938	17.7002
	18.95	-0.8569	-0.9686	-0.9863	-0.9473	-0.932	-1.0651	-1.3123	-1.6541	-1.7877	-2.1649	-1.9379	-1.4093	-1.0669	-1.2219	-1.1786	-1.0999	-1.1292	-0.9912	-0.99	-1.1145		18.95	29.2969	48.8281	16.1743	12.207	31.1279	-33.8745	0.6104	-69.5801	-107.117	-237.427	-294.8	-211.487	-173.34	22.2778	55.8472	-36.6211	22.8882	-36.0107	16.1743	-61.3403
	19	-0.9222	-0.9137	-0.896	-1.1176	-0.9442	-1.0535	-1.2427	-1.5869	-1.922	-2.0923	-1.9055	-1.322	-1.1572	-1.1829	-1.0053	-1.1328	-1.0114	-1.0162	-0.9656	-0.9631		19	20.4468	22.8882	33.5693	16.1743	69.5801	-30.5176	-32.6538	-83.313	-178.528	-284.424	-317.688	-240.784	-125.122	-8.5449	45.4712	31.1279	11.9019	-82.3975	-7.9346	-56.4575
	19.05	-0.8722	-0.8771	-0.9167	-1.0516	-1.0144	-1.0687	-1.2714	-1.6455	-1.8939	-1.9598	-1.8994	-1.3178	-1.1884	-1.0632	-1.109	-1.0907	-1.0938	-1.0529	-0.8673	-1.0962		19.05	15.564	48.8281	-9.7656	37.8418	-33.8745	46.9971	-62.8662	-120.239	-192.566	-297.852	-291.443	-238.037	-120.85	12.8174	53.7109	-20.1416	-19.8364	-39.6729	-72.3267	-5.188
	19.1	-1.0126	-0.9375	-0.9509	-1.0162	-1.0663	-1.0382	-1.2585	-1.5533	-1.8042	-1.9171	-1.9769	-1.3355	-1.1285	-1.0144	-1.1646	-1.1292	-1.1401	-0.8807	-0.8453	-1.1389		19.1	-6.1035	-14.0381	-2.7466	1.2207	-16.4795	16.1743	-2.4414	-84.2285	-169.678	-270.691	-320.435	-297.241	-100.098	-1.2207	-10.6812	-8.5449	-36.6211	-78.4302	-23.8037	4.2725
	19.15	-0.9735	-0.9283	-0.8777	-1.0767	-0.9393	-1.0571	-1.2732	-1.532	-1.8817	-1.9934	-1.8909	-1.2622	-0.9949	-0.9998	-1.1871	-1.1304	-0.9918	-0.8496	-1.0138	-1.0468		19.15	35.7056	-37.5366	-5.4932	-34.1797	-22.8882	-25.3296	13.4277	10.376	-118.408	-339.355	-305.786	-289.001	-121.765	28.9917	-22.2778	51.2695	-40.8936	16.7847	3.3569	1.8311
	19.2	-0.9113	-0.9326	-0.8356	-1.1523	-0.9418	-1.1139	-1.2671	-1.6174	-1.9971	-2.0197	-1.8158	-1.2158	-1.015	-1.0675	-1.1517	-0.9692	-1.142	-1.0016	-1.0443	-0.9918		19.2	3.0518	-37.5366	5.7983	50.6592	66.5283	45.4712	27.4658	-71.106	-200.5	-307.922	-376.587	-179.749	-113.525	43.6401	-7.3242	-5.188	-31.1279	30.8228	47.6074	-14.0381
	19.25	-0.8972	-0.8801	-0.9393	-1.0339	-0.9564	-1.1572	-1.239	-1.7676	-1.8781	-2.041	-1.9238	-1.264	-1.0504	-1.1261	-0.9985	-0.9894	-1.1572	-0.9955	-1.0675	-0.9216		19.25	-85.144	-10.6812	33.5693	-16.7847	28.6865	-18.3105	-7.019	-79.6509	-177.002	-281.067	-357.971	-253.906	-96.1304	5.188	53.7109	19.8364	-12.8174	-65.6128	-30.8228	31.7383
	19.3	-0.9137	-0.979	-0.9271	-0.9583	-0.9613	-1.0669	-1.3483	-1.6492	-1.7401	-2.0673	-1.8781	-1.1664	-1.0089	-1.1102	-0.9729	-1.0754	-1.1487	-0.8221	-0.9851	-1.037		19.3	26.2451	51.5747	-3.0518	20.752	43.9453	51.8799	-14.6484	-29.2969	-121.155	-277.1	-336.609	-233.154	-93.9941	-26.5503	21.6675	-41.8091	-32.3486	-88.1958	-68.3594	-36.6211
	19.35	-1.0547	-0.9088	-0.9082	-1.0425	-1.0327	-0.9509	-1.3477	-1.7627	-1.9104	-2.0734	-1.7975	-1.239	-0.9711	-1.1102	-0.9314	-1.084	-1.0327	-0.9247	-0.9119	-1.1731		19.35	83.0078	38.4521	-17.0898	14.3433	-14.0381	2.7466	-43.9453	-51.5747	-129.395	-240.173	-291.443	-204.163	-110.779	-8.8501	20.752	-19.5313	-60.4248	-58.8989	3.3569	-10.0708
	19.4	-1.0693	-0.8234	-0.9296	-1.2097	-1.0828	-1.0498	-1.2811	-1.7151	-1.7419	-2.052	-1.853	-1.2891	-1.0535	-1.1182	-1.0596	-1.2103	-1.0297	-1.0077	-0.8221	-1.1493		19.4	-10.9863	-23.4985	-14.6484	-26.8555	-27.4658	-29.6021	14.6484	-17.395	-163.269	-283.813	-295.41	-220.642	-72.0215	-8.5449	3.3569	30.5176	-14.9536	14.6484	-2.1362	-56.4575
	19.45	-1.0095	-0.8478	-0.9161	-1.2061	-1.1322	-1.0889	-1.2195	-1.5851	-1.7725	-2.1545	-1.8817	-1.2982	-1.0028	-1.1652	-1.2012	-0.9406	-1.0748	-0.8966	-0.8044	-1.1243		19.45	-2.7466	-19.8364	-50.9644	-22.583	17.395	-10.6812	-35.0952	-149.841	-128.479	-291.748	-337.219	-248.108	-50.9644	-0.6104	-44.5557	65.918	29.6021	-96.4355	14.6484	-11.5967
	19.5	-0.9583	-0.8563	-0.9753	-1.0486	-1.0431	-1.156	-1.2231	-1.5009	-1.9135	-2.0612	-1.7206	-1.3318	-0.9515	-1.2183	-1.2958	-1.0303	-1.1163	-0.9393	-0.9271	-1.0394		19.5	-33.8745	-8.5449	51.2695	8.5449	-14.9536	29.6021	7.6294	-133.667	-141.602	-319.824	-333.862	-283.813	-92.1631	21.9727	3.0518	-19.5313	-13.1226	-78.125	-30.2124	36.3159
	19.55	-0.9387	-0.9082	-0.9082	-0.9656	-0.957	-1.0522	-1.2561	-1.59	-1.8744	-1.9592	-1.8372	-1.2354	-1.1072	-1.1456	-1.1389	-1.0425	-1.0651	-0.7703	-1.0303	-0.9839		19.55	-35.0952	-16.1743	20.752	-27.1606	51.5747	-39.6729	-64.3921	-11.5967	-139.16	-282.898	-267.639	-180.664	-59.2041	-41.8091	92.4683	9.1553	0.6104	-42.7246	30.2124	-0.9155
	19.6	-0.9442	-0.8618	-1.0205	-0.9796	-0.9521	-1.0059	-1.2305	-1.601	-1.778	-1.9934	-1.7914	-1.2054	-1.051	-1.0901	-1.0321	-0.9564	-1.0657	-0.8392	-1.0022	-1.0516		19.6	-14.9536	45.4712	-24.4141	-1.8311	-50.0488	7.019	-77.2095	-15.8691	-200.5	-319.214	-307.922	-193.481	-110.779	-12.5122	66.2231	38.147	41.8091	-32.3486	-13.1226	-42.4194
	19.65	-0.9888	-0.9167	-1.048	-1.037	-1.1292	-1.1011	-1.2421	-1.4996	-1.7297	-1.9434	-1.7743	-1.2225	-0.8801	-1.1066	-1.0516	-0.9857	-1.0144	-0.99	-1.0059	-1.0248		19.65	-44.5557	48.5229	-5.7983	1.8311	-37.5366	22.2778	-26.2451	-50.354	-167.236	-325.623	-307.007	-264.587	-124.512	-31.1279	-1.8311	61.6455	-28.6865	-58.8989	-72.937	0.6104
	19.7	-1.0297	-0.8392	-0.9747	-0.9882	-1.059	-1.1682	-1.3117	-1.546	-1.7731	-1.9202	-1.8146	-1.1481	-0.9442	-1.1298	-1.1371	-1.0651	-1.2012	-0.929	-0.9174	-1.0596		19.7	16.7847	67.1387	-21.9727	42.1143	30.2124	-50.6592	15.8691	-186.462	-169.983	-213.013	-260.62	-220.337	-56.4575	7.9346	0.9155	-9.4605	-46.0815	-25.9399	-16.4795	-31.1279
	19.75	-0.9003	-0.882	-0.9119	-0.9894	-1.0779	-1.1066	-1.2402	-1.6199	-1.7792	-1.9458	-1.8958	-1.3342	-0.9998	-1.1603	-1.1249	-1.0077	-1.1957	-0.8575	-0.9363	-1.1633		19.75	26.5503	-32.3486	26.8555	47.6074	39.0625	-15.8691	38.7573	-58.5938	-143.127	-308.228	-312.195	-276.794	-94.9097	46.3867	32.959	57.6782	-23.1934	-21.3623	-32.0435	-55.2368
	19.8	-0.8954	-0.9869	-1.0284	-1.0541	-1.0144	-1.0059	-1.2653	-1.5772	-1.7743	-2.0087	-1.7786	-1.1762	-1.0321	-1.059	-1.0834	-1.0895	-1.0419	-0.9729	-0.9845	-1.0138		19.8	45.7764	2.1362	40.5884	-8.8501	20.1416	12.207	-59.5093	-11.2915	-158.997	-323.181	-259.399	-181.885	-53.4058	-27.771	58.5938	48.2178	-19.8364	-45.4712	-15.2588	18.0054
	19.85	-0.9509	-0.9515	-0.9534	-1.026	-1.0718	-0.9937	-1.3397	-1.5772	-1.7419	-1.8561	-1.77	-1.062	-1.0889	-1.0449	-1.1884	-1.0657	-1.0767	-0.8649	-0.9479	-1.0199		19.85	43.0298	13.1226	17.7002	-14.0381	-13.4277	3.3569	-61.9507	-71.7163	-167.542	-276.184	-298.462	-214.844	-122.07	27.1606	-1.2207	-4.8828	3.3569	19.8364	-28.6865	5.4932
	19.9	-0.9509	-0.9344	-0.9412	-1.0693	-0.9973	-1.0693	-1.2524	-1.6473	-1.8781	-1.9556	-1.7932	-1.3342	-1.0693	-1.048	-1.192	-1.0004	-0.9631	-0.8691	-1.0053	-1.0046		19.9	-12.5122	4.5776	-38.147	-63.7817	8.5449	-30.5176	-34.79	-66.2231	-140.686	-287.476	-296.936	-266.724	-147.4	-29.2969	-21.9727	32.6538	11.9019	18.9209	-4.8828	-11.9019
	19.95	-0.8948	-0.99	-0.9589	-1.0217	-1.0602	-1.109	-1.1627	-1.6144	-1.8536	-2.0642	-1.8085	-1.2677	-0.8386	-1.0596	-1.2677	-1.0547	-1.095	-0.8392	-0.9576	-0.9332		19.95	11.9019	-11.9019	-10.376	42.4194	0.3052	10.376	14.3433	-29.2969	-143.433	-285.645	-268.86	-213.623	-140.991	-47.3022	48.5229	12.5122	-50.6592	-41.8091	-26.2451	-32.959
	20	-0.9027	-0.9497	-0.9833	-0.965	-1.0919	-1.0486	-1.1884	-1.6553	-1.7908	-1.8835	-1.778	-1.1932	-0.8514	-1.0968	-1.1664	-1.0895	-1.0681	-0.813	-0.9741	-1.0144		20	-14.9536	4.8828	0.3052	27.4658	-13.7329	-3.3569	0.9155	-57.0679	-163.269	-216.675	-345.764	-259.094	-93.3838	26.2451	34.4849	-35.0952	4.2725	-57.6782	-46.3867	2.1362
	20.05	-1.0596	-0.9082	-0.9167	-0.9772	-0.9845	-1.0944	-1.2213	-1.6687	-1.7719	-1.8195	-1.6632	-1.0974	-0.9027	-1.0986	-1.0681	-1.1096	-0.968	-0.9052	-0.9729	-1.0834		20.05	63.4766	32.0435	-17.7002	58.2886	19.2261	-5.188	-84.8389	-0.3052	-162.659	-264.282	-372.009	-196.228	-28.6865	-31.1279	21.3623	59.2041	-16.4795	-43.0298	-63.1714	-23.8037
	20.1	-0.9943	-0.9753	-0.8179	-1.1279	-0.9717	-1.1316	-1.2531	-1.532	-1.7133	-1.8665	-1.6785	-1.1261	-0.9076	-1.0602	-1.1047	-1.1646	-1.0162	-0.8661	-1.0992	-0.9991		20.1	-80.5664	-21.9727	-4.2725	-31.4331	74.7681	-16.1743	-9.7656	-69.8853	-144.958	-349.426	-250.854	-205.688	-47.9126	-65.6128	-0.3052	72.3267	0.9155	20.4468	2.7466	-25.9399
	20.15	-0.9155	-0.9265	-0.7275	-1.0486	-1.0248	-1.0779	-1.3397	-1.5778	-1.8024	-1.9873	-1.7694	-1.1585	-0.9393	-1.1505	-1.2012	-1.0608	-1.1468	-0.8948	-0.9991	-0.9784		20.15	-42.7246	-57.0679	-4.5776	-74.4629	-10.0708	23.8037	-10.6812	-106.506	-177.002	-249.634	-239.868	-191.956	-72.937	36.6211	63.1714	29.6021	-1.5259	-16.4795	16.4795	-50.0488
	20.2	-0.9448	-0.8075	-0.7471	-1.0693	-1.0437	-1.0266	-1.3397	-1.5283	-1.7499	-1.8897	-1.7511	-1.0449	-1.0022	-1.0919	-1.203	-1.0284	-1.0156	-0.9955	-0.9106	-0.9857		20.2	25.6348	17.7002	1.5259	6.4087	49.4385	40.8936	-30.5176	-146.179	-128.479	-256.348	-292.358	-223.389	-59.5093	23.8037	-3.9673	25.0244	-0.9155	9.1553	-12.207	10.9863
	20.25	-1.0053	-0.8673	-0.8728	-1.07	-1.0968	-0.9821	-1.3428	-1.471	-1.6809	-1.8591	-1.7651	-1.1078	-0.9827	-1.0742	-1.1499	-0.9943	-1.015	-0.9619	-0.9277	-0.9656		20.25	10.0708	27.4658	-3.9673	-20.1416	1.2207	-49.4385	-34.79	-121.46	-175.781	-256.348	-269.165	-233.765	-89.7217	28.9917	-6.7139	0.9155	7.6294	-3.9673	6.4087	12.5122
	20.3	-0.9668	-0.9259	-0.9375	-1.0101	-1.0284	-1.1353	-1.2872	-1.4941	-1.7078	-1.8878	-1.8054	-1.1121	-0.9338	-1.2079	-1.1468	-1.1682	-0.9937	-0.7568	-0.9064	-0.9174		20.3	-3.9673	-23.4985	-14.0381	3.6621	-39.0625	12.5122	-58.5938	-41.1987	-203.857	-240.784	-266.724	-201.416	-91.8579	3.3569	73.2422	15.8691	-42.4194	-43.0298	-6.1035	-69.5801
	20.35	-0.9027	-0.9052	-1.0046	-0.9656	-1.0071	-1.0815	-1.2189	-1.5796	-1.8274	-1.8127	-1.8366	-1.145	-0.9058	-1.2744	-1.1444	-1.026	-1.0559	-0.6842	-1.0028	-0.9406		20.35	21.6675	9.7656	-16.4795	39.0625	-100.403	-32.6538	-25.3296	-51.2695	-132.751	-303.04	-277.1	-218.506	-123.596	-18.6157	37.5366	-1.5259	19.5313	-29.6021	-18.0054	-34.79
	20.4	-0.9076	-0.9528	-0.9167	-0.9967	-0.9692	-1.0565	-1.1182	-1.5942	-1.629	-1.8408	-1.8036	-1.0944	-0.9845	-1.07	-1.2402	-1.051	-1.0602	-0.8014	-0.9955	-1.0461		20.4	50.9644	57.9834	-37.8418	-48.2178	29.6021	-22.2778	-37.8418	-88.1958	-99.7925	-289.307	-279.236	-244.751	-133.972	71.4111	24.4141	11.5967	-3.0518	-51.2695	-73.2422	5.7983
	20.45	-0.9753	-0.9998	-0.863	-1.1011	-1.0248	-1.0846	-1.1499	-1.6028	-1.6876	-1.7047	-1.6071	-1.0938	-0.8521	-1.1212	-1.2592	-1.0114	-1.1566	-1.0553	-0.9259	-0.9949		20.45	-31.7383	44.5557	22.2778	32.3486	80.8716	-102.234	-21.6675	-22.8882	-129.395	-349.121	-250.244	-220.032	-54.3213	4.5776	0.9155	21.9727	-10.6812	-14.3433	-7.019	13.4277
	20.5	-0.9906	-1.0791	-1.0492	-1.0742	-0.9839	-1.0309	-1.1304	-1.5924	-1.8195	-1.8085	-1.5833	-1.1334	-0.802	-1.2213	-1.2775	-0.9589	-1.0968	-0.8954	-1.0162	-1.0443		20.5	57.373	-35.0952	-2.7466	37.5366	-9.4605	11.2915	-22.8882	-32.0435	-175.171	-255.432	-291.443	-199.585	-149.231	-5.188	79.9561	8.5449	-3.0518	-36.3159	-7.3242	-57.6782
	20.55	-0.9637	-0.9369	-1.0828	-1.0297	-0.9552	-1.0547	-1.0858	-1.3928	-1.7871	-1.8176	-1.6815	-1.1231	-0.8923	-1.095	-1.2189	-1.0541	-1.1829	-0.8881	-0.9448	-1.0352		20.55	-24.7192	-51.5747	0.3052	-40.5884	-0.6104	10.376	-36.0107	-52.7954	-128.784	-236.206	-294.495	-216.98	-107.422	12.207	13.7329	36.9263	-66.2231	-15.8691	21.6675	-13.7329
	20.6	-1.0083	-0.8258	-0.9521	-0.9937	-0.932	-1.0162	-1.1328	-1.4722	-1.7175	-1.8189	-1.6937	-1.0382	-0.968	-0.9882	-1.1981	-0.9619	-1.1292	-0.976	-0.9692	-1.0407		20.6	29.9072	41.5039	2.7466	-23.4985	-25.3296	15.564	23.8037	-74.1577	-137.634	-274.048	-242.615	-198.364	-50.354	79.6509	19.8364	47.6074	8.2398	7.6294	21.3623	3.6621
	20.65	-0.9247	-0.8942	-0.9601	-1.0077	-1.0138	-1.087	-1.1554	-1.615	-1.7078	-1.7963	-1.7108	-1.0291	-0.9552	-1.0602	-1.0236	-0.9875	-1.0889	-0.9296	-0.8618	-0.9369		20.65	-17.7002	98.877	38.7573	19.2261	4.2725	12.5122	-28.6865	-87.8906	-168.762	-279.846	-282.593	-196.838	-72.3267	8.8501	65.3076	8.5449	28.0762	-33.2642	28.6865	-17.395
	20.7	-0.8582	-0.9271	-1.1591	-0.9747	-1.087	-1.0919	-1.1597	-1.5405	-1.7389	-1.8427	-1.7078	-1.0925	-0.9851	-1.0028	-1.1548	-1.048	-1.0583	-1.0468	-0.8594	-1.0034		20.7	-3.9673	2.4414	-25.6348	-15.564	25.0244	-14.0381	-22.2778	-28.3813	-140.381	-293.884	-307.922	-150.146	-87.5854	-54.0161	28.3813	34.1797	-45.4712	-47.6074	-74.7681	-4.8828
	20.75	-0.896	-0.9045	-1.1249	-1.0321	-0.993	-0.9259	-1.2439	-1.4771	-1.7169	-1.817	-1.6461	-1.1835	-1.0046	-1.059	-1.1798	-1.0449	-1.084	-1.098	-0.9418	-1.0986		20.75	-17.395	-29.2969	-56.7627	-45.7764	-29.6021	14.3433	-84.5337	-129.395	-132.141	-265.198	-293.579	-198.975	-122.986	11.5967	-40.5884	57.9834	-33.2642	-59.5093	-20.4468	-54.6265
	20.8	-0.9546	-1.0022	-0.9863	-0.9949	-0.9637	-1.0114	-1.3178	-1.5405	-1.6669	-1.8897	-1.7444	-1.1981	-0.9753	-0.9784	-1.2073	-1.0956	-1.1536	-1.0669	-1.0065	-1.0913		20.8	-1.8311	53.1006	-9.7656	44.5557	22.8882	-37.8418	-12.207	-74.7681	-201.416	-298.767	-239.258	-165.71	-64.3921	112	14.9536	37.5366	-42.7246	12.207	12.5122	-16.7847
	20.85	-0.9338	-1.0468	-0.8978	-1.0095	-1.0767	-1.048	-1.17	-1.6492	-1.7102	-1.8787	-1.6705	-1.2189	-1.0498	-1.0053	-1.1572	-1.084	-1.1084	-1.0284	-0.9229	-1.073		20.85	13.1226	7.3242	75.6836	38.147	37.8418	-64.0869	27.771	-130.31	-216.37	-218.506	-220.642	-161.438	-68.3594	77.5146	32.959	12.207	-4.5776	-36.0107	-72.937	-29.9072
	20.9	-1.0034	-0.9003	-0.9747	-0.9509	-1.0034	-1.015	-1.236	-1.6766	-1.6492	-1.8396	-1.6901	-1.1145	-0.8893	-1.0638	-1.109	-1.0828	-1.0407	-0.9204	-0.9167	-1.0291		20.9	-19.8364	-14.9536	-23.1934	-20.4468	-39.3677	0.6104	-81.7871	-137.634	-124.512	-256.348	-213.928	-274.963	-57.6782	-8.2398	55.2368	-44.5557	1.8311	-10.6812	-12.5122	8.8501
	20.95	-1.0504	-0.8929	-0.9576	-0.9558	-1.0193	-1.0382	-1.2891	-1.5546	-1.568	-1.8213	-1.7621	-1.1261	-0.8197	-1.0718	-1.145	-0.9918	-1.1054	-0.9308	-1.0083	-1.0895		20.95	15.564	36.3159	-43.0298	0.6104	-29.9072	17.0898	-61.3403	-56.4575	-95.2148	-270.081	-270.386	-130.005	-116.577	-5.7983	16.4795	-28.3813	22.8882	-36.6211	10.0708	5.188
	21	-0.9338	-0.9625	-0.9021	-1.0071	-0.9485	-1.0834	-1.1713	-1.4478	-1.5546	-1.7743	-1.7487	-1.1316	-0.7324	-1.0364	-1.0785	-0.9143	-1.0596	-1.0761	-0.9338	-1.0394		21	1.8311	-7.3242	-19.8364	-13.1226	15.2588	-6.1035	48.5229	-40.5884	-129.395	-286.56	-277.405	-146.484	-99.1821	-34.1797	1.5259	77.5146	-25.0244	-37.8418	-38.147	46.0815
	21.05	-0.9125	-1.0126	-0.9265	-1.0364	-0.9967	-1.1169	-1.2433	-1.4551	-1.6351	-1.7517	-1.5338	-1.0687	-0.8075	-1.0986	-1.0095	-0.9363	-1.1188	-0.9143	-0.9314	-1.0461		21.05	-16.4795	1.5259	-23.1934	-72.0215	-10.6812	-38.7573	11.2915	-47.9126	-110.779	-258.179	-259.705	-158.997	-22.2778	23.8037	39.0625	61.0352	-3.0518	-63.1714	-22.583	-50.0488
	21.1	-1.0413	-0.976	-0.9479	-0.9167	-1.0809	-0.9589	-1.2701	-1.5033	-1.7926	-1.8597	-1.5277	-1.1572	-0.8301	-0.9863	-1.0205	-1.1102	-1.0822	-0.8667	-0.8356	-1.1298		21.1	-4.5776	0	-1.8311	21.6675	-16.7847	-4.2725	-6.4087	-110.168	-233.765	-280.457	-215.149	-132.751	-65.918	5.188	58.8989	22.2778	50.354	-18.6157	11.5967	-33.5693
	21.15	-0.9198	-0.91	-0.9137	-0.9619	-0.9546	-0.9064	-1.2421	-1.4978	-1.7206	-1.8707	-1.6455	-1.1133	-0.8563	-0.9839	-1.0938	-1.1725	-1.0236	-0.8167	-0.8392	-1.1029		21.15	14.3433	80.5664	37.8418	28.6865	-22.2778	26.2451	-26.5503	-101.013	-155.334	-232.239	-208.435	-254.822	-83.313	53.4058	43.0298	-18.9209	-10.6812	31.1279	-38.147	83.9233
	21.2	-1.0205	-0.9381	-1.0449	-0.9851	-0.9766	-1.0126	-1.3586	-1.424	-1.6083	-1.8109	-1.6003	-0.8636	-0.8575	-1.0754	-1.1224	-1.1902	-1.0846	-0.8966	-0.9705	-1.0815		21.2	-39.6729	62.561	8.8501	12.207	-30.8228	-46.6919	-93.0786	-26.5503	-119.629	-275.269	-262.756	-209.961	-48.2178	-21.0571	-23.4985	26.2451	-56.1523	36.3159	29.6021	64.3921
	21.25	-0.9863	-0.9839	-1.0364	-1.1194	-0.9515	-0.9979	-1.1871	-1.5411	-1.6553	-1.7603	-1.593	-0.8185	-0.8887	-1.109	-1.04	-0.9723	-0.9766	-1.012	-0.9503	-1.0327		21.25	1.5259	36.3159	-17.7002	22.8882	-22.8882	-21.6675	6.4087	-56.7627	-199.89	-268.86	-225.22	-122.681	-74.1577	-28.9917	34.79	45.7764	-32.3486	-29.9072	-42.7246	-52.1851
	21.3	-0.9094	-0.9094	-0.9021	-1.0284	-0.9747	-1.0382	-1.2164	-1.5027	-1.7767	-1.7798	-1.6565	-1.0089	-0.8423	-1.0016	-1.0028	-1.0602	-0.9912	-0.9967	-0.907	-1.1572		21.3	-10.6812	-30.5176	-29.2969	8.5449	-41.8091	16.1743	-22.2778	-111.694	-188.599	-218.506	-267.639	-146.79	-76.9043	-7.9346	49.1333	31.1279	15.564	-61.3403	-64.6973	-19.2261
	21.35	-0.9106	-0.8649	-0.9406	-0.8929	-0.8862	-1.1285	-1.2	-1.5308	-1.7273	-1.72	-1.7157	-1.0089	-0.9198	-0.9613	-1.0425	-1.0864	-1.0449	-0.8496	-0.8881	-1.1231		21.35	25.3296	6.7139	23.8037	-9.7656	87.5854	-7.6294	-33.8745	-84.8389	-144.958	-253.296	-225.525	-146.179	-55.2368	37.8418	-26.5503	43.0298	-28.3813	-15.564	14.9536	-21.3623
	21.4	-1.0889	-0.8014	-0.9637	-0.863	-1.0358	-1.1859	-1.2085	-1.4832	-1.554	-1.6913	-1.6266	-0.9729	-0.8057	-0.9479	-1.0327	-1.0193	-1.1884	-0.8655	-0.9045	-1.0437		21.4	28.9917	-33.2642	-58.8989	-18.6157	-11.9019	50.6592	20.752	-74.1577	-150.452	-252.075	-219.727	-179.443	-7.6294	32.6538	27.771	-5.7983	-4.2725	-18.9209	15.8691	-23.4985
	21.45	-1.0608	-0.9161	-0.8997	-0.9528	-1.0144	-1.1066	-1.1731	-1.3208	-1.5344	-1.7108	-1.5698	-0.8905	-0.8453	-1.0364	-1.0327	-1.0486	-0.9845	-0.8954	-0.968	-1.0931		21.45	5.4932	34.4849	-6.7139	-42.4194	10.6812	8.2398	-44.5557	-53.4058	-150.452	-265.503	-261.23	-169.678	-19.2261	-10.0708	38.7573	-7.9346	-68.9697	-29.9072	44.8608	16.4795
	21.5	-0.8539	-0.9308	-0.8618	-1.0657	-1.012	-0.9436	-1.2744	-1.4349	-1.5546	-1.7566	-1.6644	-0.9741	-0.8942	-1.0083	-1.1597	-1.2048	-0.9686	-0.9222	-0.8807	-1.12		21.5	-18.9209	11.2915	52.7954	7.3242	11.9019	7.3242	-14.6484	-50.9644	-121.155	-237.122	-218.201	-99.7925	-61.6455	-38.147	-31.1279	23.4985	-13.4277	7.3242	18.6157	-11.5967
	21.55	-0.907	-0.9314	-0.9265	-0.9192	-0.9808	-0.9711	-1.3135	-1.543	-1.5808	-1.6791	-1.5436	-1.0309	-0.7861	-1.0846	-1.1084	-1.1468	-1.1255	-0.8832	-1.001	-1.0877		21.55	12.207	-5.188	-25.9399	46.0815	52.4902	-14.9536	-47.6074	-70.1904	-124.512	-287.17	-189.209	-137.634	-76.2939	51.8799	-10.0708	66.5283	74.4629	-47.3022	-32.3486	57.9834
	21.6	-0.9625	-0.9125	-0.9021	-0.8521	-1.0217	-1.0346	-1.2647	-1.4441	-1.6534	-1.6565	-1.571	-1.0407	-0.8203	-1.1218	-1.0284	-1.0925	-1.1035	-0.7916	-0.9644	-0.9827		21.6	37.5366	0.9155	-36.9263	-27.4658	46.0815	20.752	-51.2695	-103.455	-152.283	-228.577	-232.544	-132.751	-41.8091	19.5313	-32.3486	49.4385	-13.1226	59.8145	-37.8418	-10.376
	21.65	-0.9106	-1.0559	-0.9454	-0.9705	-1.084	-1.1725	-1.1298	-1.452	-1.5668	-1.6888	-1.6162	-1.0132	-0.9521	-1.015	-0.957	-1.1029	-1.1273	-0.849	-0.8832	-0.9912		21.65	-16.1743	10.0708	7.9346	-25.0244	-13.1226	-25.9399	-8.2398	-106.812	-110.779	-234.68	-291.748	-113.22	-108.643	64.0869	72.937	11.2915	15.2588	37.5366	16.7847	-86.9751
	21.7	-1.0083	-1.0797	-0.9998	-0.9802	-1.0297	-1.0608	-1.1475	-1.4331	-1.5234	-1.8274	-1.6528	-1.0089	-0.791	-1.0449	-1.1212	-1.0858	-1.1334	-0.9637	-0.9302	-0.9155		21.7	-6.4087	-15.8691	0.6104	25.6348	1.8311	-26.5503	3.3569	-31.1279	-176.697	-204.163	-237.427	-140.076	-86.6699	10.6812	59.8145	30.5176	-29.2969	-45.166	2.7466	4.2725
	21.75	-1.004	-0.9833	-0.9601	-0.8417	-1.0065	-1.1011	-1.1529	-1.3751	-1.6278	-1.7755	-1.5894	-0.8075	-0.8185	-1.0602	-1.1609	-1.0681	-1.2195	-0.8527	-0.8673	-0.954		21.75	33.5693	-3.9673	24.7192	-57.6782	-9.4605	0.9155	4.5776	-70.1904	-190.125	-235.596	-193.481	-149.536	-90.9424	-5.7983	13.1226	-22.2778	27.1606	-52.4902	-25.3296	-7.019
	21.8	-0.8759	-0.8282	-0.9418	-0.9558	-0.9601	-1.0828	-1.1023	-1.5051	-1.5472	-1.7511	-1.6077	-0.896	-0.7263	-1.0394	-1.1267	-1.0901	-1.2189	-0.8282	-0.8649	-0.9369		21.8	-19.8364	30.5176	19.2261	15.564	-50.9644	2.7466	-30.5176	-60.1196	-141.296	-247.803	-274.353	-143.127	-68.0542	10.9863	42.4194	48.8281	18.9209	8.8501	4.5776	-31.4331
	21.85	-0.8685	-0.9509	-0.9229	-1.0175	-0.9576	-1.0638	-1.026	-1.5149	-1.568	-1.7694	-1.72	-0.9576	-0.8929	-1.0358	-1.1627	-1.0803	-1.12	-0.9558	-0.9521	-0.9924		21.85	78.4302	27.4658	-19.8364	3.6621	-13.7329	6.4087	15.8691	-37.2314	-83.9233	-195.313	-200.5	-176.392	21.9727	-19.5313	-10.376	64.3921	-68.6646	32.3486	12.5122	0.6104
	21.9	-0.9387	-0.9363	-1.0217	-0.9772	-0.9613	-1.17	-1.1426	-1.5204	-1.6132	-1.7035	-1.6425	-1.0266	-0.8685	-1.2103	-0.9839	-1.1548	-1.2073	-0.824	-0.9998	-1.0877		21.9	31.4331	-25.0244	1.5259	30.2124	10.0708	-23.8037	-11.9019	-110.474	-120.544	-230.103	-217.896	-124.817	-31.4331	83.6182	-41.8091	-23.4985	19.2261	32.6538	-21.3623	44.5557
	21.95	-0.9521	-0.9485	-0.9619	-0.918	-0.9552	-1.1102	-1.1603	-1.377	-1.6406	-1.6956	-1.6632	-0.9998	-0.8087	-1.0718	-1.0309	-1.1487	-1.2421	-0.8197	-0.957	-1.0675		21.95	-14.3433	37.5366	-65.3076	26.2451	25.0244	-34.79	-34.1797	-59.2041	-120.544	-267.029	-250.549	-117.188	-122.986	-22.2778	27.4658	-14.0381	-23.4985	-0.6104	-44.2505	-128.479
	22	-0.9363	-1.04	-0.9406	-0.9991	-0.9723	-1.0651	-1.1121	-1.2653	-1.6449	-1.7157	-1.5253	-1.0089	-0.9357	-0.9436	-1.1255	-0.9546	-1.2811	-0.9839	-0.9552	-1.0437		22	62.2559	79.9561	15.8691	-20.1416	47.9126	82.7026	-2.4414	-76.9043	-151.672	-208.74	-203.857	-157.471	-38.147	-46.3867	5.4932	-21.3623	-51.8799	-5.4932	-69.8853	-13.7329
	22.05	-0.8875	-1.0828	-0.9735	-1.0211	-0.9369	-1.1023	-1.1353	-1.3312	-1.6663	-1.651	-1.5527	-0.9625	-0.9277	-1.0516	-1.1316	-0.9412	-1.2415	-0.9406	-0.8887	-1.0199		22.05	-55.2368	18.3105	31.4331	-42.7246	16.1743	-7.6294	-18.3105	-56.1523	-156.555	-296.326	-151.978	-180.054	6.4087	-1.2207	55.8472	53.1006	63.1714	-93.9941	59.8145	1.5259
	22.1	-0.8606	-1.0736	-0.9088	-1.0486	-0.9393	-1.156	-1.2073	-1.4392	-1.5973	-1.5485	-1.4887	-0.9479	-0.9607	-1.1426	-1.2372	-0.9113	-1.1884	-0.8173	-0.8716	-1.1139		22.1	40.5884	-15.2588	14.6484	4.5776	-37.5366	-57.373	-28.0762	6.1035	-155.945	-215.759	-180.359	-89.7217	-42.7246	-32.6538	57.0679	61.9507	-7.3242	-6.7139	28.3813	32.959
	22.15	-0.8856	-1.0144	-0.8868	-1.0089	-0.9821	-1.087	-1.2	-1.5302	-1.5436	-1.5967	-1.5326	-0.8948	-0.9589	-1.2531	-1.3104	-0.993	-1.087	-0.8527	-0.9521	-0.9979		22.15	24.4141	17.395	-1.2207	0.9155	2.7466	-29.2969	-4.8828	-101.929	-108.948	-203.247	-189.514	-71.4111	-54.3213	25.0244	50.0488	15.564	-20.4468	0.3052	1.5259	-13.1226
	22.2	-0.9705	-1.0492	-0.9662	-0.8545	-0.9692	-1.0632	-1.2091	-1.5625	-1.4642	-1.8146	-1.6296	-0.8734	-0.9753	-1.1798	-1.1609	-1.0114	-1.1615	-0.8765	-0.9674	-1.087		22.2	-65.918	-18.3105	43.9453	32.6538	64.3921	-10.9863	-18.0054	-120.239	-153.809	-267.029	-134.277	-182.19	-61.9507	7.6294	-0.9155	-45.166	36.3159	-35.0952	58.2886	-3.6621
	22.25	-0.9314	-1.0138	-0.9259	-1.0211	-1.0413	-0.946	-1.167	-1.4307	-1.6083	-1.781	-1.6571	-0.8826	-0.9796	-1.1731	-1.0748	-0.9058	-1.156	-0.9137	-0.8795	-1.1932		22.25	-23.8037	8.8501	-8.2398	-18.0054	46.3867	29.6021	-46.3867	-102.539	-129.395	-263.062	-250.549	-131.836	-93.9941	-0.9155	-9.4605	-40.5884	-6.7139	-35.4004	-15.2588	32.6538
	22.3	-0.7922	-0.9747	-0.9375	-1.0925	-1.0236	-1.0492	-1.2079	-1.4569	-1.637	-1.6864	-1.6309	-0.824	-0.8594	-1.0956	-1.1505	-0.7849	-1.2622	-0.907	-0.9277	-1.2201		22.3	3.9673	21.3623	-4.8828	-2.1362	-74.7681	19.5313	-19.2261	-131.836	-182.8	-189.209	-254.822	-101.013	30.5176	36.0107	-10.6812	37.8418	-7.019	3.6621	-24.1089	4.2725
	22.35	-0.8417	-0.9686	-1.0004	-1.0522	-0.9753	-1.142	-1.1609	-1.4343	-1.662	-1.6901	-1.6687	-0.8173	-0.8179	-1.0571	-1.1151	-0.8746	-1.0919	-0.816	-0.9711	-1.1639		22.35	32.959	-11.5967	5.7983	75.9888	21.3623	5.7983	-40.8936	-60.4248	-109.253	-265.808	-217.285	-103.455	65.3076	-25.0244	87.5854	25.9399	-16.1743	10.376	-36.3159	-44.5557
	22.4	-0.8362	-1.0138	-0.9003	-1.0992	-1.0095	-1.0846	-1.1316	-1.4612	-1.6486	-1.7206	-1.5533	-0.9015	-0.8319	-1.189	-1.1096	-0.874	-1.2354	-0.9045	-0.9772	-1.0895		22.4	57.9834	-1.8311	10.376	-5.7983	12.207	-20.1416	-45.4712	-85.144	-99.7925	-231.934	-207.214	-117.798	-1.2207	26.8555	4.5776	-4.8828	6.4087	-25.9399	-9.4605	-6.1035
	22.45	-0.8771	-1.0901	-0.9973	-1.0492	-0.9644	-1.0986	-1.1444	-1.4093	-1.6791	-1.7816	-1.471	-0.7788	-0.7745	-1.059	-1.1572	-0.9912	-1.2091	-0.907	-1.0877	-0.9918		22.45	5.4932	29.6021	37.8418	-26.2451	-18.9209	-32.0435	-44.8608	-81.7871	-109.863	-270.081	-171.204	-107.727	-59.5093	41.1987	40.2832	18.0054	-26.8555	-2.1362	0.6104	-8.2398
	22.5	-0.91	-1.0291	-0.9967	-1.0504	-0.8429	-0.9863	-1.272	-1.4661	-1.6193	-1.7157	-1.5747	-0.8765	-0.9308	-0.863	-1.2244	-1.1096	-1.1725	-0.8972	-1.1322	-1.0333		22.5	-47.9126	11.5967	2.7466	32.0435	86.3647	-25.0244	-28.0762	-32.0435	-94.2993	-208.13	-140.076	-82.3975	-25.6348	-3.9673	40.8936	54.0161	-2.7466	-35.0952	-36.6211	44.8608
	22.55	-0.9497	-1.0913	-0.8765	-0.9656	-0.849	-0.9778	-1.2518	-1.5155	-1.6327	-1.5302	-1.4661	-0.8978	-1.0272	-0.8789	-1.1682	-1.1243	-1.1041	-1.12	-1.0571	-1.0852		22.55	38.147	11.9019	10.6812	-70.1904	27.4658	25.0244	10.0708	-50.0488	-148.315	-265.503	-234.985	-202.637	11.9019	26.5503	62.8662	14.9536	5.4932	3.0518	56.4575	10.9863
	22.6	-0.9778	-1.1523	-1.012	-0.9369	-0.9198	-1.0858	-1.1841	-1.5216	-1.5442	-1.6174	-1.4417	-0.9674	-0.943	-1.012	-1.1176	-1.0419	-0.9503	-0.9796	-1.037	-1.1481		22.6	-2.4414	51.2695	-5.188	-32.3486	-36.6211	21.3623	-2.4414	-23.8037	-147.705	-217.896	-229.797	-218.811	-9.1553	50.6592	49.7437	-3.3569	20.4468	-50.6592	12.8174	-33.2642
	22.65	-0.954	-1.0455	-1.0077	-1.0126	-1.0016	-1.1298	-1.1426	-1.4343	-1.4539	-1.6199	-1.5625	-0.9961	-0.824	-0.9583	-1.073	-1.1841	-0.9253	-0.8453	-1.0815	-1.2378		22.65	-13.1226	35.4004	-33.2642	43.9453	-51.8799	36.0107	0.3052	-127.869	-128.479	-198.669	-242.92	-83.313	-61.9507	31.4331	15.2588	21.0571	14.3433	6.1035	-56.1523	-26.8555
	22.7	-0.8972	-0.9027	-1.037	-1.0181	-1.0309	-1.0742	-1.2115	-1.4563	-1.4862	-1.6284	-1.5515	-0.968	-0.8557	-1.0437	-1.0413	-1.1304	-1.0712	-0.8563	-1.1755	-1.1603		22.7	-34.4849	-23.4985	-22.583	-14.6484	-7.9346	28.0762	-41.8091	-54.0161	-98.5718	-269.775	-212.402	-124.512	-61.3403	34.1797	12.8174	31.1279	-25.3296	10.376	-17.0898	-72.937
	22.75	-0.9528	-0.9967	-1.0339	-0.9863	-0.9821	-1.0352	-1.1468	-1.4764	-1.4941	-1.673	-1.3709	-0.9662	-0.8765	-1.1023	-1.1115	-1.0455	-1.2109	-0.8386	-1.0419	-1.0675		22.75	74.1577	-44.5557	-13.4277	-32.3486	52.7954	-38.147	-32.3486	-47.9126	-135.498	-195.923	-206.909	-149.536	-1.2207	-37.8418	6.7139	-40.2832	-33.8745	35.7056	-72.6318	8.2398
	22.8	-0.871	-1.0626	-0.9094	-0.9296	-1.0217	-1.0492	-1.2158	-1.2549	-1.5686	-1.6437	-1.3452	-0.9113	-0.9351	-1.012	-1.0687	-1.026	-1.2311	-0.9003	-1.0407	-1.0455		22.8	28.0762	35.7056	46.6919	40.2832	2.4414	-17.7002	-14.0381	-155.029	-121.155	-226.135	-196.838	-144.653	-60.4248	49.4385	105.286	8.5449	58.8989	-46.9971	2.4414	-56.1523
	22.85	-0.8087	-0.9827	-0.957	-0.9698	-0.9845	-1.0175	-1.2616	-1.3416	-1.5485	-1.5875	-1.4526	-0.9467	-0.8899	-1.0638	-1.0486	-1.1688	-1.095	-0.9106	-1.1603	-1.1517		22.85	-56.7627	37.5366	18.0054	-15.564	46.9971	3.9673	-29.6021	-63.4766	-210.266	-229.797	-195.618	-53.1006	-79.3457	22.583	38.4521	8.2398	7.6294	-19.2261	32.959	42.4194
	22.9	-0.7904	-0.8759	-1.1475	-1.0547	-0.9668	-0.8978	-1.2665	-1.3818	-1.4447	-1.5491	-1.3995	-1.0175	-0.9058	-1.1395	-1.0883	-1.1414	-1.0712	-0.9637	-1.0461	-1.2085		22.9	27.4658	-0.6104	-50.6592	33.8745	30.8228	-24.7192	-28.0762	-79.0405	-125.732	-249.634	-196.533	-108.948	-47.9126	61.6455	37.8418	0	-24.1089	-24.1089	-23.8037	31.4331
	22.95	-0.9198	-0.8649	-1.1456	-1.1017	-1.0492	-0.957	-1.2091	-1.4093	-1.5643	-1.5265	-1.4398	-0.8582	-0.9692	-0.9509	-1.1005	-1.2146	-1.0632	-0.9143	-0.8868	-1.1713		22.95	-6.1035	11.9019	-35.4004	21.3623	25.3296	-74.4629	-48.2178	-92.1631	-81.1768	-211.792	-133.972	-91.5527	-26.2451	52.7954	28.9917	21.9727	-3.3569	-47.9126	-20.1416	-60.73
	23	-0.9253	-0.8563	-1.012	-1.1408	-0.9674	-0.9546	-1.2445	-1.3251	-1.5631	-1.6785	-1.4764	-0.8209	-0.9375	-0.8282	-1.167	-1.1408	-1.1115	-0.8173	-1.023	-1.0736		23	56.7627	5.4932	-10.376	-12.5122	0.9155	28.3813	-47.6074	-42.4194	-108.032	-235.901	-164.185	-104.065	-46.3867	-70.8008	3.6621	-4.8828	-31.1279	-11.9019	-25.3296	-33.2642
	23.05	-0.957	-0.9753	-1.0907	-0.9869	-0.871	-0.9149	-1.1481	-1.4008	-1.6003	-1.5674	-1.3812	-0.9064	-0.9186	-0.874	-1.1951	-1.1572	-1.2872	-0.7422	-1.0944	-1.2128		23.05	-7.3242	17.0898	1.2207	-73.5474	0.9155	50.9644	2.1362	-113.22	-143.433	-171.814	-210.266	-122.681	1.2207	51.5747	18.0054	42.4194	30.2124	-24.1089	-15.2588	10.9863
	23.1	-0.9735	-1.0065	-1.0352	-1.0132	-0.9192	-1.0541	-0.9595	-1.3825	-1.5515	-1.5784	-1.3294	-0.8948	-0.9589	-0.9912	-1.2482	-0.9668	-1.2506	-0.8185	-1.0083	-1.1823		23.1	-17.7002	-17.395	38.4521	27.771	17.7002	-44.8608	-79.3457	-50.9644	-146.79	-231.628	-164.795	-133.362	19.2261	8.8501	64.3921	33.2642	-31.1279	-44.8608	-37.2314	18.6157
	23.15	-1.0089	-0.9869	-1.1145	-1.0901	-0.9485	-1.0407	-1.0657	-1.4221	-1.496	-1.7102	-1.4166	-0.9277	-0.9369	-1.0901	-1.1389	-1.0761	-1.2445	-0.8966	-0.9106	-1.1835		23.15	3.0518	14.3433	16.7847	19.5313	16.7847	-50.0488	-9.7656	-93.3838	-142.517	-244.446	-162.964	-156.555	-41.1987	37.5366	61.9507	38.147	-28.9917	17.395	-72.0215	-43.0298
	23.2	-0.9955	-0.8789	-1.087	-1.0468	-0.954	-0.9985	-1.1572	-1.4356	-1.4935	-1.5973	-1.377	-1.0101	-0.9668	-1.2018	-0.9662	-1.07	-1.2408	-0.9613	-1.1206	-1.1218		23.2	6.7139	101.013	-6.7139	-10.6812	-20.752	-34.79	-44.5557	-23.1934	-67.749	-192.871	-151.978	-78.7354	-39.978	53.7109	-32.6538	18.9209	18.6157	-50.0488	-33.5693	-24.7192
	23.25	-1.0211	-0.9589	-0.9589	-0.9979	-0.9918	-1.0169	-1.0999	-1.4032	-1.6254	-1.5881	-1.3763	-0.8246	-0.8105	-1.0614	-1.1072	-1.1414	-1.1163	-1.0016	-1.1731	-1.0046		23.25	57.9834	25.3296	-65.0024	-8.8501	3.0518	-44.8608	12.8174	-79.6509	-126.953	-210.876	-185.852	-125.427	-20.752	47.3022	39.978	-6.7139	-23.8037	14.9536	-26.8555	24.4141
	23.3	-0.9058	-0.9448	-1.087	-1.109	-1.0449	-1.0779	-1.1652	-1.4557	-1.6242	-1.6687	-1.5369	-0.8746	-0.8765	-0.9497	-1.181	-1.2518	-0.9998	-0.7745	-1.1139	-1.0675		23.3	23.8037	-39.3677	2.4414	19.2261	-26.5503	1.8311	-15.564	-158.386	-130.005	-243.225	-139.465	-104.98	-39.6729	87.5854	30.8228	-8.8501	-39.3677	-31.1279	-21.0571	-14.0381
	23.35	-0.8594	-0.946	-1.0968	-1.0822	-1.0248	-1.0169	-1.1762	-1.4819	-1.5851	-1.6553	-1.5369	-1.0053	-0.954	-1.051	-1.1353	-1.0693	-0.99	-0.8655	-0.9302	-1.1169		23.35	-45.4712	-36.0107	29.2969	39.6729	39.978	16.1743	-40.8936	-51.8799	-115.662	-220.032	-217.896	-126.343	-60.73	-2.1362	41.8091	-15.564	14.6484	17.395	-3.0518	-58.5938
	23.4	-0.9338	-0.9534	-1.0248	-1.0803	-1.0974	-1.012	-1.131	-1.2982	-1.4838	-1.6473	-1.3232	-1.0291	-1.0529	-1.0437	-1.134	-1.0999	-1.0138	-1.0132	-1.0443	-0.9998		23.4	21.3623	50.0488	-34.79	-2.7466	33.8745	-30.8228	-56.4575	-62.2559	-132.751	-206.604	-171.204	-112	-34.1797	31.1279	8.8501	-18.6157	-14.0381	-5.188	-50.354	7.6294
	23.45	-0.9253	-0.9442	-0.9796	-0.9882	-1.0284	-1.0162	-1.1273	-1.4069	-1.5619	-1.543	-1.2463	-0.9979	-1.0107	-0.9802	-1.2036	-1.0944	-1.1096	-0.9863	-1.0553	-1.0291		23.45	13.4277	55.8472	-21.3623	-73.2422	-38.147	46.0815	-28.3813	-91.5527	-162.964	-197.754	-220.642	-184.937	2.7466	7.3242	61.9507	-30.8228	-22.2778	-14.6484	-3.9673	-19.2261
	23.5	-0.9595	-0.9381	-0.9576	-1.073	-1.0535	-0.9705	-1.1237	-1.2585	-1.6473	-1.5491	-1.1652	-0.9955	-1.0126	-1.0046	-1.1517	-1.1206	-1.0388	-0.896	-0.9821	-1.0669		23.5	30.5176	18.9209	10.9863	-14.6484	18.3105	-27.1606	40.2832	-64.0869	-88.8062	-170.898	-161.743	-126.648	-30.5176	48.5229	34.1797	68.6646	46.9971	-4.5776	59.2041	24.1089
	23.55	-1.0333	-1.0217	-1.0358	-1.1206	-0.9723	-0.8521	-1.0712	-1.369	-1.4502	-1.5662	-1.2408	-1.051	-0.9583	-0.9656	-1.1157	-1.0913	-1.1523	-0.8417	-1.0608	-0.9991		23.55	-7.9346	-30.2124	59.8145	21.3623	37.2314	-3.0518	-11.5967	-86.9751	-123.291	-211.792	-155.029	-76.5991	-75.0732	-1.2207	14.6484	37.8418	18.3105	23.4985	-6.7139	21.0571
	23.6	-0.9485	-0.8997	-1.1084	-1.1554	-1.0925	-0.8771	-1.1334	-1.4447	-1.5338	-1.499	-1.2866	-0.9772	-0.9851	-1.1054	-1.2085	-1.0126	-1.1658	-0.7123	-1.1182	-0.99		23.6	-46.9971	11.2915	-0.3052	46.0815	-4.8828	0	-34.4849	-60.1196	-134.888	-242.31	-217.285	-127.258	-46.3867	78.125	92.4683	40.5884	-45.166	-18.6157	-70.8008	-75.3784
	23.65	-0.849	-0.9149	-0.9943	-1.1108	-1.0644	-1.0046	-1.225	-1.4075	-1.5204	-1.6174	-1.294	-0.8594	-0.9265	-1.0309	-1.2219	-1.1841	-1.1792	-0.9039	-1.023	-1.1377		23.65	14.0381	-39.0625	-100.403	-54.9316	21.9727	4.2725	-50.6592	-61.6455	-148.315	-186.157	-213.013	-96.7407	-73.2422	24.1089	-11.2915	34.1797	-74.4629	-21.9727	-25.0244	-25.3296
	23.7	-0.9149	-0.8948	-1.0284	-1.0358	-0.9637	-1.0583	-1.2158	-1.3263	-1.532	-1.5643	-1.3196	-0.9131	-0.8911	-0.9918	-1.0773	-1.1218	-1.0614	-0.9625	-1.0083	-1.1163		23.7	18.3105	20.752	-35.0952	-3.0518	-13.7329	-26.8555	-62.561	-78.7354	-123.291	-146.79	-138.245	-90.332	-51.5747	-3.3569	54.6265	13.4277	18.3105	-30.8228	12.8174	-6.1035
	23.75	-0.9619	-1.0089	-1.0083	-1.059	-1.0376	-1.0468	-1.0864	-1.3776	-1.4984	-1.5784	-1.3757	-0.9692	-0.8893	-1.0126	-1.0419	-1.106	-1.015	-0.9253	-1.0431	-1.1981		23.75	10.0708	-12.5122	75.0732	47.6074	-23.4985	-18.0054	-7.019	-62.2559	-61.6455	-227.661	-148.621	-101.013	36.0107	-10.9863	57.6782	1.5259	67.749	-6.4087	-30.8228	6.1035
	23.8	-0.9753	-0.9851	-1.0242	-1.0797	-1.0602	-1.07	-1.2366	-1.4166	-1.4258	-1.546	-1.3702	-0.9387	-0.9906	-0.9833	-1.1121	-1.0272	-1.106	-0.9668	-1.0358	-1.1292		23.8	17.0898	30.8228	-9.7656	-21.0571	-29.9072	-19.5313	26.2451	-82.0923	-181.885	-289.612	-179.749	-139.771	-34.4849	-14.3433	-48.5229	50.9644	-12.5122	-19.2261	-67.749	-27.4658
	23.85	-1.0144	-0.9772	-1.0742	-1.0883	-0.946	-1.0724	-1.2018	-1.4685	-1.4801	-1.5002	-1.3355	-1.0583	-1.0211	-0.8887	-1.1346	-0.9839	-1.1066	-0.9705	-1.0181	-1.0693		23.85	-25.9399	5.7983	-19.8364	28.3813	23.1934	58.8989	-48.2178	-73.2422	-167.847	-189.209	-181.58	-114.441	-14.0381	59.5093	43.9453	10.9863	10.0708	-18.6157	-7.019	-39.978
	23.9	-1.0291	-0.993	-1.0449	-1.0822	-0.874	-1.0162	-1.1243	-1.4002	-1.5869	-1.4545	-1.2518	-1.0034	-0.9979	-0.9625	-1.1426	-1.12	-1.1841	-1.0095	-1.084	-0.9851		23.9	-22.8882	28.0762	28.6865	27.4658	1.8311	0.9155	-25.6348	-39.0625	-128.479	-255.432	-104.675	-53.1006	7.3242	63.1714	98.5718	28.6865	14.3433	33.8745	-24.4141	-22.2778
	23.95	-0.9216	-1.0211	-0.9894	-1.0779	-0.8752	-1.0095	-1.1566	-1.4533	-1.4258	-1.4978	-1.2543	-0.8105	-1.0583	-1.004	-1.0346	-1.0156	-1.1536	-1.0223	-1.1243	-1.167		23.95	19.5313	-3.9673	20.752	-69.5801	-10.6812	-10.6812	-41.8091	-102.539	-97.3511	-234.985	-174.561	-132.141	-26.2451	31.1279	17.0898	75.9888	-15.2588	-49.7437	56.4575	-66.8335
	24	-0.9692	-0.9875	-0.9515	-1.1499	-0.9119	-1.1218	-1.0938	-1.4618	-1.5393	-1.5356	-1.3464	-0.9399	-0.8862	-0.9912	-1.0614	-0.9875	-1.04	-1.001	-1.1163	-1.2512		24	30.8228	7.3242	3.6621	45.7764	46.3867	27.4658	-0.6104	-23.8037	-147.4	-177.917	-147.705	-91.8579	39.0625	5.188	12.5122	9.7656	2.1362	40.8936	-13.4277	-4.5776
	24.05	-0.8508	-0.9729	-1.0577	-1.0309	-1.0101	-1.1224	-1.0956	-1.33	-1.4404	-1.5582	-1.5228	-0.929	-0.9064	-0.9924	-1.106	-1.0724	-1.1285	-1.0169	-1.0846	-1.1847		24.05	3.0518	-14.9536	-8.2398	39.978	8.8501	-68.0542	-2.4414	-85.144	-152.893	-136.414	-153.809	-41.1987	28.6865	23.8037	30.5176	7.6294	-14.9536	28.0762	-39.0625	22.2778
	24.1	-0.9326	-0.9485	-1.0492	-1.0718	-0.9943	-1.0193	-1.2006	-1.2421	-1.427	-1.557	-1.4191	-0.8435	-1.0162	-0.9143	-1.1334	-1.0175	-1.0846	-0.9546	-1.1646	-1.225		24.1	23.1934	0	15.564	-19.8364	-11.9019	-32.959	-8.2398	-137.939	-50.6592	-147.095	-223.999	-137.939	-80.5664	53.4058	15.564	32.6538	-5.188	-51.2695	3.6621	-0.9155
	24.15	-0.9082	-0.9937	-1.1749	-1.1255	-0.9668	-0.9943	-1.2579	-1.402	-1.6626	-1.4917	-1.2988	-0.8636	-0.921	-0.896	-1.1133	-1.0522	-1.0669	-0.9229	-1.0956	-1.1719		24.15	-16.7847	20.4468	50.0488	-3.9673	-10.0708	44.2505	21.0571	-56.4575	-152.588	-220.947	-178.528	-85.4492	9.4605	-3.0518	71.4111	1.8311	-46.3867	-10.376	-34.4849	-37.8418
	24.2	-0.9039	-0.9863	-1.0858	-1.2402	-0.9839	-0.9998	-1.2061	-1.3898	-1.6284	-1.5479	-1.2463	-0.9033	-0.9576	-0.9827	-1.1926	-1.1609	-1.1292	-0.8875	-1.1585	-1.1603		24.2	33.5693	65.918	-75.6836	24.7192	-27.4658	39.3677	-10.9863	-113.22	-138.245	-223.389	-160.828	-50.0488	0	16.4795	48.5229	55.542	27.1606	-0.6104	7.9346	-43.9453
	24.25	-0.9436	-0.9399	-1.0455	-1.1749	-0.9595	-0.9619	-1.2225	-1.275	-1.4545	-1.6309	-1.3861	-0.9485	-1.0779	-0.9979	-1.2604	-1.0974	-0.9821	-0.9528	-1.142	-1.084		24.25	58.2886	12.5122	-55.2368	54.3213	-1.2207	2.4414	-45.166	-26.2451	-97.9614	-186.768	-139.771	-103.76	-58.8989	-3.9673	65.6128	77.5146	47.3022	7.3242	-52.4902	-12.5122
	24.3	-0.899	-0.9662	-1.0407	-1.0492	-1.0169	-0.9906	-1.2518	-1.2854	-1.4233	-1.5802	-1.3068	-0.9509	-1.0583	-0.9747	-1.0321	-1.0346	-0.9985	-0.9497	-1.0712	-1.1408		24.3	20.4468	-21.3623	-9.7656	24.1089	32.6538	-7.6294	-60.4248	-39.3677	-145.874	-182.8	-152.893	-117.798	24.4141	78.7354	32.0435	19.5313	-12.5122	-21.0571	-11.9019	-3.6621
	24.35	-0.9332	-0.976	-1.1139	-1.0815	-1.0388	-0.9821	-1.1841	-1.3208	-1.4264	-1.4508	-1.3947	-0.8716	-0.9326	-0.9839	-1.1908	-1.0468	-1.0815	-0.9326	-1.0742	-1.2518		24.35	-16.1743	68.0542	19.8364	-30.8228	19.5313	32.3486	0	-119.934	-96.4355	-136.108	-182.8	-57.373	19.2261	76.9043	65.6128	-5.4932	24.1089	-58.5938	-21.3623	-63.1714
	24.4	-0.9735	-1.0248	-1.1487	-1.0169	-0.9186	-0.9485	-1.272	-1.3123	-1.3971	-1.4221	-1.377	-0.9277	-0.8594	-0.9766	-1.1475	-1.0938	-1.1017	-0.9521	-1.0638	-1.1108		24.4	-37.5366	30.8228	41.8091	-37.2314	-17.7002	10.376	-25.9399	-90.332	-124.512	-162.354	-168.152	-33.5693	-29.9072	-14.3433	-23.1934	-6.7139	33.5693	-1.8311	19.8364	21.3623
	24.45	-1.0388	-0.921	-1.0815	-0.9119	-1.0303	-1.062	-1.2317	-1.4227	-1.4331	-1.4801	-1.3367	-0.9625	-0.8472	-0.965	-1.0193	-1.1554	-1.145	-0.921	-1.0736	-1.109		24.45	-36.6211	8.8501	44.2505	-10.376	-7.019	-18.0054	-6.1035	-81.4819	-122.681	-278.931	-129.7	-91.8579	-69.2749	44.5557	20.752	27.4658	-0.6104	-22.8882	3.3569	40.5884
	24.5	-1.015	-0.9015	-0.9839	-0.9991	-1.0938	-0.99	-1.0785	-1.3812	-1.5173	-1.4294	-1.3702	-1.0327	-1.0046	-1.0474	-1.0895	-1.0455	-1.0407	-0.7916	-0.9515	-1.0461		24.5	3.9673	-19.8364	-24.1089	10.6812	5.188	-28.9917	-20.4468	9.7656	-112	-189.514	-122.986	-97.6563	-56.7627	84.2285	65.918	15.2588	21.0571	-53.7109	-13.1226	10.0708
	24.55	-0.9253	-0.9576	-0.9119	-1.037	-1.1468	-1.0211	-1.1432	-1.2561	-1.4795	-1.5442	-1.4447	-0.9998	-1.095	-1.0907	-1.1468	-1.0413	-1.0309	-0.8356	-0.9863	-1.0425		24.55	25.9399	-0.3052	3.6621	1.2207	44.2505	-2.4414	-52.1851	-38.147	-190.735	-175.171	-163.879	-46.3867	-29.9072	34.1797	47.3022	50.354	-74.4629	20.1416	51.8799	-50.0488
	24.6	-0.8978	-0.8521	-0.8661	-0.9705	-1.0931	-0.9369	-1.1951	-1.2476	-1.5686	-1.6016	-1.3519	-0.8606	-1.0468	-1.1322	-0.9772	-1.1188	-1.134	-1.0797	-1.0797	-1.0437		24.6	-9.7656	-48.2178	-9.4605	-10.6812	-28.6865	-19.5313	2.7466	-143.738	-139.465	-220.947	-230.103	-134.888	-17.7002	27.4658	45.7764	71.7163	-31.4331	8.5449	15.564	-9.7656
	24.65	-1.0272	-0.8545	-0.9607	-1.0083	-1.1249	-1.0181	-1.1652	-1.2799	-1.5759	-1.4844	-1.4258	-0.9113	-0.8557	-1.0199	-1.048	-1.1353	-1.2286	-0.9564	-1.0535	-0.9412		24.65	-40.5884	9.4605	44.5557	-32.6538	23.8037	12.5122	-19.8364	-132.446	-81.4819	-202.332	-152.893	-116.577	30.8228	-4.5776	41.8091	34.79	-25.0244	-44.5557	-2.1362	36.9263
	24.7	-1.0181	-0.9967	-0.9985	-1.095	-1.0437	-0.9985	-1.142	-1.3409	-1.6046	-1.4539	-1.4282	-0.8948	-0.8203	-1.0754	-1.12	-1.0559	-1.1981	-0.8997	-1.1505	-0.8997		24.7	63.7817	48.5229	61.6455	12.8174	-0.6104	-62.561	4.5776	-90.6372	-101.013	-182.19	-142.212	-37.5366	3.6621	17.0898	61.3403	54.6265	21.6675	-34.1797	-27.771	1.8311
	24.75	-0.9821	-1.0504	-0.976	-1.0443	-0.9741	-0.9546	-1.2085	-1.3043	-1.5857	-1.6113	-1.322	-0.9363	-0.9393	-0.9454	-1.1145	-1.0022	-1.2231	-1.0138	-1.1041	-0.9668		24.75	35.7056	21.6675	-41.1987	-28.3813	-17.395	25.6348	-15.2588	-15.8691	-112.305	-183.411	-115.662	-57.373	28.9917	32.6538	49.7437	21.0571	-0.9155	-26.8555	1.8311	-75.3784
	24.8	-0.9943	-1.0388	-1.0156	-0.9998	-0.9003	-0.8887	-1.1408	-1.3953	-1.4941	-1.5741	-1.2488	-0.8679	-0.9576	-0.9601	-1.0266	-1.0156	-1.1816	-1.0004	-1.1298	-1.1804		24.8	-22.8882	-14.9536	-87.5854	-20.4468	-9.4605	16.7847	-23.8037	-77.2095	-105.896	-211.487	-169.373	-52.4902	-25.0244	80.5664	14.6484	-2.4414	-27.1606	-3.0518	34.1797	-27.4658
	24.85	-0.9601	-0.9869	-0.9625	-0.9851	-1.0321	-0.979	-1.2354	-1.4002	-1.568	-1.4197	-1.2524	-0.9717	-0.9045	-1.1127	-1.0828	-0.9082	-1.1774	-0.9222	-1.1633	-1.1511		24.85	-48.8281	-21.6675	-7.3242	110.474	66.5283	21.6675	-48.5229	-48.2178	-132.446	-164.795	-198.669	-71.106	-54.9316	75.9888	-17.0898	56.4575	-4.8828	-74.1577	-13.1226	-22.2778
	24.9	-0.9674	-0.9686	-0.9918	-0.993	-1.0834	-0.993	-1.1871	-1.3355	-1.4612	-1.5167	-1.2402	-0.932	-0.8673	-1.1066	-1.0724	-0.968	-1.2494	-0.899	-1.1139	-1.0028		24.9	49.4385	-14.3433	42.4194	-10.376	3.9673	-29.2969	-56.4575	-90.6372	-78.7354	-181.885	-140.991	-47.6074	-53.4058	37.8418	32.959	45.7764	-8.2398	46.3867	34.1797	-12.8174
	24.95	-0.9857	-1.012	-0.9515	-1.1658	-1.0095	-1.026	-1.12	-1.2824	-1.5009	-1.6052	-1.1041	-0.8392	-0.9998	-1.0016	-1.1163	-1.1572	-1.2176	-0.8905	-0.9851	-0.9381		24.95	41.1987	22.583	74.1577	-55.542	-3.3569	-43.6401	5.7983	-110.779	-101.318	-208.74	-93.9941	-77.8198	-33.5693	28.3813	36.0107	10.0708	29.2969	18.9209	0	-16.7847
	25	-0.9222	-1.0724	-0.9161	-1.1401	-1.0297	-1.0089	-1.0803	-1.2061	-1.4795	-1.5497	-1.283	-0.871	-1.026	-0.9802	-1.1597	-1.134	-1.0907	-1.0046	-0.9467	-1.0669		25	-10.0708	43.335	-13.1226	-18.6157	7.019	21.0571	8.2398	-61.0352	-76.5991	-188.599	-137.329	-73.8525	-7.6294	-4.8828	83.0078	-10.6812	9.4605	-38.4521	-3.0518	39.0625
	25.05	-0.9784	-1.0693	-0.9705	-1.0761	-1.0492	-0.9186	-1.2073	-1.2311	-1.5039	-1.496	-1.3617	-0.9467	-0.9778	-1.0053	-1.1804	-1.0284	-1.142	-0.9534	-0.9235	-1.0706		25.05	6.4087	34.79	-24.1089	8.5449	-3.0518	-40.2832	-72.6318	-75.3784	-112	-172.424	-156.86	-67.1387	14.0381	6.1035	46.9971	-49.7437	-0.6104	-36.3159	-10.6812	20.752
	25.1	-1.0522	-0.9564	-1.0077	-1.1749	-1.0303	-0.9613	-1.2518	-1.0907	-1.3916	-1.4002	-1.33	-0.9204	-1.04	-1.1182	-1.1987	-1.037	-1.1243	-0.8582	-1.0083	-1.1475		25.1	-6.1035	53.1006	8.5449	66.2231	0.3052	-36.0107	-12.8174	-99.1821	-133.667	-197.449	-170.288	-112.305	-10.0708	74.4629	28.9917	-29.2969	-36.0107	3.3569	6.1035	-19.8364
	25.15	-1.0065	-1.0346	-0.9796	-1.1597	-1.0767	-0.9491	-1.3086	-1.2421	-1.4563	-1.4502	-1.2787	-0.871	-0.9332	-1.0132	-1.0706	-1.0706	-1.051	-0.8826	-0.965	-1.1176		25.15	27.4658	8.2398	6.7139	21.0571	4.2725	10.376	40.5884	-83.9233	-102.234	-186.462	-115.662	-81.7871	13.7329	38.147	16.1743	47.9126	58.8989	12.207	-5.7983	14.9536
	25.2	-0.9705	-1.0358	-1.0742	-1.0608	-0.9283	-0.9753	-1.2457	-1.3739	-1.5527	-1.5631	-1.2537	-0.8508	-0.9778	-1.073	-1.0968	-1.2	-1.0962	-0.9625	-1.098	-0.9839		25.2	23.4985	19.8364	48.2178	-18.0054	7.3242	4.2725	-10.376	-99.1821	-93.3838	-192.261	-127.869	-55.8472	50.6592	52.1851	18.0054	19.2261	-65.3076	16.1743	23.8037	35.4004
	25.25	-0.9869	-1.0004	-1.0529	-1.012	-0.8856	-0.9949	-1.145	-1.2799	-1.4716	-1.6614	-1.2231	-0.8356	-0.9344	-1.0626	-1.2067	-1.1694	-1.1243	-0.954	-1.073	-1.1603		25.25	20.4468	-20.752	3.9673	24.7192	105.591	-59.8145	-47.6074	-25.0244	-140.381	-185.242	-164.795	-64.0869	-58.5938	72.937	16.4795	66.2231	-11.9019	-7.019	-9.7656	-61.0352
	25.3	-0.9082	-0.9985	-0.9601	-0.9296	-1.0046	-1.0309	-1.0449	-1.1884	-1.546	-1.5888	-1.2262	-0.8185	-0.9125	-1.0718	-1.1298	-1.0577	-1.1389	-0.9363	-1.1395	-1.1542		25.3	-14.0381	-7.3242	-9.7656	-76.2939	-34.1797	-27.771	-2.1362	-33.8745	-67.749	-190.43	-107.422	-45.7764	12.8174	-1.8311	7.3242	9.1553	32.0435	59.2041	-11.5967	7.019
	25.35	-0.9735	-1.0053	-1.0193	-1.012	-1.0217	-0.9521	-1.0498	-1.2598	-1.5363	-1.5662	-1.3086	-0.8746	-0.9064	-1.1432	-1.0583	-1.0938	-1.2158	-0.9155	-1.0486	-1.1096		25.35	-15.2588	36.6211	-46.0815	14.0381	-13.4277	18.0054	-11.9019	-113.22	-85.144	-188.904	-130.31	-87.8906	-1.2207	17.395	-23.4985	21.9727	15.564	-57.9834	4.8828	8.2398
	25.4	-0.9467	-1.0577	-0.9564	-1.0992	-1.0443	-0.9253	-1.1023	-1.2579	-1.4484	-1.5198	-1.2714	-0.8813	-0.9491	-1.1108	-1.0028	-1.109	-1.1279	-1.0535	-0.9204	-1.1194		25.4	88.1958	35.0952	-15.8691	-15.8691	-31.4331	11.2915	-74.7681	-50.6592	-103.76	-179.749	-214.233	-16.1743	-49.1333	22.583	91.2476	33.8745	-51.2695	-11.5967	-40.2832	-60.1196
	25.45	-0.9326	-1.0059	-0.9357	-1.2622	-1.1011	-0.965	-1.1993	-1.3275	-1.3861	-1.4514	-1.189	-0.9985	-0.9564	-1.0089	-1.0468	-1.0693	-1.0394	-0.9845	-0.9528	-1.0303		25.45	8.5449	-26.2451	-27.771	46.9971	80.8716	25.9399	51.8799	-86.9751	-136.108	-149.231	-114.441	-37.2314	13.4277	90.332	48.8281	31.7383	8.5449	86.3647	-23.4985	31.1279
	25.5	-1.0858	-0.9796	-1.0809	-1.2512	-1.1377	-1.0071	-1.0675	-1.236	-1.3837	-1.4246	-1.1621	-0.9393	-0.9229	-1.0681	-1.1176	-1.2219	-1.1462	-0.8832	-1.0449	-1.0834		25.5	-35.4004	42.7246	39.3677	25.3296	34.1797	-25.6348	-17.395	-40.5884	-93.689	-228.271	-133.667	-90.0269	-35.7056	27.4658	19.5313	-3.9673	18.0054	8.2398	5.4932	-30.5176
	25.55	-1.1029	-1.0071	-0.9833	-1.1121	-0.9338	-0.9039	-1.0815	-1.2726	-1.3904	-1.5094	-1.1371	-0.8582	-0.9302	-0.968	-1.0651	-1.1621	-1.1481	-0.8942	-1.0559	-1.0223		25.55	24.1089	27.4658	-3.3569	-18.3105	31.1279	-88.8062	-30.5176	-60.4248	-113.831	-193.176	-95.2148	-84.8389	-15.564	-38.7573	10.9863	-27.4658	2.4414	-10.6812	-27.1606	49.7437
	25.6	-1.07	-1.0602	-0.9735	-1.0614	-0.907	-0.8875	-1.1334	-1.38	-1.4545	-1.5961	-1.1719	-0.7916	-0.8856	-1.0547	-1.0242	-1.1157	-1.239	-0.9943	-1.1438	-1.2237		25.6	-5.7983	-16.1743	-39.0625	-4.5776	17.7002	-11.5967	-23.8037	-104.675	-156.555	-136.414	-110.168	-44.5557	59.2041	78.4302	-1.2207	-7.6294	8.8501	-56.7627	13.4277	-11.9019
	25.65	-0.9906	-1.1194	-0.9808	-1.0968	-0.9662	-0.9875	-1.1102	-1.3519	-1.5167	-1.6345	-1.2616	-0.9137	-1.004	-0.9937	-0.9827	-1.0284	-1.1023	-0.9503	-1.1926	-1.1389		25.65	-56.1523	18.0054	11.2915	-5.7983	-18.9209	-17.395	-26.5503	-32.3486	-89.7217	-149.231	-83.313	-46.9971	6.1035	104.98	14.0381	53.1006	4.8828	-31.4331	-8.2398	-59.2041
	25.7	-0.9467	-1.0309	-1.0498	-1.1353	-1.0236	-1.0742	-1.0321	-1.3599	-1.5106	-1.615	-1.1896	-0.8551	-0.9369	-0.9338	-0.9735	-1.0388	-1.004	-0.9717	-1.0608	-1.0657		25.7	47.9126	42.4194	20.4468	-26.5503	28.0762	2.7466	26.8555	-118.103	-76.9043	-172.119	-123.596	-115.967	54.3213	-27.771	-27.1606	51.8799	-54.3213	29.2969	18.3105	18.3105
	25.75	-0.9796	-1.0107	-1.0522	-1.1292	-0.9314	-1.0407	-1.131	-1.2647	-1.5082	-1.6492	-1.1468	-0.6903	-0.9796	-1.0718	-0.9998	-1.1334	-1.12	-1.0162	-1.0022	-1.0248		25.75	1.2207	-16.7847	-15.2588	-27.1606	2.4414	13.4277	-62.561	-57.9834	-121.46	-181.274	-118.408	-101.624	-13.7329	58.2886	29.2969	-10.9863	68.6646	-49.7437	-29.6021	-37.5366
	25.8	-1.1041	-0.9216	-0.9381	-1.0834	-0.9082	-1.087	-1.0925	-1.3037	-1.6565	-1.4789	-0.8435	-0.368	-0.6287	-0.5884	-0.7172	-0.647	-0.6555	-0.3113	-0.473	-0.5066		25.8	15.564	59.8145	27.771	42.4194	-28.3813	-19.8364	-80.8716	-39.978	-130.615	-201.111	-130.92	-35.7056	-57.373	24.4141	-7.3242	13.1226	11.2915	-28.9917	-71.106	14.0381
	25.85	-0.9467	-1.0309	-1.0498	-1.1353	-1.0236	-1.0742	-1.0321	-1.3599	-1.5106	-1.615	-1.1896	-0.8551	-0.9369	-0.9338	-0.9735	-1.0388	-1.004	-0.9717	-1.0608	-1.0657		25.85	8.5449	31.1279	-64.0869	-8.8501	-14.3433	-52.4902	-25.9399	-89.7217	-108.948	-260.925	-274.658	-285.034	-155.029	-37.5366	-129.7	-197.754	-189.209	-225.22	-281.982	-307.312
	25.9	-0.9796	-1.0107	-1.0522	-1.1292	-0.9314	-1.0407	-1.131	-1.2647	-1.5082	-1.6492	-1.1468	-0.6903	-0.9796	-1.0718	-0.9998	-1.1334	-1.12	-1.0162	-1.0022	-1.0248		25.9	-13.7329	-31.7383	-84.2285	-28.9917	-16.7847	-103.455	-28.3813	-119.934	-135.803	-351.563	-284.119	-362.549	-261.536	-332.642	0	0	0	0	0	0
	25.95	-1.1041	-0.9216	-0.9381	-1.0834	-0.9082	-1.087	-1.0925	-1.3037	-1.6565	-1.4789	-0.8435	-0.368	-0.6287	-0.5884	-0.7172	-0.647	-0.6555	-0.3113	-0.473	-0.5066		25.95	-32.0435	15.8691	-17.395	36.6211	31.1279	-1.8311	-41.8091	-151.672	-117.798	-192.871	-272.827	-360.107	-427.246	-398.865	0	0	0	0	0	0
	26	-1.0193	-0.9399	-0.8441	-1.0211	-1.0278	-1.1572	-1.2323	-1.6992	-1.933	-2.2156	-2.1484	-2.1197	-2.5562	-3.0219	-3.3173	-3.443	-3.3997	-3.2251	-3.3283	-3.2019		26	15.2588	3.6621	71.7163	-16.1743	-1.5259	68.0542	-10.376	-27.771	-79.9561	-108.337	-218.811	-267.334	-445.557	-552.368	-64.0869	-63.4766	-80.2617	-79.957	-35.0957	-106.811
	26.05	-0.9735	-0.9381	-0.9686	-1.145	-0.9717	-1.0644	-1.1939	-1.5472	-1.7706	-1.9183	-1.9702	-1.8744	-2.3621	-2.7484	-3.1091	-3.3002	-3.2086	-3.0774	-3.2349	-3.0048		26.05	21.9727	-14.0381	13.4277	-21.9727	20.4468	-30.5176	-24.4141	-29.9072	-22.2778	-98.877	-100.403	-184.326	-355.225	-485.535	-642.395	-33.875	-22.8887	-32.6533	-66.833	-98.5723
	26.1	-0.9882	-0.8984	-1.0468	-1.228	-0.9784	-1.1316	-1.1743	-1.2927	-1.6315	-1.7108	-1.7999	-1.4606	-1.9049	-2.4499	-2.677	-2.8473	-2.6386	-2.6172	-2.7716	-2.5287		26.1	33.2642	7.6294	-55.8472	-4.2725	-9.7656	-112.305	-4.8828	-28.3813	-37.2314	-85.4492	-57.0679	-203.247	-292.053	-397.949	-548.706	-661.011	-748.596	-675.049	-789.49	-872.803
	26.15	-1.0101	-0.9625	-0.957	-1.0455	-1.0535	-1.0718	-1.004	-1.0486	-1.3397	-1.5015	-1.3904	-1.1786	-1.5326	-2.0575	-2.1167	-2.3541	-2.1314	-2.1814	-2.1936	-2.0502		26.15	-53.4058	69.2749	0.3052	-1.2207	-21.0571	-34.4849	-47.3022	-2.7466	-13.7329	-47.6074	-35.7056	-158.691	-216.675	-396.729	-493.774	-606.384	-711.06	-853.882	-886.841	-914.002
	26.2	-0.9338	-1.0712	-0.9052	-0.9387	-0.9918	-0.9521	-0.9534	-0.9546	-1.1346	-1.2317	-1.1627	-1.2079	-1.4526	-1.7554	-1.7816	-2.0166	-1.853	-1.8384	-1.8085	-1.8549		26.2	-2.4414	10.6812	-10.0708	31.4331	14.3433	-34.4849	26.2451	-73.2422	11.2915	-15.8691	-67.1387	-128.784	-238.647	-342.407	-409.546	-605.774	-646.362	-814.819	-847.778	-929.871
	26.25	-0.99	-1.0272	-1.0248	-0.9485	-0.9546	-0.9265	-1.062	-0.9528	-1.0663	-1.2946	-1.1011	-1.1292	-1.2836	-1.6583	-1.7053	-1.7371	-1.7682	-1.7304	-1.5704	-1.7139		26.25	57.0679	57.6782	16.1743	-58.2886	22.583	-16.4795	0.9155	-16.1743	24.7192	15.8691	-106.812	-106.201	-183.105	-239.258	-380.859	-572.815	-676.575	-802.002	-805.969	-818.176
	26.3	-0.9796	-1.0211	-1.0736	-1.0364	-1.0773	-0.9375	-0.9924	-1.0278	-1.0596	-1.1713	-1.1029	-1.0724	-1.2323	-1.579	-1.6357	-1.6199	-1.6492	-1.6522	-1.6449	-1.5173		26.3	0.9155	-35.7056	29.6021	-15.8691	45.4712	4.2725	-35.4004	-23.1934	-46.3867	-38.4521	-30.8228	-37.8418	-146.179	-190.735	-318.604	-455.933	-544.434	-660.706	-722.656	-696.716
	26.35	-0.9961	-0.9735	-0.9918	-1.1176	-1.0968	-0.9265	-0.946	-1.0596	-1.0382	-1.1066	-1.0767	-1.0169	-1.1389	-1.4838	-1.4533	-1.4246	-1.5778	-1.4948	-1.5814	-1.5314		26.35	-2.7466	-22.583	-40.8936	14.6484	-47.9126	-16.7847	-67.4438	-54.0161	-5.7983	-80.8716	-71.7163	-44.2505	-124.207	-161.743	-257.568	-321.96	-397.644	-558.777	-587.463	-582.581
	26.4	-0.9558	-1.0199	-0.885	-1.1121	-1.0419	-0.9656	-0.9216	-0.86	-1.0486	-1.0785	-1.1017	-1.048	-1.1652	-1.3367	-1.4008	-1.4557	-1.6644	-1.3623	-1.4777	-1.5179		26.4	-36.6211	15.8691	-35.0952	-23.4985	-9.4605	-1.8311	31.7383	-21.6675	22.8882	-40.5884	-46.9971	-56.1523	-133.362	-151.672	-262.146	-323.792	-390.625	-546.875	-534.973	-563.049
	26.45	-1.0407	-0.9656	-0.8423	-0.9973	-0.8972	-0.8527	-0.943	-0.8807	-1.1542	-1.073	-1.0321	-1.0547	-1.1713	-1.3446	-1.4093	-1.488	-1.5167	-1.4117	-1.4594	-1.4484		26.45	-23.4985	76.5991	28.3813	-4.8828	94.9097	-8.5449	53.7109	-47.3022	6.7139	-32.0435	-12.5122	-3.6621	9.1553	-118.713	-187.073	-367.126	-384.827	-427.551	-435.181	-505.981
	26.5	-1.095	-0.9241	-1.0132	-0.9454	-0.9283	-0.9155	-0.9332	-0.7922	-1.1639	-1.0693	-1.0535	-1.023	-1.0852	-1.3648	-1.4337	-1.5186	-1.4386	-1.3672	-1.4813	-1.4343		26.5	25.9399	16.4795	24.1089	17.0898	-27.771	5.188	-31.1279	-21.0571	-48.5229	-73.2422	-8.5449	-28.3813	-62.2559	-50.354	-114.136	-282.898	-325.928	-424.805	-398.254	-466.919
	26.55	-0.885	-1.0089	-1.1023	-1.0663	-0.9412	-0.954	-0.9021	-0.8661	-1.0767	-1.1462	-1.0407	-0.99	-1.0596	-1.3745	-1.3623	-1.3953	-1.4856	-1.4404	-1.4276	-1.4661		26.55	31.7383	-3.3569	-32.0435	0.3052	-21.3623	-1.8311	10.0708	-3.6621	-14.6484	-7.6294	-59.2041	-45.166	-117.798	-90.0269	-168.762	-193.176	-256.348	-354.004	-358.582	-369.568
	26.6	-0.979	-1.0706	-0.9381	-1.0681	-1.0016	-0.9344	-0.9192	-0.9094	-1.0535	-1.1768	-1.0779	-1.1536	-1.2262	-1.358	-1.2891	-1.3568	-1.4728	-1.3013	-1.5204	-1.5302		26.6	48.2178	16.7847	21.9727	42.7246	31.1279	38.4521	42.7246	-14.6484	93.9941	-63.7817	-18.0054	-71.7163	-69.2749	-90.0269	-150.452	-123.901	-239.563	-368.042	-381.47	-315.857
	26.65	-1.0394	-1.1194	-0.9442	-1.1621	-1.023	-0.9369	-0.9198	-1.001	-1.0266	-1.1017	-1.1578	-1.1823	-1.1139	-1.3416	-1.3245	-1.2952	-1.4575	-1.1932	-1.546	-1.3245		26.65	-11.9019	-8.5449	-49.1333	-39.6729	30.5176	2.1362	-26.5503	-34.79	43.0298	-7.3242	43.6401	-54.0161	-27.1606	-95.52	-86.6699	-161.133	-137.939	-262.451	-278.32	-280.762
	26.7	-1.0211	-1.1157	-1.0663	-1.2158	-0.9412	-0.9485	-0.8441	-0.9717	-0.9235	-1.1426	-1.1566	-1.2012	-1.0761	-1.319	-1.261	-1.1194	-1.3739	-1.3818	-1.3776	-1.2897		26.7	-29.9072	0.3052	-22.8882	-17.7002	24.1089	-12.5122	12.207	11.5967	-35.4004	-25.0244	-33.2642	23.1934	-21.0571	-62.561	-80.8716	-191.65	-186.462	-200.806	-249.634	-270.691
	26.75	-0.9631	-0.9406	-1.0339	-1.1621	-0.8948	-1.0004	-0.7715	-0.8783	-1.0309	-1.1169	-1.2073	-0.9381	-1.2189	-1.2396	-1.2647	-1.3403	-1.3306	-1.3049	-1.3312	-1.4459		26.75	16.1743	-21.3623	-16.4795	8.2398	9.4605	-22.8882	-14.3433	-38.4521	24.1089	-30.8228	-116.272	-9.4605	-86.9751	-33.8745	-23.4985	-52.7954	-181.274	-261.23	-267.334	-239.563
	26.8	-1.0114	-1.0779	-0.8948	-1.0754	-0.9772	-1.0175	-0.9601	-1.0242	-0.9869	-1.0449	-1.2463	-1.0156	-1.1597	-1.3788	-1.2201	-1.4648	-1.4423	-1.1121	-1.3666	-1.3422		26.8	9.4605	51.2695	-22.583	-18.3105	-7.3242	-9.4605	-28.6865	-12.207	-27.771	-16.1743	4.8828	-21.3623	-93.689	-69.5801	-96.1304	-155.945	-193.787	-231.628	-172.729	-155.64
	26.85	-1.0034	-1.0486	-0.9906	-1.0388	-0.979	-0.9766	-1.0626	-1.0016	-0.9668	-1.0651	-1.1365	-1.1108	-1.1316	-1.3635	-1.2927	-1.272	-1.4166	-1.2506	-1.3629	-1.2622		26.85	-31.1279	4.5776	0.9155	53.4058	19.8364	5.7983	15.8691	-63.1714	-25.0244	-6.7139	-10.9863	2.4414	-52.7954	-81.7871	-77.2095	-79.3457	-80.2612	-150.757	-147.705	-160.828
	26.9	-1.0101	-1.0181	-0.9558	-1.0468	-0.8807	-0.9027	-1.0883	-0.9973	-0.9747	-1.051	-1.1664	-1.1859	-1.1456	-1.2756	-1.272	-1.2579	-1.3763	-1.2506	-1.3416	-1.3257		26.9	29.2969	8.2398	-32.959	-41.5039	-10.9863	-44.8608	-4.2725	-45.4712	23.1934	3.3569	-52.4902	-32.6538	-30.2124	-15.8691	-30.8228	-53.7109	-94.6045	-184.326	-168.457	-158.997
	26.95	-0.8423	-1.0407	-0.9869	-1.1041	-0.9387	-0.8655	-0.9595	-0.9064	-1.0223	-1.12	-1.131	-1.1511	-1.2439	-1.1572	-1.1865	-1.2616	-1.333	-1.2335	-1.2842	-1.2647		26.95	30.8228	-35.0952	13.7329	-24.1089	27.4658	-10.9863	24.1089	-48.5229	-23.8037	14.9536	-10.0708	-26.5503	66.2231	-27.4658	1.2207	-108.948	-146.484	-107.727	-139.465	-157.166
	27	-0.907	-1.0999	-1.1078	-0.9589	-0.9857	-0.8942	-0.9924	-0.8484	-1.0346	-1.0071	-1.0278	-1.1395	-1.1346	-1.225	-1.2079	-1.3586	-1.3159	-1.134	-1.2482	-1.1505		27	-9.4605	-27.771	23.4985	10.9863	-7.019	-1.5259	-15.8691	-2.7466	-15.564	-41.5039	17.7002	-32.959	34.1797	-35.7056	-37.2314	-78.7354	-162.964	-125.122	-134.583	-152.588
	27.05	-1.0297	-1.1151	-0.9821	-1.0583	-0.9271	-0.9338	-0.9454	-0.8563	-0.9564	-1.0809	-1.1774	-1.2408	-1.0724	-1.2915	-1.2109	-1.2647	-1.4844	-1.1725	-1.2457	-1.2378		27.05	-21.6675	51.5747	-42.7246	-24.1089	-1.8311	25.0244	-37.2314	50.354	-33.5693	-46.3867	7.6294	45.4712	-11.9019	-37.5366	-77.8198	-99.1821	-69.5801	-110.168	-102.539	-162.964
	27.1	-0.9094	-1.1371	-1.001	-1.0962	-0.9741	-0.9979	-0.9082	-0.8923	-0.9491	-1.0559	-1.1957	-1.1096	-1.131	-1.2836	-1.2335	-1.3519	-1.4075	-1.2714	-1.369	-1.1914		27.1	15.2588	38.4521	32.6538	-16.1743	-20.752	-15.2588	19.8364	-82.0923	-25.0244	10.6812	-60.1196	-32.0435	-75.0732	11.2915	-23.8037	-25.3296	-71.4111	-91.2476	-130.005	-97.9614
	27.15	-0.9076	-1.0046	-0.9741	-1.1115	-0.9924	-0.9814	-0.9619	-0.882	-0.9589	-0.9845	-1.1157	-1.0583	-1.1005	-1.3171	-1.286	-1.4734	-1.2518	-1.2518	-1.3904	-1.2164		27.15	-34.79	7.3242	0	16.7847	28.9917	-39.978	18.0054	-30.5176	-24.4141	-39.6729	4.5776	-68.0542	-84.2285	20.752	21.6675	-24.1089	-126.953	-68.0542	-79.9561	-100.098
	27.2	-0.968	-1.0156	-0.9088	-1.0907	-0.9711	-0.9723	-0.9381	-0.8423	-1.0291	-1.2	-1.1731	-1.1267	-1.1957	-1.2061	-1.2305	-1.3342	-1.2494	-1.1932	-1.1932	-1.2537		27.2	9.4605	14.9536	-53.7109	14.0381	24.4141	17.7002	3.9673	26.8555	-14.0381	-14.0381	40.5884	38.7573	45.7764	-61.3403	-21.6675	21.9727	-58.8989	-134.888	-128.174	-111.389
	27.25	-1.0321	-1.087	-0.9692	-1.0931	-0.9662	-0.9637	-0.9009	-0.9662	-1.0529	-1.0297	-1.2115	-1.1743	-1.2195	-1.2537	-1.1981	-1.2524	-1.2982	-1.051	-1.2158	-1.3928		27.25	-27.771	-26.5503	39.0625	16.1743	13.7329	-53.4058	4.8828	24.1089	10.9863	-111.389	-2.1362	-19.8364	-12.8174	24.7192	1.8311	-38.4521	-94.9097	-95.52	-109.558	-169.678
	27.3	-0.9967	-1.1151	-0.9192	-1.1072	-0.9595	-0.8179	-1.015	-0.9357	-1.0925	-0.9479	-1.1798	-1.1365	-1.239	-1.4124	-1.344	-1.2408	-1.3135	-1.0352	-1.3226	-1.2958		27.3	12.8174	38.147	-35.4004	-105.286	18.6157	12.8174	-26.8555	13.7329	-14.6484	-115.662	-101.013	-53.4058	-41.8091	-14.3433	-21.0571	-10.9863	-45.166	-65.0024	-26.8555	-57.9834
	27.35	-0.8893	-1.0822	-0.9558	-1.001	-0.9009	-0.968	-0.993	-1.0315	-0.946	-1.0217	-1.1554	-1.1041	-1.1395	-1.4063	-1.3019	-1.3532	-1.3525	-1.1725	-1.2567	-1.2042		27.35	43.9453	53.7109	-40.8936	17.7002	-11.9019	14.9536	-35.7056	-31.7383	3.0518	14.0381	7.9346	-25.3296	-55.542	-3.0518	-19.8364	-77.2095	-25.3296	-104.675	-97.9614	-73.8525
	27.4	-0.9143	-1.1969	-0.954	-1.0901	-0.9064	-1.0889	-0.8618	-0.9186	-1.0065	-1.0773	-1.1194	-1.1621	-1.1377	-1.3702	-1.2274	-1.2073	-1.2988	-1.1658	-1.311	-1.1658		27.4	-28.6865	31.7383	2.4414	0	-33.5693	-59.2041	17.395	-84.5337	-4.5776	0.6104	1.5259	6.1035	16.7847	28.9917	24.1089	-69.5801	-36.6211	-62.2559	-103.149	-109.253
	27.45	-0.9937	-1.07	-1.07	-1.109	-0.8832	-0.882	-1.0156	-0.91	-1.0492	-1.0303	-1.2415	-1.181	-1.106	-1.261	-1.2531	-1.2415	-1.2787	-1.1853	-1.2946	-1.3818		27.45	-46.6919	-2.7466	-21.0571	-104.065	33.2642	29.9072	27.1606	-18.3105	-14.3433	-66.2231	-18.0054	-55.8472	39.6729	12.8174	28.3813	-55.8472	-54.3213	-93.689	-59.2041	-87.8906
	27.5	-0.9467	-1.0815	-1.0364	-1.1462	-0.9912	-0.9094	-1.0577	-0.929	-1.0712	-1.1774	-1.247	-1.2176	-1.2262	-1.3361	-1.1853	-1.4288	-1.3263	-1.2128	-1.2933	-1.3422		27.5	27.4658	12.5122	25.9399	26.5503	-10.9863	-27.771	-33.5693	-11.2915	-39.0625	45.4712	-46.9971	3.9673	-43.0298	-63.7817	-7.3242	33.8745	-102.539	-108.337	-11.2915	-60.1196
	27.55	-0.9235	-1.1176	-0.9589	-1.1359	-0.9912	-1.001	-0.9583	-0.8411	-1.1127	-1.2213	-1.1523	-1.2878	-1.1725	-1.2293	-1.1475	-1.3397	-1.3409	-1.2726	-1.3318	-1.1908		27.55	23.4985	-6.4087	-37.5366	32.3486	18.9209	-112	-68.6646	-33.2642	62.561	-3.6621	6.1035	18.6157	22.583	-33.5693	-36.6211	40.5884	-42.7246	-46.0815	-58.5938	-59.8145
	27.6	-0.871	-1.1237	-0.9943	-1.0864	-0.9424	-0.9436	-1.0181	-0.8649	-1.0608	-1.1322	-1.2555	-1.1737	-1.1713	-1.3287	-1.2201	-1.3446	-1.2793	-1.2683	-1.2976	-1.1981		27.6	-8.2398	-0.6104	-10.6812	9.1553	-8.2398	15.8691	32.6538	-83.313	10.376	-47.9126	33.8745	-7.3242	12.207	33.8745	9.7656	-51.2695	-31.4331	-0.6104	-113.22	-75.0732
	27.65	-0.918	-1.1646	-1.0706	-1.1194	-1.0181	-0.9137	-0.9955	-0.9668	-0.9283	-1.0443	-1.2866	-1.1133	-1.1102	-1.2537	-1.1707	-1.402	-1.2848	-1.1621	-1.3458	-1.2427		27.65	-7.019	55.2368	-23.8037	-18.3105	-65.6128	-17.395	-39.3677	-24.7192	-30.2124	-23.1934	-10.376	-16.4795	4.5776	44.5557	-10.6812	-73.5474	-47.9126	-75.0732	-73.5474	-110.168
	27.7	-0.9912	-1.1542	-1.0162	-1.1487	-1.0089	-0.9998	-1.0791	-1.0376	-0.9717	-1.0333	-1.2225	-1.2109	-1.1749	-1.2152	-1.1896	-1.3379	-1.4398	-1.1224	-1.3049	-1.1749		27.7	50.6592	19.5313	18.6157	-16.4795	7.3242	-52.7954	38.147	-17.0898	10.9863	-15.8691	6.4087	-0.9155	21.3623	-3.6621	-45.4712	5.188	-91.8579	-39.3677	-39.0625	-86.9751
	27.75	-0.9729	-1.2067	-0.9039	-1.0687	-0.9857	-1.0114	-1.1408	-1.0907	-1.0913	-1.0907	-1.2237	-1.1047	-1.1298	-1.2061	-1.1908	-1.3672	-1.4087	-1.1884	-1.2299	-1.2109		27.75	19.5313	-15.564	33.5693	31.7383	33.5693	-34.4849	46.9971	-37.8418	-3.3569	-28.3813	-4.8828	-42.1143	-61.3403	12.207	34.4849	32.0435	28.9917	-64.3921	-125.122	-7.019
	27.8	-0.9344	-1.1322	-1.0889	-1.1078	-1.0309	-0.9308	-1.0187	-0.9723	-1.0431	-0.9717	-1.1768	-1.1438	-1.0346	-1.2549	-1.1468	-1.3733	-1.3037	-1.1054	-1.2201	-1.2054		27.8	-43.335	-26.8555	-40.5884	0.9155	-21.0571	16.1743	15.564	-5.4932	-7.3242	9.4605	31.4331	-13.7329	-4.2725	-57.9834	28.6865	12.207	-34.79	-88.1958	-104.065	-6.4087
	27.85	-0.9418	-1.145	-1.0877	-1.1408	-1.0352	-0.8856	-1.0284	-0.9253	-0.9869	-0.9576	-1.2	-1.1304	-1.0565	-1.3263	-1.2421	-1.3464	-1.3214	-1.1054	-1.3538	-1.225		27.85	-6.1035	1.2207	-27.1606	30.8228	-1.5259	4.8828	29.2969	-21.0571	-24.4141	-29.9072	-7.9346	7.3242	24.1089	-1.2207	-46.9971	-51.5747	10.6812	-74.4629	11.9019	-25.9399
	27.9	-0.8838	-1.0571	-1.0437	-1.131	-1.0809	-0.8862	-1.0834	-0.9259	-1.0071	-0.9607	-1.2488	-1.2109	-1.2018	-1.3263	-1.2054	-1.5363	-1.2787	-1.1005	-1.1981	-1.1664		27.9	43.9453	27.1606	12.8174	-64.0869	33.5693	14.3433	-3.3569	-41.5039	42.4194	-36.6211	-21.6675	43.6401	37.5366	-17.395	-72.6318	18.0054	-55.8472	-4.5776	-26.8555	-108.643
	27.95	-0.8099	-0.99	-1.0791	-1.048	-1.0443	-0.9326	-0.9583	-0.9924	-1.0071	-0.9485	-1.2091	-1.214	-1.2183	-1.2531	-1.2988	-1.3532	-1.2744	-1.1633	-1.2079	-1.1963		27.95	-18.0054	54.0161	-12.8174	9.1553	49.1333	-46.6919	4.5776	-3.3569	10.9863	-80.5664	-53.7109	-24.7192	-58.8989	-37.2314	16.1743	-28.9917	-68.6646	-8.5449	-64.0869	-94.2993
	28	-0.8905	-1.0162	-1.095	-1.0162	-0.9906	-1.048	-0.9326	-0.9772	-0.9845	-1.0992	-1.1462	-1.2201	-1.1823	-1.0779	-1.3013	-1.3391	-1.2543	-1.1432	-1.2335	-1.1249		28	-1.8311	-30.5176	16.4795	-21.6675	17.395	-11.5967	16.1743	25.6348	7.3242	-61.0352	-10.376	-18.6157	-16.7847	25.3296	2.1362	-70.4956	-52.1851	-45.4712	-52.7954	-87.8906
	28.05	-0.9381	-1.109	-1.1456	-1.1206	-1.0205	-1.0242	-0.9216	-0.9479	-1.1047	-1.0339	-1.0968	-1.2158	-1.0901	-1.1475	-1.25	-1.3849	-1.3599	-1.0968	-1.1823	-1.2824		28.05	58.2886	-6.7139	0.3052	45.7764	-41.1987	-28.0762	14.0381	-8.5449	-3.6621	-9.7656	49.1333	24.4141	22.8882	-17.395	-32.0435	-56.4575	-40.2832	-44.5557	-10.9863	-61.6455
	28.1	-1.0358	-1.012	-0.9564	-1.1194	-0.9979	-1.0583	-0.9778	-0.8252	-0.9668	-0.9802	-1.1792	-1.1633	-1.07	-1.225	-1.1487	-1.3403	-1.3867	-1.1688	-1.2146	-1.3117		28.1	-22.8882	49.7437	15.564	-23.4985	-22.8882	-19.5313	-7.019	-66.5283	-6.4087	-59.2041	10.9863	86.3647	9.4605	14.9536	-17.395	-6.4087	-8.8501	-24.1089	42.4194	-58.8989
	28.15	-1.1023	-1.0321	-0.918	-1.0742	-1.0535	-1.1292	-1.0199	-0.8759	-1.0016	-0.9473	-1.1731	-1.0461	-1.084	-1.3013	-1.1932	-1.3306	-1.3385	-1.1841	-1.228	-1.25		28.15	-58.2886	0.9155	21.3623	21.3623	0.6104	0.6104	-18.6157	-46.3867	14.9536	56.4575	-25.3296	0.9155	-11.5967	-3.6621	55.542	55.542	-42.4194	-52.7954	-39.0625	2.1362
	28.2	-1.1566	-1.131	-1.0132	-1.0577	-1.0278	-0.9198	-1.0376	-0.9772	-1.0907	-0.8606	-1.1267	-1.1353	-1.1762	-1.2592	-1.2628	-1.3318	-1.3165	-1.0498	-1.2805	-1.2769		28.2	56.1523	36.9263	-42.7246	-43.6401	47.3022	-43.335	3.6621	-8.5449	-32.959	14.3433	-22.2778	-31.7383	6.7139	14.3433	0.6104	-35.7056	-33.5693	-85.7544	-87.2803	-28.0762
	28.25	-0.9686	-1.0693	-1.1023	-0.8868	-1.0272	-0.946	-1.1438	-0.8606	-1.0614	-0.9045	-1.106	-1.2134	-1.1493	-1.2537	-1.1731	-1.3129	-1.3245	-1.0999	-1.2524	-1.2622		28.25	-5.7983	10.6812	10.376	-55.8472	40.2832	-1.5259	-59.8145	-16.7847	-13.7329	-46.6919	-0.3052	-9.4605	-29.9072	-3.0518	14.9536	-77.2095	-4.8828	-52.4902	-14.3433	-77.5146
	28.3	-0.9247	-1.0669	-1.0877	-0.8582	-1.0034	-1.0577	-1.0541	-0.9149	-1.134	-1.1505	-1.0791	-1.2237	-1.1682	-1.2311	-1.1609	-1.3678	-1.3068	-1.0309	-1.1548	-1.2305		28.3	-9.4605	4.8828	3.0518	-35.4004	0.9155	22.583	-1.2207	-33.2642	-26.2451	16.4795	37.5366	-29.6021	-48.5229	-26.2451	-44.5557	19.2261	-47.6074	-18.0054	-42.7246	-41.5039
	28.35	-0.9247	-1.1749	-1.0205	-0.9808	-0.9338	-1.0162	-1.037	-0.9357	-1.1139	-1.2012	-1.2024	-1.1139	-1.142	-1.2018	-1.2927	-1.4825	-1.2958	-1.1047	-1.189	-1.2183		28.35	-40.5884	2.7466	-6.7139	-7.9346	-11.9019	-52.1851	22.583	-46.0815	29.6021	-67.4438	54.3213	37.8418	11.9019	23.8037	-27.771	13.1226	-21.3623	-34.4849	-14.3433	-63.4766
	28.4	-0.9778	-1.2213	-1.0754	-1.0724	-0.8893	-0.9387	-1.0632	-0.8691	-1.1279	-1.0638	-1.2708	-1.07	-1.1517	-1.3025	-1.167	-1.4111	-1.2372	-1.1792	-1.2622	-1.2225		28.4	36.3159	15.564	-62.2559	23.1934	21.6675	-59.8145	85.144	-52.1851	50.0488	-34.1797	32.6538	5.188	-5.4932	-20.752	-6.4087	-6.7139	-74.7681	-46.9971	-39.0625	-63.7817
	28.45	-1.0388	-1.1194	-1.0437	-1.0858	-0.9882	-0.957	-1.0498	-0.896	-1.1047	-0.9381	-1.2506	-1.0004	-1.1591	-1.1456	-1.1237	-1.2817	-1.1835	-1.0712	-1.1877	-1.1792		28.45	30.2124	-16.4795	81.4819	38.147	-40.8936	0.6104	-12.207	-12.207	11.2915	-4.5776	3.0518	-48.2178	-12.8174	-11.9019	17.0898	-57.9834	-41.5039	-24.1089	-46.3867	-55.2368
	28.5	-0.8978	-1.0614	-1.0156	-1.0333	-0.9833	-1.0388	-0.9991	-1.0059	-1.1029	-1.0681	-1.3306	-1.1847	-1.1939	-1.1273	-1.1639	-1.2085	-1.2714	-1.0284	-1.1041	-1.2268		28.5	22.2778	43.0298	65.3076	44.5557	5.4932	-24.1089	-30.5176	-8.2398	13.4277	-39.6729	-9.1553	10.0708	-59.8145	-18.6157	20.4468	-34.1797	-51.8799	-43.6401	-27.4658	2.7466
	28.55	-0.9351	-1.0638	-1.0571	-1.0272	-0.9906	-0.9857	-1.0175	-1.0156	-1.0498	-0.9949	-1.1816	-1.1462	-1.1725	-1.1694	-1.2628	-1.2799	-1.3031	-1.0632	-1.2256	-1.3538		28.55	-75.0732	46.9971	-52.7954	-67.1387	65.3076	30.8228	13.7329	0.9155	-45.166	-63.1714	-9.4605	93.3838	-5.4932	9.7656	16.7847	-4.2725	-17.7002	-71.106	-12.5122	-80.2612
	28.6	-1.0877	-1.1719	-0.9717	-1.0736	-1.0248	-0.9094	-0.9686	-0.8783	-1.0107	-1.0504	-1.1719	-1.1932	-1.2268	-1.2189	-1.2	-1.3391	-1.3055	-1.1408	-1.2952	-1.2805		28.6	-3.0518	0.9155	-33.8745	-23.1934	-3.3569	30.8228	-3.6621	54.0161	29.6021	21.0571	30.5176	-18.0054	35.4004	7.019	-20.752	-3.9673	21.0571	-29.2969	-46.0815	-19.8364
	28.65	-1.0425	-1.0309	-0.9918	-1.0785	-0.9668	-0.9027	-1.0278	-0.9772	-1.0736	-1.1285	-1.3001	-1.0455	-1.2054	-1.1621	-1.1987	-1.2408	-1.4099	-1.1017	-1.1743	-1.2152		28.65	27.1606	-14.6484	-7.6294	-18.0054	29.9072	-15.8691	4.2725	-90.0269	52.7954	31.1279	11.9019	-14.6484	-82.7026	-28.6865	10.6812	43.0298	-50.0488	-55.542	-75.3784	-27.1606
	28.7	-1.0077	-0.9991	-0.9192	-1.0553	-1.0169	-0.8582	-1.0346	-0.9131	-1.0687	-1.0516	-1.3007	-1.0455	-1.1548	-1.2091	-1.2299	-1.25	-1.3635	-1.131	-1.272	-1.2347		28.7	-21.0571	-30.5176	18.6157	-21.3623	-6.1035	3.3569	-7.6294	13.1226	14.6484	-7.6294	-90.0269	6.1035	47.3022	16.7847	-32.0435	5.188	-93.3838	-56.7627	-2.7466	-50.9644
	28.75	-0.9436	-1.0333	-0.91	-1.0486	-0.9528	-0.9296	-1.0107	-0.899	-1.0736	-1.1462	-1.1529	-1.0883	-1.1273	-1.1877	-1.1316	-1.3007	-1.369	-1.12	-1.2415	-1.1688		28.75	18.3105	43.0298	-27.771	-12.207	-5.188	-19.8364	-6.4087	-18.6157	-52.1851	11.9019	11.5967	17.0898	60.4248	-62.8662	-67.749	-15.2588	-56.4575	21.0571	28.6865	-43.0298
	28.8	-1.0059	-1.1542	-0.9125	-0.9918	-0.9863	-0.9967	-1.0565	-0.8917	-0.9863	-1.1054	-1.0583	-1.0986	-1.1835	-1.1859	-1.1316	-1.2897	-1.2988	-1.1615	-1.2372	-1.1676		28.8	-48.8281	18.0054	-37.2314	12.5122	-22.2778	13.4277	50.6592	-52.4902	23.1934	2.7466	80.5664	-42.1143	-34.4849	-58.8989	20.4468	-47.9126	-15.564	-4.8828	-100.708	-34.4849
	28.85	-0.9351	-1.1078	-1.0107	-1.0583	-0.9882	-0.9357	-1.0638	-1.087	-1.0217	-0.9741	-1.1597	-0.9955	-1.1115	-1.0834	-1.0992	-1.3623	-1.4032	-1.12	-1.2152	-1.1798		28.85	-46.3867	12.8174	23.4985	16.7847	43.335	2.4414	17.0898	-36.3159	31.1279	-68.3594	65.0024	15.2588	-27.771	-58.5938	-6.7139	-50.6592	-45.4712	-108.337	-10.0708	-9.4605
	28.9	-0.9338	-1.2701	-1.0626	-1.12	-0.9241	-0.8606	-0.9869	-1.0529	-1.1072	-0.9741	-1.0944	-1.0956	-1.0608	-0.9106	-1.1517	-1.2897	-1.3196	-1.0767	-1.1414	-1.1377		28.9	67.749	4.2725	43.6401	25.6348	11.9019	-70.1904	-54.9316	-23.8037	-43.9453	-22.583	-6.4087	39.6729	-7.6294	68.6646	-41.5039	49.4385	-6.1035	-29.9072	-32.3486	-33.2642
	28.95	-1.0724	-1.2036	-1.0681	-1.1749	-0.8972	-0.9613	-1.0022	-1.015	-1.1511	-1.0693	-1.1401	-1.0461	-1.1707	-1.0901	-1.2732	-1.2482	-1.2317	-1.1261	-1.1108	-1.1554		28.95	49.1333	-0.9155	-69.5801	-29.2969	25.0244	-32.959	-47.9126	-28.3813	-18.9209	18.3105	-25.0244	-18.6157	-29.9072	-25.3296	7.3242	-37.8418	-43.6401	-25.3296	-42.7246	-69.2749
	29	-0.9827	-1.1969	-1.0571	-1.1023	-0.9857	-0.9802	-0.9595	-0.8679	-1.062	-1.1047	-1.1871	-1.1078	-1.3458	-1.2708	-1.1353	-1.3165	-1.3232	-1.1139	-1.2024	-1.2		29	-22.8882	19.8364	-30.8228	-58.2886	-0.6104	9.1553	-26.2451	5.4932	48.8281	-41.1987	13.7329	29.9072	5.4932	-61.0352	-16.4795	-10.376	-31.4331	-20.1416	-48.2178	-85.4492
	29.05	-0.9497	-1.098	-1.073	-1.0602	-0.9674	-0.943	-0.9454	-0.9076	-0.9955	-1.0852	-1.1292	-0.9961	-1.275	-1.2115	-1.1273	-1.2237	-1.3007	-1.1408	-1.2763	-1.2445		29.05	-40.5884	8.2398	35.4004	80.2612	-51.5747	-2.1362	-8.8501	-80.8716	23.4985	47.9126	55.542	-9.7656	-54.6265	9.4605	-51.5747	-50.6592	-62.8662	-20.1416	-22.583	-57.6782
	29.1	-0.9241	-1.0644	-0.899	-1.0089	-0.9454	-0.9937	-0.9723	-0.9515	-1.0413	-1.1127	-1.0681	-0.9473	-1.1023	-1.0522	-1.1371	-1.2457	-1.2164	-1.189	-1.1145	-1.2531		29.1	-21.6675	8.8501	81.1768	22.583	23.1934	57.6782	-11.2915	-60.4248	-11.9019	51.5747	68.3594	-68.9697	58.5938	2.1362	-29.6021	-6.1035	-32.6538	-44.5557	-14.0381	-27.771
	29.15	-0.9296	-1.0169	-0.8887	-0.9784	-0.8728	-0.9375	-1.073	-0.9711	-0.9717	-1.0565	-1.0938	-0.9698	-1.1182	-1.0901	-1.1078	-1.1835	-1.2824	-1.1835	-1.1115	-1.1188		29.15	32.6538	11.2915	-28.0762	11.9019	-4.2725	-7.3242	21.0571	-1.2207	51.8799	-79.6509	-58.8989	-54.6265	4.8828	30.8228	9.1553	-31.7383	-28.0762	-34.1797	1.2207	-25.0244
	29.2	-0.9113	-0.9851	-0.9344	-1.0059	-0.9369	-1.0583	-1.0663	-0.932	-0.9192	-1.0315	-1.0944	-0.9875	-1.1273	-1.1621	-1.2476	-1.3147	-1.3214	-1.0773	-1.203	-1.0425		29.2	14.0381	5.7983	10.6812	-73.8525	109.253	-24.7192	0	6.1035	31.4331	-13.1226	-59.5093	-16.4795	-49.1333	-18.9209	43.0298	-32.3486	-38.7573	-32.0435	-11.9019	6.1035
	29.25	-0.9796	-1.0419	-1.0382	-1.0529	-0.8752	-0.9912	-1.0547	-0.8838	-1.1292	-1.0144	-1.0675	-1.0193	-1.1639	-1.1829	-1.2183	-1.2195	-1.2848	-0.9882	-1.2463	-1.2744		29.25	0.6104	0	-9.1553	3.9673	107.727	34.4849	-46.9971	-13.4277	-9.4605	-73.8525	18.9209	51.2695	-18.6157	-18.6157	-125.122	21.0571	16.4795	-2.1362	-42.4194	-41.8091
	29.3	-1.026	-1.1707	-1.0919	-1.0016	-0.8923	-0.9753	-1.0089	-0.9705	-1.1969	-1.0895	-1.2305	-0.9607	-1.2	-1.1688	-1.2042	-1.1395	-1.2372	-1.1383	-1.1566	-1.2378		29.3	-0.3052	33.2642	-51.5747	-12.5122	37.8418	40.2832	51.8799	-32.3486	-19.8364	34.1797	13.1226	-2.1362	-36.3159	-16.4795	8.2398	-20.4468	17.0898	-9.7656	-42.4194	-16.7847
	29.35	-1.0107	-1.0974	-1.0059	-1.0364	-0.8954	-0.9406	-1.0138	-0.932	-1.0181	-0.9772	-1.0999	-0.9521	-1.2042	-1.2683	-1.1762	-1.2012	-1.3507	-1.2494	-1.1194	-1.2237		29.35	23.1934	13.1226	-8.8501	-48.2178	-65.6128	-43.0298	104.065	17.7002	20.752	59.2041	27.771	-17.0898	-24.1089	8.8501	48.8281	16.1743	-15.564	-47.6074	-29.6021	-32.3486
	29.4	-1.0944	-0.993	-1.0364	-1.0535	-0.8691	-0.9015	-0.9204	-0.9808	-0.9705	-0.9619	-0.9674	-1.0791	-1.2402	-1.1719	-1.2152	-1.1926	-1.3477	-1.1981	-1.1841	-1.156		29.4	-39.978	5.188	-2.1362	24.1089	-26.5503	-13.1226	62.8662	-1.5259	23.4985	-66.2231	-40.8936	-35.7056	-3.3569	37.2314	-22.2778	3.3569	-51.8799	-46.0815	-51.2695	-57.0679
	29.45	-1.0254	-1.0468	-1.0602	-1.0767	-0.9674	-0.9894	-0.8911	-0.9143	-1.0236	-1.0272	-1.0644	-1.0419	-1.203	-1.1548	-1.2048	-1.2366	-1.2384	-1.0065	-1.2293	-1.0687		29.45	-33.5693	1.2207	-17.395	1.8311	25.0244	-5.7983	-54.9316	-39.6729	25.3296	-57.0679	-10.9863	-14.0381	24.1089	6.1035	-1.8311	-4.5776	-57.9834	-22.2778	-2.1362	-63.7817
	29.5	-0.9363	-1.0553	-1.0773	-1.0083	-0.9937	-1.0358	-1.1206	-0.8508	-1.0803	-0.921	-1.0962	-0.9845	-1.1371	-1.178	-1.062	-1.2268	-1.2054	-1.0303	-1.1591	-1.095		29.5	36.0107	2.1362	-56.1523	-9.7656	-17.395	-5.4932	-56.1523	-22.2778	31.1279	-33.5693	89.7217	21.6675	-13.1226	-65.6128	-5.7983	-16.1743	3.6621	-32.6538	-80.5664	41.5039
	29.55	-1.0077	-1.0486	-1.0077	-1.0583	-0.99	-0.9338	-0.9741	-0.8478	-1.0718	-0.976	-1.1017	-1.0236	-1.1468	-1.1212	-1.1285	-1.1414	-1.3037	-1.0718	-1.0944	-1.1377		29.55	24.7192	11.9019	15.2588	-30.5176	11.5967	-26.5503	-21.0571	-52.1851	-17.7002	18.0054	-10.6812	28.6865	-16.1743	25.9399	-42.4194	17.0898	-7.3242	-67.749	9.7656	-37.8418
	29.6	-0.9576	-1.0797	-0.9784	-1.059	-1.0864	-0.921	-0.9485	-0.9979	-1.0016	-1.0162	-1.0632	-1.1041	-1.1194	-1.1475	-1.1871	-1.1639	-1.358	-1.0321	-1.0724	-1.1096		29.6	13.1226	3.9673	17.0898	-32.6538	-1.5259	-24.1089	25.9399	16.4795	-4.8828	-22.8882	-103.149	69.8853	45.166	57.9834	-24.1089	-60.1196	-86.3647	-38.4521	-12.5122	-10.0708
	29.65	-0.9509	-1.1212	-0.9613	-1.0767	-0.9521	-0.9937	-1.0309	-1.0205	-1.0144	-1.0156	-1.1121	-1.1054	-1.0968	-1.1273	-1.1768	-1.1475	-1.3397	-1.0437	-1.1035	-1.178		29.65	25.3296	16.4795	-31.1279	-10.9863	-9.7656	-30.2124	10.0708	-50.9644	-7.3242	-11.2915	47.6074	-3.9673	-38.4521	0.3052	17.7002	-30.5176	-45.166	-49.1333	-13.7329	9.7656
	29.7	-1.0321	-1.1029	-1.0626	-1.0437	-0.943	-0.9717	-1.0522	-1.0706	-1.0046	-1.0999	-1.0864	-0.9259	-1.1328	-1.1859	-1.0419	-1.1749	-1.2665	-1.17	-1.0938	-1.2152		29.7	-100.403	-9.1553	52.1851	39.3677	-17.0898	-44.5557	-39.6729	-59.8145	19.5313	3.0518	14.0381	-81.4819	-18.9209	-20.1416	-57.0679	-39.0625	-16.1743	-86.3647	11.9019	-22.2778
	29.75	-1.012	-1.0761	-1.012	-1.0468	-0.9802	-0.9296	-1.0565	-0.9766	-1.0614	-1.0278	-1.189	-0.9448	-1.131	-1.1169	-1.087	-1.2073	-1.3855	-1.098	-1.0986	-1.2286		29.75	-42.4194	-3.6621	14.0381	-12.207	20.4468	-23.1934	-2.7466	-21.0571	-19.2261	6.4087	-62.561	3.6621	72.3267	-43.6401	-36.3159	-28.0762	-25.0244	4.2725	-38.4521	-22.583
	29.8	-0.9076	-1.0547	-1.0126	-1.1072	-1.0284	-1.026	-0.9802	-0.979	-1.0181	-1.1627	-1.1194	-0.9473	-1.0773	-1.2115	-1.1731	-1.2176	-1.4056	-1.1078	-1.2189	-1.0437		29.8	-7.9346	-31.1279	-37.8418	32.3486	22.8882	21.6675	0.9155	-32.0435	32.3486	31.7383	-1.5259	-6.7139	-48.8281	-19.5313	0.3052	12.8174	-10.6812	-75.9888	-25.6348	-30.5176
	29.85	-0.9106	-1.0779	-0.9747	-1.1346	-1.0437	-1.0571	-0.8783	-0.9454	-1.07	-1.1353	-1.0956	-1.0553	-1.1536	-1.1981	-1.0883	-1.2305	-1.2927	-1.0681	-1.1639	-0.9888		29.85	11.2915	-10.376	22.583	-10.6812	-9.1553	5.188	-6.7139	-36.6211	43.0298	-70.8008	44.5557	-69.5801	-14.6484	10.9863	-9.7656	3.6621	2.7466	-19.8364	-23.4985	-49.7437
	29.9	-0.9668	-1.0028	-0.8905	-0.9863	-1.0083	-1.0364	-1.037	-0.9991	-1.0877	-1.0455	-1.1249	-1.0065	-1.1578	-1.051	-1.1212	-1.1438	-1.2433	-1.0992	-1.1597	-1.1243		29.9	-8.5449	62.561	-45.166	-22.8882	14.3433	0.3052	-10.6812	12.5122	-52.4902	-5.4932	-4.5776	21.0571	-22.8882	-30.2124	3.9673	-22.8882	-44.8608	-9.4605	-58.2886	-56.4575
	29.95	-0.921	-0.91	-0.8722	-0.9674	-1.0602	-0.9204	-0.9637	-1.0761	-1.0333	-0.9497	-1.1206	-1.0065	-1.0443	-1.0657	-1.2415	-1.1768	-1.3043	-1.1438	-1.1871	-1.1078		29.95	-2.1362	-26.5503	28.3813	-50.0488	5.7983	6.1035	21.9727	-13.4277	-2.1362	-37.2314	-9.7656	2.7466	-48.2178	0	-10.6812	-26.5503	32.0435	-53.7109	-43.335	-31.1279
	30	-0.9442	-1.0535	-0.8942	-1.0791	-1.051	-0.965	-1.0144	-0.968	-0.9967	-0.9528	-1.2787	-1.0034	-1.1133	-1.1615	-1.1517	-1.203	-1.2909	-1.1597	-1.1829	-1.0181		30	25.6348	-43.6401	44.5557	32.3486	42.7246	-33.8745	-5.4932	-15.2588	-10.6812	-39.6729	10.9863	-19.8364	40.8936	32.6538	62.2559	-37.5366	-6.4087	21.0571	-39.978	-53.1006
	30.05	-0.9888	-1.087	-0.885	-1.1871	-1.0388	-1.0181	-0.9729	-0.9308	-1.0291	-0.9949	-1.1456	-0.99	-1.2006	-1.2799	-1.1176	-1.2128	-1.3635	-1.178	-1.0962	-1.04		30.05	-10.6812	57.0679	26.8555	3.6621	7.9346	2.4414	-20.1416	-91.2476	18.6157	48.5229	-3.9673	43.335	-22.2778	21.6675	-35.0952	-49.4385	16.7847	-23.4985	-49.1333	-17.395
	30.1	-0.9595	-0.9875	-1.037	-1.1438	-0.9442	-0.9155	-1.0272	-1.0162	-1.0944	-1.0846	-1.0089	-1.0272	-1.1578	-1.1951	-1.0785	-1.1566	-1.3782	-1.1017	-1.0498	-1.1139		30.1	-7.9346	57.9834	-33.5693	-31.1279	-31.7383	-44.2505	4.2725	-51.8799	10.376	-50.0488	-16.7847	8.8501	-11.2915	22.8882	-79.6509	56.7627	-86.3647	-3.9673	15.8691	6.4087
	30.15	-0.8856	-1.1243	-1.0541	-1.1725	-1.0797	-0.9113	-1.0834	-1.051	-1.0968	-1.1011	-1.0455	-1.0437	-1.023	-1.0852	-1.2402	-1.1194	-1.2573	-0.9381	-1.0791	-1.2164		30.15	-36.3159	10.9863	-87.8906	17.395	18.0054	9.7656	82.3975	12.207	-28.6865	-74.1577	47.9126	-16.4795	-21.9727	35.7056	-3.3569	-26.2451	-8.5449	10.6812	1.2207	3.6621
	30.2	-0.8789	-1.1383	-1.0101	-1.0809	-0.9985	-1.001	-1.0797	-0.9515	-0.9473	-1.0748	-1.1871	-1.0895	-1.0754	-1.0956	-1.3214	-1.1121	-1.2708	-0.9497	-1.1877	-1.2476		30.2	23.8037	-25.6348	-47.6074	34.4849	-34.4849	0.9155	-33.8745	-2.7466	-27.4658	-32.3486	-33.5693	-30.5176	9.1553	61.0352	23.4985	6.1035	9.1553	-122.681	-36.9263	-11.5967
	30.25	-0.9119	-1.1218	-0.9967	-1.001	-1.0236	-0.9491	-1.0889	-0.9558	-1.0022	-1.0327	-1.1151	-1.0718	-1.1658	-1.1694	-1.1932	-1.2079	-1.3336	-1.0516	-1.1121	-1.2354		30.25	-13.7329	3.9673	-2.7466	-24.7192	52.7954	-70.1904	1.2207	-10.6812	10.0708	-21.0571	-28.3813	24.1089	-3.9673	-90.6372	8.5449	29.2969	-54.6265	-95.2148	-33.8745	-70.1904
	30.3	-0.8917	-1.1713	-0.9955	-0.9857	-1.0254	-1.0358	-1.0651	-0.9668	-1.0339	-0.9875	-1.0559	-0.99	-1.12	-1.0828	-1.1529	-1.2763	-1.3312	-1.2354	-1.1444	-1.1383		30.3	-18.9209	-8.5449	20.752	-50.0488	13.1226	18.3105	9.4605	7.019	-15.2588	10.376	14.0381	-7.6294	-38.147	-26.5503	-29.6021	-14.3433	-20.4468	0.9155	-77.8198	-33.8745
	30.35	-1.0376	-1.023	-1.0962	-0.9564	-0.9814	-1.0779	-1.1316	-0.8826	-0.8289	-1.0297	-1.1896	-0.9576	-1.1346	-1.1401	-1.1017	-1.1914	-1.2659	-1.1285	-1.1597	-1.1047		30.35	-10.6812	20.4468	-41.5039	38.7573	-40.5884	-25.9399	-25.6348	-37.2314	61.0352	14.6484	-9.4605	-61.3403	-9.1553	81.1768	-15.564	19.5313	29.9072	0.6104	-63.4766	-41.1987
	30.4	-1.1115	-0.9534	-1.0559	-0.9857	-0.9839	-0.976	-1.1798	-0.8655	-0.8801	-1.156	-1.1639	-0.993	-1.1389	-1.1072	-1.1395	-1.1993	-1.2634	-1.0162	-1.0883	-0.9747		30.4	-23.1934	40.5884	-26.2451	27.771	-3.3569	-22.583	9.1553	-20.1416	16.7847	55.8472	-18.6157	36.6211	-12.5122	-3.9673	10.0708	-16.4795	-3.9673	33.5693	-23.8037	-40.2832
	30.45	-1.1273	-1.17	-0.9686	-0.9778	-0.8795	-1.0077	-1.156	-0.8887	-0.9784	-1.1041	-1.1023	-1.0364	-1.0797	-0.9985	-1.0852	-1.0706	-1.369	-0.9625	-1.1273	-1.087		30.45	-15.2588	-4.2725	32.0435	-15.8691	-3.3569	-17.395	-37.2314	-88.1958	-7.6294	-20.752	7.019	-17.7002	-72.6318	-26.8555	16.4795	-30.8228	-58.8989	-78.7354	-16.1743	-93.3838
	30.5	-1.1548	-1.1511	-1.0443	-1.0144	-0.9155	-0.9857	-1.0834	-0.8984	-1.0089	-1.1108	-1.015	-1.0425	-1.0767	-1.0468	-0.9674	-1.0535	-1.4337	-1.0657	-1.1169	-1.1273		30.5	23.1934	-32.0435	-15.564	-47.3022	9.7656	12.207	-8.2398	-15.564	-13.4277	-4.8828	46.3867	6.7139	57.6782	-16.1743	-12.8174	-28.3813	-1.5259	-33.8745	-26.5503	-13.1226
	30.55	-0.9967	-1.051	-1.062	-1.0205	-1.0516	-0.9222	-1.0944	-0.946	-1.0669	-0.9387	-1.1481	-1.0077	-1.0669	-1.2109	-1.0364	-1.0761	-1.2073	-1.1017	-1.0644	-1.0962		30.55	-22.8882	15.564	-26.2451	-66.5283	23.1934	51.8799	-5.4932	-16.1743	-50.354	-3.9673	28.3813	9.7656	25.9399	7.6294	-42.1143	-15.8691	52.7954	-25.0244	-70.4956	-25.6348
	30.6	-0.9192	-1.0822	-1.0516	-0.9973	-0.9656	-0.9052	-1.1511	-0.9839	-0.9619	-0.9143	-1.2457	-1.0254	-1.2061	-1.2195	-1.181	-1.1957	-1.1383	-1.1017	-1.1176	-1.156		30.6	34.1797	17.395	32.3486	-21.0571	22.8882	-9.4605	-21.6675	-1.2207	23.4985	-41.1987	-47.3022	-72.937	-35.0952	-24.4141	35.7056	16.1743	-43.335	30.5176	-14.3433	-47.3022
	30.65	-0.9894	-1.0059	-1.0834	-1.0938	-0.9363	-1.0205	-1.1432	-1.004	-1.1249	-1.0529	-1.1609	-0.9833	-1.1804	-1.1517	-1.1511	-1.1713	-1.2866	-1.0291	-1.0986	-1.1267		30.65	-12.5122	11.9019	63.4766	-27.771	-34.4849	-67.749	-8.8501	-13.7329	1.8311	-3.9673	-34.4849	16.7847	-7.3242	-56.1523	39.6729	-19.5313	-26.2451	12.5122	14.6484	9.4605
	30.7	-1.0138	-1.0022	-1.0327	-1.0132	-1.0541	-1.004	-1.0144	-1.0797	-1.0382	-1.0803	-1.087	-1.1084	-1.0602	-1.0468	-1.0999	-1.2201	-1.333	-0.976	-1.0431	-1.1487		30.7	-90.332	-10.9863	-59.2041	-9.1553	-15.8691	12.5122	2.7466	-96.7407	76.9043	2.4414	-59.5093	37.8418	-7.019	22.583	-62.561	-0.9155	9.4605	-86.0596	-13.1226	-47.9126
	30.75	-1.0889	-0.965	-0.9955	-1.0944	-1.0535	-0.9503	-0.9027	-0.9412	-0.957	-1.0583	-1.1285	-1.1029	-0.99	-1.0828	-1.2488	-1.1438	-1.2976	-0.9857	-1.0083	-1.1481		30.75	13.1226	25.9399	-30.8228	68.0542	24.1089	-60.1196	-40.5884	-8.2398	-9.7656	-46.3867	14.9536	-55.2368	42.4194	-19.2261	-28.0762	-23.4985	-36.3159	-75.3784	-12.207	13.7329
	30.8	-1.0632	-1.0443	-1.0193	-0.993	-0.9644	-0.907	-0.9161	-1.0083	-1.0126	-1.0626	-1.1615	-1.0071	-0.9985	-1.1176	-1.2323	-1.1371	-1.2518	-1.1133	-1.0303	-1.0474		30.8	9.4605	68.3594	-36.3159	0.3052	8.2398	-27.4658	-39.6729	8.2398	-7.019	-16.4795	15.564	36.3159	-47.3022	31.4331	4.2725	-20.752	-69.5801	30.5176	1.8311	-30.5176
	30.85	-0.9357	-1.1401	-1.023	-0.9796	-0.9814	-0.9985	-0.9961	-1.1078	-0.9631	-1.0297	-1.1029	-0.9363	-1.0358	-1.1487	-1.1017	-1.1578	-1.2036	-0.9332	-1.1951	-1.1865		30.85	5.188	-3.3569	45.7764	7.9346	13.1226	30.2124	-24.4141	-18.6157	23.8037	-12.5122	65.3076	-25.0244	12.207	-8.8501	-16.4795	-52.7954	-8.5449	7.9346	-18.6157	-53.4058
	30.9	-0.9967	-1.0919	-1.04	-0.9656	-1.0767	-0.9625	-1.1646	-1.0053	-0.899	-0.9424	-1.1481	-0.9314	-1.0968	-1.1572	-1.0681	-1.2744	-1.2842	-1.0162	-1.2231	-1.1639		30.9	2.4414	14.0381	30.5176	-30.2124	8.5449	44.5557	32.3486	21.0571	-30.5176	29.9072	-0.3052	-8.2398	1.8311	-10.6812	-34.1797	-21.6675	-51.5747	-77.8198	-24.1089	-6.4087
	30.95	-0.9052	-1.0022	-1.0669	-1.0242	-1.1676	-0.9381	-1.0425	-0.8716	-1.0547	-0.9741	-1.1621	-1.0278	-1.0541	-1.1395	-1.0773	-1.1468	-1.319	-1.0059	-1.1713	-1.1835		30.95	-7.019	-25.9399	-40.2832	-56.7627	-32.3486	-25.6348	7.9346	-83.313	53.7109	15.8691	18.6157	-46.9971	-32.959	29.9072	68.0542	-14.3433	-27.771	-74.7681	-20.1416	-50.9644
	31	-0.9613	-1.1237	-1.0346	-1.0339	-0.9332	-0.9644	-0.9778	-0.9283	-1.0724	-1.1261	-1.1054	-1.1694	-1.0687	-1.0968	-1.1792	-1.0559	-1.25	-0.9802	-1.1688	-1.1731		31	-49.1333	4.2725	-62.8662	6.1035	-40.8936	-48.8281	-40.2832	-16.7847	-34.4849	-52.4902	-27.771	9.1553	42.7246	15.8691	32.3486	-0.3052	2.1362	-9.4605	21.6675	-49.4385
	31.05	-1.0187	-1.0138	-1.0724	-0.9308	-0.9991	-0.9039	-0.9564	-0.9058	-1.0852	-1.1475	-1.0266	-1.0596	-1.0925	-1.0437	-1.12	-1.333	-1.2415	-1.0547	-1.1041	-1.2408		31.05	18.3105	20.4468	23.4985	-39.6729	32.6538	-31.7383	21.0571	4.5776	-51.5747	-29.9072	0.3052	9.7656	-59.5093	-30.8228	-70.1904	46.6919	-35.7056	-14.6484	-22.583	-13.4277
	31.1	-1.0101	-0.9637	-1.0315	-1.0034	-1.0803	-0.9375	-0.9766	-1.0004	-0.9979	-0.9857	-1.1328	-1.012	-1.106	-1.0492	-1.2201	-1.217	-1.3019	-1.1414	-1.109	-1.2488		31.1	-7.019	-41.8091	54.0161	-53.4058	43.0298	7.3242	-22.583	-39.0625	-8.2398	21.3623	24.1089	-41.8091	-63.4766	-14.9536	-54.3213	-14.9536	52.4902	-60.4248	-11.5967	-30.2124
	31.15	-1.0284	-0.9772	-1.0382	-1.0992	-0.9906	-1.0352	-1.0022	-0.9576	-0.9979	-0.9601	-1.2683	-1.0455	-1.0022	-1.0968	-1.225	-1.1108	-1.1902	-1.0925	-1.0541	-1.0962		31.15	40.8936	26.8555	27.771	60.1196	-15.2588	-18.0054	-10.9863	-3.9673	16.4795	-50.9644	-24.7192	86.6699	44.5557	25.6348	-2.7466	-23.1934	-20.1416	-63.4766	-41.5039	-25.9399
	31.2	-0.9766	-1.0681	-1.0126	-1.0913	-1.0834	-0.9729	-0.9802	-0.882	-1.0846	-1.0437	-1.2415	-1.0632	-0.9222	-1.0474	-1.0925	-1.1737	-1.2903	-0.9839	-0.9796	-1.106		31.2	5.188	32.3486	5.188	0	-26.8555	9.1553	-27.1606	-38.147	9.7656	-33.8745	27.1606	-0.3052	-3.9673	-40.5884	-22.2778	5.188	-17.0898	-30.5176	-29.6021	-58.2886
	31.25	-0.9619	-1.0223	-0.9454	-0.9735	-1.0828	-0.9967	-0.9918	-1.0156	-1.0999	-1.0773	-1.2634	-1.0132	-1.0028	-1.1462	-1.0535	-1.2366	-1.311	-0.8759	-1.1493	-1.1237		31.25	-16.7847	33.5693	-10.0708	-33.2642	46.6919	3.0518	-61.9507	23.1934	74.1577	11.9019	53.4058	-61.0352	-57.373	-28.0762	53.7109	-36.6211	-52.4902	-2.7466	19.2261	23.8037
	31.3	-1.0187	-1.0468	-0.9808	-0.9589	-0.9869	-0.9198	-0.9998	-1.0608	-1.0815	-1.1328	-1.178	-0.9491	-1.1121	-1.2659	-1.0754	-1.2518	-1.1835	-1.1292	-1.1914	-1.1908		31.3	-3.9673	21.0571	22.583	-18.0054	-1.5259	37.2314	43.335	-1.8311	8.5449	-50.9644	-13.4277	-25.6348	-31.1279	15.2588	-23.8037	-46.6919	-16.1743	-21.0571	-91.2476	-15.564
	31.35	-0.9686	-1.0724	-0.9552	-1.0358	-1.023	-0.9656	-1.0187	-0.9753	-1.0718	-1.1725	-1.2531	-0.9839	-1.1163	-1.1133	-1.0913	-1.1468	-1.2122	-1.0938	-1.1426	-1.3348		31.35	-25.9399	3.6621	-36.9263	-1.8311	-58.5938	-24.4141	-28.9917	-24.7192	-5.7983	19.8364	-6.1035	-8.5449	-4.2725	-7.019	12.8174	-35.7056	-9.4605	4.8828	-30.8228	-16.4795
	31.4	-0.9558	-1.0706	-1.0284	-1.1145	-1.0248	-1.0107	-1.0413	-0.9515	-1.0535	-1.0577	-1.2927	-0.9564	-1.084	-1.1505	-1.1749	-1.1676	-1.0938	-0.976	-1.1218	-1.2628		31.4	-57.373	63.4766	-30.2124	-42.7246	49.7437	12.207	-51.8799	27.4658	39.6729	-31.4331	28.9917	59.5093	27.4658	-19.8364	-31.7383	22.583	-32.0435	-3.6621	14.3433	-14.3433
	31.45	-0.8435	-1.084	-0.9808	-1.1554	-1.0291	-1.0468	-1.0596	-0.9509	-1.0187	-1.0419	-1.1847	-1.0205	-1.1029	-1.0901	-1.0614	-1.1066	-1.1066	-1.0309	-1.0693	-1.1243		31.45	29.2969	-43.9453	-9.4605	-61.0352	43.9453	-60.1196	47.3022	-32.6538	25.3296	-29.2969	21.6675	-4.2725	-0.3052	40.2832	-53.7109	-16.1743	-21.3623	-55.542	-3.0518	-130.31
	31.5	-0.9204	-1.0901	-0.9253	-1.0779	-1.004	-0.9717	-1.0791	-0.9937	-1.0577	-1.004	-1.2176	-1.0644	-1.0272	-1.1102	-1.0712	-1.275	-1.3031	-1.1585	-1.0901	-1.1615		31.5	49.4385	-5.188	-19.2261	-35.4004	-21.3623	3.0518	4.8828	-31.1279	-53.7109	-10.0708	-28.9917	-43.335	-16.1743	-61.9507	-36.3159	-78.7354	-36.9263	-63.7817	-52.7954	-50.0488
	31.55	-0.8478	-1.1035	-1.0492	-0.976	-1.0107	-0.8038	-1.0315	-0.9906	-1.0205	-0.9204	-1.1359	-1.0522	-0.9979	-1.2054	-1.0468	-1.1963	-1.3635	-1.0761	-1.0303	-1.1462		31.55	-21.0571	58.5938	-1.8311	66.2231	1.8311	40.5884	-26.5503	-29.6021	-24.4141	-40.8936	45.166	31.4331	-28.9917	-27.4658	-18.0054	-0.9155	-2.4414	2.7466	-14.0381	51.2695
	31.6	-0.8405	-1.1487	-1.0254	-0.9979	-0.8398	-0.9436	-1.0712	-0.8813	-0.946	-1.0425	-1.0931	-1.0022	-1.1414	-1.2427	-1.1096	-1.142	-1.2671	-1.0498	-0.9912	-1.1786		31.6	-27.1606	55.2368	6.4087	1.2207	21.0571	14.0381	-76.9043	-3.0518	26.2451	5.4932	-11.5967	10.376	-44.2505	31.1279	46.9971	28.9917	27.1606	-30.2124	-27.1606	-1.5259
	31.65	-1.0095	-1.0455	-1.0162	-0.9991	-0.9027	-0.9351	-1.0712	-0.9784	-1.0669	-1.0681	-1.2384	-0.9875	-1.1719	-1.178	-1.1029	-1.0962	-1.1682	-1.015	-1.0407	-1.1768		31.65	33.2642	20.752	-20.752	-18.0054	-34.4849	13.1226	-11.5967	19.2261	29.9072	-34.1797	-31.7383	-6.1035	-31.7383	-62.561	-4.8828	-42.4194	-67.749	-15.2588	-31.1279	-34.1797
	31.7	-1.059	-1.0461	-1.0169	-1.0815	-1.0644	-0.9155	-1.0101	-0.9259	-1.1285	-0.9955	-1.2695	-0.9961	-0.9888	-1.0431	-1.0553	-0.9747	-1.2677	-1.0382	-1.156	-1.095		31.7	-16.4795	-12.207	-25.6348	7.6294	50.9644	-41.8091	-32.6538	4.2725	-36.6211	-49.4385	25.6348	-23.1934	17.7002	0.9155	-63.4766	-70.1904	-39.0625	-39.0625	-15.2588	-24.1089
	31.75	-0.9241	-1.1212	-1.0693	-1.0761	-1.0907	-0.9277	-0.9827	-0.9296	-1.0632	-1.0272	-1.3007	-1.001	-1.0644	-1.1273	-1.0144	-1.1462	-1.1945	-1.0034	-1.1646	-1.0498		31.75	-18.9209	63.1714	1.2207	14.3433	25.6348	-2.7466	16.1743	-12.207	3.6621	32.959	-13.7329	-11.9019	71.106	36.6211	-38.147	3.0518	9.7656	-23.8037	-15.8691	4.5776
	31.8	-0.9686	-1.0809	-0.9595	-1.0522	-1.0278	-0.9253	-1.0577	-0.882	-1.1224	-0.9961	-1.272	-0.9985	-1.1218	-1.1468	-0.9955	-1.203	-1.3232	-0.9357	-1.0431	-1.1231		31.8	-12.5122	9.4605	-3.0518	-33.2642	-28.3813	0.9155	-44.5557	-52.4902	-15.2588	-8.5449	-41.8091	-3.0518	-37.5366	15.564	15.8691	55.542	-52.4902	36.9263	-57.6782	-7.6294
	31.85	-0.9241	-1.07	-1.0144	-1.0553	-0.9113	-0.965	-1.0553	-0.8679	-1.0095	-0.9741	-1.1762	-0.8276	-1.0986	-1.0193	-1.1066	-1.1115	-1.3483	-0.9174	-1.0394	-1.1176		31.85	25.0244	4.2725	28.0762	-72.3267	21.6675	-29.6021	21.9727	-72.3267	56.1523	-5.4932	90.332	8.8501	-58.5938	17.395	-23.4985	-36.3159	-19.2261	-10.6812	-17.7002	-80.8716
	31.9	-0.8258	-1.0791	-1.0846	-1.1157	-1.0608	-0.9778	-1.0553	-0.7782	-1.0742	-0.9741	-1.2036	-0.882	-0.9283	-1.1066	-1.0809	-1.1231	-1.3208	-1.1401	-1.0156	-1.1237		31.9	-14.0381	45.166	13.7329	-39.978	13.1226	-17.7002	17.0898	43.6401	44.8608	-28.9917	-17.395	42.7246	-27.4658	0.9155	-25.6348	-30.8228	30.2124	-8.8501	-20.752	-15.8691
	31.95	-0.8081	-0.9656	-0.954	-1.1346	-1.0022	-1.0107	-1.1054	-0.8936	-1.0754	-1.0278	-1.2097	-0.8984	-0.9436	-1.1304	-1.0608	-1.0675	-1.3214	-1.1725	-1.0083	-1.0712		31.95	28.0762	-41.5039	5.4932	50.6592	60.1196	23.1934	-30.8228	-10.9863	-57.0679	-40.2832	-14.0381	1.2207	-13.7329	-25.3296	-46.0815	29.2969	-5.188	-47.3022	-37.5366	-31.7383
	32	-1.0144	-1.0938	-0.9802	-1.1292	-1.0272	-1.0742	-1.0553	-0.9381	-1.2006	-1.0297	-1.2878	-0.9833	-0.9631	-1.0663	-1.1102	-1.109	-1.2482	-1.1011	-1.1163	-1.1249		32	-10.9863	13.7329	18.0054	22.2778	-19.2261	-21.9727	-8.8501	-42.7246	26.2451	46.0815	51.5747	-27.771	-49.7437	-4.2725	25.0244	16.7847	-11.5967	-49.4385	-0.3052	-51.8799
	32.05	-0.9967	-1.1365	-0.979	-1.0809	-0.9851	-0.9521	-1.0706	-0.8691	-1.2262	-1.1432	-1.2268	-1.0754	-1.1139	-1.0938	-1.0938	-1.1707	-1.3275	-0.9619	-1.0681	-1.1218		32.05	3.6621	32.6538	-45.4712	-59.2041	15.8691	-1.8311	-94.9097	-14.3433	-6.4087	48.2178	7.9346	34.1797	10.0708	-33.2642	-57.9834	18.0054	-77.2095	-3.0518	-38.147	-23.4985
	32.1	-0.9308	-1.1072	-0.8997	-1.0181	-1.0089	-1.0413	-1.1713	-0.9607	-1.1054	-1.0486	-1.1658	-0.871	-1.2225	-1.1963	-1.0767	-1.0596	-1.2927	-0.9381	-1.0736	-1.0992		32.1	18.6157	53.1006	-23.8037	-14.0381	-28.0762	21.6675	0.3052	-8.8501	-36.3159	3.9673	-58.5938	-10.376	-13.1226	-19.5313	-17.395	20.752	43.9453	-48.8281	-7.3242	-32.959
	32.15	-0.9473	-1.0443	-1.0034	-0.9161	-0.9875	-1.1005	-0.9882	-0.957	-1.0101	-0.9564	-1.2006	-0.9589	-1.1072	-1.2213	-1.0583	-1.0437	-1.2903	-1.0126	-1.2024	-1.012		32.15	-31.1279	7.9346	28.3813	52.4902	-2.4414	25.0244	-7.9346	-51.5747	20.752	-27.771	-37.8418	-46.0815	-15.2588	-50.354	56.4575	-33.2642	29.9072	-18.6157	-11.9019	-16.7847
	32.2	-0.9094	-1.0498	-0.9662	-0.9839	-1.0535	-0.9515	-0.965	-0.9296	-0.968	-0.9949	-1.247	-0.9418	-1.0181	-1.1682	-1.1383	-1.095	-1.3306	-0.9576	-1.1237	-0.9967		32.2	-10.376	-42.1143	-37.2314	-54.6265	5.188	-77.2095	-18.0054	-9.7656	0.9155	-41.5039	-1.2207	-18.3105	27.1606	26.2451	-3.6621	7.6294	-49.1333	3.6621	-18.9209	35.0952
	32.25	-0.9235	-0.9381	-0.9143	-1.0217	-1.1401	-1.0596	-0.9857	-0.7983	-1.0138	-1.0077	-1.0559	-1.015	-1.0492	-1.059	-1.0895	-1.1859	-1.3074	-0.979	-1.0632	-1.0614		32.25	-15.2588	10.376	17.395	-14.0381	-7.019	-0.6104	8.5449	-42.7246	-1.5259	-13.4277	-3.3569	-25.9399	-27.771	72.937	-42.7246	-36.9263	-58.2886	-48.2178	-58.2886	-92.7734
	32.3	-0.9857	-0.9705	-0.9973	-1.0095	-1.0846	-1.0492	-0.9357	-0.8795	-1.0175	-1.0907	-1.0065	-1.1194	-1.1206	-1.0883	-1.0785	-1.1151	-1.405	-1.0773	-1.0272	-1.0455		32.3	46.3867	36.9263	15.564	-61.3403	69.8853	-8.8501	24.1089	36.3159	-20.1416	38.147	24.4141	42.7246	-57.373	21.3623	-25.3296	-21.3623	24.4141	-55.2368	-15.8691	-50.6592
	32.35	-1.0217	-0.9576	-0.9442	-1.1035	-1.0474	-0.8514	-1.0175	-0.932	-1.0034	-1.0077	-1.1426	-1.0626	-1.1481	-1.1646	-0.9528	-1.098	-1.3049	-1.0657	-1.1572	-1.0822		32.35	67.749	30.5176	-37.5366	-58.5938	87.2803	7.9346	17.7002	-10.376	4.5776	-17.7002	8.2398	5.188	-26.2451	28.0762	38.7573	-25.6348	-50.354	19.2261	41.1987	-13.7329
	32.4	-0.8966	-1.0736	-1.0608	-1.0382	-0.9833	-0.9497	-1.087	-0.9845	-1.1334	-1.0315	-1.1993	-0.8539	-1.0236	-1.1243	-0.99	-1.0571	-1.2354	-1.1029	-1.1841	-1.1395		32.4	28.6865	61.0352	-40.2832	61.3403	-12.5122	-10.9863	-24.7192	-29.6021	0	-10.0708	-37.8418	-46.6919	22.8882	-41.1987	-8.8501	-87.8906	-64.0869	-27.771	-30.8228	34.79
	32.45	-0.9833	-0.9503	-1.0101	-0.9937	-1.0455	-1.0815	-1.0346	-0.9467	-1.1536	-0.8643	-1.0974	-0.9479	-1.0437	-1.0999	-1.1346	-1.0638	-1.2012	-0.9564	-1.1505	-1.0889		32.45	20.752	-3.6621	-8.2398	-70.8008	-54.3213	-67.749	14.3433	4.2725	55.542	6.4087	18.3105	-1.5259	-7.9346	-15.8691	-52.4902	33.5693	46.9971	23.8037	-3.9673	4.5776
	32.5	-0.9308	-0.8917	-0.9735	-1.087	-0.9509	-1.0767	-1.0065	-0.9094	-1.023	-0.9204	-1.1896	-1.062	-1.0761	-1.0809	-1.0614	-1.1633	-1.2207	-0.9967	-1.156	-1.1908		32.5	-31.1279	-10.376	2.1362	-20.1416	-3.9673	-18.9209	-22.8882	-49.7437	0.3052	-4.8828	12.207	17.395	-57.0679	16.7847	-5.188	32.3486	-25.3296	-72.3267	-61.0352	-83.313
	32.55	-1.026	-0.9503	-0.9448	-1.0846	-0.9344	-1.0175	-0.8997	-0.8649	-0.9479	-0.9882	-1.1218	-0.9772	-1.1041	-1.1395	-1.1066	-1.1798	-1.2067	-0.9845	-1.0779	-1.1334		32.55	28.0762	-54.9316	22.583	23.8037	56.4575	15.564	-42.1143	-8.8501	-32.3486	-18.0054	31.1279	32.959	39.0625	22.8882	-37.2314	-13.4277	-8.2398	-23.1934	-39.978	-9.1553
	32.6	-1.0333	-0.9467	-0.9271	-0.9216	-0.9882	-1.0394	-0.9753	-0.9229	-1.0199	-0.8752	-1.2097	-0.9827	-1.1481	-1.0565	-1.0809	-1.2268	-1.1304	-0.9827	-1.059	-1.1163		32.6	27.1606	-9.4605	-27.4658	-34.1797	12.207	-23.4985	72.3267	-29.9072	-7.9346	-32.959	5.188	10.376	-8.8501	-21.3623	-7.019	-83.9233	-50.9644	-24.4141	7.019	-37.8418
	32.65	-1.0382	-1.0498	-0.8929	-0.9723	-1.0346	-0.9711	-1.0602	-0.954	-1.0474	-0.9375	-1.1792	-0.9741	-1.1627	-1.1877	-1.0718	-1.1218	-1.2756	-1.0272	-1.1176	-1.1023		32.65	-32.6538	48.2178	-11.5967	-40.2832	-35.0952	-42.4194	-0.3052	-21.6675	-28.0762	-1.2207	7.6294	-70.8008	-22.583	2.4414	16.7847	-38.7573	-10.376	13.1226	57.0679	-73.8525
	32.7	-1.0461	-1.1011	-0.8588	-1.0187	-1.1096	-1.004	-1.0907	-1.0016	-1.001	-0.9412	-1.1652	-0.9723	-1.0217	-1.2347	-1.1481	-0.9851	-1.3513	-1.0437	-1.1401	-1.2176		32.7	18.9209	43.6401	18.3105	-13.1226	12.8174	-55.542	-39.978	8.5449	40.8936	3.6621	-47.9126	50.0488	-36.6211	18.3105	20.752	-29.2969	-5.7983	-36.0107	-41.5039	-16.4795
	32.75	-1.0785	-1.1072	-0.8905	-1.1395	-0.9943	-1.0443	-1.134	-0.9802	-1.1066	-0.8392	-1.2036	-0.9454	-0.9436	-1.0492	-1.142	-1.131	-1.264	-0.9552	-1.1096	-1.1395		32.75	20.4468	65.6128	-6.7139	9.4605	45.4712	17.395	-12.5122	-50.0488	-5.4932	-19.8364	-45.166	-40.8936	-0.9155	13.7329	-23.1934	-0.9155	-39.6729	-61.9507	-68.0542	-84.2285
	32.8	-1.015	-1.0156	-1.0144	-1.0492	-0.9686	-0.9332	-1.1566	-0.9735	-1.1334	-0.9979	-1.0962	-0.9381	-0.9778	-1.1169	-1.0382	-1.192	-1.0797	-1.0169	-1.0156	-0.9937		32.8	-4.2725	-1.5259	-26.8555	-25.0244	5.7983	21.0571	10.0708	16.1743	10.376	-19.5313	-13.4277	18.6157	37.8418	-34.1797	-8.2398	-13.7329	-76.5991	15.2588	27.4658	-11.9019
	32.85	-0.9406	-1.0303	-1.1047	-1.015	-0.9918	-0.8081	-1.0889	-0.9552	-1.1066	-1.0516	-1.1432	-0.9583	-1.0175	-1.1652	-1.0303	-1.1426	-1.1713	-0.9821	-1.0413	-1.001		32.85	-27.4658	-52.1851	-2.4414	-42.7246	-2.7466	-14.6484	-35.4004	28.0762	19.8364	31.4331	-7.3242	17.0898	-17.7002	-51.8799	-22.583	-40.8936	-10.376	-38.7573	9.7656	-20.4468
	32.9	-0.9119	-1.0419	-1.0925	-1.0333	-0.9802	-0.9503	-1.1121	-0.9186	-1.1029	-0.9729	-1.1975	-1.0358	-0.9991	-1.1585	-1.1939	-1.0504	-1.2176	-1.0834	-0.9906	-0.9918		32.9	9.1553	2.4414	18.0054	51.8799	32.0435	-21.6675	-31.1279	-26.2451	-7.3242	8.8501	67.749	-8.8501	-39.3677	-5.188	-49.4385	-45.4712	5.4932	-66.5283	-54.0161	15.564
	32.95	-0.9326	-0.9619	-1.0809	-1.026	-1.0724	-0.8862	-1.1139	-0.9131	-1.1395	-0.9326	-1.1725	-0.9113	-1.0992	-1.0986	-1.1688	-1.0077	-1.2183	-1.0522	-1.073	-1.1169		32.95	-9.1553	-72.3267	4.8828	26.2451	-26.8555	-6.7139	41.5039	-67.4438	-44.2505	-79.3457	7.3242	-5.188	-6.7139	24.7192	-19.2261	17.0898	-20.752	-2.7466	-75.3784	0.9155
	33	-0.9528	-0.9595	-1.0455	-1.0761	-1.059	-0.8899	-1.0638	-0.8405	-1.1041	-0.9692	-1.1926	-0.9943	-1.1462	-1.0272	-1.1188	-1.0583	-1.2347	-1.1298	-1.0761	-1.0632		33	-28.0762	31.4331	-4.5776	-40.2832	-23.4985	-28.6865	28.0762	-39.0625	-21.0571	-35.7056	-41.8091	-1.2207	-59.8145	9.7656	43.9453	5.4932	-7.019	-63.7817	16.1743	-21.6675
	33.05	-0.993	-0.9509	-0.9637	-0.9943	-1.0327	-1.0791	-1.048	-0.9015	-1.0712	-0.957	-1.0504	-0.8734	-1.1005	-1.2012	-1.0193	-1.1316	-1.2708	-1.1255	-0.9802	-1.1389		33.05	-10.6812	56.4575	-66.2231	-0.3052	18.3105	-50.354	-7.019	14.9536	22.2778	-35.0952	23.1934	-21.3623	20.1416	4.2725	17.395	-42.1143	-47.9126	-12.8174	-32.959	-18.9209
	33.1	-0.9692	-1.0205	-1.0083	-1.0938	-1.0828	-1.1047	-1.0925	-0.8942	-0.957	-0.9479	-1.0132	-0.9235	-0.9985	-1.1224	-1.084	-1.0187	-1.2738	-1.0522	-1.1871	-1.131		33.1	10.6812	9.1553	2.7466	-41.5039	38.147	-41.8091	-7.019	-5.4932	-4.2725	-25.6348	30.2124	-7.9346	1.2207	-32.0435	-31.4331	-8.2398	-21.0571	-9.1553	-65.6128	-42.7246
	33.15	-0.9552	-1.037	-1.0761	-1.1578	-0.9869	-0.9735	-1.12	-0.9235	-1.0535	-1.0272	-1.0486	-1.0767	-1.0761	-1.1151	-1.1511	-0.993	-1.2775	-1.0236	-1.0706	-1.0522		33.15	-4.8828	-12.5122	-36.9263	24.4141	10.0708	3.9673	-35.4004	-68.0542	-23.4985	-31.4331	13.7329	30.8228	-36.9263	18.3105	-55.542	-21.6675	-55.8472	-31.7383	51.8799	-23.8037
	33.2	-0.9064	-1.059	-0.9802	-1.1054	-0.9796	-0.9399	-1.1865	-0.9131	-1.0376	-1.0016	-1.2781	-1.142	-0.9863	-1.2445	-1.0883	-1.1682	-1.1963	-0.9778	-0.9479	-1.1371		33.2	-0.6104	8.2398	7.3242	-11.9019	9.7656	0.3052	-54.9316	-19.8364	45.7764	35.7056	17.395	36.6211	-62.8662	26.2451	30.8228	-9.7656	-21.3623	-27.771	6.1035	-17.0898
	33.25	-0.9247	-1.0486	-1.1078	-1.0169	-1.0248	-0.8472	-1.1877	-1.0071	-0.9613	-0.9808	-1.1768	-1.2115	-1.0053	-1.1755	-1.0278	-1.0962	-1.1475	-0.9552	-1.0968	-1.1475		33.25	1.8311	-35.4004	31.4331	-25.0244	-32.0435	3.3569	24.4141	9.4605	-19.8364	5.4932	-14.9536	-52.4902	-38.4521	-33.8745	57.6782	28.9917	38.7573	-103.76	-47.9126	-20.752
	33.3	-0.9583	-1.0455	-1.0864	-1.0577	-0.9521	-0.8972	-1.1383	-0.976	-1.0822	-1.0547	-1.1408	-1.1231	-1.1224	-1.0223	-1.1011	-1.1255	-1.0785	-1.0803	-1.1438	-1.0529		33.3	4.2725	39.6729	-0.3052	-62.2559	7.019	50.354	37.8418	-12.8174	-34.79	-20.4468	-71.4111	15.2588	43.335	-9.1553	-36.3159	-35.4004	0	-24.1089	-18.3105	-66.5283
	33.35	-0.9552	-0.943	-1.1279	-0.9479	-0.9503	-1.0004	-1.1212	-0.9308	-1.0577	-1.0248	-1.0614	-0.9436	-1.1572	-1.0992	-1.0809	-1.0358	-1.214	-1.1206	-1.1829	-1.0828		33.35	18.0054	4.2725	-24.4141	-24.1089	24.1089	-64.3921	28.3813	-18.6157	-16.7847	55.8472	22.583	50.9644	29.9072	-21.6675	3.9673	13.1226	18.9209	-7.019	-27.771	-60.73
	33.4	-1.0266	-0.9985	-1.051	-0.8984	-0.9772	-1.0419	-1.0706	-0.9717	-1.0553	-0.9973	-1.07	-0.9027	-0.9875	-1.1481	-1.0516	-1.0437	-1.3593	-1.012	-1.1035	-1.0284		33.4	64.6973	-102.844	-5.188	10.0708	36.9263	-106.201	-11.2915	-9.4605	17.0898	-21.3623	38.4521	-7.6294	-7.3242	-52.7954	-18.0054	31.4331	-101.624	-7.6294	4.5776	-13.4277
	33.45	-0.9229	-0.9991	-0.9973	-1.0022	-1.1005	-0.885	-1.0956	-0.8911	-1.0394	-0.9979	-1.0803	-1.0919	-0.965	-1.17	-1.026	-1.0016	-1.2537	-1.0101	-1.0461	-0.9277		33.45	-38.147	19.2261	-44.2505	23.1934	-13.4277	-16.4795	-129.7	-12.5122	28.9917	-83.6182	3.0518	-13.7329	-16.1743	43.335	-39.6729	-1.2207	-1.8311	19.2261	-68.6646	15.8691
	33.5	-0.9161	-1.0468	-1.0651	-0.9961	-1.0443	-0.86	-1.0858	-0.8282	-0.9772	-0.9839	-1.0248	-1.1529	-1.0742	-1.2671	-1.1066	-0.9344	-1.3409	-1.0156	-1.1035	-0.9857		33.5	-22.2778	56.4575	50.6592	-29.9072	-94.2993	-42.4194	-46.3867	-2.1362	-17.395	-25.9399	-23.8037	-50.354	-64.3921	3.9673	-43.6401	-43.335	45.7764	-48.5229	-77.5146	11.2915
	33.55	-0.965	-1.0522	-1.0913	-1.0883	-1.0175	-0.907	-1.026	-0.8649	-1.0541	-1.1566	-1.0028	-0.9851	-1.1169	-1.0901	-1.0638	-0.9491	-1.2305	-0.9363	-1.0376	-1.0681		33.55	-9.1553	0	14.6484	-50.354	36.0107	28.0762	20.4468	-62.8662	-27.771	10.6812	-19.8364	-14.3433	-4.5776	-24.7192	-27.1606	-56.1523	45.4712	-27.1606	34.4849	-50.0488
	33.6	-0.9454	-1.059	-1.087	-1.0614	-0.9619	-0.8447	-0.9607	-0.8716	-1.1237	-1.1444	-1.1237	-0.9882	-1.0559	-0.9412	-1.1163	-0.9253	-1.1182	-1.0321	-1.1084	-1.0889		33.6	-46.0815	0.6104	-46.9971	10.0708	-4.5776	-7.9346	11.9019	-56.7627	21.3623	-70.8008	-6.1035	0	-0.6104	27.1606	9.1553	41.5039	-28.6865	-61.0352	-43.335	-89.7217
	33.65	-0.863	-1.1096	-1.0706	-1.026	-1.0022	-1.0223	-1.0669	-0.8289	-1.1084	-1.0712	-1.1273	-0.9973	-1.0022	-0.9613	-1.1414	-0.9924	-1.1377	-1.0614	-1.0095	-1.0925		33.65	-10.376	-12.207	-29.6021	-13.4277	25.6348	-13.7329	-7.6294	-29.9072	33.2642	36.9263	-19.2261	-18.6157	-5.188	-21.0571	23.4985	-41.1987	-23.8037	24.1089	-67.749	-61.0352
	33.7	-0.9583	-1.0541	-0.9235	-1.04	-1.0883	-0.9869	-1.1945	-0.99	-1.1102	-1.1426	-1.167	-1.0486	-0.9399	-1.0718	-1.181	-1.1261	-1.1945	-0.9766	-0.9821	-1.1194		33.7	77.5146	36.9263	22.8882	-4.2725	-11.9019	-19.2261	18.3105	-19.8364	27.771	12.5122	14.3433	10.376	-33.5693	-95.52	-5.7983	-28.3813	-22.8882	3.6621	-26.5503	-53.4058
	33.75	-0.9192	-1.0205	-0.9296	-1.0529	-1.0809	-1.0211	-1.1121	-1.0071	-0.9583	-1.0565	-1.0364	-0.9784	-0.9216	-1.1877	-1.0431	-1.062	-1.1713	-0.8203	-1.0986	-1.0346		33.75	19.8364	44.2505	17.395	-17.7002	-9.1553	-3.3569	-60.4248	-12.5122	-85.144	-46.0815	-17.395	-12.207	-6.1035	26.5503	-55.8472	-1.8311	12.207	-33.2642	-28.0762	-70.4956
	33.8	-0.8545	-1.0388	-0.9796	-0.9564	-1.0187	-0.9564	-0.9619	-0.9656	-0.9558	-0.9613	-1.0022	-0.9467	-1.0352	-1.0278	-1.073	-0.9241	-1.3013	-0.9106	-1.1231	-1.1646		33.8	-5.7983	8.8501	-39.978	50.354	36.3159	-60.4248	-29.2969	-14.3433	5.188	-47.6074	86.0596	-105.591	-65.3076	-2.7466	-57.6782	-18.9209	-28.0762	-23.4985	-10.9863	7.019
	33.85	-0.8875	-1.0437	-1.0822	-1.0553	-1.059	-0.9271	-0.9344	-0.9625	-0.9692	-1.0138	-1.1292	-0.9973	-0.9906	-1.0461	-1.0663	-1.0333	-1.2891	-1.0638	-1.1182	-1.2244		33.85	-31.1279	-36.0107	-22.8882	-18.3105	51.5747	-62.8662	56.1523	-26.8555	83.9233	87.5854	16.7847	28.0762	-10.6812	-19.5313	-17.0898	-12.207	-11.5967	5.7983	-27.1606	54.6265
	33.9	-0.9186	-1.0468	-1.0956	-1.0083	-0.9778	-0.9656	-0.9863	-0.9644	-0.9155	-1.1151	-1.1078	-1.0754	-1.015	-1.1322	-0.9735	-1.1212	-1.2341	-1.0632	-0.9729	-1.0303		33.9	-29.2969	-8.2398	21.0571	-126.953	25.6348	19.2261	-2.7466	-41.8091	7.3242	7.019	-22.583	14.0381	0	21.0571	31.7383	-46.3867	-18.6157	25.6348	16.7847	-19.8364
	33.95	-0.9058	-1.0217	-1.0449	-1.0309	-1.0156	-0.9167	-0.9637	-0.874	-0.9216	-1.0217	-0.9869	-1.0486	-0.9448	-1.1749	-0.9973	-1.0046	-1.2231	-1.0162	-0.9857	-1.012		33.95	103.149	-4.5776	18.3105	13.7329	-40.2832	-15.8691	-9.4605	-23.1934	9.7656	-74.1577	-17.7002	-36.3159	-22.2778	-25.0244	63.4766	-2.4414	-14.0381	-35.4004	-37.8418	-104.065
	34	-0.8435	-1.0486	-1.0449	-1.0706	-1.1426	-0.8752	-0.9161	-0.8893	-0.9515	-1.0022	-0.993	-1.0059	-0.9961	-1.0364	-1.0864	-1.04	-1.2488	-0.9747	-1.0706	-1.0663		34	23.8037	28.9917	-3.3569	11.9019	20.752	-25.6348	-22.8882	-8.8501	-8.2398	-18.3105	-20.1416	-38.4521	-6.1035	-21.0571	-34.1797	28.0762	-39.6729	-52.7954	4.8828	-33.8745
	34.05	-0.8704	-1.0858	-0.9589	-1.0834	-1.0846	-0.9155	-0.9851	-0.8325	-0.9741	-1.0095	-1.0956	-0.9637	-1.0638	-1.0205	-1.1261	-0.99	-1.1078	-0.9222	-1.0944	-1.0925		34.05	-34.79	6.4087	-29.2969	-13.4277	-13.7329	-86.3647	62.8662	9.4605	-4.8828	-18.3105	3.6621	6.1035	1.8311	19.2261	-42.7246	-40.8936	-2.4414	-7.9346	-25.6348	-25.3296
	34.1	-0.9894	-1.001	-0.9222	-0.965	-1.0999	-1.059	-0.9839	-0.8838	-0.885	-1.1304	-1.145	-0.882	-1.07	-0.9192	-1.0828	-1.1353	-1.156	-1.1035	-1.0992	-1.1395		34.1	-29.6021	-57.6782	-58.8989	-40.2832	1.8311	4.2725	51.5747	-46.3867	-57.0679	-20.752	-16.4795	30.5176	-80.2612	24.7192	-59.2041	-31.1279	15.2588	-12.207	-2.4414	-72.3267
	34.15	-0.8978	-1.0413	-1.0358	-0.9119	-0.9882	-0.9589	-0.9906	-0.8868	-0.943	-1.1585	-1.1951	-1.0339	-0.9949	-0.9387	-1.1084	-1.2006	-1.1334	-1.095	-1.0614	-1.131		34.15	-18.9209	-18.3105	-11.2915	18.6157	13.4277	-1.8311	-26.8555	-21.0571	17.7002	11.2915	-50.0488	12.5122	-92.1631	-2.7466	69.8853	23.4985	-65.3076	-13.1226	-15.8691	-36.0107
	34.2	-0.7977	-0.957	-1.1408	-0.9863	-1.0608	-0.943	-0.9363	-0.9424	-1.0284	-1.1017	-1.1615	-0.9454	-0.9381	-1.001	-1.0992	-1.1188	-1.1505	-1.0333	-0.9613	-1.0266		34.2	25.9399	31.4331	19.8364	38.7573	-13.7329	-53.7109	-7.6294	-23.4985	1.2207	-5.4932	-14.9536	30.2124	43.9453	-68.9697	-32.959	-19.2261	-21.0571	-11.2915	-69.8853	47.6074
	34.25	-0.954	-1.0657	-1.0059	-0.9906	-0.9998	-0.9912	-1.0742	-0.9833	-0.8948	-1.1682	-1.131	-0.8966	-0.965	-1.1688	-1.0071	-1.1835	-1.2256	-1.0761	-1.0388	-1.026		34.25	27.4658	-0.3052	34.4849	-12.8174	46.6919	-15.8691	-50.6592	-14.9536	-50.6592	8.5449	51.2695	13.1226	-18.6157	3.6621	-54.0161	-74.4629	15.564	-21.0571	21.0571	-30.2124
	34.3	-1.0382	-1.1768	-1.0376	-0.9656	-1.0535	-0.9998	-1.1212	-0.9924	-0.8466	-1.1511	-1.1823	-0.9106	-0.9534	-1.0938	-0.9766	-1.0431	-1.2476	-1.1316	-1.0474	-1.0376		34.3	-6.1035	16.4795	15.8691	-29.2969	1.8311	12.5122	-36.0107	-23.1934	7.019	-50.9644	18.3105	-5.7983	-83.313	-5.7983	-39.3677	-31.4331	-27.1606	-39.978	-11.5967	-38.7573
	34.35	-1.012	-1.0858	-1.181	-1.0223	-1.0034	-0.8777	-0.9637	-1.0004	-0.8942	-1.2103	-1.0364	-0.8978	-1.0126	-0.9167	-0.9937	-1.0089	-1.2561	-1.0522	-1.0156	-1.0516		34.35	-34.1797	-15.2588	-25.0244	0.9155	-15.564	-50.354	9.4605	-33.5693	22.583	-11.5967	25.6348	7.9346	47.3022	5.188	22.8882	-31.7383	18.0054	-58.8989	-0.9155	-16.7847
	34.4	-0.9918	-1.1011	-1.1255	-1.0461	-0.9241	-0.8716	-1.0016	-0.9613	-0.9491	-1.1896	-1.0449	-0.9137	-1.0748	-1.07	-1.0974	-1.0754	-1.2115	-1.0114	-1.0272	-0.9845		34.4	10.0708	36.3159	72.937	-46.0815	0.9155	-27.1606	34.79	-40.2832	22.8882	-14.0381	-9.4605	-52.1851	-91.5527	-28.3813	-6.4087	-17.0898	24.4141	-15.2588	-16.4795	-19.8364
	34.45	-1.0327	-1.0199	-1.059	-1.0809	-0.9247	-0.9607	-0.9979	-0.9662	-0.9576	-1.0992	-1.1267	-1.0315	-0.9656	-1.1096	-1.0968	-1.1408	-1.1017	-1.142	-0.8948	-1.0236		34.45	-13.7329	-16.7847	-43.0298	-33.2642	47.3022	-9.1553	-14.9536	-13.7329	-13.7329	-5.7983	26.8555	-30.5176	7.3242	-57.6782	-38.7573	20.1416	-25.6348	-57.6782	-21.6675	-44.2505
	34.5	-0.9503	-1.0327	-1.0138	-0.9418	-1.0669	-0.9967	-0.9332	-1.0468	-0.9277	-1.0638	-1.1438	-0.9686	-1.0169	-1.0248	-1.0211	-1.2195	-1.1359	-1.1121	-0.976	-1.0303		34.5	-28.0762	1.8311	-45.166	-1.8311	-13.4277	-39.6729	31.1279	-31.4331	-10.9863	-13.4277	-53.1006	25.6348	-13.1226	3.0518	-15.564	-4.5776	-38.147	-62.2559	11.9019	-30.5176
	34.55	-0.8838	-1.0101	-1.0046	-0.9552	-1.0193	-1.0254	-1.1023	-1.0278	-0.9589	-1.1194	-1.203	-0.896	-0.9857	-1.062	-1.0352	-1.2225	-1.214	-1.037	-1.0419	-1.0297		34.55	18.6157	-33.5693	1.8311	-21.3623	-36.6211	8.2398	-5.4932	-50.6592	-43.6401	20.1416	-36.0107	0.3052	-87.5854	3.3569	0.9155	21.0571	-36.3159	-0.9155	-9.4605	-30.5176
	34.6	-0.9216	-1.0638	-0.9723	-1.0394	-0.9528	-0.9576	-1.1401	-0.9625	-0.9851	-1.0461	-1.1975	-0.9009	-1.062	-1.1108	-0.9967	-1.1426	-1.2134	-1.1237	-1.0059	-1.0504		34.6	7.019	-11.9019	-14.3433	23.8037	45.4712	48.5229	-21.0571	-14.3433	-3.0518	-134.583	2.7466	34.79	-28.6865	2.4414	-24.7192	-37.2314	-33.8745	-5.188	-27.1606	29.9072
	34.65	-0.9558	-1.1139	-1.0303	-1.0785	-0.9351	-1.073	-1.1249	-0.9436	-0.9924	-0.9143	-1.2073	-0.8954	-1.0748	-1.1139	-0.9448	-1.095	-1.2378	-1.131	-1.0291	-1.1334		34.65	0	78.4302	25.0244	-0.9155	14.0381	21.0571	14.9536	22.8882	12.5122	-65.6128	14.6484	-41.8091	-10.376	-46.0815	-28.9917	-13.1226	2.4414	-52.1851	-44.2505	-47.9126
	34.7	-1.0254	-0.9753	-1.0413	-1.0449	-0.9924	-0.8691	-0.9967	-0.8685	-0.943	-0.9918	-1.1548	-0.954	-1.0162	-1.0217	-1.0278	-1.1664	-1.0858	-1.0413	-1.0327	-1.0132		34.7	15.564	80.2612	34.79	33.8745	-16.4795	-48.2178	3.9673	7.019	32.6538	23.1934	-37.8418	-42.4194	-34.79	-22.2778	-41.1987	-68.6646	-39.0625	-14.6484	-7.9346	-72.6318
	34.75	-1.0095	-1.0205	-1.0236	-1.0333	-0.9772	-0.8313	-0.9454	-0.91	-0.9406	-0.9644	-1.1908	-1.0291	-0.9955	-1.0309	-1.1194	-1.084	-1.0132	-1.0236	-1.0608	-0.9259		34.75	6.4087	-12.8174	-52.1851	-3.9673	20.4468	-29.6021	36.6211	-65.6128	-25.0244	-54.9316	48.5229	-34.1797	-36.6211	-36.0107	-11.2915	5.188	-52.1851	-9.4605	-10.9863	-39.0625
	34.8	-0.874	-1.0254	-1.0681	-1.2335	-0.9973	-0.957	-1.1096	-0.9973	-0.9131	-0.9698	-1.1084	-1.0132	-0.9814	-1.1322	-1.109	-1.059	-1.0754	-0.9821	-0.9937	-0.9808		34.8	-25.0244	-26.2451	-56.1523	-87.8906	-27.771	21.6675	-65.6128	-13.4277	-9.4605	-6.7139	29.2969	-2.1362	-10.376	3.3569	15.8691	-21.3623	14.9536	-67.749	-34.4849	-11.5967
	34.85	-0.9552	-1.0651	-0.9631	-1.1853	-0.9302	-0.9363	-1.0828	-0.8984	-0.9491	-1.1322	-1.1395	-0.9949	-1.0626	-1.1963	-1.0516	-1.156	-1.0663	-0.9711	-1.1023	-1.0535		34.85	4.5776	-2.4414	0.6104	-42.1143	35.0952	-30.2124	-25.0244	-31.7383	-3.3569	14.3433	-11.9019	-10.9863	-18.3105	13.7329	-47.3022	-87.5854	-11.9019	19.8364	-62.2559	-26.8555
	34.9	-0.9436	-1.0577	-0.9924	-1.0107	-0.9253	-0.9906	-1.0016	-0.9271	-0.8295	-1.2604	-1.1249	-0.9442	-1.0272	-1.0675	-1.17	-0.9875	-1.1542	-0.9607	-1.0571	-1.0815		34.9	2.4414	-10.376	-3.3569	3.6621	2.1362	-39.978	46.3867	-57.0679	-7.3242	25.9399	-17.395	12.8174	-6.7139	14.6484	-34.4849	-4.8828	16.4795	-32.0435	-32.6538	-31.7383
	34.95	-0.9448	-1.0254	-1.1121	-1.0468	-0.9589	-1.0284	-0.9888	-0.9705	-0.827	-1.0638	-1.0675	-0.9723	-1.015	-1.087	-1.1231	-1.0651	-1.1572	-0.9918	-1.1005	-1.0706		34.95	-35.4004	35.0952	-28.0762	-19.5313	1.2207	-62.2559	-26.5503	-3.6621	-50.354	-7.6294	-62.8662	-11.5967	-42.1143	-91.8579	8.8501	10.6812	-20.752	11.2915	-3.3569	-92.7734
	35	-0.907	-1.0425	-1.1688	-0.965	-1.0248	-1.0547	-1.0443	-1.001	-0.9729	-0.9875	-1.1523	-0.9717	-1.0211	-1.1054	-1.0272	-1.0266	-1.1792	-1.0327	-1.1804	-1.1157		35	25.3296	73.5474	-19.8364	38.4521	14.9536	10.376	-8.5449	-14.3433	26.8555	-31.1279	15.8691	8.2398	-15.2588	-21.3623	-43.335	-28.0762	-0.3052	-22.8882	-26.8555	12.5122
	35.05	-0.9851	-1.0852	-1.0895	-1.051	-0.9753	-0.9943	-1.0248	-1.0205	-1.0315	-0.9979	-1.1963	-0.9796	-0.9845	-1.1939	-0.9918	-0.9534	-1.1975	-1.1371	-1.1096	-1.0846		35.05	5.188	26.5503	6.4087	17.7002	-52.4902	11.2915	-2.7466	-42.1143	14.3433	-5.188	44.2505	25.9399	3.0518	2.4414	-10.6812	37.8418	-8.5449	-10.9863	32.0435	26.5503
	35.1	-0.9656	-1.1035	-1.0266	-1.1835	-0.9534	-1.0217	-1.0803	-1.0065	-0.9735	-1.0577	-1.1774	-0.9607	-1.0498	-1.2433	-0.9485	-0.9753	-1.131	-0.9332	-1.0156	-0.9863		35.1	-43.0298	-14.0381	-2.7466	-24.1089	13.7329	37.5366	-3.9673	-63.7817	-14.9536	-29.2969	61.0352	9.7656	9.4605	22.8882	-27.4658	-11.2915	29.9072	-1.5259	-17.0898	-96.1304
	35.15	-0.8569	-1.1871	-1.0339	-1.1151	-1.0596	-0.932	-0.9747	-1.0431	-0.9998	-1.1554	-1.2207	-1.0114	-1.0449	-1.1694	-0.9882	-1.0364	-1.2689	-0.9747	-1.1762	-0.9399		35.15	2.4414	-9.4605	39.978	-19.2261	12.8174	9.4605	24.7192	-37.2314	-59.8145	18.0054	-1.8311	29.2969	-23.1934	6.7139	33.5693	-33.5693	-52.1851	-74.4629	-7.019	-35.7056
	35.2	-0.9729	-1.07	-1.1084	-1.062	-1.0846	-1.0321	-0.9686	-1.0266	-0.9766	-1.062	-1.2299	-1.0101	-0.9918	-1.1139	-0.9918	-1.0376	-1.17	-1.0797	-1.1731	-1.0785		35.2	-14.0381	23.4985	-19.2261	-26.2451	41.5039	-53.1006	36.6211	-84.5337	-19.2261	9.1553	-41.8091	-25.3296	-29.9072	-22.2778	-39.3677	-4.2725	-89.1113	-3.9673	17.7002	35.0952
	35.25	-0.8868	-1.0205	-1.0608	-0.9943	-1.0669	-0.9406	-1.0101	-0.9601	-0.8917	-1.0419	-1.1585	-0.9363	-1.0815	-1.1163	-0.9796	-0.9985	-1.1591	-1.0718	-1.0321	-1.1713		35.25	20.1416	-14.6484	4.5776	0.9155	21.9727	-47.9126	9.1553	36.0107	21.3623	-7.019	-6.7139	-28.0762	-28.0762	32.6538	-72.3267	-46.9971	13.4277	-13.4277	-56.7627	-4.2725
	35.3	-0.9631	-1.1163	-1.0034	-1.0059	-0.9351	-0.8221	-1.0132	-0.9485	-0.921	-1.0431	-1.1011	-0.8716	-1.0583	-1.0529	-1.0394	-1.1481	-1.1511	-0.9808	-1.0309	-1.0913		35.3	-28.6865	20.4468	8.5449	-3.3569	-19.5313	-9.4605	2.7466	-4.5776	54.6265	-20.1416	-15.2588	-38.7573	10.9863	22.583	2.1362	-20.752	-1.8311	-57.373	-45.4712	-42.7246
	35.35	-0.9387	-1.1633	-1.1261	-0.9717	-0.9686	-0.8984	-1.087	-1.0089	-0.9393	-0.9711	-1.1035	-0.9894	-1.0199	-1.0834	-1.1182	-1.1658	-1.2372	-0.8826	-1.1987	-0.9442		35.35	14.9536	-8.2398	9.7656	-1.8311	21.0571	32.3486	-27.4658	-2.7466	3.9673	-9.1553	-28.6865	33.5693	-48.2178	-10.9863	3.9673	-33.5693	-77.2095	3.6621	-6.4087	-110.168
	35.4	-1.0315	-1.1084	-1.0901	-0.9528	-0.9698	-0.9491	-1.134	-0.9796	-1.1316	-1.0352	-1.1029	-1.0431	-1.0712	-1.2128	-1.0644	-1.0864	-1.1646	-0.9583	-1.2079	-1.0632		35.4	-50.6592	18.0054	-24.4141	4.5776	64.3921	1.5259	-24.1089	-52.4902	-38.7573	-51.8799	15.8691	24.4141	-18.9209	3.6621	-15.8691	-57.6782	-2.7466	-32.959	-28.3813	-7.019
	35.45	-0.9723	-1.0986	-0.9894	-1.0193	-1.0297	-0.9662	-1.0999	-0.9454	-1.0315	-1.0413	-1.228	-0.9991	-1.0822	-1.2219	-1.1249	-0.9344	-1.0651	-1.0687	-1.142	-1.1023		35.45	-12.8174	24.1089	25.6348	-22.8882	-75.0732	-23.8037	-12.207	-36.3159	19.5313	-67.749	17.7002	7.6294	-35.7056	14.9536	-48.8281	-17.395	-10.6812	-4.8828	-6.7139	-16.4795
	35.5	-1.0059	-1.0535	-0.9772	-1.0065	-1.0138	-0.9369	-1.0346	-0.8679	-0.9998	-1.0425	-1.217	-0.9674	-0.9851	-1.1951	-1.0681	-0.9503	-1.2042	-1.0675	-0.8929	-1.0822		35.5	-7.3242	20.4468	-22.8882	-15.2588	36.0107	-58.8989	43.0298	1.8311	-10.6812	84.5337	43.9453	32.959	14.3433	-47.6074	-26.5503	32.959	-29.9072	-20.4468	18.3105	-20.1416
	35.55	-0.946	-1.0925	-0.9802	-0.9857	-0.9106	-0.9216	-1.0327	-0.9955	-0.9644	-1.0114	-1.2744	-0.976	-1.0565	-1.189	-0.9308	-1.0956	-1.1957	-1.0425	-0.8215	-0.9576		35.55	-13.4277	41.8091	28.6865	27.1606	-11.5967	11.9019	29.9072	6.7139	14.9536	25.3296	-17.0898	-2.1362	32.959	-64.0869	37.8418	-30.8228	-5.4932	-68.3594	18.3105	-32.0435
	35.6	-0.9595	-1.156	-1.0333	-0.9857	-1.0022	-0.9644	-1.0321	-0.9875	-0.9729	-1.0541	-1.2176	-1.0016	-1.0077	-1.0877	-0.9393	-1.0504	-1.1969	-1.048	-0.9918	-1.0608		35.6	29.9072	-31.7383	-9.7656	24.7192	15.8691	-12.8174	-73.5474	-28.6865	-5.7983	-36.3159	33.2642	4.2725	-27.771	14.6484	-12.8174	-91.5527	-19.5313	-34.4849	-0.3052	-10.376
	35.65	-0.9082	-1.1078	-1.0596	-1.0077	-1.1005	-0.9381	-1.051	-0.9753	-0.921	-0.9888	-1.0742	-0.9222	-0.9833	-1.0162	-0.9045	-1.037	-1.2866	-0.9802	-1.1529	-1.07		35.65	7.019	-23.8037	2.4414	-46.9971	8.8501	38.4521	-36.0107	-11.2915	-8.5449	10.376	-9.1553	-47.3022	-4.5776	-34.1797	-43.0298	-21.0571	-54.3213	-61.9507	-37.5366	-53.4058
	35.7	-1.0077	-1.156	-1.109	-1.0297	-1.0516	-1.015	-1.0596	-0.9424	-0.9851	-1.0016	-1.0944	-0.8484	-1.0419	-1.0352	-1.0138	-1.1182	-1.1047	-0.9967	-1.1023	-1.1328		35.7	-12.8174	37.8418	-8.2398	-2.7466	26.2451	-28.9917	-10.9863	-29.6021	2.7466	37.2314	-20.1416	-39.0625	-86.0596	-23.8037	-72.3267	33.8745	-45.4712	31.1279	-28.0762	-75.3784
	35.75	-1.015	-1.0956	-0.9906	-1.0931	-1.0962	-1.0492	-1.0803	-0.9344	-1.0284	-1.0944	-1.1224	-0.9888	-1.073	-1.0883	-1.07	-1.073	-1.0712	-1.1078	-1.1292	-1.0388		35.75	28.3813	24.7192	12.5122	87.8906	46.9971	-43.0298	25.9399	-38.4521	-42.7246	17.0898	38.7573	-18.3105	-57.373	-2.7466	-4.8828	-9.4605	-34.1797	-48.2178	-51.8799	-6.7139
	35.8	-0.9906	-0.9839	-0.9277	-1.023	-0.9766	-0.9924	-1.1377	-0.9961	-1.0443	-1.1054	-1.1969	-1.0498	-1.1176	-1.1523	-1.1231	-1.1615	-1.2036	-1.1169	-1.17	-0.9442		35.8	19.2261	-44.2505	-13.1226	26.5503	-33.5693	-34.4849	4.2725	-9.7656	46.6919	-38.147	62.8662	-29.6021	7.3242	52.7954	3.9673	-56.4575	5.4932	-62.561	-0.9155	-6.4087
	35.85	-0.9637	-1.0193	-0.9863	-1.0461	-0.9406	-0.921	-1.0486	-0.9827	-0.9692	-0.9259	-1.2048	-0.9894	-1.037	-1.2207	-1.1365	-1.1456	-1.1823	-1.0925	-1.0724	-0.9729		35.85	0.3052	61.3403	1.5259	-26.2451	-19.8364	-14.6484	21.9727	-37.5366	41.8091	-26.8555	-42.7246	39.3677	39.978	-12.207	-24.7192	-49.7437	-68.0542	6.4087	26.2451	-16.7847
	35.9	-0.9778	-1.1072	-1.0028	-0.943	-1.0291	-0.9625	-1.0327	-1.0046	-0.9711	-0.9802	-1.2237	-0.8612	-1.0156	-1.228	-0.9857	-1.095	-1.2146	-1.0175	-1.0693	-1.0583		35.9	24.4141	47.3022	5.188	-37.8418	30.2124	-26.8555	23.8037	-25.9399	-12.207	-92.7734	-21.3623	-8.2398	-40.8936	23.1934	-30.2124	11.5967	-63.4766	2.1362	-27.771	-32.0435
	35.95	-0.9631	-1.0205	-1.0632	-1.0309	-1.1591	-0.9839	-1.0742	-0.9839	-0.9833	-0.9845	-1.1517	-0.8508	-1.0236	-1.2079	-0.9821	-0.9552	-1.192	-1.0156	-1.1914	-1.0535		35.95	-16.4795	-10.6812	11.9019	36.9263	3.6621	-6.7139	-0.3052	14.3433	-13.7329	-14.0381	-28.6865	46.6919	-14.9536	-31.4331	3.0518	26.2451	38.147	-28.3813	-38.7573	7.019
	36	-1.0333	-1.0522	-1.1084	-1.0797	-1.084	-0.954	-1.0132	-0.8917	-0.9381	-0.8972	-1.1627	-0.8826	-0.9869	-1.1096	-1.0364	-0.9265	-1.1523	-1.0095	-1.17	-1.0748		36	-19.8364	1.5259	-14.0381	-3.0518	3.3569	-10.376	-53.1006	-14.6484	2.1362	30.2124	28.0762	58.5938	-20.4468	-74.1577	1.8311	-10.0708	-30.8228	-98.2666	-10.9863	6.4087
	36.05	-0.965	-1.2073	-1.0498	-1.0169	-0.979	-0.9399	-1.0284	-0.9705	-1.0449	-1.0156	-1.0754	-0.9198	-1.0931	-1.1084	-1.0565	-1.0687	-1.2714	-1.0461	-1.095	-0.9515		36.05	-26.5503	-4.5776	29.2969	-6.7139	-11.5967	39.978	-10.376	4.8828	4.5776	2.1362	1.8311	-2.7466	-9.4605	-0.9155	-39.0625	-71.4111	-19.2261	-46.6919	-15.2588	-80.2612
	36.1	-0.9399	-1.2293	-1.0028	-1.0388	-0.9497	-0.8673	-1.0877	-0.9424	-1.001	-1.1017	-1.0278	-0.9186	-1.0199	-1.1224	-1.1609	-1.0455	-1.2006	-1.0352	-0.9741	-0.9998		36.1	2.4414	-28.6865	-21.6675	-23.8037	44.8608	8.2398	-3.0518	19.5313	39.6729	3.9673	-55.8472	27.771	46.3867	37.2314	-32.959	-23.1934	-41.8091	-6.4087	-24.4141	-98.5718
	36.15	-0.921	-1.0303	-0.9351	-0.9668	-0.9149	-0.9851	-1.0144	-1.0046	-1.062	-1.07	-1.0754	-0.8557	-1.0144	-1.1267	-1.0309	-1.0101	-1.203	-0.9814	-1.015	-1.1212		36.15	58.2886	8.2398	-40.2832	4.2725	-14.6484	8.8501	46.3867	-87.5854	29.2969	24.1089	-59.8145	26.2451	-23.4985	-18.9209	-55.8472	3.6621	-52.4902	-35.7056	-40.8936	21.3623
	36.2	-0.8777	-0.9863	-0.9406	-0.9589	-1.0132	-1.1273	-1.0437	-0.9845	-1.0529	-1.059	-1.048	-0.9003	-1.0248	-1.1078	-1.0455	-1.1206	-1.1841	-0.9235	-0.9259	-1.1176		36.2	26.8555	7.3242	20.752	-9.7656	-33.8745	27.1606	16.4795	-54.3213	-67.749	8.2398	23.8037	13.4277	-13.7329	-17.0898	-29.6021	-21.0571	-4.8828	-25.3296	41.1987	39.0625
	36.25	-0.9479	-1.1157	-1.0754	-0.9143	-1.181	-1.0504	-0.965	-0.8881	-1.0565	-0.9344	-1.0498	-0.965	-1.0852	-0.9515	-1.142	-1.1127	-0.9802	-1.0266	-0.9235	-0.9973		36.25	-12.8174	57.9834	37.8418	11.5967	-19.2261	-54.9316	-84.8389	-12.5122	-14.3433	-46.9971	14.6484	2.1362	38.4521	-27.4658	56.7627	-57.373	26.8555	-66.8335	11.5967	-52.4902
	36.3	-1.015	-1.0687	-1.0297	-0.9326	-1.0614	-1.0065	-1.0187	-0.9186	-0.9534	-0.9503	-1.12	-1.0602	-1.1096	-1.0803	-1.0779	-1.0693	-1.17	-0.9637	-1.1005	-0.8624		36.3	-52.1851	7.3242	10.376	22.8882	-6.7139	-46.9971	-34.4849	-17.395	8.8501	10.0708	-21.3623	-21.9727	-66.5283	28.6865	14.6484	-25.3296	-18.3105	-71.106	-53.1006	-28.9917
	36.35	-1.0407	-1.0156	-0.9741	-1.023	-0.9784	-0.9778	-1.0822	-0.8875	-0.9473	-0.9631	-1.1121	-0.9766	-1.0614	-1.0889	-1.0504	-1.0016	-1.247	-1.0333	-1.1011	-0.9637		36.35	25.0244	22.583	-23.8037	-19.2261	19.8364	-47.9126	-18.0054	-3.3569	7.9346	-0.3052	-23.1934	-27.4658	-24.1089	-62.561	18.0054	-74.7681	-35.0952	-67.749	-18.6157	20.752
	36.4	-0.8783	-0.9869	-0.957	-1.0431	-1.0095	-0.9845	-1.0938	-0.9369	-1.1054	-0.9808	-1.0571	-0.9717	-1.1005	-1.1029	-1.037	-1.059	-1.1316	-0.9827	-1.037	-1.0315		36.4	45.7764	21.6675	-12.207	-9.7656	32.3486	-14.0381	-18.6157	-88.8062	10.0708	-11.5967	63.7817	-16.4795	-50.354	-29.2969	-16.4795	-39.6729	14.9536	3.9673	-2.4414	-11.5967
	36.45	-0.899	-1.04	-1.1377	-1.0272	-0.9839	-0.9497	-1.0114	-0.8618	-1.0559	-0.9949	-1.145	-1.1255	-1.0138	-1.1285	-0.9387	-1.0834	-1.1841	-0.9412	-1.0608	-0.9955		36.45	-50.9644	-23.1934	-33.8745	-0.3052	-2.1362	21.6675	13.1226	-44.5557	-27.1606	-7.019	9.7656	-13.1226	-49.4385	15.564	14.3433	11.2915	-14.0381	-6.1035	-44.2505	-8.5449
	36.5	-0.8984	-1.1865	-1.1798	-1.0504	-1.0083	-1.0254	-1.0101	-0.9265	-1.0858	-0.9967	-1.1914	-1.0718	-0.9729	-1.0449	-0.9326	-1.0889	-1.1694	-1.0712	-1.0669	-0.9314		36.5	-94.9097	27.771	-12.5122	0.6104	-17.7002	-30.5176	1.2207	-65.0024	-17.395	-22.2778	26.8555	1.8311	44.8608	-54.0161	-19.5313	27.771	-33.5693	-12.5122	15.8691	-54.6265
	36.55	-0.838	-1.1694	-1.0223	-1.0773	-1.0644	-0.9741	-1.0565	-0.8832	-1.1029	-1.0236	-1.1542	-0.9705	-0.8929	-1.0114	-0.9741	-1.239	-1.1517	-1.0193	-1.0492	-0.8539		36.55	-39.0625	29.2969	10.0708	23.1934	-34.1797	-33.8745	8.5449	-45.166	78.7354	-2.7466	-49.1333	-3.6621	25.6348	33.2642	-101.624	-3.0518	-6.4087	18.0054	-31.1279	-54.3213
	36.6	-0.8228	-1.1151	-1.015	-0.9869	-0.9729	-0.91	-0.9509	-0.874	-1.026	-0.9308	-1.0638	-0.9326	-1.0687	-0.9943	-1.0919	-1.1121	-1.2274	-1.026	-1.1023	-0.9021		36.6	42.7246	14.9536	46.0815	26.5503	25.9399	-21.9727	-11.5967	-14.6484	4.8828	-7.019	-38.147	-3.9673	-28.0762	30.5176	-17.395	-10.6812	-32.0435	-48.5229	-30.5176	-43.0298
	36.65	-0.8997	-1.1157	-0.9503	-0.9497	-0.9546	-0.8569	-1.0205	-1.0034	-1.0053	-0.9125	-1.1017	-0.9241	-0.9845	-1.12	-1.0974	-1.2042	-1.2274	-0.9729	-1.0407	-0.9918		36.65	-13.7329	50.354	5.7983	53.1006	41.5039	-10.9863	77.5146	15.564	0.6104	-49.4385	-5.7983	8.2398	-8.8501	-0.9155	14.0381	-26.2451	-61.9507	-108.337	-41.8091	-71.7163
	36.7	-0.8746	-1.2048	-0.946	-1.0254	-1.0541	-0.9326	-1.2103	-1.0565	-0.9137	-0.968	-1.1798	-0.954	-0.9351	-1.0767	-1.0358	-1.2237	-1.2524	-0.9924	-1.0101	-0.9924		36.7	-18.6157	9.1553	-24.7192	-38.7573	-49.4385	39.6729	-1.8311	-19.2261	39.978	18.0054	-33.2642	-46.0815	1.8311	-2.4414	-11.5967	-22.583	7.6294	-43.6401	-39.978	-14.6484
	36.75	-0.9387	-1.0248	-1.0107	-1.0278	-1.062	-0.918	-1.1115	-0.918	-1.012	-0.9387	-1.0516	-0.9937	-1.0095	-1.0309	-1.0138	-1.1945	-1.1353	-0.9204	-1.0779	-0.9882		36.75	6.4087	23.1934	-45.4712	-27.771	27.771	0.9155	-57.6782	6.4087	-44.5557	2.4414	-37.5366	-16.1743	-67.1387	-32.0435	39.3677	-7.9346	-31.1279	-0.3052	-11.5967	-42.7246
	36.8	-0.9064	-1.0272	-1.0773	-0.9399	-1.0284	-0.9784	-1.0846	-0.9735	-1.0126	-0.9497	-1.0291	-1.0169	-0.9363	-1.1694	-1.0553	-1.2341	-1.1194	-0.9827	-1.1707	-0.9882		36.8	8.5449	14.0381	43.6401	-13.4277	35.0952	-42.4194	-6.1035	-46.0815	-111.389	-1.8311	53.4058	-32.3486	-25.6348	17.395	-75.6836	-37.8418	-1.2207	-33.8745	28.3813	-17.395
	36.85	-0.9357	-1.1505	-1.0931	-0.9808	-1.0407	-0.9717	-1.1139	-0.9174	-1.001	-0.8899	-1.0602	-0.9601	-0.9375	-1.1755	-1.0577	-1.1993	-1.1536	-0.9869	-1.2042	-1.004		36.85	-59.8145	14.3433	1.5259	-7.3242	-21.6675	-19.8364	-74.7681	-58.5938	17.395	-12.8174	34.1797	3.6621	27.4658	17.395	-15.2588	-26.2451	-32.6538	-1.2207	-2.4414	-15.8691
	36.9	-1.037	-1.178	-1.1243	-1.0632	-1.0644	-0.9711	-1.1768	-0.9875	-0.9314	-1.0138	-1.0364	-0.8777	-1.0736	-1.0407	-1.095	-1.0101	-1.2964	-0.9595	-1.1853	-1.0028		36.9	-30.2124	-55.542	-13.4277	-16.1743	-39.6729	2.7466	25.6348	-32.0435	68.6646	-37.5366	-72.6318	23.1934	37.8418	-16.1743	2.4414	-33.2642	-27.771	-13.4277	-40.8936	-46.3867
	36.95	-0.9381	-1.1743	-1.098	-1.0944	-1.1066	-1.0138	-1.134	-1.0944	-0.946	-1.0376	-1.1072	-0.9448	-1.0394	-1.001	-0.9698	-1.0004	-1.2781	-0.9833	-1.1127	-1.0223		36.95	32.6538	15.564	-18.9209	-16.1743	23.4985	-26.8555	45.166	-53.4058	-18.9209	7.9346	-50.0488	4.8828	-71.4111	-16.4795	-3.6621	-55.2368	39.978	-67.1387	24.1089	-45.4712
	37	-0.8698	-1.084	-1.1578	-0.9949	-1.062	-1.084	-1.0583	-0.9552	-1.0132	-1.0388	-1.1633	-0.9869	-1.0205	-1.012	-1.0681	-1.0346	-1.2091	-0.8966	-1.0492	-1.07		37	-22.583	28.9917	-47.9126	1.5259	-32.6538	1.2207	-100.098	-43.9453	15.8691	-19.5313	5.4932	-8.2398	-15.564	-45.7764	-8.5449	34.4849	-22.8882	-93.0786	-14.3433	-7.6294
	37.05	-0.882	-1.0852	-1.0162	-0.9802	-1.0791	-0.957	-1.0504	-0.8966	-1.1841	-1.1011	-0.9735	-1.037	-1.0333	-0.9656	-0.9766	-1.0431	-1.1389	-0.9698	-0.979	-1.0138		37.05	39.3677	74.7681	-3.3569	15.2588	-9.4605	-65.6128	-1.8311	0.6104	25.9399	-10.9863	-1.2207	-27.4658	-12.207	-24.7192	-38.4521	1.2207	-58.2886	-70.4956	18.0054	5.188
	37.1	-0.86	-1.0596	-1.0022	-0.976	-1.0358	-0.8856	-1.0144	-0.9619	-1.0571	-1.0901	-1.0187	-1.0376	-1.0773	-1.0547	-0.899	-1.0877	-1.12	-1.0632	-0.9558	-1.0541		37.1	11.5967	43.0298	17.395	-18.9209	16.7847	-107.727	16.7847	-24.7192	-2.7466	31.7383	1.2207	-13.7329	-70.4956	-71.4111	-8.2398	-14.3433	8.8501	-4.5776	108.337	-7.3242
	37.15	-0.9747	-1.0919	-1.0223	-0.9943	-0.9979	-0.9064	-0.9991	-0.8899	-0.9668	-0.9998	-1.0718	-0.838	-0.9656	-1.0797	-0.9814	-1.0657	-1.07	-1.0217	-1.0883	-1.1145		37.15	-5.4932	19.8364	59.8145	-39.6729	11.5967	-3.6621	-56.1523	58.5938	-19.8364	-44.5557	43.0298	4.8828	-27.771	45.166	-32.0435	-39.0625	10.0708	-5.188	-28.6865	-52.7954
	37.2	-0.929	-1.07	-1.1688	-1.0687	-0.9808	-0.9406	-1.098	-0.8655	-0.9784	-0.9637	-0.9888	-0.8936	-0.9418	-1.1316	-1.0083	-1.1688	-1.1017	-1.0089	-1.3141	-1.0419		37.2	2.7466	24.1089	-16.4795	8.2398	-10.0708	-11.5967	0	-26.8555	22.583	-50.354	7.019	-79.9561	-32.0435	24.4141	-41.1987	-65.6128	-104.675	-28.9917	-62.8662	-72.3267
	37.25	-0.8459	-1.0321	-1.0187	-1.0767	-1.0638	-0.9735	-1.0059	-0.9802	-1.0706	-0.9344	-1.1011	-1.0498	-1.1206	-1.1847	-1.04	-1.2067	-1.1682	-1.0297	-1.2512	-0.9949		37.25	-13.4277	35.7056	-51.5747	18.9209	33.8745	-23.4985	43.6401	-55.542	1.8311	50.0488	-33.2642	-21.9727	14.9536	-19.2261	9.1553	44.8608	-37.2314	1.2207	-57.6782	-43.9453
	37.3	-0.8441	-1.0797	-0.8734	-1.0712	-1.1182	-1.0455	-0.9906	-1.0175	-1.0761	-1.0181	-1.145	-1.0986	-1.1621	-1.0681	-1.17	-1.0919	-1.2213	-0.9607	-1.0553	-0.9686		37.3	-46.9971	4.2725	26.5503	-10.9863	28.3813	50.6592	11.5967	-21.9727	-17.7002	-56.7627	22.583	10.0708	-12.5122	11.2915	-6.4087	6.4087	17.0898	-24.1089	39.0625	-21.3623
	37.35	-0.9113	-1.0986	-1.04	-0.9729	-1.0706	-1.0968	-1.1139	-0.9418	-1.0217	-0.9589	-1.0913	-0.9503	-1.1237	-1.0626	-1.1499	-1.0663	-1.2396	-0.9338	-0.8826	-0.9698		37.35	42.4194	16.4795	-21.0571	32.0435	-33.5693	13.1226	-21.9727	-34.79	12.5122	27.1606	5.188	48.5229	-68.6646	-21.0571	-7.019	-2.4414	-3.3569	-29.6021	-3.6621	-0.6104
	37.4	-0.8282	-1.2244	-1.0944	-0.9955	-1.1182	-1.0449	-1.0877	-0.9277	-1.0004	-1.0205	-1.0236	-0.9204	-1.0858	-1.0553	-0.9882	-1.0181	-1.2433	-1.0046	-1.0059	-1.0394		37.4	-2.1362	-16.1743	28.0762	-38.147	15.564	-57.6782	-14.9536	-34.79	5.188	-56.4575	-10.9863	46.6919	-53.4058	-14.0381	23.4985	-21.6675	-75.0732	-39.0625	-35.0952	-35.7056
	37.45	-0.8594	-1.2585	-1.1169	-0.9839	-1.0968	-0.9094	-1.1041	-1.0272	-0.8606	-0.9808	-1.0461	-0.8508	-1.0846	-0.9912	-1.0352	-1.0907	-1.2012	-0.9583	-0.9583	-0.9949		37.45	24.4141	3.6621	-36.0107	-34.1797	64.0869	-32.0435	26.5503	-38.147	14.6484	-1.5259	-32.3486	-39.3677	-14.9536	-14.0381	37.5366	-57.373	-1.5259	-78.125	6.4087	-14.3433
	37.5	-0.9564	-1.0663	-1.0626	-1.0425	-0.9833	-0.9491	-1.004	-1.1475	-0.9033	-0.9424	-1.0651	-0.9528	-1.1401	-1.0608	-1.0083	-1.1011	-1.2079	-1.0889	-0.9332	-1.0791		37.5	-4.5776	36.6211	-12.8174	65.3076	12.207	3.9673	1.5259	17.0898	-54.9316	-15.8691	0.9155	-26.8555	14.3433	-34.4849	-19.5313	-17.0898	17.7002	-29.6021	-42.1143	-75.0732
	37.55	-0.8185	-1.1633	-1.0187	-1.0956	-1.0199	-0.9979	-1.0553	-0.9698	-1.0291	-0.9619	-1.1182	-0.9247	-0.9894	-1.0449	-0.9448	-1.04	-1.1633	-1.1627	-1.1529	-1.1072		37.55	0.3052	28.9917	-6.7139	-5.4932	-32.6538	-3.3569	-17.0898	-86.6699	13.7329	-27.1606	-26.5503	0	49.1333	-4.8828	-1.2207	-32.3486	-63.7817	-33.5693	-33.8745	18.6157
	37.6	-0.7849	-1.2237	-1.0999	-1.0565	-1.004	-1.0046	-1.048	-0.8405	-1.0199	-1.0211	-1.2372	-0.8972	-0.9772	-1.0364	-1.0931	-1.0632	-1.1707	-1.0046	-1.2689	-0.9943		37.6	-27.771	34.79	-10.9863	-40.2832	-42.4194	-19.8364	7.019	17.395	62.8662	0.3052	-20.1416	10.6812	-43.6401	86.3647	-52.4902	1.2207	-3.6621	-57.0679	8.8501	-26.2451
	37.65	-0.9613	-1.0681	-1.095	-0.9442	-1.062	-0.957	-0.9369	-0.9729	-1.048	-1.0413	-1.12	-0.9448	-0.9363	-1.1139	-1.0828	-1.2402	-1.1377	-0.9967	-1.1945	-1.0315		37.65	-20.752	24.7192	-6.7139	10.376	34.4849	53.1006	-14.6484	38.147	-55.542	18.6157	2.1362	64.6973	-46.9971	3.3569	-29.2969	-7.9346	36.3159	-57.9834	34.79	-15.564
	37.7	-0.9094	-1.0144	-1.1188	-0.8441	-1.0144	-0.9601	-0.9808	-1.0022	-1.0822	-1.015	-1.1023	-0.8337	-0.8899	-1.0736	-1.051	-1.0565	-1.1627	-1.1078	-1.087	-1.0284		37.7	-16.1743	7.6294	-23.8037	4.8828	3.3569	-39.0625	-56.7627	-27.1606	-22.2778	-40.8936	16.4795	-25.6348	20.1416	-74.4629	-0.6104	-38.7573	-36.0107	-69.8853	-19.8364	-14.9536
	37.75	-0.8569	-1.0461	-0.9912	-0.9552	-1.0217	-0.9253	-1.0809	-0.8856	-1.0809	-1.0803	-1.1346	-0.9735	-1.0712	-1.0864	-1.0809	-0.9436	-1.1957	-1.0809	-1.051	-1.0712		37.75	-25.3296	12.207	-27.1606	20.4468	-19.8364	-39.6729	-47.3022	0.9155	-7.3242	-30.2124	9.4605	4.8828	-14.6484	-56.1523	-19.8364	-11.2915	-24.4141	14.6484	-34.1797	-11.5967
	37.8	-0.9161	-1.0223	-1.1249	-0.943	-1.073	-0.9393	-1.1255	-0.9674	-1.1041	-1.098	-1.1084	-1.0614	-1.1041	-0.9833	-1.0614	-1.0034	-1.2647	-1.0199	-0.9674	-1.0822		37.8	28.9917	23.1934	-10.9863	-35.4004	-12.8174	-49.7437	49.4385	-46.6919	33.2642	-3.3569	27.771	-10.376	-73.8525	3.0518	28.9917	57.0679	-49.4385	-25.3296	-5.188	7.019
	37.85	-0.8868	-1.0059	-1.1255	-1.0211	-1.0907	-0.9937	-1.1731	-0.9222	-0.8704	-1.0712	-1.1401	-0.965	-1.0925	-0.9247	-1.0712	-1.1585	-1.1786	-0.9521	-1.0132	-1.0626		37.85	27.771	-0.6104	15.8691	-32.3486	-34.1797	-29.6021	-6.1035	-71.7163	44.2505	-9.1553	7.9346	-91.5527	4.2725	-17.0898	-9.1553	-96.4355	-7.6294	-62.561	-19.5313	-50.354
	37.9	-0.9125	-1.0687	-0.9601	-1.0211	-1.0272	-1.0352	-1.1188	-0.8032	-0.9741	-1.1292	-1.0968	-0.8423	-1.1041	-1.023	-0.9167	-1.0339	-1.1206	-0.9735	-1.0651	-0.9918		37.9	-16.7847	46.6919	12.8174	3.3569	43.9453	-60.4248	-52.7954	-42.4194	-50.9644	-14.3433	13.1226	-30.2124	3.0518	-4.8828	-19.2261	-46.3867	-59.5093	-31.7383	-28.3813	-61.6455
	37.95	-0.9808	-0.9662	-1.1774	-0.9247	-1.0187	-0.9509	-1.015	-0.8679	-1.0907	-1.095	-1.0553	-0.8759	-1.0419	-1.012	-0.8453	-1.0791	-1.1627	-1.0504	-1.1169	-0.9216		37.95	8.5449	54.0161	-19.8364	2.1362	-73.5474	-1.8311	20.752	-36.0107	-83.0078	28.6865	-3.9673	42.4194	-6.4087	-0.3052	-29.9072	91.8579	-29.2969	-91.5527	-14.0381	-21.6675
	38	-0.9869	-1.12	-1.1157	-0.9045	-1.0236	-0.8954	-1.0492	-1.004	-1.1139	-1.1188	-1.0675	-0.9369	-1.0321	-0.9625	-0.9735	-1.0883	-1.0901	-0.9344	-1.0822	-0.8929		38	20.4468	-3.0518	-55.542	-2.4414	-2.7466	26.2451	13.7329	-30.8228	-34.1797	0	-29.6021	-25.3296	-45.7764	11.2915	17.0898	-36.6211	2.1362	-14.9536	-14.9536	-54.9316
	38.05	-0.932	-1.0535	-1.0791	-0.9302	-1.0333	-1.0675	-1.1359	-1.0718	-1.0278	-0.9045	-1.1536	-1.087	-1.1127	-0.9052	-0.9619	-1.001	-1.0931	-0.8508	-1.1945	-0.9686		38.05	7.019	36.3159	-12.5122	-34.4849	18.0054	-27.771	4.2725	19.5313	-0.9155	-25.6348	-29.9072	-7.019	-17.0898	-20.1416	-18.0054	-20.1416	3.3569	-28.6865	-22.583	-7.3242
	38.1	-0.9406	-1.0284	-1.0602	-0.921	-0.9918	-1.0498	-1.1676	-0.954	-1.0223	-0.9729	-1.1096	-0.9961	-1.015	-1.0315	-1.0602	-1.1121	-1.1298	-0.9686	-1.1328	-1.0468		38.1	-21.0571	9.1553	38.147	-5.4932	34.1797	-6.4087	-39.0625	-56.4575	22.583	-21.9727	28.0762	55.542	-10.9863	11.2915	-5.7983	14.3433	9.1553	-48.2178	21.3623	18.6157
	38.15	-0.9296	-1.0632	-1.0291	-0.9875	-1.0199	-0.9741	-1.1047	-0.9515	-0.9949	-1.0303	-1.1096	-1.0175	-1.0223	-1.1108	-1.1401	-1.1267	-1.2451	-1.0559	-1.0944	-1.0413		38.15	-58.8989	2.7466	-59.2041	20.1416	-21.0571	-36.3159	-51.5747	-24.1089	44.8608	5.188	35.0952	44.5557	-13.1226	25.9399	-58.5938	-21.9727	-15.2588	-44.8608	-16.1743	-18.3105
	38.2	-0.9863	-1.0083	-1.0071	-0.9534	-1.0681	-1.0138	-1.0706	-1.0095	-1.0675	-1.0407	-0.9778	-1.0364	-1.1102	-1.0516	-1.0107	-1.1774	-1.1542	-0.976	-1.0608	-1.0767		38.2	15.8691	49.7437	13.1226	11.9019	-33.8745	-21.6675	29.9072	10.9863	-52.1851	-26.5503	39.978	-11.9019	-67.1387	54.0161	-33.2642	-17.0898	-118.713	-14.3433	-21.3623	-44.2505
	38.25	-1.0187	-1.0565	-1.0175	-0.9692	-0.9509	-1.012	-1.1237	-0.946	-0.9351	-0.9375	-1.0321	-0.9503	-1.0516	-0.8832	-1.1115	-1.0413	-1.0931	-0.9119	-1.0706	-1.1133		38.25	63.7817	70.1904	1.2207	6.7139	24.4141	-39.6729	-9.7656	-40.8936	-42.4194	-30.5176	-57.0679	-62.2559	-3.9673	-40.5884	-65.6128	42.1143	-18.0054	-41.1987	-24.4141	-54.9316
	38.3	-0.8826	-1.0468	-1.0053	-1.0236	-0.9912	-0.882	-0.9357	-0.8716	-0.9821	-0.9607	-1.0425	-0.9143	-1.0535	-0.9845	-1.0913	-1.0712	-1.0925	-0.9375	-1.1066	-1.0919		38.3	21.3623	-5.7983	-18.6157	-67.1387	25.6348	-25.9399	8.2398	-48.5229	15.2588	4.5776	-23.1934	-47.6074	-8.2398	-48.2178	4.2725	0.3052	13.7329	5.188	24.7192	28.3813
	38.35	-0.8752	-1.0492	-1.1206	-0.9113	-1.0333	-0.8276	-0.8167	-0.9491	-0.9979	-1.0498	-1.1182	-1.0187	-0.9918	-1.0675	-0.9845	-0.9973	-1.1023	-1.0626	-1.0553	-1.0413		38.35	-35.7056	9.1553	1.5259	20.1416	58.2886	29.2969	-31.1279	-34.1797	7.9346	-31.7383	-14.0381	11.5967	-67.749	24.7192	-0.9155	-38.4521	-19.8364	-72.3267	1.8311	-1.5259
	38.4	-0.9918	-1.0126	-1.189	-0.8154	-1.0962	-1.0132	-0.9479	-0.9747	-1.0693	-1.0352	-1.1481	-0.9509	-1.0242	-1.0315	-0.9943	-1.0107	-1.181	-1.012	-0.9863	-1.073		38.4	29.2969	72.0215	6.1035	45.7764	10.0708	42.7246	-32.959	8.2398	-30.2124	-4.5776	32.3486	54.9316	-18.6157	-28.3813	-45.4712	-47.3022	7.019	5.188	-21.0571	-49.7437
	38.45	-0.8759	-1.0028	-1.2146	-0.9656	-1.0877	-1.0077	-0.8875	-1.012	-1.0925	-0.9509	-1.1529	-0.8496	-1.059	-1.0504	-1.0291	-1.1316	-1.1292	-1.0504	-1.0199	-1.0388		38.45	45.4712	-10.9863	40.8936	-78.7354	-44.8608	38.4521	-9.4605	-26.8555	2.7466	-6.4087	50.9644	-5.7983	0.6104	-35.0952	11.9019	-30.2124	1.2207	36.9263	-93.689	-79.6509
	38.5	-0.965	-1.1035	-1.0297	-1.0553	-1.0486	-0.932	-0.8997	-1.0504	-0.9845	-0.9558	-1.1713	-0.8636	-1.167	-1.0828	-0.8514	-1.1395	-1.1639	-1.0236	-1.0944	-0.9644		38.5	-13.7329	35.7056	13.7329	32.3486	-2.1362	-60.1196	-19.5313	-33.5693	50.9644	13.1226	16.4795	-14.3433	9.4605	-43.335	-33.8745	57.0679	-58.5938	-67.4438	-18.6157	-46.9971
	38.55	-0.9778	-1.0333	-1.0291	-0.9473	-1.0614	-1.023	-1.0193	-0.9076	-0.9894	-1.0028	-1.2396	-0.9387	-1.1401	-1.1652	-0.9845	-1.1292	-1.2402	-1.0083	-1.1615	-1.0315		38.55	-1.8311	17.0898	-0.6104	11.9019	-2.4414	-81.4819	41.1987	18.6157	-2.4414	-7.9346	32.959	-40.5884	-38.7573	-39.0625	-58.8989	-69.2749	11.5967	-26.2451	16.4795	-10.9863
	38.6	-0.979	-1.0071	-1.098	-0.9088	-1.0138	-1.015	-1.001	-0.9888	-0.993	-1.04	-1.2195	-0.9277	-1.026	-1.1639	-0.9991	-1.1041	-1.3257	-0.9753	-1.0455	-0.9833		38.6	18.6157	9.7656	-28.0762	40.8936	-21.9727	7.019	23.4985	-85.144	-17.395	-13.1226	-45.7764	-52.4902	-25.6348	0	35.4004	-1.5259	8.8501	15.2588	25.0244	-3.3569
	38.65	-0.9875	-1.0297	-0.9747	-0.8105	-1.0577	-0.9595	-1.0663	-0.9705	-0.9222	-1.0644	-1.2219	-0.9802	-0.8881	-1.0748	-0.8917	-1.0114	-1.2189	-0.8759	-1.0815	-1.0431		38.65	16.4795	-28.3813	-8.8501	-53.4058	11.9019	0.9155	-14.0381	9.4605	51.2695	-13.7329	0	18.6157	-32.3486	-32.3486	-34.4849	-15.2588	-47.3022	0.6104	32.959	40.8936
	38.7	-0.9393	-1.0577	-1.0236	-0.8771	-0.9113	-0.9705	-1.0663	-1.0382	-0.9985	-1.0742	-1.2054	-1.048	-0.9662	-1.0028	-1.0614	-1.0358	-1.1609	-0.9692	-1.1023	-1.048		38.7	-27.4658	13.1226	12.207	-27.1606	61.3403	24.7192	-46.3867	-23.8037	-6.7139	-40.5884	20.4468	28.6865	56.7627	53.7109	9.1553	-79.3457	-38.147	-18.0054	-46.0815	-38.7573
	38.75	-0.8893	-1.0815	-1.0577	-1.0407	-0.9332	-0.9863	-1.0779	-1.0272	-1.0382	-1.1627	-1.1707	-1.037	-1.1066	-1.1017	-1.1633	-0.9729	-1.2286	-1.0931	-1.0809	-0.9949		38.75	-57.9834	32.3486	2.1362	56.1523	-7.019	63.4766	-6.1035	-3.3569	43.6401	-48.2178	-10.6812	25.9399	-33.2642	34.1797	-16.7847	-30.8228	-0.9155	-82.7026	-13.4277	-68.3594
	38.8	-0.921	-0.9247	-1.0791	-1.1121	-1.0309	-1.0828	-0.9961	-0.9705	-1.0461	-1.0077	-1.0498	-0.9113	-1.0773	-1.0938	-1.0193	-1.0236	-1.1285	-0.9644	-1.0669	-1.1133		38.8	-1.5259	67.4438	-22.8882	-28.9917	41.1987	-49.4385	-2.1362	-18.6157	47.9126	-11.2915	-7.6294	-51.5747	-26.5503	-60.73	-45.4712	17.7002	-57.0679	-10.9863	8.8501	-28.9917
	38.85	-0.9454	-1.0803	-1.0663	-0.9686	-1.0272	-0.9827	-1.0303	-1.0718	-0.9998	-0.9747	-1.0443	-0.8868	-1.0333	-1.1231	-0.9546	-1.1835	-1.0138	-0.9332	-1.0974	-1.0242		38.85	32.0435	64.0869	-4.8828	-24.7192	-3.9673	-43.335	16.1743	-86.0596	2.7466	7.3242	-10.0708	6.4087	-33.2642	-51.5747	-23.1934	-46.0815	-6.4087	-100.708	20.752	33.5693
	38.9	-0.9277	-1.1127	-0.9534	-1.012	-1.1182	-0.9528	-1.0083	-0.9338	-0.9045	-0.907	-1.1243	-1.0144	-1.0931	-1.012	-1.0565	-1.1029	-1.0938	-0.9277	-1.0504	-0.9668		38.9	12.207	18.0054	32.3486	35.4004	5.4932	9.7656	-17.395	-57.373	-35.4004	19.8364	-43.0298	-2.4414	-21.6675	-45.4712	45.4712	-31.1279	-14.0381	-133.362	-29.6021	10.6812
	38.95	-0.896	-1.0083	-0.9912	-1.1371	-1.0767	-1.0809	-1.037	-0.965	-0.9528	-1.0236	-1.2	-0.965	-1.0492	-1.0522	-1.0602	-1.0175	-1.1829	-0.9851	-1.0358	-0.9485		38.95	9.7656	8.5449	10.0708	-8.2398	29.9072	21.0571	65.6128	28.9917	-38.147	25.6348	-17.0898	25.0244	19.2261	-16.7847	-1.2207	-23.1934	-68.6646	-45.4712	-58.2886	-10.376
	39	-0.9058	-1.0529	-0.9912	-1.0431	-1.0034	-1.142	-1.0944	-0.8978	-0.9814	-1.0449	-1.2189	-0.9595	-1.023	-1.0992	-1.0278	-1.037	-1.2329	-1.0736	-1.1646	-1.0028		39	15.2588	37.2314	-61.0352	-18.9209	0.9155	-73.8525	22.583	-35.4004	19.2261	-48.2178	49.1333	18.9209	19.2261	2.4414	-34.79	-7.9346	-63.7817	39.3677	47.3022	-64.3921
	39.05	-0.8813	-1.0791	-0.9955	-1.0327	-0.9601	-1.0236	-1.0889	-0.9906	-0.8984	-1.0028	-1.1438	-0.9723	-1.0297	-1.0413	-0.9576	-0.9387	-1.2109	-1.026	-1.1249	-1.0889		39.05	-44.5557	-22.8882	-15.564	19.2261	-23.4985	6.1035	-47.3022	12.207	17.0898	-27.771	17.7002	21.0571	-28.6865	-12.8174	-58.2886	-4.5776	-18.6157	-52.7954	18.9209	-7.3242
	39.1	-0.9106	-1.1243	-1.0187	-1.0431	-0.9521	-1.0846	-1.0877	-0.9619	-0.8875	-1.0376	-1.1231	-0.9503	-1.084	-0.979	-0.8539	-0.9033	-1.0895	-1.0419	-1.0468	-1.0834		39.1	32.6538	-41.8091	12.207	-29.2969	-34.79	-16.1743	30.2124	-44.2505	-38.147	-35.4004	5.7983	29.6021	-22.583	20.1416	7.019	-7.9346	25.0244	-59.2041	-42.7246	23.8037
	39.15	-0.8722	-1.1108	-1.0687	-1.0565	-1.0822	-1.1224	-1.0706	-0.9637	-0.9833	-1.0675	-1.0791	-0.907	-1.0449	-0.9668	-0.9576	-1.0632	-1.1377	-0.9106	-0.9698	-1.1115		39.15	-3.9673	73.5474	-14.9536	-34.1797	31.1279	-16.4795	-49.7437	-46.9971	21.3623	-35.7056	-68.0542	-41.1987	-11.5967	41.5039	-1.8311	14.6484	8.2398	-9.1553	-4.8828	-28.9917
	39.2	-0.8954	-1.1157	-1.0687	-1.1499	-1.0284	-1.0199	-1.0156	-0.9698	-0.9259	-1.0693	-1.0364	-0.9613	-1.0199	-1.0687	-1.0114	-1.0687	-1.1096	-1.026	-1.1206	-1.156		39.2	10.0708	-12.207	3.9673	8.8501	28.3813	75.0732	15.8691	-22.8882	5.188	11.2915	0	-10.376	-12.207	-24.7192	-39.0625	6.4087	-54.0161	-33.2642	-14.3433	-7.019
	39.25	-0.8917	-1.1005	-1.1218	-1.0541	-1.0156	-0.9521	-0.9625	-1.1365	-0.9167	-0.9467	-0.9814	-0.9595	-1.0498	-1.0779	-1.023	-0.946	-0.9814	-1.1932	-1.1304	-1.1932		39.25	-0.6104	32.3486	5.188	56.4575	-4.8828	15.564	46.6919	-57.9834	-43.9453	6.4087	37.8418	-55.8472	-12.5122	-8.5449	14.6484	1.5259	-21.9727	-42.4194	-18.0054	-83.9233
	39.3	-0.9564	-1.1334	-1.048	-1.0199	-1.0309	-0.9924	-1.0925	-1.2976	-0.9979	-0.979	-1.0138	-0.9253	-0.885	-0.9406	-1.0181	-1.0669	-1.0107	-1.1182	-1.0461	-1.0321		39.3	-50.6592	41.8091	-73.5474	15.8691	19.5313	-75.0732	-49.7437	-40.5884	8.8501	-21.0571	32.0435	20.1416	-27.771	-79.6509	-15.2588	-90.6372	-7.6294	-63.7817	-55.8472	-38.4521
	39.35	-0.9772	-1.1072	-1.026	-1.012	-0.9705	-1.0651	-1.0742	-1.178	-0.9314	-0.8624	-1.1121	-0.8868	-0.9717	-1.1426	-1.0144	-1.0413	-1.0724	-1.0681	-1.0565	-1.1365		39.35	-46.0815	-14.0381	-30.2124	-3.0518	1.8311	-42.1143	-49.1333	-86.0596	28.6865	0	-36.9263	18.3105	-27.771	-23.4985	-22.583	-18.9209	-91.5527	-77.2095	-18.9209	14.9536
	39.4	-0.9576	-1.1115	-1.0895	-1.0559	-0.9882	-0.9442	-1.0455	-0.9161	-0.8521	-0.9259	-0.993	-0.9705	-1.0388	-1.1762	-1.0107	-1.0754	-1.0901	-0.9515	-1.0309	-1.167		39.4	20.4468	14.6484	28.0762	11.5967	21.3623	-19.8364	-62.2559	12.207	-25.6348	-18.6157	-39.3677	-0.3052	53.1006	10.376	-20.1416	40.2832	-83.313	-27.4658	-9.4605	-25.6348
	39.45	-1.0169	-1.0883	-1.1127	-1.1017	-1.0065	-1.037	-0.9723	-0.8801	-0.9149	-1.0388	-0.9552	-0.8063	-1.0858	-1.098	-0.9412	-1.1774	-1.1224	-0.9644	-1.051	-1.1121		39.45	-3.3569	75.9888	-17.7002	-26.8555	4.2725	9.7656	-0.9155	-34.4849	-14.3433	0	18.6157	4.8828	-62.2559	-64.6973	-67.749	-28.3813	61.9507	18.3105	-18.6157	-44.2505
	39.5	-1.0962	-1.0388	-1.073	-1.1188	-1.0504	-1.0773	-1.0626	-0.9552	-0.932	-1.0248	-1.0242	-0.7233	-0.976	-0.954	-1.0547	-1.0651	-1.286	-1.0236	-1.0449	-1.0791		39.5	-0.9155	37.2314	-80.2612	-10.9863	30.5176	-5.188	-22.2778	-85.4492	20.1416	16.1743	5.7983	-31.1279	-48.5229	29.6021	8.2398	-46.0815	3.6621	-24.1089	-52.4902	-13.7329
	39.55	-0.9338	-1.048	-1.0559	-1.109	-1.0883	-1.1163	-1.0284	-0.9851	-0.9985	-0.8801	-1.0327	-0.9924	-1.0638	-0.8948	-1.0718	-1.0651	-1.1932	-1.087	-1.0553	-1.1621		39.55	50.354	8.5449	29.6021	-28.3813	3.3569	-16.4795	25.9399	14.0381	37.2314	-52.4902	-16.7847	17.7002	-11.5967	-5.7983	56.7627	17.395	-77.2095	-0.3052	11.2915	28.6865
	39.6	-0.8801	-0.9656	-1.0614	-1.07	-0.9827	-1.0291	-0.9869	-1.0223	-1.015	-0.9479	-1.1688	-1.1206	-1.0547	-0.9418	-1.037	-1.095	-1.0535	-0.918	-0.9344	-1.1755		39.6	13.4277	-25.9399	57.0679	78.4302	-5.7983	-8.2398	-1.2207	-2.1362	-11.9019	-39.3677	33.2642	11.5967	30.2124	-28.3813	-79.9561	43.335	-24.4141	-96.1304	-63.1714	-50.0488
	39.65	-0.9216	-1.0577	-0.9778	-0.9979	-1.0382	-0.9778	-0.932	-1.048	-0.9229	-0.9833	-1.0944	-1.0529	-1.0852	-0.8984	-0.9424	-1.2347	-0.993	-0.8618	-1.0767	-0.9991		39.65	-39.0625	10.376	-32.959	-5.7983	-37.2314	-59.2041	-30.5176	-13.4277	-63.4766	14.3433	-10.9863	28.0762	-0.6104	-27.1606	-6.1035	-6.1035	-21.9727	-43.6401	7.3242	-6.7139
	39.7	-1.0333	-1.0834	-0.9576	-0.957	-0.9723	-1.001	-1.0272	-0.9656	-0.9631	-1.0541	-1.0272	-0.9113	-1.0657	-0.9387	-1.0724	-1.1975	-1.145	-0.9515	-1.1554	-0.9406		39.7	-16.1743	6.4087	-66.2231	5.7983	0	-14.0381	-1.8311	-0.9155	4.2725	-2.7466	-31.4331	21.3623	-36.9263	-63.7817	24.7192	-41.8091	-43.335	-51.5747	-51.2695	-77.2095
	39.75	-0.9595	-1.1786	-1.1108	-0.9625	-0.9882	-1.0565	-1.0309	-1.0248	-0.9277	-0.9589	-1.1194	-0.9186	-1.0516	-1.0449	-1.0498	-1.0895	-1.2256	-0.9705	-1.1609	-1.0199		39.75	-5.188	16.4795	16.7847	3.0518	-40.5884	-0.9155	-1.2207	-71.4111	55.542	10.0708	4.2725	-105.591	17.395	28.6865	-70.1904	4.8828	-31.7383	-74.4629	20.752	-7.9346
	39.8	-0.9784	-1.0925	-1.1237	-0.907	-1.0608	-1.0669	-1.0461	-1.062	-0.8478	-0.835	-1.1218	-1.0413	-1.0687	-1.1517	-0.921	-1.0718	-0.9802	-0.9845	-1.0223	-1.1188		39.8	69.5801	1.8311	22.583	52.7954	21.6675	-2.4414	-44.8608	-18.9209	-20.752	-32.3486	9.1553	-12.8174	20.752	47.6074	-28.9917	-24.7192	-29.2969	-45.7764	-10.376	72.0215
	39.85	-0.9265	-1.1249	-1.0956	-0.9485	-1.0382	-1.0956	-0.9186	-1.0834	-0.8716	-0.8435	-1.084	-0.9589	-1.0114	-1.156	-1.0602	-1.1255	-1.156	-1.012	-0.9583	-1.0907		39.85	0.6104	-25.6348	-15.8691	-54.0161	12.207	-57.9834	-34.79	1.5259	-0.9155	30.5176	13.1226	16.7847	-39.978	32.6538	53.1006	-4.8828	-26.5503	-8.8501	-83.9233	-45.166
	39.9	-0.8545	-1.1255	-0.8966	-0.9705	-1.1041	-1.1206	-0.8765	-0.976	-0.9973	-0.8972	-1.0638	-0.777	-1.0852	-0.9381	-1.0901	-1.1877	-1.2018	-1.0596	-1.1609	-1.0681		39.9	-24.1089	34.1797	-7.9346	-70.1904	21.3623	-11.5967	23.1934	-32.0435	-32.6538	-12.8174	-26.5503	-8.8501	-13.7329	-39.0625	4.5776	-30.5176	90.332	-12.207	35.7056	-68.6646
	39.95	-0.9381	-1.1298	-0.8905	-1.1157	-1.2158	-1.1536	-0.9338	-0.9412	-1.0541	-0.9827	-0.9515	-0.9363	-1.0278	-1.0419	-0.9772	-1.0931	-1.1865	-1.0492	-1.2012	-1.1841		39.95	-29.2969	25.0244	-39.3677	49.7437	33.5693	32.3486	27.771	-24.4141	52.4902	-33.8745	22.8882	16.1743	-18.9209	-75.6836	-35.4004	-17.7002	-12.207	-18.3105	9.4605	-5.188
	40	-0.7935	-1.0236	-1.0248	-1.0242	-1.1401	-1.1084	-0.9747	-1.0309	-1.001	-0.9839	-1.084	-1.0315	-0.9454	-0.9052	-1.1188	-1.0944	-1.1163	-0.9558	-1.1682	-1.0864		40	-23.1934	25.6348	18.0054	11.2915	38.147	54.6265	-4.2725	-7.6294	-19.5313	-27.1606	-24.4141	-39.6729	-44.5557	34.79	-23.8037	-10.376	-73.5474	-52.1851	-82.7026	-47.9126
	40.05	-0.8154	-0.9747	-0.99	-0.932	-1.0583	-1.0889	-0.9576	-1.0541	-0.929	-0.8942	-0.9344	-1.0425	-0.9857	-0.9357	-1.0614	-1.0644	-1.2347	-1.0565	-1.1359	-1.0736		40.05	24.7192	75.9888	-27.1606	-8.2398	0.3052	-36.6211	-50.6592	-11.5967	-18.6157	8.5449	-32.0435	-28.9917	-7.3242	-0.6104	46.3867	-45.4712	-57.6782	-28.3813	19.2261	-71.106
	40.1	-0.8801	-1.1823	-1.0175	-0.907	-1.0712	-1.1072	-0.9137	-1.07	-0.9521	-0.8398	-1.0565	-0.8881	-0.9064	-0.918	-0.8459	-1.1597	-1.2	-0.9833	-1.181	-1.0162		40.1	-44.8608	5.4932	-29.6021	-32.6538	-54.3213	-32.0435	-28.6865	-4.5776	38.7573	-64.3921	3.9673	53.7109	29.6021	-68.9697	-56.1523	3.0518	-41.8091	-43.0298	25.0244	-42.4194
	40.15	-0.9454	-1.0748	-1.0962	-1.0089	-1.0956	-1.0541	-0.9424	-1.1054	-0.8325	-0.9369	-1.1017	-0.8099	-0.9949	-0.9564	-1.0956	-1.1426	-1.2335	-0.7532	-1.1914	-1.0169		40.15	17.7002	13.1226	7.9346	31.7383	-11.9019	-57.6782	50.354	-66.5283	-13.7329	-96.4355	32.3486	-18.3105	-52.4902	-26.5503	-6.1035	-3.3569	43.6401	-32.0435	43.335	-3.9673
	40.2	-0.9296	-1.1005	-1.0144	-1.0535	-1.1243	-0.8838	-1.0107	-1.0486	-0.8667	-0.9399	-1.0663	-0.9924	-1.098	-0.968	-1.1206	-1.0877	-1.1871	-0.993	-1.0852	-1.0687		40.2	68.6646	15.564	28.0762	22.583	-6.4087	-46.3867	5.7983	-1.2207	21.6675	-11.5967	28.6865	-42.1143	0.9155	15.564	-15.8691	-5.7983	-20.752	-18.9209	-77.5146	1.8311
	40.25	-0.8563	-1.2701	-0.9344	-0.9949	-1.0217	-0.9723	-1.0358	-1.0407	-0.9222	-0.9857	-1.0571	-0.9796	-1.0156	-0.9454	-1.0492	-1.0956	-1.1243	-1.0187	-1.1243	-1.1536		40.25	-31.4331	-0.3052	11.5967	-50.9644	-0.3052	-22.2778	-61.9507	9.1553	-0.9155	37.8418	-50.9644	25.3296	10.6812	8.5449	-65.6128	-6.4087	-57.0679	-84.5337	-92.1631	-8.8501
	40.3	-0.943	-1.0437	-0.9888	-1.0516	-1.1151	-1.0059	-0.9674	-1.0034	-1.0675	-0.9686	-1.0065	-0.8978	-1.0718	-0.9698	-1.1115	-1.1505	-1.0785	-0.8905	-1.0834	-1.145		40.3	-42.4194	34.1797	-14.9536	-0.6104	10.376	-12.8174	-40.8936	-87.5854	-69.5801	30.5176	-58.8989	8.2398	-45.4712	10.0708	26.5503	-48.2178	-30.2124	7.9346	-23.4985	-31.7383
	40.35	-0.9772	-0.9869	-0.8984	-1.0773	-1.1908	-1.0053	-1.0449	-0.9259	-1.0779	-0.9912	-0.9766	-0.9644	-1.0852	-0.9888	-1.0034	-1.1517	-1.1456	-0.993	-1.0468	-1.1621		40.35	-17.0898	21.0571	-81.4819	3.3569	6.1035	-1.2207	0.9155	-68.3594	24.1089	-62.8662	-0.9155	-15.564	-0.3052	23.8037	-1.2207	13.4277	-79.0405	-10.9863	-13.1226	-34.4849
	40.4	-0.9125	-1.2274	-0.8978	-0.8698	-1.0675	-1.0761	-0.9894	-0.9955	-0.9686	-1.07	-0.9985	-0.968	-0.8661	-1.1414	-0.9277	-1.0809	-1.1572	-0.9973	-0.9717	-1.0577		40.4	59.8145	34.4849	-31.4331	-30.8228	-13.7329	44.2505	49.7437	-43.0298	29.9072	-1.5259	0.9155	25.9399	2.4414	23.8037	15.8691	-45.166	16.4795	-90.332	9.7656	-52.7954
	40.45	-0.9094	-1.214	-0.9375	-0.9253	-1.1523	-0.9723	-0.9827	-1.0809	-0.9167	-1.0065	-1.0059	-0.9729	-0.9747	-0.9772	-0.9631	-0.9967	-1.1908	-1.023	-1.001	-1.0455		40.45	14.0381	24.4141	10.0708	-21.0571	28.3813	39.0625	-9.7656	46.6919	3.0518	-32.6538	34.1797	-7.9346	-58.2886	-59.2041	8.2398	-11.9019	21.3623	-22.8882	-11.5967	10.376
	40.5	-0.91	-1.1633	-0.9979	-1.0028	-1.1157	-1.0156	-0.9729	-1.1529	-1.0022	-0.9552	-1.1133	-0.929	-0.9454	-0.8813	-1.0187	-1.0364	-1.2421	-1.0004	-1.0553	-1.1969		40.5	-41.8091	66.2231	14.0381	-23.8037	-46.0815	-21.9727	-17.0898	-22.8882	-11.2915	-37.5366	9.7656	-59.2041	-16.1743	24.4141	-60.4248	39.978	-28.0762	-29.6021	-7.019	-30.8228
	40.55	-0.957	-1.1145	-1.0394	-1.0162	-0.9784	-1.0315	-1.0175	-1.0761	-0.9723	-0.9174	-1.1517	-0.9412	-0.9454	-0.9814	-1.0498	-1.228	-1.2787	-1.0608	-1.1713	-1.17		40.55	-13.1226	53.1006	24.1089	25.6348	-62.2559	19.8364	-35.4004	-49.4385	39.0625	-15.8691	10.9863	-14.6484	-3.0518	-57.6782	32.3486	-34.79	-39.978	-43.335	15.2588	-82.0923
	40.6	-0.8337	-1.0712	-0.9705	-1.0242	-0.9991	-1.1438	-0.9637	-1.0443	-0.9619	-0.9192	-1.0999	-0.8484	-1.0071	-0.9729	-1.062	-1.2305	-1.1762	-1.0938	-1.1926	-1.1279		40.6	1.2207	-19.8364	-18.6157	4.8828	64.3921	-51.2695	24.1089	-21.9727	-32.959	-47.9126	20.1416	11.2915	28.0762	-50.0488	6.1035	6.7139	3.3569	4.5776	-48.5229	56.1523
	40.65	-0.9314	-1.0291	-0.9387	-0.9857	-1.0461	-1.1078	-0.9674	-1.037	-0.9668	-0.896	-1.0571	-0.9338	-0.9735	-1.0889	-1.0156	-1.1163	-1.0553	-1.0931	-0.9991	-1.1078		40.65	50.0488	15.2588	-3.3569	-25.9399	9.1553	13.1226	8.2398	-64.6973	-39.978	-38.147	-5.7983	-32.959	-74.1577	-46.9971	-48.5229	-39.6729	-1.8311	-75.9888	-34.1797	-78.125
	40.7	-0.9662	-0.993	-1.109	-1.1115	-1.001	-1.1926	-1.1572	-0.968	-0.8472	-0.9241	-0.9973	-1.0291	-0.9448	-1.0486	-1.0077	-1.095	-1.1511	-1.0608	-1.0034	-1.1395		40.7	-41.1987	37.2314	8.2398	31.7383	1.5259	-33.5693	4.8828	17.0898	19.5313	27.1606	9.1553	-31.7383	-36.9263	10.6812	-8.5449	17.395	-78.7354	-0.6104	7.9346	-52.7954
	40.75	-0.9387	-1.0907	-1.0895	-1.0541	-1.0657	-1.0858	-1.1218	-0.9967	-0.9454	-0.8234	-1.0443	-0.8643	-0.9271	-1.0101	-1.004	-1.1292	-1.1981	-0.9241	-1.0919	-1.1176		40.75	-7.6294	-19.8364	9.1553	-35.0952	-32.3486	-27.771	-23.8037	17.7002	-27.771	-42.4194	-52.7954	36.0107	5.4932	-0.6104	-31.4331	84.2285	-60.1196	-68.6646	-33.8745	-24.1089
	40.8	-0.8563	-1.0651	-1.0107	-1.0199	-1.0004	-0.968	-1.0254	-0.9406	-1.0223	-0.9076	-0.9131	-0.9375	-0.9412	-0.9283	-0.9436	-1.2073	-1.1499	-1.0352	-1.1139	-1.1408		40.8	7.9346	40.8936	-40.8936	-33.8745	-35.4004	8.8501	-43.0298	-58.5938	20.752	9.4605	-3.3569	19.8364	54.9316	-2.7466	55.542	-40.2832	38.7573	-72.937	-3.0518	-54.6265
	40.85	-0.8093	-1.0016	-0.9375	-1.0455	-1.0773	-1.048	-0.9772	-0.918	-0.9589	-1.0144	-0.9583	-1.0138	-0.9247	-1.0144	-0.9814	-1.2213	-1.1646	-0.9576	-1.051	-1.1896		40.85	-34.1797	44.2505	-24.4141	-48.5229	7.3242	-63.7817	-21.6675	-30.2124	70.4956	31.7383	-36.9263	2.4414	-14.3433	6.4087	-8.2398	-30.5176	-42.7246	-12.8174	36.6211	17.7002
	40.9	-0.9729	-1.0693	-1.0791	-1.048	-1.048	-1.037	-0.9845	-1.0583	-0.8405	-0.9589	-1.0883	-0.9131	-0.882	-1.015	-0.9637	-1.1865	-1.236	-1.0181	-1.1597	-1.0095		40.9	-43.0298	30.8228	-7.3242	-13.1226	68.6646	-16.1743	8.8501	-52.7954	3.0518	-9.4605	0.9155	-1.8311	-70.1904	-17.7002	-40.8936	-35.4004	68.3594	-37.2314	-19.2261	-5.188
	40.95	-0.979	-1.1261	-1.0907	-1.087	-1.0217	-0.9827	-1.0175	-1.0486	-0.896	-0.8936	-1.1255	-0.8551	-0.9039	-0.9857	-0.99	-0.9906	-1.1414	-0.9344	-1.1127	-0.8997		40.95	13.7329	45.7764	-12.8174	-17.395	3.9673	-7.019	-25.9399	57.0679	-43.6401	-37.5366	1.5259	-46.0815	1.5259	10.9863	-6.4087	-29.2969	-69.2749	-48.5229	0.9155	-53.1006
	41	-0.9454	-1.1426	-1.1285	-1.0315	-1.0474	-0.9265	-1.0077	-1.0169	-0.9119	-0.9039	-1.1743	-0.7837	-0.968	-0.8868	-0.9595	-0.9943	-1.1853	-0.968	-1.1438	-0.9241		41	33.8745	-72.6318	18.3105	26.5503	-31.1279	30.5176	-2.1362	-54.0161	-28.3813	-17.395	-1.5259	14.0381	-19.8364	-41.1987	-13.7329	-13.7329	-81.7871	-95.8252	-56.4575	-38.7573
	41.05	-0.9113	-1.1529	-1.1719	-0.8783	-1.1737	-0.993	-1.037	-1.0211	-0.9833	-0.9705	-1.1054	-0.8954	-0.8661	-0.929	-0.9821	-1.109	-1.1871	-1.1041	-1.1005	-1.1542		41.05	-29.9072	-27.771	-13.4277	21.0571	-41.8091	-31.7383	47.3022	-7.9346	-10.0708	-22.2778	9.4605	-1.2207	-30.5176	-25.3296	0	-24.1089	18.3105	-43.335	-26.8555	-18.3105
	41.1	-0.8911	-0.9827	-1.1444	-0.9961	-1.1731	-1.0144	-1.1273	-1.0132	-0.9015	-0.9595	-1.0339	-0.9216	-1.001	-1.026	-1.0004	-1.1548	-1.2396	-1.026	-1.0327	-1.17		41.1	9.4605	12.207	-36.6211	-21.3623	39.3677	-59.8145	-23.4985	24.4141	46.9971	14.6484	3.6621	6.7139	1.2207	-26.8555	23.1934	-0.9155	-3.6621	5.188	-54.9316	10.376
	41.15	-0.8685	-1.0199	-1.0431	-1.0461	-1.0736	-1.0388	-1.0071	-1.0407	-0.9161	-0.9552	-1.0077	-0.9552	-0.9198	-1.0431	-1.0211	-1.0846	-1.0773	-0.9631	-1.1218	-1.12		41.15	50.6592	77.5146	5.7983	-37.2314	-26.8555	-5.7983	10.0708	-43.335	-23.8037	-14.6484	-11.9019	12.207	35.0952	-28.9917	-33.8745	12.5122	-32.959	5.7983	26.2451	-22.2778
	41.2	-0.9613	-1.1365	-0.9558	-0.9467	-1.0236	-1.0516	-1.0339	-1.0602	-0.9821	-0.9436	-1.0736	-0.9003	-0.8014	-1.0248	-0.8905	-1.0626	-1.0632	-1.0065	-1.1334	-0.9363		41.2	10.0708	101.013	7.019	39.3677	22.583	12.8174	-26.5503	-51.5747	34.1797	19.5313	59.5093	-10.376	-24.7192	55.8472	-11.9019	43.335	-4.5776	31.4331	-36.3159	-12.8174
	41.25	-1.0547	-1.1041	-1.0016	-1.0846	-1.0938	-1.0504	-1.0535	-1.023	-0.9845	-0.9796	-1.0883	-1.0461	-0.8502	-1.0358	-0.9436	-1.1774	-1.1267	-1.0449	-1.1066	-1.0101		41.25	17.0898	20.4468	-22.8882	-9.4605	19.8364	-30.2124	-11.5967	-64.3921	-11.9019	-64.6973	16.1743	-3.6621	-12.207	-56.1523	-56.7627	-41.8091	-25.9399	-65.6128	-27.1606	-21.6675
	41.3	-0.99	-1.0254	-0.9637	-0.9814	-1.1255	-1.0315	-1.0815	-1.0297	-0.8704	-1.0223	-1.0053	-0.9991	-0.9393	-1.0864	-0.9833	-1.1694	-1.1792	-0.9967	-1.023	-1.0138		41.3	-8.8501	13.1226	-52.1851	17.395	-21.6675	65.3076	64.0869	-43.9453	-24.4141	-32.959	-73.8525	-85.144	43.0298	-28.0762	17.395	-59.8145	-75.6836	-40.2832	20.4468	-65.3076
	41.35	-0.9644	-1.1481	-1.0553	-0.9058	-0.976	-0.9821	-1.0822	-1.0138	-0.9015	-1.0461	-0.9607	-0.9912	-0.9991	-0.9827	-1.1237	-1.2109	-1.2237	-0.9692	-1.0889	-0.9845		41.35	16.4795	-14.0381	36.6211	18.3105	24.1089	-22.8882	5.4932	30.5176	17.395	36.3159	-16.7847	108.337	-56.4575	43.0298	5.188	-44.8608	-35.7056	31.4331	7.6294	-35.4004
	41.4	-0.9711	-1.1487	-1.1066	-0.863	-0.9674	-0.965	-1.015	-1.0284	-0.8936	-0.9021	-1.0596	-1.0187	-1.0443	-1.1212	-1.1542	-1.2903	-1.1621	-0.9906	-1.0938	-1.001		41.4	-50.0488	25.0244	14.3433	-22.8882	8.2398	-115.356	-80.2612	18.0054	43.6401	-1.8311	31.1279	-17.395	-61.0352	-52.4902	-89.7217	115.356	-17.7002	-87.5854	-55.542	-20.752
	41.45	-0.9009	-1.1762	-1.0968	-0.9351	-1.048	-0.9131	-1.0162	-0.9558	-1.0089	-0.954	-1.0761	-1.0278	-1.0266	-1.0632	-1.0449	-1.2976	-1.1383	-1.0089	-1.1023	-1.0931		41.45	21.6675	-4.2725	2.1362	15.2588	8.2398	-15.2588	-3.3569	-38.4521	8.5449	-6.4087	35.0952	-28.6865	-27.4658	-2.7466	-18.9209	9.1553	-12.5122	-41.8091	-21.3623	-53.4058
	41.5	-0.9467	-1.1639	-1.0291	-1.1011	-1.0602	-0.9607	-1.026	-0.976	-0.9821	-0.9418	-1.0309	-1.0297	-1.0474	-0.9277	-1.0284	-1.2299	-1.0919	-1.0583	-1.0846	-1.1908		41.5	39.6729	30.8228	-44.5557	12.5122	25.6348	48.5229	-25.3296	-8.2398	-26.2451	-59.8145	-2.1362	36.3159	3.0518	54.0161	4.2725	-72.0215	-56.1523	-41.1987	78.7354	-40.2832
	41.55	-0.9753	-1.1804	-0.9967	-1.0632	-1.1316	-1.0565	-1.0657	-0.9973	-1.0767	-0.9821	-1.0132	-0.8923	-0.9869	-1.0193	-1.0028	-1.087	-1.0883	-1.0791	-1.1005	-1.0535		41.55	0.3052	16.1743	-8.5449	36.0107	-29.6021	-2.7466	-28.9917	-50.6592	-14.0381	-33.2642	-22.583	-21.3623	-28.3813	-10.9863	3.0518	-5.7983	-5.188	-39.978	26.8555	-52.7954
	41.6	-0.9937	-1.1597	-1.0193	-0.9503	-1.0724	-0.9521	-0.896	-1.0132	-1.0541	-0.9979	-0.9985	-0.8331	-0.8691	-1.1017	-1.0034	-1.0046	-1.1011	-0.9406	-1.1774	-0.8826		41.6	29.6021	3.0518	-21.3623	-47.6074	55.8472	-3.3569	16.7847	-30.8228	23.4985	61.6455	25.9399	-49.4385	-1.2207	-52.1851	30.8228	-33.2642	4.2725	-60.4248	-84.5337	0
	41.65	-0.8844	-1.0071	-1.0724	-0.9631	-1.0504	-0.9845	-1.0077	-1.1182	-1.0162	-0.9125	-1.0822	-1.0022	-0.8502	-1.1316	-0.9418	-1.1054	-1.0669	-0.8423	-1.0657	-0.9827		41.65	-33.8745	70.1904	3.9673	-67.1387	48.8281	-28.9917	41.8091	-52.1851	46.3867	-60.73	-37.8418	-0.3052	-16.7847	22.2778	-48.8281	13.4277	-8.2398	-41.1987	-59.2041	-19.8364
	41.7	-0.8557	-1.0187	-1.0632	-1.0248	-1.0919	-0.9924	-1.106	-1.0431	-1.0559	-0.8923	-1.0846	-0.9308	-0.8276	-0.8691	-1.0822	-1.0413	-1.0968	-0.918	-1.109	-1.0492		41.7	13.4277	63.1714	27.4658	-27.4658	-43.6401	-28.3813	-2.7466	-8.8501	44.5557	-69.2749	18.3105	22.583	-71.106	-34.1797	14.3433	-12.207	24.7192	0	-3.6621	3.9673
	41.75	-0.9747	-1.1932	-1.0535	-1.048	-1.0339	-1.0742	-1.0644	-0.9723	-1.0498	-0.9943	-0.9491	-0.8832	-0.9247	-0.7715	-1.0284	-1.1383	-1.1316	-1.1115	-1.228	-0.9589		41.75	-9.1553	-19.5313	21.3623	44.5557	-82.0923	-45.4712	5.4932	-26.2451	-68.3594	-14.6484	3.3569	16.1743	48.8281	-43.6401	-19.8364	-42.1143	-60.4248	-63.7817	-17.0898	-27.1606
	41.8	-0.957	-1.2134	-1.0492	-0.9192	-1.0681	-0.9497	-1.0748	-1.0022	-1.0693	-1.0169	-0.9869	-0.9509	-0.9552	-1.0474	-1.073	-1.0706	-1.2738	-1.0724	-1.2372	-1.1529		41.8	-32.959	18.3105	-7.9346	32.0435	7.9346	7.019	-29.6021	41.5039	20.4468	-2.7466	-2.1362	13.7329	2.1362	15.2588	-47.9126	-26.5503	-18.6157	-87.5854	67.4438	12.207
	41.85	-0.8881	-1.098	-1.0407	-0.8508	-1.0773	-0.882	-1.1054	-1.0284	-1.0407	-0.9723	-1.106	-1.023	-0.932	-1.0687	-0.9918	-1.1005	-1.2445	-1.0468	-1.1096	-1.1414		41.85	-12.8174	-9.1553	4.2725	-31.1279	29.2969	58.5938	38.147	13.4277	-5.7983	31.4331	-21.9727	-2.4414	-67.1387	-32.0435	15.564	-49.7437	-63.7817	-72.6318	-40.8936	-45.4712
	41.9	-0.9766	-1.1127	-0.9607	-0.9729	-1.0693	-0.9528	-1.0785	-1.0107	-0.9894	-1.037	-1.1591	-1.0407	-0.9491	-0.9961	-0.9808	-1.2018	-1.1523	-0.9821	-1.1261	-1.1096		41.9	28.6865	12.8174	43.9453	-43.335	9.4605	-29.9072	0.6104	-4.5776	47.9126	-57.0679	22.583	-29.6021	-40.5884	-10.9863	-30.2124	-27.4658	-46.0815	-40.5884	-45.4712	-40.2832
	41.95	-0.9998	-1.087	-1.0181	-0.9698	-1.0217	-1.0101	-0.9521	-0.9747	-0.9674	-1.001	-1.0535	-0.8966	-1.0498	-0.9094	-1.0315	-1.1212	-1.2463	-0.8893	-1.2	-0.9943		41.95	53.7109	-43.9453	-8.5449	40.2832	-48.2178	-6.1035	-36.0107	-61.9507	-9.7656	-41.5039	36.9263	43.335	-34.79	-59.8145	12.8174	25.3296	44.8608	-59.5093	69.2749	-1.2207
	42	-0.8472	-1.1035	-1.0669	-1.0797	-0.9735	-0.9393	-0.9589	-1.037	-0.9344	-0.9723	-1.1261	-0.7715	-0.9149	-0.9882	-1.0028	-1.026	-1.178	-0.9735	-1.2146	-0.9924		42	-14.0381	19.8364	-37.2314	28.3813	21.3623	-32.959	42.1143	-53.1006	-7.9346	24.7192	-36.6211	-37.8418	3.6621	-25.3296	27.4658	0.3052	-7.019	-58.5938	-43.9453	-26.5503
	42.05	-0.9357	-1.0925	-1.0126	-0.9784	-1.106	-0.8807	-1.0822	-1.0107	-1.0468	-0.9479	-1.0675	-0.8752	-0.9387	-1.07	-1.0352	-1.0254	-1.134	-1.0022	-1.0895	-1.1285		42.05	33.8745	63.4766	-3.3569	-15.564	69.8853	-13.1226	-19.5313	-6.1035	-24.7192	-46.0815	-20.1416	-27.771	-26.8555	39.6729	-30.5176	-29.2969	-48.8281	-77.2095	-103.455	-43.335
	42.1	-1.0107	-1.1279	-0.9607	-0.871	-1.1163	-0.9229	-1.1487	-1.0309	-0.9711	-1.0339	-1.1279	-1.0162	-0.9418	-1.1371	-0.9454	-1.1261	-0.9894	-0.9729	-1.0761	-1.1322		42.1	44.2505	26.2451	48.8281	-18.0054	14.0381	2.7466	5.4932	-7.6294	37.8418	-3.6621	-26.5503	30.2124	9.1553	-11.5967	24.7192	-1.8311	-63.1714	-13.7329	-34.1797	-31.4331
	42.15	-0.979	-1.142	-1.0834	-0.9387	-1.0468	-0.9033	-1.1218	-1.0425	-1.0187	-0.8905	-1.0608	-0.8527	-0.9045	-1.1597	-1.0577	-1.145	-1.0211	-0.9747	-1.0303	-1.2384		42.15	-11.5967	13.4277	-8.2398	2.4414	-26.8555	50.354	38.7573	10.6812	16.7847	-13.7329	-6.4087	58.2886	32.959	-4.5776	-0.9155	23.8037	-22.583	1.8311	-9.4605	-10.376
	42.2	-0.8929	-1.0468	-1.0626	-0.9296	-0.9937	-0.9399	-1.156	-0.9302	-1.0931	-0.899	-0.9747	-0.8899	-1.0156	-0.9998	-0.9631	-1.07	-1.2354	-0.9674	-1.0718	-1.192		42.2	-32.3486	60.73	-39.978	-14.6484	-39.0625	0	-30.2124	4.8828	-41.8091	18.9209	-18.0054	25.3296	-25.0244	-23.1934	-31.1279	-50.6592	12.5122	-23.8037	24.7192	-38.4521
	42.25	-0.8789	-1.0608	-1.0754	-1.004	-0.9497	-0.9784	-1.0053	-1.0321	-0.9991	-0.954	-0.9088	-1.0095	-1.0498	-1.087	-0.9479	-1.1408	-1.1597	-0.929	-1.1005	-1.2103		42.25	-8.2398	-46.3867	-39.3677	-16.4795	50.0488	-23.1934	-32.0435	-8.8501	-35.4004	6.4087	51.2695	-19.5313	-26.8555	-7.3242	-7.3242	4.8828	-58.8989	-14.9536	-31.1279	-17.0898
	42.3	-0.899	-1.0815	-1.0492	-0.9998	-0.9509	-0.9784	-0.993	-1.051	-1.0132	-1.1279	-0.9766	-0.9778	-0.954	-1.07	-1.1206	-1.1279	-1.1255	-0.9723	-1.0644	-1.1688		42.3	8.5449	58.5938	3.0518	1.8311	24.7192	-26.5503	-45.166	21.3623	5.188	-60.4248	11.9019	-10.9863	-46.0815	45.166	-18.6157	40.2832	-36.3159	-58.5938	-1.5259	22.583
	42.35	-0.9021	-1.0736	-1.0461	-0.9393	-0.9979	-1.0181	-1.12	-1.1468	-1.0339	-1.0547	-1.0626	-0.965	-1.0413	-0.9979	-1.0803	-1.2158	-1.228	-1.0175	-1.0156	-1.1115		42.35	47.6074	0.3052	-27.1606	14.9536	-72.6318	-28.6865	19.5313	-58.2886	-10.0708	-45.7764	-21.3623	-40.5884	7.019	-66.5283	4.5776	-9.4605	49.1333	-51.2695	-38.147	-65.3076
	42.4	-0.9656	-0.9882	-1.0236	-0.9753	-1.1005	-0.8862	-1.1304	-0.9821	-0.8875	-0.9924	-1.0242	-0.9821	-0.9631	-0.9607	-1.0944	-1.1371	-1.2311	-1.0284	-1.1133	-1.1597		42.4	42.7246	-36.0107	-51.2695	56.4575	16.1743	-17.0898	-72.3267	-21.0571	-42.4194	-43.9453	46.0815	30.5176	32.959	-23.4985	3.9673	-32.6538	-43.0298	-101.929	-76.5991	-51.2695
	42.45	-0.9644	-1.0193	-1.0559	-0.9851	-1.0663	-0.9637	-1.1725	-0.9406	-1.0583	-1.0059	-1.0437	-1.0095	-0.932	-1.0236	-0.993	-1.084	-1.1139	-0.9637	-1.142	-1.0761		42.45	-41.1987	34.79	-6.7139	-3.9673	32.3486	0.6104	-5.7983	-55.8472	-22.2778	-24.1089	49.4385	6.4087	-20.752	15.564	-1.8311	-16.4795	-15.8691	-48.8281	4.2725	-14.0381
	42.5	-1.0669	-0.9937	-1.0321	-1.0107	-1.07	-0.9521	-1.1713	-1.0022	-1.0126	-0.9973	-1.1224	-1.0077	-0.9131	-0.929	-0.9521	-1.0895	-1.0846	-1.0498	-1.0638	-1.0999		42.5	-47.3022	35.4004	-3.0518	-12.207	15.564	-0.9155	55.542	30.5176	90.9424	-55.2368	-43.9453	-39.0625	14.9536	-15.564	-13.4277	-26.5503	-38.147	29.2969	-28.9917	-3.6621
	42.55	-0.9656	-1.0852	-1.1127	-1.0407	-1.0419	-0.8838	-1.1017	-0.9796	-1.1115	-0.9802	-1.1273	-1.0101	-0.9882	-1.0028	-1.0644	-1.0791	-1.1859	-0.849	-1.0736	-1.1462		42.55	4.2725	46.0815	-23.1934	-14.0381	-14.9536	-4.2725	30.8228	-52.7954	57.6782	20.4468	-50.354	0	-66.8335	32.959	-1.5259	1.2207	-16.1743	-53.4058	9.4605	-35.7056
	42.6	-0.9332	-1.0211	-1.0315	-1.0138	-1.1084	-0.8618	-1.1566	-0.9784	-1.0938	-0.993	-1.1896	-1.0333	-1.0095	-1.106	-1.0144	-1.0651	-1.2347	-0.8588	-1.1115	-1.0974		42.6	23.4985	-12.207	27.771	-47.9126	-54.6265	3.9673	-18.6157	-92.7734	-71.106	-6.4087	3.0518	-20.4468	0.6104	-69.2749	-8.2398	35.7056	32.6538	-40.5884	-35.0952	-72.0215
	42.65	-0.8984	-1.0156	-0.9698	-1.0644	-1.0657	-1.0614	-1.2152	-0.9924	-1.0938	-0.9857	-1.0535	-1.0346	-0.965	-1.0693	-0.9576	-1.0547	-1.1719	-1.0059	-1.2189	-1.0065		42.65	30.5176	-17.7002	-29.6021	-23.1934	24.4141	-34.1797	-6.1035	-28.6865	-15.8691	-39.3677	28.3813	29.9072	-23.1934	-33.2642	-68.0542	-8.8501	-5.188	-46.6919	-80.8716	-31.7383
	42.7	-0.9564	-1.0815	-1.0059	-0.9692	-1.1578	-1.1084	-1.0651	-0.9973	-0.9735	-0.8783	-1.2042	-0.9662	-0.8868	-1.0675	-1.0004	-1.1127	-1.1115	-0.9564	-1.134	-1.0504		42.7	12.207	-46.0815	19.2261	13.7329	-16.1743	-15.564	-42.7246	-4.5776	-45.166	29.2969	6.1035	-58.8989	-7.3242	7.3242	-9.7656	14.6484	1.5259	-44.5557	-10.0708	9.1553
	42.75	-0.8136	-1.0736	-1.0565	-0.9174	-1.1261	-1.0346	-1.0925	-1.004	-0.965	-0.9314	-1.0767	-0.9137	-0.9167	-1.0437	-0.946	-1.1658	-1.1212	-0.9686	-1.0046	-1.0999		42.75	4.5776	39.6729	-8.2398	29.9072	-17.395	42.4194	-18.6157	13.4277	25.0244	20.4468	11.9019	14.6484	-17.7002	3.9673	63.7817	16.4795	-46.9971	9.1553	19.8364	-54.6265
	42.8	-0.9009	-1.0162	-1.1261	-0.8765	-1.1353	-1.0077	-1.0596	-0.9546	-1.0785	-0.9033	-1.0382	-0.9174	-0.9869	-0.835	-0.9998	-1.0895	-1.0938	-0.9558	-1.0077	-1.0303		42.8	-13.7329	87.2803	-10.376	-35.7056	-15.2588	-62.2559	32.0435	-27.4658	4.5776	-37.2314	-2.1362	-14.6484	-40.8936	-45.7764	-48.2178	-45.7764	-57.6782	33.8745	13.4277	-50.0488
	42.85	-0.8789	-1.0712	-1.0754	-0.9393	-1.0712	-0.9705	-1.1481	-1.131	-0.9607	-0.9625	-1.0687	-0.7684	-0.9882	-0.9174	-0.9393	-1.1035	-1.1688	-1.0297	-1.0468	-1.0248		42.85	4.5776	-36.6211	-28.9917	-4.2725	34.79	-29.2969	22.2778	-29.9072	0.9155	21.9727	55.542	1.2207	43.0298	61.9507	5.7983	-70.1904	1.2207	-73.2422	7.019	-32.3486
	42.9	-0.7733	-1.0089	-1.0644	-1.0419	-0.946	-1.0107	-1.0687	-0.9778	-0.9662	-0.9308	-1.051	-0.8557	-1.04	-0.9283	-0.8478	-1.1969	-1.1517	-0.9515	-1.1823	-1.0376		42.9	-3.9673	-39.3677	-34.79	-14.3433	18.6157	3.3569	-27.1606	-31.1279	-9.4605	-13.4277	20.1416	39.3677	81.7871	4.8828	36.0107	-29.9072	-16.7847	-65.0024	-0.6104	-3.9673
	42.95	-0.8875	-0.8704	-1.0272	-1.0175	-1.0187	-1.0559	-1.0156	-0.9631	-0.9875	-0.8173	-1.0931	-0.9155	-1.0175	-0.9467	-0.9711	-1.1969	-1.1493	-0.9808	-1.0791	-1.0944		42.95	22.8882	40.5884	25.6348	3.9673	8.8501	-35.4004	-18.3105	-5.188	30.5176	-20.752	2.7466	6.1035	-31.1279	-43.0298	-23.4985	57.0679	-18.0054	-10.376	-66.5283	-6.4087
	43	-0.8856	-0.9393	-1.1133	-1.012	-1.0071	-1.0962	-0.9937	-0.9613	-0.8612	-0.9009	-1.1096	-0.9937	-0.8722	-0.9912	-1.0327	-1.1786	-1.1987	-0.9631	-1.0931	-1.0162		43	-40.8936	19.5313	27.4658	-12.8174	-36.3159	-27.771	-0.9155	-60.1196	38.4521	15.8691	28.9917	-6.7139	-39.0625	-33.2642	-16.4795	13.7329	-66.8335	21.9727	-45.166	-6.7139
	43.05	-0.7843	-0.9528	-1.1401	-1.0278	-1.0718	-1.0602	-0.946	-0.9387	-0.9753	-0.9821	-1.0956	-0.9888	-0.8807	-0.9882	-1.0461	-1.0199	-1.2415	-0.9833	-1.0309	-1.0504		43.05	-21.0571	-35.7056	-22.583	-15.2588	-32.3486	-42.1143	-31.4331	-12.8174	48.8281	-11.5967	-18.9209	-12.8174	-12.5122	-5.7983	-42.7246	-9.7656	-3.6621	-50.0488	-12.5122	-32.959
	43.1	-0.8801	-1.0187	-1.0681	-0.9723	-1.0614	-0.9277	-1.1585	-0.968	-1.0846	-0.8978	-1.156	-0.9021	-1.0333	-0.9155	-0.965	-1.0144	-1.1707	-0.9564	-1.0644	-1.0632		43.1	12.207	29.9072	-28.6865	-7.019	41.5039	-5.188	-23.4985	14.6484	-24.4141	-33.2642	3.0518	-4.2725	-25.3296	-36.6211	-44.2505	-38.4521	36.9263	-59.5093	26.2451	15.564
	43.15	-0.9338	-1.0498	-0.9967	-0.9644	-1.0535	-0.8752	-1.2048	-1.0266	-1.0461	-0.8685	-0.9943	-0.9497	-1.1438	-0.979	-1.0712	-1.0724	-1.0468	-0.9247	-1.1652	-1.1237		43.15	58.2886	45.7764	47.6074	16.1743	-73.5474	28.3813	56.7627	17.0898	-48.5229	-50.9644	22.8882	18.3105	-5.7983	-20.752	-18.9209	-46.9971	-30.2124	-47.3022	-49.7437	-15.564
	43.2	-0.9363	-1.0333	-0.9717	-0.9656	-1.0938	-0.9363	-1.0724	-1.1017	-0.9814	-0.9338	-1.0437	-0.8838	-1.0394	-1.0663	-1.0956	-1.1981	-1.0712	-1.0107	-1.1529	-1.0602		43.2	19.5313	34.79	15.564	-22.583	-28.0762	-26.2451	8.2398	-4.5776	-31.7383	-14.0381	-14.0381	-46.0815	4.2725	36.9263	4.5776	-4.2725	-30.8228	-0.9155	-64.6973	-53.7109
	43.25	-0.8942	-0.9814	-1.0858	-1.0297	-1.1151	-1.048	-1.0364	-0.9839	-0.9473	-0.9796	-1.1475	-0.8191	-1.0107	-1.1273	-0.9564	-1.0931	-1.192	-0.9814	-1.0291	-1.0248		43.25	-13.1226	-39.0625	-12.5122	-44.5557	57.9834	-7.9346	10.9863	-18.6157	64.6973	-2.4414	-91.5527	-45.7764	14.0381	7.6294	-6.1035	-28.9917	-58.2886	-47.3022	-8.5449	-5.7983
	43.3	-0.9497	-0.9613	-1.1591	-1.0779	-1.0761	-0.9857	-1.0394	-0.8948	-0.9766	-1.0407	-1.062	-0.8282	-1.0785	-0.9991	-0.8875	-1.0248	-1.0974	-0.976	-1.1304	-1.0877		43.3	-42.1143	-18.6157	-54.6265	-15.8691	31.1279	-33.8745	12.207	-77.2095	85.4492	-21.0571	14.0381	23.1934	5.188	-57.373	9.7656	-13.7329	18.3105	-75.6836	-15.564	-16.1743
	43.35	-0.8936	-1.0736	-1.0583	-1.1774	-1.0266	-0.9644	-1.0889	-1.0217	-0.8362	-1.1011	-1.0327	-0.9521	-0.9442	-1.1395	-0.9143	-1.1414	-1.0675	-0.9943	-1.1304	-1.1591		43.35	-32.3486	38.4521	4.2725	61.3403	-50.0488	15.564	-54.9316	-54.0161	4.8828	-49.1333	21.0571	-0.9155	-64.0869	-65.918	33.8745	57.0679	7.6294	-4.2725	-6.1035	-53.7109
	43.4	-0.8923	-1.0474	-1.0522	-1.0022	-1.1151	-1.0962	-1.0706	-0.9766	-0.9509	-1.0925	-1.1163	-0.9918	-0.8923	-1.1066	-0.9729	-1.0913	-1.0461	-1.037	-1.1328	-1.0407		43.4	20.4468	16.7847	24.7192	9.7656	-46.6919	30.2124	-20.752	-18.9209	-89.1113	-57.9834	-70.1904	61.0352	-57.373	-2.7466	26.2451	27.1606	-77.5146	-58.2886	-58.5938	-78.125
	43.45	-0.9991	-1.0644	-1.095	-1.0053	-1.1237	-0.9906	-1.0944	-0.9985	-0.9967	-1.0364	-1.0156	-0.9186	-1.0736	-0.9326	-0.954	-1.012	-1.0809	-1.0144	-1.1969	-0.9607		43.45	18.6157	2.7466	-51.8799	-66.5283	38.7573	-31.1279	76.2939	-17.395	29.2969	-23.4985	8.8501	-14.6484	49.1333	-8.8501	-46.6919	-47.6074	-57.373	-38.4521	7.6294	13.7329
	43.5	-0.8856	-1.1468	-1.0132	-1.0266	-1.0187	-1.0132	-1.0217	-0.9747	-0.943	-0.9882	-1.084	-0.8807	-1.1517	-0.918	-1.0028	-1.1334	-1.0614	-1.0547	-1.0809	-0.9955		43.5	-27.4658	61.6455	38.4521	-43.335	17.0898	-11.2915	-83.313	-91.8579	10.9863	18.9209	6.1035	-10.9863	17.395	47.9126	-4.8828	19.2261	-21.3623	-58.8989	-4.8828	32.3486
	43.55	-0.9045	-1.0333	-1.0193	-0.9729	-1.0913	-0.9998	-1.0754	-0.9894	-0.946	-0.9485	-1.062	-0.8826	-1.0132	-1.0248	-0.9375	-1.1853	-1.106	-1.1304	-1.0272	-1.0132		43.55	31.4331	40.8936	-42.4194	84.2285	-0.3052	13.1226	-46.0815	8.8501	-10.9863	10.9863	-3.6621	10.6812	-31.4331	21.0571	-0.9155	-2.7466	-26.2451	-40.8936	-67.749	-7.019
	43.6	-0.8972	-0.9698	-0.9625	-0.9448	-1.1444	-0.9503	-1.0309	-1.0046	-1.0516	-0.9772	-0.976	-0.9436	-0.9741	-1.1279	-0.9985	-0.993	-1.0474	-1.023	-1.1273	-1.0822		43.6	13.1226	3.3569	-61.3403	-54.3213	14.3433	35.7056	55.2368	12.8174	11.5967	-59.8145	9.7656	-56.7627	5.7983	-67.749	9.1553	-11.5967	24.1089	-44.8608	-21.3623	-75.0732
	43.65	-0.9454	-1.004	-1.0626	-1.0016	-1.0516	-0.9729	-1.0236	-1.0754	-0.9625	-0.976	-0.9387	-0.9686	-1.0156	-0.9998	-1.0785	-1.0767	-1.0602	-0.9564	-1.0364	-1.1127		43.65	-8.2398	-7.6294	24.7192	-28.0762	-28.3813	7.6294	-39.0625	15.8691	-81.1768	3.6621	19.2261	22.8882	36.9263	-47.6074	-59.8145	-1.5259	-54.9316	-24.4141	-18.3105	-32.3486
	43.7	-0.929	-1.1206	-1.1176	-1.004	-1.0236	-0.9473	-1.0577	-1.1566	-0.8765	-0.8923	-1.0394	-0.9833	-1.0321	-0.9808	-1.0413	-1.2726	-1.1121	-0.9351	-1.1456	-1.1035		43.7	-9.4605	-32.0435	25.0244	-15.8691	-14.3433	-50.6592	-63.1714	-20.1416	16.7847	-8.8501	-19.2261	21.0571	-33.2642	50.6592	-44.2505	-42.4194	-57.6782	-1.5259	-26.8555	28.3813
	43.75	-0.8838	-1.1066	-1.1353	-1.0895	-1.0187	-0.9973	-1.015	-1.084	-0.9052	-1.0046	-1.0913	-1.0522	-0.9229	-0.9821	-1.023	-1.2628	-1.2079	-0.9534	-1.1383	-1.0877		43.75	-42.4194	62.8662	3.0518	-3.3569	-35.7056	13.7329	57.0679	4.2725	3.0518	11.2915	17.0898	24.4141	-24.4141	14.6484	-15.8691	-20.1416	-22.8882	-23.8037	-20.752	-7.9346
	43.8	-0.8826	-1.0663	-1.0626	-1.1115	-1.0358	-1.12	-0.9076	-0.9052	-0.9509	-1.0461	-0.968	-1.0657	-0.9564	-1.0663	-0.9503	-1.2634	-1.1829	-0.9442	-1.1548	-1.0223		43.8	3.6621	86.9751	71.7163	20.1416	-14.3433	-32.3486	43.335	-18.3105	-24.1089	-57.0679	48.2178	39.0625	28.3813	-73.5474	72.6318	-10.6812	-22.8882	-87.5854	35.0952	10.376
	43.85	-0.9753	-1.0931	-1.0644	-1.0236	-1.1682	-1.0315	-0.946	-1.0425	-0.9058	-0.9515	-1.0175	-0.9967	-0.9937	-1.1054	-0.91	-1.0718	-1.1401	-0.9619	-1.1694	-0.9015		43.85	11.9019	-40.2832	-21.6675	-17.7002	-22.2778	-6.1035	-10.6812	-21.3623	23.4985	-28.6865	-32.3486	-47.6074	4.2725	0	5.4932	28.3813	-65.3076	13.7329	5.4932	-26.5503
	43.9	-1.0254	-1.0211	-1.0644	-1.0541	-1.0358	-0.8862	-0.9674	-1.1829	-0.9558	-0.8118	-1.1029	-0.9155	-1.026	-1.1401	-0.9204	-1.0083	-1.1023	-0.979	-1.0767	-0.9644		43.9	-15.8691	0	-54.9316	-39.3677	1.2207	10.6812	-15.8691	-20.1416	-25.0244	-49.7437	-55.2368	14.0381	-72.3267	-27.1606	-39.0625	36.3159	6.4087	-57.373	-46.0815	28.0762
	43.95	-0.9521	-1.0333	-0.9894	-1.0895	-0.9961	-0.9869	-1.0278	-1.1591	-0.9259	-0.9869	-1.0852	-0.9747	-0.9711	-1.0901	-0.9479	-0.9741	-1.0516	-0.9021	-1.0877	-0.9521		43.95	-41.1987	33.5693	-84.8389	-40.2832	-10.376	-7.3242	-33.8745	-54.0161	18.0054	25.0244	-59.5093	-28.6865	-15.2588	29.2969	2.4414	25.3296	38.7573	-91.5527	-5.188	-13.4277
	44	-1.0095	-0.9338	-0.9589	-1.0632	-0.9851	-1.0541	-1.0614	-1.0706	-0.9991	-0.993	-1.0236	-0.9491	-0.9851	-1.0126	-1.0461	-1.0101	-1.0443	-0.954	-1.0583	-1.0553		44	-45.166	10.376	-47.3022	51.8799	-3.6621	-25.0244	4.2725	16.4795	-52.7954	20.1416	1.2207	11.5967	24.4141	-41.1987	66.5283	3.6621	-45.7764	-7.3242	28.6865	-48.8281
	44.05	-1.0687	-0.99	-0.9717	-0.9686	-0.9912	-1.0474	-0.9747	-1.0999	-0.9204	-0.9137	-1.012	-0.9283	-1.131	-0.9363	-1.0486	-0.9644	-1.1487	-1.0297	-1.0339	-1.0803		44.05	22.8882	-5.7983	30.8228	-6.4087	55.2368	-34.4849	-7.3242	-52.4902	-43.0298	0	39.3677	1.2207	-81.1768	-45.4712	-9.4605	4.2725	-44.5557	-32.0435	-37.8418	-17.7002
	44.1	-0.9723	-1.0315	-1.1237	-0.9247	-1.0333	-0.943	-1.051	-1.0162	-0.8673	-1.0596	-0.9283	-1.0883	-1.0712	-1.0266	-1.0352	-1.0461	-1.087	-1.0034	-1.1554	-0.9155		44.1	-14.6484	-15.2588	11.2915	-16.7847	-42.1143	20.1416	-14.6484	-20.4468	18.9209	-20.4468	7.6294	-30.8228	-15.564	-36.6211	-44.2505	-22.2778	-52.1851	-60.1196	-72.6318	-46.0815
	44.15	-0.9735	-1.17	-1.1371	-1.0858	-1.1072	-0.9515	-1.0211	-0.9772	-0.885	-1.0175	-0.9259	-1.0962	-1.1249	-1.0175	-0.9314	-1.0944	-1.1249	-0.9637	-1.2176	-0.9375		44.15	24.7192	-21.9727	21.0571	-68.0542	-42.1143	-31.4331	-16.4795	-19.8364	-1.8311	-53.4058	-3.0518	12.8174	34.4849	6.7139	-7.019	-55.542	-16.7847	-1.8311	-45.4712	32.959
	44.2	-0.979	-1.1468	-1.0339	-1.2024	-1.0346	-0.9711	-1.0419	-1.0382	-1.0278	-1.0553	-0.9338	-1.0156	-1.178	-0.957	-1.0498	-1.023	-1.1523	-0.9576	-1.1139	-1.0474		44.2	32.0435	5.188	-22.8882	-47.3022	-2.4414	7.6294	-17.395	-19.5313	53.1006	-31.1279	-6.7139	-28.0762	4.8828	-25.3296	-19.2261	-39.0625	23.4985	-69.2749	-40.5884	-43.6401
	44.25	-1.0071	-1.1243	-1.0175	-1.1041	-1.0468	-0.946	-1.1066	-1.0346	-1.0303	-1.0614	-1.0486	-0.9637	-1.0095	-1.0217	-1.0736	-1.1017	-1.1554	-1.0034	-1.0468	-0.9943		44.25	-34.79	76.9043	-50.0488	-9.7656	-36.6211	-9.1553	5.4932	-37.2314	-79.3457	-4.8828	32.959	2.1362	20.752	-8.5449	-31.1279	36.0107	-37.2314	-43.0298	18.6157	-16.4795
	44.3	-1.062	-1.1389	-1.0529	-1.0339	-0.9961	-0.8966	-1.0339	-1.0675	-0.8722	-1.0388	-1.0675	-0.9381	-0.9845	-1.1792	-1.0333	-1.2024	-1.1237	-0.9741	-1.2189	-1.0046		44.3	-55.542	73.8525	-39.0625	-31.1279	-24.4141	-16.1743	69.5801	24.1089	5.4932	0.9155	-21.3623	29.6021	-10.0708	-20.1416	23.1934	-11.9019	16.7847	-21.6675	-58.2886	-17.395
	44.35	-1.0596	-1.0211	-1.0883	-1.1151	-0.9918	-0.9192	-0.9442	-1.0455	-0.849	-0.9979	-0.9949	-1.0565	-1.1115	-1.1322	-1.0565	-1.0504	-1.1365	-1.0583	-1.1273	-1.0407		44.35	-2.4414	-19.5313	5.4932	-10.0708	18.3105	-62.8662	-32.959	-41.1987	15.2588	24.1089	-19.5313	1.5259	-51.5747	23.1934	-16.7847	-13.4277	54.0161	-60.4248	17.7002	-25.3296
	44.4	-0.9839	-0.8868	-1.0413	-1.0559	-1.098	-0.9009	-0.9753	-1.004	-0.9491	-0.9235	-0.8862	-1.0632	-1.062	-1.1719	-1.0272	-1.0565	-1.1499	-1.0486	-1.0364	-0.9955		44.4	30.8228	7.3242	-29.9072	34.4849	-22.8882	49.4385	-3.9673	20.4468	26.8555	-13.7329	-6.4087	-52.7954	14.3433	-33.5693	-50.354	-23.1934	-74.4629	25.6348	-47.6074	11.5967
	44.45	-0.9235	-0.9314	-0.9723	-0.8612	-1.084	-0.9302	-0.9979	-1.0266	-0.9161	-0.8203	-0.9766	-1.0577	-0.9351	-1.026	-0.99	-0.9827	-1.1945	-0.9381	-1.026	-0.9924		44.45	-58.2886	-0.6104	64.0869	63.4766	-16.4795	22.2778	-5.4932	19.2261	-2.1362	-24.7192	24.4141	-17.7002	-36.3159	-4.2725	2.1362	-14.9536	-5.188	-14.0381	-0.6104	-20.752
	44.5	-0.8997	-1.095	-1.0425	-1.0016	-0.9607	-1.0358	-1.0565	-1.026	-0.9814	-0.8392	-1.0571	-1.0931	-1.0626	-1.0498	-0.9747	-0.9998	-1.0297	-1.0083	-1.1456	-1.0754		44.5	-24.4141	13.7329	-52.4902	38.147	8.8501	-30.8228	-47.3022	46.3867	-66.2231	-13.1226	-16.7847	74.1577	22.8882	-53.4058	32.0435	13.4277	32.6538	-4.5776	7.9346	-19.5313
	44.55	-0.9296	-1.1359	-1.1035	-1.07	-0.9491	-1.004	-1.0956	-0.9753	-0.8191	-0.9076	-1.023	-1.0815	-0.9686	-1.0901	-1.0938	-1.1475	-1.1597	-1.0278	-1.1725	-1.1212		44.55	66.2231	21.6675	-44.2505	-74.4629	35.0952	29.9072	18.0054	-115.356	-17.7002	-22.8882	24.7192	-7.6294	-3.3569	-63.1714	-11.5967	27.4658	-72.937	-20.1416	-31.7383	-31.4331
	44.6	-0.9918	-1.0394	-1.0925	-1.1255	-1.0718	-0.9174	-1.0242	-0.8905	-0.921	-0.8978	-1.026	-0.9882	-1.001	-1.0736	-1.0858	-1.1877	-1.1786	-0.9857	-1.1578	-1.0187		44.6	-9.4605	-11.2915	20.1416	-25.6348	-37.2314	-12.8174	60.73	-15.8691	-4.5776	-26.2451	21.6675	-33.8745	-90.6372	37.8418	-42.1143	-26.8555	-26.5503	-30.8228	-7.3242	4.2725
	44.65	-1.0663	-1.1346	-1.0901	-1.1646	-1.0407	-0.9344	-0.9637	-0.9668	-0.9302	-0.7788	-0.9705	-1.0809	-0.9991	-1.0138	-1.1121	-1.0834	-1.1298	-0.9814	-1.1676	-0.9894		44.65	10.376	63.1714	-12.8174	0	-4.8828	43.335	2.7466	3.6621	-10.376	-37.5366	-31.7383	-40.2832	8.2398	-30.2124	2.7466	-65.6128	-13.1226	-17.395	-32.959	21.9727
	44.7	-1.0162	-1.0712	-0.9875	-1.0931	-1.0907	-0.9595	-1.087	-1.0132	-0.9003	-0.8832	-0.8582	-1.0913	-0.9485	-0.9973	-1.0834	-1.084	-1.0901	-0.9546	-1.0901	-0.9399		44.7	-51.5747	10.376	-6.1035	-42.7246	-17.0898	-17.7002	-36.6211	-4.2725	-15.8691	-33.2642	-30.5176	12.207	-0.9155	37.8418	-13.1226	36.6211	0.6104	0.6104	-28.6865	-68.9697
	44.75	-0.9625	-1.0046	-1.0181	-1.0089	-1.1035	-0.9271	-1.0107	-1.023	-0.9039	-1.0217	-0.9204	-1.0291	-0.993	-0.9033	-1.0889	-1.1926	-1.0193	-0.9003	-1.1102	-0.9894		44.75	-33.2642	45.166	-13.1226	35.0952	11.2915	-12.5122	-68.3594	-68.0542	25.0244	-11.2915	-7.9346	32.3486	-36.9263	-11.5967	-1.5259	-6.1035	10.9863	-74.7681	3.6621	-44.8608
	44.8	-0.9802	-1.0346	-1.0388	-1.0376	-1.0053	-0.9064	-1.0486	-0.9369	-0.9204	-1.0516	-0.9949	-1.0132	-0.8649	-0.9656	-0.9753	-1.1682	-1.073	-1.0327	-1.0687	-1.0034		44.8	26.8555	-2.4414	7.9346	34.79	-1.8311	32.3486	-11.5967	32.959	-23.4985	-3.3569	-8.2398	-2.4414	12.207	-54.6265	18.0054	2.4414	-59.8145	-84.8389	35.4004	-21.9727
	44.85	-1.1035	-1.1084	-1.0693	-1.0602	-1.0236	-0.9863	-1.1603	-0.8673	-0.9619	-0.9216	-0.9656	-0.9967	-0.9576	-1.1585	-0.7916	-1.1121	-1.1829	-1.106	-0.9998	-1.0425		44.85	20.1416	-21.0571	-7.9346	13.7329	30.5176	-76.2939	63.7817	15.564	-63.7817	33.5693	-8.8501	-18.3105	21.6675	9.4605	19.5313	-31.4331	-61.3403	-70.8008	58.5938	-30.5176
	44.9	-1.0205	-0.9845	-1.0602	-1.0187	-0.932	-1.0388	-1.073	-1.0065	-0.9839	-0.9326	-0.954	-1.026	-0.9924	-1.1481	-0.9082	-1.0474	-1.062	-1.0492	-1.0608	-1.1737		44.9	-14.6484	9.1553	-5.7983	-30.8228	-31.7383	-33.8745	-32.3486	-32.959	-35.7056	-24.1089	28.9917	57.9834	-24.4141	-16.7847	-14.3433	26.5503	-16.1743	27.1606	30.8228	51.5747
	44.95	-1.0211	-1.0236	-1.0822	-1.0376	-0.9033	-1.012	-1.1548	-1.015	-0.9192	-0.8771	-1.0065	-1.1157	-1.0559	-1.1493	-1.1542	-1.0547	-1.1194	-0.9723	-1.0822	-1.1945		44.95	45.166	36.0107	-67.4438	-32.959	-0.9155	10.6812	1.8311	19.2261	-4.8828	-79.6509	5.188	79.0405	-45.7764	-88.1958	-6.7139	24.4141	-11.2915	-0.3052	-72.3267	-25.3296
	45	-0.9967	-1.1322	-1.0278	-1.0828	-1.0443	-0.9216	-1.1298	-0.9528	-0.9454	-0.9198	-1.1188	-1.0431	-1.0474	-1.0883	-1.1389	-1.1145	-1.2213	-0.9052	-1.0767	-1.0339		45	-47.9126	-5.7983	-7.3242	-13.7329	25.6348	-23.8037	-81.1768	-95.52	36.3159	-10.376	-14.6484	-30.5176	-61.0352	-22.583	30.5176	-33.8745	-29.9072	-101.624	-18.0054	-53.1006
	45.05	-1.0779	-1.1383	-1.0785	-0.9943	-1.0327	-0.9674	-0.9967	-0.9497	-0.9528	-0.8905	-0.965	-1.0754	-1.142	-1.0736	-0.8978	-1.1054	-1.1615	-1.0346	-1.1871	-0.9369		45.05	-34.4849	0.3052	43.6401	-76.2939	31.7383	-19.8364	50.0488	-13.4277	0.6104	8.2398	25.0244	18.0054	-18.3105	9.4605	-7.6294	-29.6021	3.0518	-39.978	-34.1797	-33.5693
	45.1	-1.015	-1.1072	-1.059	-0.9875	-0.9747	-1.0651	-1.0803	-1.059	-1.0193	-0.9155	-1.0083	-1.1194	-1.1249	-1.051	-0.9283	-1.0169	-1.0877	-0.8923	-1.12	-0.957		45.1	-10.6812	66.5283	-1.2207	-12.207	-87.5854	-26.2451	7.019	-1.8311	30.8228	8.5449	-47.3022	57.373	24.7192	24.1089	18.0054	36.3159	1.8311	-52.4902	-62.561	33.2642
	45.15	-0.9821	-1.0169	-1.0956	-1.1206	-1.026	-0.9729	-1.0675	-0.9369	-0.9833	-1.0046	-0.9973	-1.0394	-1.048	-1.0834	-1.1047	-0.9698	-1.2122	-0.9613	-1.1395	-0.9644		45.15	-27.4658	24.4141	38.7573	30.2124	-32.959	-32.0435	-42.7246	-9.7656	-28.9917	5.188	12.5122	35.7056	-7.3242	3.0518	48.2178	-32.959	-46.3867	30.2124	12.207	-52.7954
	45.2	-0.9381	-0.9668	-0.9814	-1.073	-1.0107	-0.957	-0.9314	-0.9314	-0.9998	-1.0022	-0.9601	-0.9454	-0.9491	-1.1206	-0.9924	-1.1383	-1.1243	-0.993	-1.0346	-0.9802		45.2	2.7466	6.1035	8.2398	63.1714	35.0952	23.1934	24.7192	26.8555	1.2207	-68.9697	47.6074	-70.4956	-3.9673	-38.147	-92.7734	-32.6538	-71.106	-47.6074	35.7056	-16.1743
	45.25	-0.9674	-0.9412	-1.1078	-1.0193	-1.1102	-0.9949	-0.9967	-0.9735	-0.976	-1.04	-1.0089	-0.9692	-0.9741	-1.0144	-0.9943	-1.1487	-1.0529	-0.9283	-1.087	-1.0938		45.25	-16.1743	3.3569	-23.1934	-28.6865	87.5854	58.5938	57.9834	-1.2207	-16.1743	-70.8008	17.395	-54.6265	-8.2398	4.8828	-59.5093	-4.8828	-44.8608	-28.9917	6.4087	41.1987
	45.3	-0.9784	-1.0449	-1.0828	-1.0907	-1.004	-0.9967	-1.0852	-0.9564	-0.9723	-0.9216	-1.0693	-0.9308	-0.9656	-1.0181	-0.9735	-1.0828	-1.1121	-1.0187	-1.156	-1.0822		45.3	-29.6021	18.9209	15.2588	-54.9316	-17.7002	6.7139	-4.8828	-21.6675	-28.0762	28.9917	-36.9263	21.0571	10.0708	-8.2398	14.3433	-31.1279	29.9072	-41.5039	-56.1523	33.8745
	45.35	-0.9326	-1.0297	-1.051	-1.0407	-1.0053	-0.9863	-1.0761	-0.965	-0.9381	-0.8014	-1.0034	-0.8551	-0.9326	-1.0614	-0.9686	-1.0883	-1.1847	-1.095	-1.1072	-1.12		45.35	28.3813	-20.752	2.7466	-36.6211	-20.4468	-35.0952	2.1362	-9.7656	14.9536	41.5039	-33.5693	61.3403	-48.2178	-5.4932	10.6812	-0.3052	-10.376	-54.6265	-23.1934	-85.4492
	45.4	-0.8734	-1.0193	-0.9204	-0.9741	-1.0059	-0.9741	-1.1359	-0.9735	-0.9399	-0.9088	-0.9454	-0.9442	-0.9125	-1.0394	-0.9247	-1.1542	-1.1529	-0.9058	-1.1639	-1.0852		45.4	-27.1606	50.0488	-27.1606	44.2505	-9.1553	19.8364	-40.5884	10.6812	-1.8311	55.8472	54.9316	45.166	47.6074	-34.4849	-8.5449	-15.2588	-49.7437	7.3242	10.0708	-68.0542
	45.45	-0.9448	-1.0407	-0.9741	-1.1041	-0.9735	-1.0779	-1.1548	-1.0455	-0.9985	-0.9418	-0.9882	-0.9705	-0.9265	-0.9595	-0.9528	-1.023	-1.1237	-0.8167	-1.1487	-0.9991		45.45	50.9644	-54.6265	-36.0107	-2.7466	8.5449	-2.4414	16.4795	-30.5176	-88.8062	-26.5503	30.5176	-26.5503	93.9941	-32.959	9.1553	0.3052	-11.2915	9.1553	13.1226	-39.978
	45.5	-0.9283	-0.9973	-1.0107	-1.1249	-0.9845	-1.0358	-1.0791	-0.9393	-0.8624	-0.9296	-1.1298	-0.9509	-0.9747	-1.1163	-1.0614	-1.062	-1.1468	-0.899	-1.131	-0.946		45.5	-17.395	7.3242	-36.0107	15.564	-15.564	-40.2832	-16.4795	-29.2969	18.0054	-37.5366	-33.5693	-19.2261	-59.8145	68.3594	0	36.0107	32.959	-70.8008	-46.9971	28.0762
	45.55	-0.9692	-1.0974	-1.0236	-1.0693	-1.0254	-1.0553	-1.0962	-0.9613	-0.8502	-0.8453	-1.1505	-1.0474	-0.9985	-1.0333	-1.0455	-0.9637	-1.0571	-0.9686	-1.0785	-1.0565		45.55	-3.9673	105.896	2.4414	-35.4004	-50.0488	-27.1606	2.7466	-9.1553	82.7026	-21.0571	-33.5693	-8.2398	-46.9971	26.8555	-8.2398	-67.749	-64.3921	-155.64	19.8364	-12.5122
	45.6	-1.0327	-1.012	-1.0266	-1.0669	-1.0065	-1.095	-1.1737	-0.9082	-0.9338	-0.9155	-1.0089	-1.0028	-1.0156	-1.012	-0.9564	-0.9399	-1.0187	-0.9155	-1.134	-0.9937		45.6	-10.376	18.9209	-47.3022	-48.2178	-65.918	-19.2261	-23.1934	-45.4712	49.1333	28.6865	-5.4932	-33.2642	5.7983	-68.9697	-25.3296	-34.4849	-25.9399	-47.6074	-24.1089	-30.8228
	45.65	-1.0046	-1.0022	-1.0272	-1.0162	-1.0284	-1.1194	-0.9326	-0.9351	-0.9479	-0.863	-1.0046	-0.8832	-1.0529	-1.0883	-0.965	-1.0785	-1.0248	-0.9875	-1.2341	-1.0553		45.65	36.3159	18.0054	31.7383	28.3813	-3.6621	-18.9209	-31.1279	-27.4658	-27.4658	-10.376	7.9346	33.2642	25.0244	-78.4302	0	17.7002	-3.3569	-14.6484	-55.8472	11.2915
	45.7	-1.0779	-1.001	-0.9692	-0.9637	-0.9857	-0.885	-0.9741	-1.0223	-0.9149	-0.8551	-0.9045	-0.9595	-1.0223	-1.0315	-1.0687	-1.0852	-1.1444	-0.9247	-1.2659	-1.0925		45.7	16.7847	-0.3052	26.5503	69.5801	58.8989	-22.583	19.8364	-13.4277	-49.7437	-24.1089	36.9263	43.0298	13.4277	8.5449	-10.0708	-59.8145	-49.1333	-16.4795	-26.5503	-36.0107
	45.75	-0.9399	-1.062	-1.0651	-0.9131	-0.9521	-1.0083	-1.04	-0.9167	-1.012	-0.9399	-0.9088	-0.9698	-1.0016	-1.1511	-1.0626	-1.0877	-1.2335	-0.8795	-1.1585	-1.0547		45.75	-30.2124	-13.1226	36.6211	-51.2695	-18.9209	-75.3784	-13.7329	-12.207	-33.5693	-12.207	-29.9072	-37.2314	6.4087	-48.2178	0.6104	24.7192	9.1553	-47.6074	-24.1089	-46.3867
	45.8	-0.8417	-1.189	-0.9576	-0.9552	-0.943	-1.0291	-1.0022	-0.8087	-0.9344	-0.8942	-1.037	-0.9247	-1.0352	-1.1487	-1.037	-1.0364	-1.1475	-1.0223	-1.1462	-1.0602		45.8	136.719	223.389	138.55	177.307	195.007	223.694	132.141	200.195	182.495	144.958	201.416	171.814	191.345	139.465	141.296	121.46	191.04	151.672	138.855	35.7056
	45.85	-0.8295	-1.2176	-1.07	-1.12	-0.9033	-1.0364	-1.0809	-0.9247	-0.9491	-0.9235	-1.0736	-0.9576	-0.9558	-1.0541	-0.9808	-0.9747	-1.1395	-1.0815	-1.1505	-1.04		45.85	61.6455	-15.564	25.3296	56.7627	35.4004	47.3022	29.6021	-106.812	-36.3159	-38.7573	2.7466	-10.0708	-140.686	-37.8418	-98.5718	-98.2666	-71.106	-102.234	-70.8008	-71.106
	45.9	-0.9241	-1.2262	-1.2006	-1.2585	-1.1688	-1.2085	-1.308	-1.1035	-1.0327	-1.1713	-1.1664	-1.2164	-1.1517	-1.1713	-1.1523	-1.3013	-1.4105	-1.1047	-1.3641	-1.228		45.9	-162.964	-68.9697	-172.119	-141.602	-127.563	-137.634	-120.239	-171.814	-185.852	-173.035	-186.768	-176.086	-285.645	-188.904	-246.887	-275.574	-265.503	-303.65	-282.288	-306.091
	45.95	-1.0822	-1.1884	-1.217	-1.2463	-1.1987	-1.2573	-1.1963	-1.2488	-1.1536	-1.283	-1.247	-1.2799	-1.2231	-1.3709	-1.3312	-1.2885	-1.6174	-1.2219	-1.4893	-1.366		45.95	-94.6045	-11.2915	-186.157	-72.937	-61.3403	-28.9917	-14.9536	-65.918	-3.9673	-118.713	-80.8716	-110.474	-55.2368	-143.433	-66.5283	-161.133	-216.675	-108.032	-188.293	-152.588
	46	-0.965	-1.0107	-0.8923	-0.9167	-0.9259	-0.9338	-0.9845	-0.9924	-0.8881	-0.9436	-1.0169	-1.1346	-1.0364	-1.0449	-1.1102	-1.0687	-1.2408	-0.9778	-1.1371	-1.106		46	44.2505	-40.8936	-10.6812	7.6294	36.9263	-4.8828	-29.2969	-70.8008	-37.5366	-84.8389	-55.542	-48.5229	-42.7246	-54.6265	-46.3867	-10.376	-76.2939	-126.953	-125.427	-36.9263
	46.05	-0.8771	-1.0309	-0.9851	-0.9686	-0.8923	-1.0095	-1.0394	-0.9467	-0.9735	-0.9515	-1.0413	-1.07	-1.12	-1.17	-1.1298	-1.1725	-1.2158	-1.04	-1.4056	-1.1481		46.05	21.3623	2.4414	57.0679	7.6294	22.8882	-26.5503	-28.6865	10.376	-36.9263	38.4521	-31.4331	6.7139	-19.2261	-48.5229	-106.201	6.4087	-57.6782	-103.76	-73.2422	-75.3784
	46.1	-1.0577	-1.2335	-1.2115	-1.1951	-1.1298	-1.134	-1.228	-1.2115	-1.1529	-1.1499	-1.2378	-1.189	-1.3507	-1.2689	-1.3092	-1.3141	-1.3702	-1.2457	-1.5991	-1.3007		46.1	-27.4658	-36.6211	-34.4849	-53.7109	-25.6348	-41.5039	-1.2207	23.8037	2.7466	7.9346	-68.6646	-47.9126	-24.1089	2.4414	-6.4087	-44.2505	-86.9751	-107.727	-98.2666	-80.5664
	46.15	-1.0828	-1.0614	-1.2268	-1.1377	-1.0706	-1.0931	-1.2262	-1.1646	-1.0199	-1.015	-1.1139	-1.098	-1.2097	-1.1078	-1.1939	-1.1963	-1.2878	-1.1902	-1.3739	-1.2824		46.15	-41.8091	-35.4004	-53.1006	17.0898	-50.354	43.335	-99.1821	-72.3267	-13.7329	-66.2231	-8.2398	-4.2725	-28.0762	18.0054	-0.6104	-71.4111	-64.0869	-87.5854	-66.5283	-61.6455
	46.2	-1.0028	-0.9937	-1.098	-1.0376	-0.9821	-1.0028	-1.1212	-0.9943	-0.9766	-0.9222	-1.0193	-1.1047	-1.1713	-1.1151	-1.1102	-0.9875	-1.2738	-1.0999	-1.2634	-1.1609		46.2	35.4004	54.6265	77.5146	-8.8501	-34.4849	16.1743	3.9673	19.5313	-42.7246	52.7954	6.1035	-23.1934	-49.1333	-116.882	14.9536	-114.746	-34.4849	24.4141	-39.0625	-126.343
	46.25	-0.8167	-1.0352	-1.0999	-1.0516	-0.929	-0.99	-1.0199	-0.8777	-0.9503	-0.9064	-1.0425	-1.1737	-1.0529	-1.228	-0.9729	-1.051	-1.3257	-1.0754	-1.1426	-1.1877		46.25	-14.6484	31.7383	-58.5938	-43.0298	-8.2398	-57.373	7.3242	-44.8608	-0.6104	-43.0298	-65.918	-19.2261	-14.0381	-40.2832	-126.953	6.4087	-58.2886	-72.6318	-61.9507	-65.6128
	46.3	-0.8228	-1.0114	-1.0266	-1.0248	-0.9576	-1.0199	-0.8759	-1.0486	-0.9497	-0.9528	-1.0626	-1.0596	-1.1011	-1.2231	-0.9851	-1.0644	-1.3654	-1.1151	-1.1884	-1.0437		46.3	-69.5801	-19.5313	24.4141	-11.5967	38.147	-62.561	-60.73	-16.1743	-68.9697	-34.79	59.8145	-68.6646	47.6074	-47.9126	-90.6372	-25.6348	12.207	-94.9097	-39.978	-26.5503
	46.35	-0.8685	-1.0877	-0.957	-1.0022	-1.0577	-1.0101	-0.9967	-1.1145	-1.0199	-1.0333	-1.0254	-0.946	-1.0797	-1.0968	-1.1523	-1.0407	-1.2317	-0.9387	-1.2396	-1.0596		46.35	17.7002	-36.6211	41.1987	1.5259	-30.8228	0.3052	31.1279	-39.978	-25.6348	-55.542	-17.395	9.4605	-54.0161	0	-16.4795	-44.8608	-76.5991	-37.8418	-77.2095	-2.1362
	46.4	-1.0358	-1.1047	-1.0992	-1.1133	-1.0626	-0.9985	-1.0382	-1.087	-0.9912	-1.0468	-1.0364	-1.0992	-1.1188	-1.2695	-1.261	-1.1359	-1.2366	-1.0803	-1.2738	-1.0962		46.4	-21.0571	32.3486	-93.689	3.3569	-66.5283	13.7329	23.8037	-10.6812	-15.564	-17.7002	-85.4492	44.5557	-83.9233	-56.4575	-26.8555	26.8555	-73.8525	-43.0298	-40.8936	-1.2207
	46.45	-1.0864	-1.0394	-1.1456	-0.9979	-1.0431	-0.9857	-1.059	-1.1102	-0.9454	-1.1121	-0.918	-1.0193	-1.0925	-1.1853	-1.0809	-1.1529	-1.1932	-1.0522	-1.1542	-1.0907		46.45	50.9644	36.9263	6.4087	-7.3242	11.9019	-60.73	-38.4521	3.9673	73.2422	-25.0244	-9.1553	5.4932	7.3242	-31.1279	-7.6294	-63.4766	-29.6021	-24.7192	-34.79	-86.9751
	46.5	-0.9326	-1.095	-1.1108	-0.9418	-1.0614	-0.9229	-1.1725	-0.965	-0.9711	-0.9564	-0.8997	-1.0651	-1.1334	-1.1041	-1.0034	-1.142	-1.1273	-1.0834	-1.2286	-1.0877		46.5	-8.5449	7.9346	1.5259	12.8174	-20.1416	58.5938	-9.1553	-46.9971	-25.0244	19.2261	-56.7627	5.7983	34.79	-32.6538	42.7246	-72.0215	-72.937	-112	-38.147	-121.46
	46.55	-0.9637	-0.9778	-1.0358	-0.9973	-1.0321	-1.1212	-1.1676	-0.9784	-0.9283	-0.976	-1.1383	-1.1279	-1.1212	-1.0413	-1.0718	-1.1072	-1.1755	-1.0162	-1.2067	-1.0852		46.55	-56.1523	57.6782	-40.8936	3.0518	-17.0898	-5.188	35.4004	-9.7656	-74.4629	-35.0952	-7.019	-80.5664	-65.0024	-99.4873	7.019	-5.188	-70.4956	-106.506	-11.9019	-100.098
	46.6	-0.8966	-0.9332	-1.0754	-1.0065	-0.9784	-1.0272	-1.1249	-1.0321	-0.8685	-0.9955	-1.1462	-1.0236	-0.9882	-1.1237	-1.0632	-1.1273	-1.106	-0.9564	-1.2457	-1.0962		46.6	31.1279	-11.9019	-43.6401	-10.0708	-27.771	-65.3076	-41.1987	-10.9863	32.0435	-42.1143	9.7656	-23.1934	-68.3594	-30.5176	-38.147	-75.6836	-23.8037	-9.1553	-43.9453	-89.1113
	46.65	-0.8551	-1.0559	-1.0077	-1.0608	-0.9338	-0.9851	-1.0309	-0.9821	-0.8002	-0.957	-1.04	-0.9375	-1.0962	-1.1035	-1.0529	-1.1414	-1.1652	-1.073	-1.1597	-0.9912		46.65	19.8364	14.3433	12.5122	-23.8037	-60.1196	-56.1523	-25.6348	31.1279	50.0488	-16.1743	12.207	13.1226	-10.376	-6.4087	-35.0952	-67.1387	-69.2749	-48.8281	27.4658	-31.1279
	46.7	-0.8496	-1.0492	-1.0034	-1.1139	-0.9998	-1.0877	-1.0907	-0.9558	-0.8264	-0.9406	-0.9711	-0.9283	-1.1169	-1.1218	-1.0681	-1.1371	-1.2006	-1.1688	-1.1603	-1.0577		46.7	-44.2505	-2.7466	2.7466	11.2915	58.2886	27.1606	-43.9453	34.1797	-41.5039	-28.3813	-59.8145	5.188	1.2207	18.3105	-77.5146	-3.6621	-39.0625	-94.2993	-49.1333	-9.4605
	46.75	-0.8417	-1.037	-1.1359	-1.0413	-0.9656	-1.0889	-0.9985	-0.9778	-0.9314	-1.004	-0.9778	-1.073	-1.0437	-1.0791	-0.9698	-1.001	-1.142	-1.1334	-1.1914	-1.109		46.75	-37.5366	-53.4058	-3.3569	-38.7573	11.2915	-22.2778	-32.959	-73.2422	-38.147	-23.1934	-44.5557	-21.3623	-1.8311	-10.376	-39.978	0.6104	-45.166	-58.2886	-103.76	-72.937
	46.8	-0.8148	-1.037	-1.1517	-0.8972	-0.9076	-1.0663	-0.9784	-1.0657	-0.9174	-0.9235	-1.0547	-1.07	-1.0303	-1.0553	-0.9058	-0.946	-1.0638	-1.0358	-1.2476	-1.1939		46.8	-11.5967	26.5503	28.0762	-31.7383	-6.4087	-30.2124	-37.8418	-39.978	38.7573	11.5967	-7.3242	-90.6372	38.7573	-45.166	-33.2642	-66.2231	-74.4629	-16.7847	17.0898	-75.6836
	46.85	-0.7813	-0.9967	-1.0779	-0.9924	-1.0004	-1.1139	-0.9784	-1.001	-0.871	-0.8234	-1.0693	-0.9399	-1.0205	-1.0596	-0.9235	-1.0675	-1.1023	-1.0327	-1.236	-1.2018		46.85	10.6812	62.561	-50.0488	6.4087	-12.5122	-19.8364	-0.3052	9.7656	-53.1006	14.0381	-15.564	16.4795	22.8882	28.3813	-26.5503	-72.0215	-70.4956	-110.474	-55.542	-55.542
	46.9	-0.8813	-0.9192	-1.0278	-1.1072	-0.9839	-0.9985	-0.9991	-0.9796	-0.871	-0.9247	-1.0193	-1.0455	-0.9985	-1.1054	-0.9094	-1.0431	-1.1078	-0.993	-1.1438	-1.0919		46.9	-65.0024	-33.2642	-79.9561	23.8037	-44.8608	-13.1226	-25.9399	-10.6812	-70.8008	-73.2422	-39.3677	-20.4468	-55.8472	-22.583	51.5747	34.4849	-51.2695	-98.2666	-70.1904	-38.147
	46.95	-0.9076	-0.9967	-0.979	-1.0468	-1.1468	-0.8936	-1.0864	-0.9686	-0.929	-0.8618	-0.9906	-1.1169	-0.9741	-1.106	-0.9637	-1.1145	-1.059	-0.9961	-1.0858	-1.1169		46.95	10.9863	-29.6021	2.1362	-31.7383	-19.2261	-25.6348	-8.8501	-32.0435	-29.9072	-55.542	-17.0898	-21.6675	-36.0107	-67.749	6.1035	24.4141	-13.7329	12.5122	-31.1279	-50.9644
	47	-0.9875	-1.0413	-1.0107	-1.0681	-1.0559	-0.9595	-0.9998	-0.9973	-0.8929	-0.8405	-1.0834	-1.0278	-0.9515	-1.0913	-1.0199	-1.2421	-1.109	-1.0968	-1.0815	-1.1963		47	-5.7983	46.0815	7.3242	-18.6157	32.3486	-56.7627	38.4521	-68.6646	-6.4087	29.2969	14.3433	-67.749	3.0518	-37.8418	-82.7026	8.8501	-57.373	-67.4438	-20.4468	-60.4248
	47.05	-0.9058	-0.9528	-1.0736	-1.0858	-0.9363	-1.012	-0.8734	-0.9741	-0.9265	-0.8795	-1.0272	-0.9869	-0.9821	-0.9894	-1.0565	-1.2842	-1.1566	-1.0864	-1.189	-1.2195		47.05	21.3623	25.9399	-0.3052	-15.8691	-41.8091	-55.2368	-71.106	-6.7139	-4.8828	-68.6646	5.188	6.1035	-57.6782	-22.2778	-62.2559	-56.1523	-72.3267	-48.2178	-43.335	-63.1714
	47.1	-0.8459	-0.9473	-0.9747	-1.1163	-1.0205	-0.9949	-0.8673	-0.9766	-0.9515	-0.9424	-1.0327	-1.0394	-1.0315	-0.9949	-0.9399	-1.023	-1.1499	-0.9332	-1.2097	-1.1127		47.1	-46.0815	3.0518	-38.147	18.3105	-53.1006	12.5122	-21.3623	46.6919	0	-5.7983	47.9126	76.9043	-38.4521	-34.4849	-18.0054	-51.8799	-19.2261	-60.1196	-44.2505	-87.5854
	47.15	-0.9137	-1.04	-1.0199	-1.1383	-0.9869	-1.0394	-0.9619	-1.0895	-0.9839	-0.9705	-0.9375	-1.0651	-0.9698	-1.1298	-0.9546	-0.9662	-1.1902	-0.8191	-1.1591	-1.1511		47.15	-82.3975	-38.7573	23.4985	36.9263	-29.9072	-27.1606	57.9834	-12.8174	-10.376	-51.8799	3.6621	-61.0352	-27.4658	-64.0869	-55.2368	-29.2969	23.8037	-79.6509	-32.3486	-64.3921
	47.2	-0.7977	-1.1084	-1.1078	-1.0974	-0.9808	-1.0095	-1.0211	-1.0834	-1.0382	-0.9723	-0.9052	-1.0053	-0.9918	-1.1249	-0.9479	-1.0046	-1.2341	-0.9961	-1.0877	-1.0913		47.2	10.0708	10.0708	-27.1606	-28.3813	-12.207	-6.4087	-7.019	-19.2261	-46.3867	-29.6021	-72.0215	-77.5146	24.7192	-4.8828	-18.0054	-30.2124	-86.3647	-17.7002	-29.9072	-32.3486
	47.25	-0.816	-1.0217	-1.0577	-1.1218	-0.932	-1.0144	-1.1108	-0.9625	-1.0034	-0.8783	-0.9711	-0.943	-1.084	-0.9808	-0.943	-1.0883	-1.1963	-0.9473	-1.1292	-1.0187		47.25	-25.9399	-24.4141	-64.3921	-66.2231	-31.1279	-26.2451	-27.1606	-52.4902	36.6211	4.2725	-6.4087	-49.7437	-43.9453	1.8311	17.7002	-22.583	-40.5884	-52.4902	-14.6484	-72.0215
	47.3	-0.9583	-0.8856	-1.0632	-1.1627	-1.0181	-1.0632	-1.0602	-1.0059	-1.0675	-0.9839	-0.9869	-0.9906	-1.095	-1.0193	-1.0278	-1.0455	-1.1255	-1.0089	-1.1749	-1.1145		47.3	0.3052	65.918	45.166	-49.7437	-14.3433	-5.7983	-13.1226	-14.3433	12.8174	-21.6675	-45.166	42.1143	-81.1768	-47.3022	0.3052	8.2398	-24.4141	-100.098	-36.0107	-70.8008
	47.35	-0.9155	-1.0236	-1.0071	-1.0852	-1.04	-1.0437	-0.932	-1.0156	-1.0284	-0.9241	-1.0028	-1.015	-1.109	-1.0693	-1.0358	-1.0114	-1.1658	-1.0626	-1.2006	-1.0773		47.35	-7.3242	15.2588	-35.4004	23.4985	5.188	-10.9863	-42.7246	37.5366	-62.2559	-38.7573	-39.6729	24.4141	-56.1523	-68.6646	18.6157	-41.8091	-53.4058	-32.959	-7.9346	-87.2803
	47.4	-0.7751	-1.1615	-1.1029	-0.9973	-1.004	-1.1127	-0.943	-1.0443	-0.9644	-0.9186	-1.0437	-1.0919	-1.023	-1.0877	-1.0242	-1.084	-1.1719	-1.0181	-1.1157	-1.0419		47.4	16.7847	-8.8501	-83.9233	92.4683	-15.2588	-21.0571	-66.2231	-44.8608	8.2398	-1.8311	18.6157	-67.4438	39.6729	-27.1606	-51.5747	-43.335	-11.2915	-32.0435	-41.1987	-63.1714
	47.45	-0.7483	-1.0638	-1.0498	-1.0877	-0.9271	-0.9955	-0.9918	-1.1395	-0.9589	-0.9985	-1.0327	-0.9521	-1.0114	-1.0156	-1.0748	-1.178	-1.0565	-0.9906	-1.1365	-1.0236		47.45	28.0762	1.8311	-46.3867	-28.6865	-63.7817	3.6621	-35.0952	-10.9863	2.7466	-28.0762	6.1035	-3.3569	-21.0571	6.1035	-35.7056	-1.2207	-21.3623	-86.9751	-43.0298	-67.749
	47.5	-0.8533	-1.1096	-0.993	-0.9784	-1.0199	-1.0211	-0.9729	-1.0547	-0.9613	-0.8716	-0.8893	-1.037	-1.0577	-1.0309	-1.0712	-1.0608	-0.9711	-1.0425	-1.1603	-1.1151		47.5	15.564	-43.0298	-94.6045	-14.9536	42.4194	-60.4248	50.9644	3.3569	36.0107	15.2588	-56.7627	-5.4932	-65.6128	-42.1143	-18.6157	-5.4932	-24.1089	15.564	-47.3022	-47.9126
	47.55	-0.9015	-1.0864	-0.9601	-1.1633	-0.9174	-1.1133	-0.9583	-0.9436	-0.9247	-0.8411	-0.9637	-1.0736	-1.037	-1.0144	-0.9772	-1.0376	-1.0468	-0.9955	-1.1151	-1.0016		47.55	-10.0708	8.8501	61.6455	-12.8174	-6.4087	-36.6211	32.3486	0.6104	30.2124	-46.9971	-12.5122	5.188	-39.978	-25.9399	4.2725	32.6538	-32.959	-22.583	-13.1226	-26.5503
	47.6	-0.9076	-1.0297	-1.0358	-1.1652	-0.9644	-1.0419	-1.1487	-0.9332	-0.827	-0.8008	-0.9631	-0.9448	-1.0236	-1.023	-1.0583	-1.1072	-1.1231	-0.9589	-1.0931	-0.9686		47.6	-26.8555	11.9019	3.9673	-17.395	-33.2642	43.9453	7.6294	-24.7192	-30.5176	-47.6074	-13.7329	9.7656	13.1226	-41.8091	-18.3105	-48.8281	-61.0352	-53.4058	-45.7764	-21.9727
	47.65	-0.968	-0.9711	-1.0278	-1.0065	-0.9613	-1.0815	-1.1047	-0.9668	-0.8795	-0.8997	-0.8911	-0.9283	-1.0175	-0.9937	-1.0681	-1.1005	-1.1432	-1.0028	-1.0986	-1.0266		47.65	10.0708	23.1934	39.0625	-34.1797	-9.4605	-8.5449	-28.6865	11.9019	-8.8501	-42.1143	-68.0542	-55.8472	15.8691	23.4985	-54.0161	-23.8037	-76.9043	-51.5747	-62.561	-95.8252
	47.7	-0.885	-1.0815	-0.9625	-0.899	-0.9821	-0.9875	-1.0339	-0.8966	-0.9717	-0.827	-0.9192	-1.0596	-1.0107	-0.9326	-0.9979	-1.0974	-1.1408	-1.098	-0.9808	-1.0858		47.7	-56.7627	47.3022	-9.1553	28.6865	-7.3242	-10.9863	-25.0244	-21.0571	-5.7983	-93.9941	10.6812	35.4004	22.8882	-32.3486	-37.8418	-53.7109	-21.9727	-34.1797	-32.0435	-42.7246
	47.75	-0.9436	-1.1017	-0.9625	-0.9955	-0.9705	-1.0535	-0.9766	-0.8655	-1.0211	-0.8905	-1.0071	-1.048	-1.0437	-0.9827	-1.12	-1.0138	-1.3001	-1.0437	-1.1139	-1.0742		47.75	16.1743	-37.8418	-49.4385	28.6865	-4.5776	20.1416	29.2969	8.8501	4.2725	-37.2314	66.5283	42.7246	-57.6782	-20.752	-8.2398	-45.7764	3.0518	-18.9209	37.2314	-57.0679
	47.8	-0.9058	-1.1688	-1.1029	-1.1011	-1.0706	-0.9552	-1.0315	-1.0449	-0.9991	-0.9021	-0.9741	-0.9985	-1.1359	-0.9131	-1.1499	-1.1035	-1.1768	-1.0822	-1.2268	-1.0297		47.8	0.9155	-0.3052	-22.2778	3.6621	10.9863	8.8501	28.0762	24.7192	-13.1226	51.8799	-45.4712	-52.1851	-62.2559	9.4605	11.9019	-48.2178	24.1089	-55.8472	-43.6401	-70.8008
	47.85	-0.8514	-1.0474	-1.1609	-1.0498	-1.1047	-0.9863	-1.0199	-1.0327	-0.9381	-0.9424	-0.9351	-0.8545	-1.0303	-1.0602	-1.1499	-1.084	-1.1456	-1.0791	-1.1639	-0.9955		47.85	-56.1523	32.959	15.564	-39.3677	-14.3433	-96.1304	-10.9863	-21.6675	-11.9019	-22.583	-66.8335	-7.6294	54.3213	-61.6455	-8.8501	-16.1743	-79.0405	-3.9673	-47.3022	-39.978
	47.9	-0.929	-0.9784	-1.0614	-0.9692	-1.0114	-1.0297	-1.0034	-0.9735	-0.899	-0.9143	-1.051	-0.8704	-0.9235	-1.1237	-1.0309	-1.1108	-1.1279	-1.0767	-1.0193	-1.0004		47.9	15.564	14.6484	-1.5259	-21.9727	-32.6538	5.188	-32.6538	-22.583	-14.0381	-5.7983	41.8091	15.8691	14.6484	-12.8174	-49.7437	-10.376	-53.7109	-48.8281	-32.0435	-68.3594
	47.95	-0.9308	-1.0443	-1.04	-0.9338	-0.9906	-1.0877	-0.9802	-0.8569	-0.9863	-0.8649	-1.0364	-0.99	-1.0407	-1.1267	-1.0126	-1.1029	-1.1755	-0.8716	-1.0644	-1.0394		47.95	-1.5259	10.6812	-43.6401	-39.0625	-7.019	34.4849	-50.354	20.752	-67.749	-15.564	-26.8555	-31.4331	-65.0024	-7.6294	-10.9863	-58.8989	-14.0381	-78.4302	-7.019	-36.6211
	48	-0.9381	-1.1371	-0.9235	-0.9741	-0.9735	-1.1249	-0.993	-0.9808	-0.9448	-0.8405	-0.9686	-0.9839	-1.0101	-1.0498	-1.0278	-1.0516	-1.1328	-1.0217	-1.145	-1.0419		48	-0.3052	-4.8828	-0.9155	9.1553	3.3569	24.7192	53.1006	-0.9155	43.9453	38.147	-21.0571	-49.4385	-56.1523	-49.1333	-1.5259	-19.2261	-9.1553	-30.8228	-14.9536	-30.5176
	48.05	-0.9637	-1.0809	-1.0431	-1.0718	-0.9729	-1.084	-1.1176	-1.0822	-0.9546	-0.9369	-1.0346	-0.9216	-1.0901	-0.9619	-1.0327	-1.1383	-1.0071	-0.9705	-1.037	-0.968		48.05	3.3569	8.2398	-5.7983	-10.0708	19.5313	-21.0571	-16.1743	-30.5176	10.376	-34.1797	-16.7847	17.395	-1.2207	-46.3867	-5.7983	40.2832	-49.7437	-61.9507	-19.2261	-0.9155
	48.1	-0.9259	-1.0938	-0.9906	-1.0596	-1.0358	-1.001	-0.9375	-1.0138	-1.04	-0.9027	-0.9619	-0.9277	-0.9711	-0.9601	-1.1633	-1.0651	-1.0162	-1.0669	-1.1285	-1.1371		48.1	-57.0679	-1.5259	-51.8799	-67.749	-36.6211	-50.9644	-10.0708	-23.4985	-53.7109	-27.1606	-50.0488	50.354	-40.5884	-86.9751	-31.1279	-21.0571	-61.9507	18.6157	-18.6157	-50.0488
	48.15	-0.8441	-1.0486	-0.9247	-1.0687	-1.0541	-0.9619	-0.871	-0.9576	-1.0236	-0.8459	-1.0175	-1.0095	-1.0388	-0.9778	-1.1426	-1.0016	-1.1334	-1.1438	-1.1774	-1.181		48.15	20.752	-23.4985	-18.6157	49.7437	-22.8882	-44.5557	30.8228	-33.2642	11.5967	27.771	-4.2725	-37.2314	-40.8936	35.4004	-30.5176	-42.7246	-37.8418	-39.3677	-46.0815	-71.7163
	48.2	-0.8252	-1.0077	-0.9253	-1.0559	-0.9943	-0.8575	-1.0071	-0.9692	-1.0449	-0.7013	-1.1054	-0.9985	-1.1047	-0.9662	-1.0321	-1.1493	-1.0791	-1.1292	-1.106	-1.0858		48.2	22.8882	-13.4277	-21.0571	34.4849	-6.7139	21.3623	-38.147	12.207	6.1035	18.3105	16.1743	-38.4521	-13.7329	-32.3486	-28.0762	-36.9263	-14.6484	-15.564	-41.5039	-10.0708
	48.25	-0.8972	-1.0303	-0.9949	-1.0211	-0.9808	-0.9174	-1.0693	-1.0449	-0.9863	-0.7831	-1.0382	-0.9259	-1.0712	-1.0522	-1.0315	-1.1224	-1.0107	-1.0016	-1.1652	-1.0468		48.25	-7.6294	10.6812	-41.1987	-13.1226	45.4712	-5.4932	9.4605	-48.2178	-34.4849	-41.8091	-16.7847	-26.5503	-16.4795	-61.3403	-25.9399	8.2398	-42.7246	-79.3457	-11.5967	-40.5884
	48.3	-0.9027	-1.0474	-1.0236	-1.0144	-1.0468	-1.0614	-0.9515	-1.0248	-0.9515	-0.9644	-0.9973	-0.9644	-1.07	-0.907	-1.0107	-1.0596	-1.0938	-0.9143	-1.1597	-0.9735		48.3	21.9727	49.4385	-18.3105	-43.0298	14.6484	39.978	-76.9043	-74.4629	-30.5176	-59.2041	-4.2725	15.2588	17.7002	-58.2886	-23.8037	-33.8745	-42.7246	-97.6563	11.2915	-60.1196
	48.35	-1.0107	-0.9863	-0.9656	-1.0706	-1.0907	-0.9937	-1.0022	-0.9735	-0.9265	-1.1572	-1.0693	-0.9943	-1.0175	-0.9448	-0.976	-1.0486	-1.1609	-1.0181	-1.2598	-1.1426		48.35	-17.395	-7.9346	36.9263	-9.1553	-51.8799	4.5776	8.5449	-6.4087	-25.9399	5.188	-34.1797	-28.0762	5.188	-81.1768	-11.9019	-2.1362	-42.4194	-24.4141	0	15.2588
	48.4	-1.0474	-1.0333	-0.9814	-1.0956	-1.0022	-0.9125	-1.0016	-0.9332	-0.8679	-1.1115	-1.04	-0.9851	-0.8978	-1.0388	-0.9015	-1.1499	-1.0425	-1.051	-1.1914	-1.1792		48.4	-15.2588	41.8091	10.6812	7.019	-36.0107	-3.6621	31.7383	22.8882	-12.8174	-5.7983	44.2505	9.4605	-81.1768	-14.9536	-2.7466	-15.564	0.3052	26.5503	-59.5093	50.6592
	48.45	-0.9729	-1.0925	-0.9979	-1.0358	-0.9949	-0.8795	-1.0101	-0.9271	-0.979	-1.1035	-1.0529	-1.0681	-0.8954	-1.0602	-0.9308	-1.1041	-1.0297	-1.0297	-1.1536	-1.0126		48.45	6.1035	15.2588	-83.0078	16.4795	-4.5776	-68.0542	-12.8174	20.1416	0.9155	-53.7109	14.6484	10.376	-11.9019	30.5176	6.7139	-3.9673	-4.5776	-84.2285	8.5449	-94.2993
	48.5	-0.8679	-1.0486	-1.0291	-0.8862	-0.9912	-0.9784	-1.0144	-0.9424	-0.9833	-0.9912	-1.1322	-1.1133	-1.0407	-0.9662	-1.0303	-1.1609	-1.1694	-1.0773	-1.1206	-0.8783		48.5	59.2041	-24.1089	-49.7437	2.1362	8.5449	3.3569	-2.4414	4.2725	-2.4414	-9.1553	-13.4277	-24.7192	-14.9536	22.8882	8.8501	-39.6729	-51.2695	-32.959	-50.0488	-42.7246
	48.55	-0.799	-0.9106	-1.0571	-1.0016	-0.9528	-1.0559	-1.1615	-0.9802	-1.0101	-0.9485	-1.1713	-0.9888	-0.9497	-0.8844	-1.1194	-1.1823	-1.1176	-1.0803	-1.0187	-1.037		48.55	-41.1987	19.5313	25.0244	-27.771	-32.3486	-29.9072	-14.0381	-67.749	-32.3486	-34.79	-93.9941	-4.5776	-52.1851	1.8311	-10.6812	-35.4004	-115.356	-7.3242	9.1553	-79.6509
	48.6	-0.8685	-0.9851	-0.9454	-0.9692	-1.0083	-0.9625	-1.07	-0.9552	-0.9985	-0.9052	-1.1212	-0.9863	-1.1359	-0.9241	-1.1542	-1.1499	-0.9656	-0.8667	-0.918	-1.037		48.6	-33.8745	26.5503	-25.0244	0.3052	-42.1143	37.8418	-34.79	-75.0732	-3.0518	-55.8472	-21.6675	-16.4795	19.8364	-74.1577	-23.4985	25.3296	-24.4141	-3.3569	-12.207	-38.4521
	48.65	-0.9302	-1.0858	-0.9088	-0.9924	-1.0498	-1.0632	-1.0339	-0.8783	-0.9967	-0.9497	-1.1487	-1.048	-1.023	-1.0223	-0.9521	-1.0828	-1.037	-0.9198	-1.0718	-1.0376		48.65	26.8555	-41.1987	-11.9019	-21.6675	78.4302	-13.7329	17.395	-5.7983	1.2207	49.1333	74.7681	-11.2915	-65.918	-7.9346	-5.188	-34.4849	19.2261	-23.1934	-72.6318	-73.5474
	48.7	-0.8643	-1.1377	-0.9515	-1.0468	-0.993	-1.0077	-1.1432	-0.976	-0.9454	-0.9552	-1.12	-1.012	-0.9174	-1.0858	-1.0724	-1.1029	-1.0883	-0.979	-1.1182	-1.0346		48.7	-13.7329	18.3105	5.4932	4.8828	-25.6348	15.564	-33.2642	46.9971	20.752	30.2124	-2.4414	-41.1987	-22.583	-19.5313	-28.3813	-35.4004	-12.8174	-31.1279	-40.2832	-34.79
	48.75	-0.9186	-1.0962	-0.9912	-1.0339	-1.0608	-0.99	-1.1609	-1.0407	-1.0437	-0.9827	-1.1121	-0.9277	-0.99	-1.1261	-1.048	-1.106	-1.0748	-1.0712	-1.0962	-1.0315		48.75	3.9673	60.73	-49.1333	-0.9155	-2.7466	-30.5176	10.0708	10.6812	-45.166	-3.0518	-14.9536	-22.2778	42.1143	-81.7871	-18.9209	-6.1035	-5.4932	-57.0679	32.6538	-44.2505
	48.8	-0.8459	-1.062	-0.957	-0.9692	-1.1206	-0.993	-1.0693	-1.0486	-0.946	-0.9271	-1.0346	-0.9406	-1.0547	-1.1529	-1.12	-1.1047	-0.9631	-1.0712	-1.0541	-0.968		48.8	-7.019	-6.4087	11.5967	-22.8882	35.4004	-48.5229	26.8555	-16.7847	-6.7139	-70.1904	-53.1006	-21.0571	-16.1743	-43.0298	32.0435	14.0381	-17.0898	-8.2398	-21.0571	-59.8145
	48.85	-0.8087	-1.0175	-0.9436	-0.9576	-1.015	-1.1267	-1.0944	-0.9485	-0.9308	-0.9991	-0.9747	-0.9937	-1.0162	-1.0614	-1.1218	-1.0632	-1.0968	-0.9918	-1.0626	-0.8911		48.85	-23.1934	-32.0435	-31.1279	3.6621	8.2398	-25.0244	-5.7983	0.6104	34.4849	-17.0898	-43.6401	-25.9399	-41.8091	2.4414	-60.1196	-1.5259	-54.3213	-8.5449	-33.8745	-37.8418
	48.9	-0.7483	-0.9827	-1.0864	-0.91	-1.0083	-1.0297	-0.9473	-1.0053	-0.9534	-0.9375	-0.9851	-0.9204	-0.9106	-0.9509	-1.0346	-1.0516	-1.214	-1.0175	-1.1829	-0.9564		48.9	-13.4277	-27.771	-51.2695	4.8828	-25.9399	15.564	27.4658	35.7056	-6.4087	30.5176	32.959	-34.4849	-17.7002	-48.8281	31.7383	-37.2314	-79.0405	-43.9453	-23.1934	-13.4277
	48.95	-0.9204	-1.0901	-1.0516	-0.9277	-1.0651	-0.9308	-1.0138	-1.0931	-1.0303	-0.968	-0.9668	-0.9229	-0.9967	-1.073	-0.9131	-1.0382	-1.059	-1.1096	-1.0938	-0.9546		48.95	-27.1606	0.3052	-1.5259	13.7329	-26.8555	-23.4985	-19.8364	-41.1987	-44.2505	-59.8145	-78.125	54.9316	34.4849	13.7329	-1.5259	-38.4521	1.2207	-61.6455	20.1416	-35.4004
	49	-0.9631	-1.026	-0.9784	-0.9711	-1.0535	-0.9454	-1.0455	-0.9869	-1.07	-0.9241	-0.9753	-0.9808	-1.0669	-0.9229	-0.9491	-1.0522	-1.1365	-1.0571	-1.1139	-0.8936		49	72.0215	35.4004	-48.8281	-18.9209	7.019	20.4468	-35.4004	-46.3867	35.7056	-48.8281	-40.8936	-20.1416	-72.6318	4.2725	-7.3242	38.147	1.2207	-59.8145	-39.0625	-58.2886
	49.05	-0.9979	-1.0028	-0.9595	-0.9845	-1.0284	-0.9784	-1.1023	-0.9662	-0.9546	-0.8746	-0.9473	-0.9424	-1.0883	-0.9387	-0.9692	-1.015	-1.1115	-0.9113	-1.1231	-0.9595		49.05	45.7764	-28.6865	26.5503	33.8745	-50.9644	-25.3296	16.7847	33.2642	-65.3076	33.2642	10.0708	-59.5093	-111.084	-18.6157	-68.3594	19.2261	-81.1768	-64.3921	-24.7192	-22.583
	49.1	-0.8752	-0.9912	-1.023	-0.9528	-0.9912	-0.8936	-1.0565	-1.0974	-0.8698	-0.8704	-1.0468	-1.0114	-1.1566	-1.0913	-1.0877	-1.0266	-1.062	-0.8588	-1.1823	-1.0028		49.1	-29.6021	-23.1934	-36.9263	-29.9072	33.8745	15.564	-35.4004	37.2314	50.6592	-37.8418	-11.9019	-3.0518	3.6621	-82.0923	-48.5229	-93.9941	-20.4468	5.4932	17.7002	-43.0298
	49.15	-0.7813	-0.9576	-1.0199	-0.9344	-1.0327	-0.9253	-0.9564	-1.0297	-0.8905	-0.9021	-1.0376	-0.9863	-1.1127	-1.0156	-1.0468	-1.0175	-1.1115	-1.0272	-1.1218	-1.1353		49.15	-35.4004	33.5693	-39.3677	-22.583	-23.1934	11.2915	-20.752	-61.3403	17.0898	-40.2832	9.1553	-42.4194	21.3623	-19.2261	-63.7817	-23.8037	-38.4521	-23.8037	-53.4058	-38.147
	49.2	-0.896	-1.0773	-0.9204	-0.9521	-1.0583	-1.0132	-1.0162	-0.9955	-0.9686	-0.8813	-0.9985	-1.0278	-1.0443	-1.0034	-1.145	-0.9747	-0.9619	-0.9924	-1.1719	-0.9802		49.2	10.6812	7.9346	1.5259	-23.4985	53.4058	-38.147	37.2314	-43.9453	-39.0625	-8.2398	-13.7329	25.6348	-9.1553	34.79	-16.1743	41.8091	-6.7139	-72.3267	-15.2588	-66.8335
	49.25	-0.8569	-1.0803	-0.9192	-1.07	-1.0938	-0.9625	-0.965	-0.9863	-0.9479	-0.9521	-0.9088	-1.0504	-1.0016	-1.0761	-1.0541	-1.0303	-0.918	-0.9894	-1.192	-0.9784		49.25	-13.1226	-7.019	-50.0488	-10.0708	46.3867	21.6675	58.5938	-7.3242	-32.959	-49.7437	-35.0952	75.3784	-79.6509	-43.6401	-3.3569	6.7139	-0.6104	3.6621	-13.4277	3.6621
	49.3	-0.8417	-0.9241	-0.827	-1.0407	-1.0339	-0.9814	-1.04	-0.9515	-0.9491	-0.9418	-0.8569	-1.0822	-0.9747	-1.0651	-1.0797	-1.1481	-1.0022	-1.015	-1.0663	-1.0297		49.3	24.1089	-18.6157	-17.395	-42.7246	-26.5503	39.0625	-24.1089	-32.6538	37.8418	-41.1987	13.1226	-42.4194	-73.5474	-84.8389	-46.0815	-29.2969	-60.1196	-4.5776	-30.5176	-71.106
	49.35	-0.896	-1.0144	-0.8429	-1.1066	-1.0297	-0.9375	-1.1206	-0.9448	-1.0376	-0.9589	-1.0132	-0.9302	-1.0614	-0.9399	-0.9271	-1.0687	-1.0504	-1.0437	-1.0785	-1.0217		49.35	-18.6157	28.3813	-17.395	-36.3159	3.3569	-24.4141	-39.6729	-11.5967	98.877	-2.7466	43.335	17.0898	16.7847	-63.1714	-1.2207	35.7056	-51.2695	-25.0244	-40.5884	-43.335
	49.4	-0.8179	-1.0437	-0.9662	-1.0992	-1.1231	-0.9906	-1.1304	-1.0193	-0.8929	-0.8612	-0.9082	-0.9863	-1.0486	-1.0162	-0.9784	-1.0272	-1.0272	-0.9595	-1.1639	-1.0706		49.4	-0.6104	25.3296	-58.8989	14.0381	-5.188	-56.7627	47.6074	-17.395	-17.395	-29.2969	-17.0898	-23.4985	47.3022	-56.1523	-23.1934	-46.3867	-24.1089	-61.6455	29.9072	-21.3623
	49.45	-0.7996	-1.0339	-0.9802	-1.0425	-0.9802	-1.0931	-1.1054	-0.9979	-0.9235	-0.8295	-0.8167	-1.0571	-1.015	-1.1231	-0.8276	-1.0559	-1.0498	-0.9064	-1.0706	-1.0669		49.45	-3.3569	-2.1362	1.5259	57.9834	-10.9863	27.771	-17.395	-12.8174	-30.2124	-6.7139	-29.9072	-56.7627	-27.4658	-25.3296	16.4795	-15.564	6.4087	-40.8936	-11.5967	-25.9399
	49.5	-0.9003	-0.9888	-0.9583	-1.1292	-1.0059	-1.073	-1.07	-1.015	-1.0034	-0.9656	-0.9894	-0.9741	-0.932	-1.0309	-0.943	-0.9943	-1.0559	-1.0529	-1.0748	-0.932		49.5	8.2398	15.8691	-46.9971	4.8828	-25.6348	-14.6484	-35.4004	-20.1416	13.7329	-81.1768	-28.6865	-44.8608	-27.771	-3.3569	57.9834	-37.8418	15.8691	-89.7217	-21.3623	-30.2124
	49.55	-0.9589	-1.0706	-0.9869	-1.0626	-0.9326	-1.0761	-1.0425	-0.968	-1.0327	-1.0388	-1.1652	-0.8771	-0.9637	-0.9967	-1.0626	-0.9314	-1.07	-0.9961	-1.1591	-0.8929		49.55	0.3052	0.9155	-93.9941	-18.3105	-36.6211	46.9971	-26.2451	32.0435	-19.5313	-35.7056	-7.9346	23.1934	-62.2559	22.8882	3.6621	-35.0952	-50.354	-60.4248	-19.2261	-48.2178
	49.6	-0.9497	-1.0382	-0.968	-0.9564	-0.993	-1.051	-1.1017	-1.0187	-0.9674	-0.9454	-1.0278	-0.8765	-1.0675	-1.106	-1.1237	-0.9558	-0.9949	-0.9229	-1.1517	-0.9839		49.6	-52.7954	-2.4414	17.7002	4.5776	-9.7656	21.6675	-17.7002	-18.6157	4.8828	-20.752	-20.4468	2.1362	-17.0898	-24.1089	-35.7056	-17.7002	-76.5991	-4.2725	-31.7383	-56.4575
	49.65	-0.8673	-1.0761	-0.9991	-0.8905	-1.0516	-1.0083	-1.0156	-1.023	-0.9265	-0.8179	-0.9595	-0.954	-1.0895	-0.8881	-1.0022	-0.9845	-1.0669	-0.9204	-1.1115	-0.9381		49.65	28.0762	17.395	-21.3623	6.1035	37.5366	-22.8882	-27.771	-16.7847	20.4468	-41.5039	-6.7139	2.4414	-10.9863	-6.7139	-7.3242	-26.2451	-64.0869	-22.8882	-29.2969	14.0381
	49.7	-0.7562	-1.012	-0.9143	-0.9991	-1.0657	-1.1383	-1.0754	-0.9363	-0.9003	-0.7184	-1.048	-0.9717	-0.9534	-0.9656	-0.9491	-1.012	-1.0028	-1.0004	-1.1139	-1.0754		49.7	-20.752	8.2398	-5.188	61.3403	1.8311	-8.2398	12.5122	34.79	7.9346	-17.7002	-14.3433	18.3105	-34.4849	-35.7056	-19.2261	25.6348	-13.1226	-80.8716	-16.7847	-69.5801
	49.75	-0.8258	-0.8521	-0.9174	-1.0535	-1.0486	-1.1231	-1.0632	-1.0248	-0.8447	-0.697	-1.062	-0.9711	-0.9772	-1.0297	-0.9857	-0.9167	-0.9711	-0.968	-1.098	-1.0181		49.75	-54.0161	-26.2451	23.1934	-39.3677	9.1553	-44.2505	-33.2642	-1.5259	-13.4277	-10.6812	-40.5884	55.8472	-39.6729	-41.5039	-18.0054	-54.0161	-4.8828	-2.7466	-17.7002	-35.0952
	49.8	-0.8405	-0.9912	-0.9058	-1.0754	-1.0761	-1.0169	-0.9509	-1.0596	-0.8557	-0.8673	-1.0303	-0.9845	-0.9955	-1.0724	-1.0638	-0.9729	-1.0388	-0.9735	-1.0291	-0.9015		49.8	-15.564	43.9453	-25.0244	-48.2178	25.9399	23.1934	18.6157	-87.8906	-93.9941	-48.2178	-57.373	-1.2207	16.7847	-41.1987	-7.019	-8.5449	-43.335	-30.8228	-53.4058	12.207
	49.85	-0.9613	-0.9796	-0.9924	-0.9369	-1.0187	-0.943	-0.9888	-0.9967	-0.965	-0.8398	-1.0358	-1.0089	-0.9851	-0.957	-1.0956	-0.9161	-1.0443	-0.993	-1.0413	-0.993		49.85	-37.8418	32.3486	-2.7466	-4.5776	21.6675	1.8311	-11.9019	-1.5259	-26.5503	-60.1196	-15.564	-93.0786	14.9536	-50.6592	-24.4141	14.6484	-39.0625	-51.2695	-50.0488	-71.106
	49.9	-0.9998	-0.9735	-0.9827	-0.9979	-1.0315	-0.8069	-1.0651	-1.0767	-0.9241	-0.9039	-1.0315	-1.0431	-0.9454	-0.9418	-1.0724	-0.9668	-1.0663	-1.0968	-1.0736	-1.0407		49.9	7.6294	0.6104	-52.1851	28.0762	-33.8745	13.4277	28.9917	32.959	23.1934	-21.0571	7.019	-72.3267	-1.2207	-5.4932	45.166	27.4658	-35.4004	11.9019	27.771	-79.6509
	49.95	-0.9589	-1.0577	-0.9772	-1.0071	-1.062	-0.9351	-1.0419	-1.1096	-0.8997	-0.8911	-1.1243	-0.9875	-1.0644	-0.9723	-1.0565	-1.0492	-1.1133	-1.0236	-1.1005	-0.9741		49.95	-5.188	10.0708	-19.8364	-23.4985	11.9019	52.7954	6.4087	-77.8198	27.771	18.3105	63.4766	-51.2695	-36.0107	-23.1934	17.395	-1.2207	-54.9316	-65.0024	-3.6621	-32.3486
[truncated: 7 more columns]
