# Supplementary material for: Voltage-gated Na+ currents in human dorsal root ganglion neurons
Source: eLife. 2017 May 16;6:e23235. doi: 10.7554/eLife.23235 (PMC5433841; doi:10.7554/eLife.23235)
Supplement: Figure 10—source data 1. — Data for human raw currents in Figure 10A are in columns G-I. Data for Figure 10B are in columns B-D. Data for Figure 10C are in columns L-M. DOI: http://dx.doi.org/10.7554/eLife.23235.022 [file elife-23235-fig10-data1.xlsx]

## Sheet: Figure 10
	Time	Rat Before	Rat after TTX			Time	human before	human after TTX			human 30 nM TTX	Rat 30 nM TTX
6-16-13c5	450	17.7002	8.5449		9-16-12C9	450	0.0519	0.0244			21.5177	95.6745
	450.05	58.2886	34.79			450.05	-0.0091553	0.0153			40.8872	93.3609
	450.1	-24.4141	41.8091			450.1	-0.0305	-0.0397			50.8405	89.0101
	450.15	18.9209	33.2642			450.15	0.0641	0.0153			28.5139	94.7588
	450.2	45.4712	27.771			450.2	0.0702	0.1404			16.7259	96.2296
	450.25	2.4414	-10.0708			450.25	-0.0091553	0.1678			19.94	94.1775
	450.3	6.4087	31.1279			450.3	-0.0549	0.1373			35.6971	86.0573
	450.35	25.0244	39.3677			450.35	0.0977	0.0854			57.067	88.8035
	450.4	-14.0381	10.0708			450.4	0	0.0916				90.072
	450.45	-0.9155	0.9155			450.45	0	-0.0305
	450.5	-12.207	32.3486			450.5	0.0244	-0.0488
	450.55	7.3242	12.207			450.55	0.0214	0.0305
	450.6	31.7383	50.0488			450.6	0.116	0.0671
	450.65	-6.1035	29.9072			450.65	0.119	0.0122
	450.7	40.2832	-5.188			450.7	-0.0946	0.1007
	450.75	13.7329	-8.2398			450.75	0.0763	0.0336
	450.8	-4.8828	0.3052			450.8	0.1068	0
	450.85	-30.2124	25.3296			450.85	0.0427	0.0305
	450.9	6.4087	8.8501			450.9	-0.0824	-0.0397
	450.95	-7.019	7.3242			450.95	-0.0061035	0.0275
	451	10.6812	-3.3569			451	-0.0458	0.0732
	451.05	-28.9917	34.1797			451.05	0.0366	0.0458
	451.1	8.2398	45.4712			451.1	0.1251	0.1221
	451.15	39.0625	5.7983			451.15	0.0091553	0
	451.2	32.6538	-31.7383			451.2	0	0.0366
	451.25	-10.376	32.3486			451.25	0.0030518	0.0519
	451.3	-7.6294	23.1934			451.3	0.0122	-0.0244
	451.35	30.8228	3.9673			451.35	-0.0366	0.1099
	451.4	36.9263	7.9346			451.4	-0.0183	0.1221
	451.45	34.79	11.5967			451.45	0.0763	0.0671
	451.5	2.7466	28.9917			451.5	-0.0275	0.0091553
	451.55	1.5259	36.9263			451.55	-0.0183	0.0793
	451.6	-26.5503	23.1934			451.6	0.0183	0.0488
	451.65	11.2915	8.8501			451.65	0.0916	0.0091553
	451.7	15.564	20.1416			451.7	0.1587	0.0885
	451.75	13.7329	43.9453			451.75	0.1526	0
	451.8	-2.7466	46.0815			451.8	0.0214	0.0091553
	451.85	-16.1743	-20.752			451.85	0.0183	0.0336
	451.9	39.978	23.4985			451.9	0.0183	0.0244
	451.95	-11.2915	45.166			451.95	-0.1038	-0.0275
	452	-23.1934	14.9536			452	0.0030518	0.0061035
	452.05	96.7407	-8.2398			452.05	0.0519	-0.0336
	452.1	12.5122	16.1743			452.1	0.0275	-0.0183
	452.15	-17.0898	34.4849			452.15	0.0458	-0.0030518
	452.2	5.7983	36.0107			452.2	0.0763	-0.0183
	452.25	34.4849	2.7466			452.25	-0.0122	0.0488
	452.3	46.6919	-12.8174			452.3	0.1038	0.0854
	452.35	9.1553	-8.2398			452.35	0.0275	0.1282
	452.4	-15.564	14.6484			452.4	-0.0946	0.0641
	452.45	29.6021	-28.0762			452.45	0.1068	0.0366
	452.5	-3.0518	-3.6621			452.5	0.0366	0.1526
	452.55	-10.6812	58.2886			452.55	0.0305	0.1617
	452.6	-7.3242	55.542			452.6	0.1129	0.1007
	452.65	4.5776	-3.3569			452.65	0.0854	0.1221
	452.7	4.2725	31.4331			452.7	-0.0061035	0
	452.75	36.6211	8.8501			452.75	0.0153	0.0397
	452.8	-1.2207	9.7656			452.8	-0.0366	0.0732
	452.85	8.8501	40.8936			452.85	0.0793	0.0305
	452.9	26.8555	66.2231			452.9	-0.0030518	0.0916
	452.95	7.019	16.7847			452.95	0.0488	0.0488
	453	11.5967	1.8311			453	0.1038	-0.0061035
	453.05	44.8608	50.0488			453.05	0.0366	0.0488
	453.1	33.5693	51.5747			453.1	0.0946	0.0305
	453.15	49.4385	27.771			453.15	0.0122	-0.0061035
	453.2	-9.1553	10.376			453.2	-0.0030518	0.0977
	453.25	-0.3052	8.8501			453.25	0.061	0.1038
	453.3	22.583	11.9019			453.3	0.1007	0.0641
	453.35	-17.0898	33.2642			453.35	0.116	0.0214
	453.4	-11.2915	9.7656			453.4	0.0488	0.1221
	453.45	9.4605	-11.5967			453.45	0.0488	0.0214
	453.5	9.4605	36.0107			453.5	-0.0305	0.0244
	453.55	-4.5776	42.1143			453.55	0.0030518	0.1038
	453.6	7.6294	31.7383			453.6	0.0427	0.0977
	453.65	18.6157	-6.4087			453.65	0.0916	-0.0153
	453.7	-14.6484	-3.3569			453.7	0.061	0.0702
	453.75	6.7139	13.7329			453.75	0.0671	0.1099
	453.8	-21.0571	56.7627			453.8	0.0244	0.0244
	453.85	-6.7139	48.2178			453.85	0.1038	0.0549
	453.9	9.1553	16.4795			453.9	0.0641	0.119
	453.95	19.2261	-2.4414			453.95	-0.0519	0.0488
	454	-31.1279	16.7847			454	0.0275	0.1373
	454.05	-16.1743	3.9673			454.05	0.1007	0.0732
	454.1	3.3569	-8.5449			454.1	0.0122	0.0732
	454.15	17.0898	-2.1362			454.15	-0.0854	0.1007
	454.2	55.8472	31.7383			454.2	0.0366	0.0793
	454.25	24.1089	24.7192			454.25	0.0977	0.058
	454.3	-3.0518	16.4795			454.3	-0.0397	0.0458
	454.35	2.1362	35.4004			454.35	-0.0305	0.0732
	454.4	0.3052	-3.3569			454.4	0.0061035	0.1007
	454.45	39.0625	32.3486			454.45	0.0824	0.0763
	454.5	48.8281	32.959			454.5	-0.0397	0.0732
	454.55	-4.2725	18.9209			454.55	0.0427	-0.0793
	454.6	9.4605	22.8882			454.6	0.0030518	-0.0305
	454.65	15.2588	12.207			454.65	-0.0305	0.0275
	454.7	-17.0898	25.3296			454.7	-0.0091553	0.0244
	454.75	9.7656	-3.6621			454.75	-0.0030518	0.0946
	454.8	64.3921	-6.4087			454.8	0.1251	-0.0214
	454.85	31.7383	-1.5259			454.85	0.1251	0.0275
	454.9	28.6865	14.3433			454.9	0.0427	0.0336
	454.95	-14.3433	12.8174			454.95	0.0366	0.0793
	455	-31.4331	-10.376			455	0.0153	0.0336
	455.05	29.6021	17.0898			455.05	0.0732	0.0488
	455.1	24.1089	20.752			455.1	0.0091553	0.0214
	455.15	-6.4087	27.4658			455.15	-0.0366	0.0702
	455.2	23.8037	1.5259			455.2	-0.0458	0.0488
	455.25	21.3623	0.9155			455.25	0.116	0.1129
	455.3	29.6021	45.166			455.3	0.0732	0.1129
	455.35	-26.8555	1.5259			455.35	0.0030518	0.0305
	455.4	-47.9126	30.5176			455.4	0.0458	0.1526
	455.45	-20.4468	21.6675			455.45	-0.0214	0.1312
	455.5	20.4468	22.8882			455.5	-0.0153	0.0458
	455.55	48.5229	24.4141			455.55	0.0916	0.0549
	455.6	8.8501	17.7002			455.6	0.1129	0.0916
	455.65	24.4141	40.5884			455.65	0.0305	0.0519
	455.7	48.2178	67.749			455.7	-0.0275	0.0458
	455.75	-4.8828	40.5884			455.75	0.058	0.116
	455.8	7.6294	35.7056			455.8	0.1556	0.0946
	455.85	-3.6621	28.0762			455.85	0.0397	-0.0214
	455.9	-33.8745	-13.1226			455.9	0.0488	0.0366
	455.95	-1.8311	10.6812			455.95	0.116	-0.0091553
	456	22.2778	60.73			456	-0.061	-0.0488
	456.05	7.9346	50.6592			456.05	0.0153	0.0977
	456.1	20.1416	24.7192			456.1	0.1221	0.0305
	456.15	11.5967	12.207			456.15	0.0275	0.0641
	456.2	0.9155	-17.395			456.2	0.0275	0.1312
	456.25	37.8418	27.4658			456.25	0.0091553	0.0763
	456.3	-25.3296	26.5503			456.3	-0.0854	0.0183
	456.35	-13.4277	33.2642			456.35	0.0702	0.0549
	456.4	44.5557	49.1333			456.4	0.0854	-0.0305
	456.45	25.6348	39.978			456.45	0	0.0885
	456.5	-22.2778	57.9834			456.5	0.0214	0.1495
	456.55	-9.1553	24.7192			456.55	0.0336	-0.0030518
	456.6	39.0625	14.9536			456.6	0	-0.0030518
	456.65	31.4331	43.6401			456.65	0.0397	0.0702
	456.7	7.3242	24.4141			456.7	0.0061035	0.0885
	456.75	-12.5122	22.2778			456.75	-0.0030518	0.0549
	456.8	27.4658	24.4141			456.8	0.1007	0.0549
	456.85	-13.4277	0.3052			456.85	0.0275	0.0305
	456.9	13.1226	17.395			456.9	0.0702	0.0732
	456.95	49.7437	19.2261			456.95	0.0153	0.0091553
	457	35.7056	-4.5776			457	0.0397	0.0244
	457.05	-8.5449	17.0898			457.05	0.0275	0.0916
	457.1	28.6865	32.6538			457.1	0.0275	0.0793
	457.15	23.4985	37.2314			457.15	0.0885	0.1617
	457.2	-3.0518	12.5122			457.2	-0.0153	0.0977
	457.25	13.1226	-19.2261			457.25	0.0030518	0.1648
	457.3	-3.9673	49.7437			457.3	-0.0091553	0.0977
	457.35	1.8311	39.3677			457.35	0.0336	0.0793
	457.4	41.8091	23.4985			457.4	-0.0030518	-0.0030518
	457.45	28.9917	10.376			457.45	-0.0641	0.1282
	457.5	30.8228	4.8828			457.5	0.0458	0.0336
	457.55	37.5366	3.9673			457.55	0.061	0.0275
	457.6	4.8828	-2.7466			457.6	0.0458	-0.0183
	457.65	16.1743	42.1143			457.65	0.0030518	-0.0183
	457.7	3.3569	11.9019			457.7	0.1038	0.0336
	457.75	22.8882	41.8091			457.75	-0.1007	0.0122
	457.8	56.1523	56.7627			457.8	-0.0030518	0.0458
	457.85	38.7573	12.8174			457.85	0.0153	0.1495
	457.9	27.1606	44.5557			457.9	0.1068	0.0183
	457.95	-8.2398	7.3242			457.95	0.058	0.0488
	458	25.6348	-6.1035			458	-0.0458	0.0885
	458.05	46.6919	8.5449			458.05	-0.0305	-0.061
	458.1	14.9536	32.959			458.1	-0.0183	0.0458
	458.15	54.0161	37.5366			458.15	0.0091553	0.0732
	458.2	18.6157	60.4248			458.2	0.0641	0.0091553
	458.25	14.0381	18.0054			458.25	-0.0153	0.0763
	458.3	11.2915	-15.2588			458.3	-0.0488	0.0885
	458.35	10.0708	-19.8364			458.35	-0.0030518	-0.0214
	458.4	65.0024	31.7383			458.4	-0.0030518	0.0061035
	458.45	21.9727	33.2642			458.45	0.1495	0.0305
	458.5	-0.6104	14.6484			458.5	-0.0153	0.1648
	458.55	7.9346	15.2588			458.55	-0.0275	0.0336
	458.6	39.978	46.9971			458.6	0.0336	-0.0183
	458.65	13.1226	22.8882			458.65	0.0244	0.119
	458.7	14.9536	39.0625			458.7	0.0427	0.0641
	458.75	45.166	22.583			458.75	0.0458	0.0732
	458.8	15.8691	9.4605			458.8	-0.0366	0.0305
	458.85	19.8364	5.7983			458.85	0.0671	0.0641
	458.9	15.564	0.9155			458.9	0	0.0458
	458.95	5.4932	19.5313			458.95	0.0824	-0.0336
	459	18.3105	14.6484			459	0.0153	0.0763
	459.05	43.0298	-1.5259			459.05	0.0397	0.0397
	459.1	30.8228	38.147			459.1	-0.0641	0.0793
	459.15	-36.6211	45.7764			459.15	-0.0336	0.1373
	459.2	-8.8501	26.2451			459.2	0.0030518	0.0549
	459.25	57.0679	32.959			459.25	0.0366	0.0275
	459.3	19.2261	48.5229			459.3	-0.0458	0.0946
	459.35	44.5557	20.752			459.35	0.0030518	0.061
	459.4	55.8472	-17.395			459.4	0.1068	0.0275
	459.45	39.978	46.9971			459.45	-0.0366	-0.0214
	459.5	19.2261	48.5229			459.5	0.0153	0.0122
	459.55	-12.8174	35.4004			459.55	0.0397	0.1312
	459.6	18.9209	8.8501			459.6	0.0336	0.0977
	459.65	67.1387	30.5176			459.65	0.0427	0.1282
	459.7	-3.6621	27.1606			459.7	0.0488	0.1221
	459.75	25.9399	30.8228			459.75	0.0732	0.0061035
	459.8	34.79	54.0161			459.8	-0.1068	-0.0458
	459.85	4.5776	39.0625			459.85	0.0122	0.0854
	459.9	51.5747	69.5801			459.9	-0.0244	0.0030518
	459.95	43.9453	34.1797			459.95	-0.0946	0.0793
	460	-8.8501	9.4605			460	-0.0091553	0.177
	460.05	0.6104	3.6621			460.05	-0.0030518	0.0824
	460.1	5.7983	32.3486			460.1	0.0366	0.119
	460.15	10.0708	37.8418			460.15	0.0732	0.0061035
	460.2	22.8882	32.6538			460.2	0.0977	0.119
	460.25	9.4605	39.0625			460.25	-0.0061035	0.0458
	460.3	13.4277	23.1934			460.3	-0.0336	0.0122
	460.35	20.4468	45.166			460.35	0.0427	0.1038
	460.4	11.9019	27.771			460.4	0.0732	0.119
	460.45	-11.5967	3.0518			460.45	0.0153	0.1129
	460.5	45.7764	39.0625			460.5	-0.0153	0.0702
	460.55	33.2642	40.8936			460.55	-0.0397	0.0366
	460.6	39.6729	62.2559			460.6	-0.0305	0.0763
	460.65	9.7656	49.7437			460.65	0.0091553	0.0122
	460.7	0.6104	10.376			460.7	0.1099	-0.0030518
	460.75	37.8418	32.3486			460.75	0.0977	0.0763
	460.8	11.2915	50.0488			460.8	0.0366	-0.0305
	460.85	-47.9126	66.5283			460.85	-0.0519	0.0061035
	460.9	39.0625	50.0488			460.9	-0.0641	0.0183
	460.95	69.5801	51.2695			460.95	0.0488	0.0763
	461	23.1934	54.6265			461	-0.1099	0.0397
	461.05	60.1196	9.7656			461.05	0.0458	-0.0275
	461.1	-17.7002	35.0952			461.1	0.0549	0.1129
	461.15	-11.9019	42.7246			461.15	-0.0549	0.0214
	461.2	52.7954	59.5093			461.2	0.0030518	0.0275
	461.25	13.7329	3.6621			461.25	-0.061	0.0916
	461.3	-5.4932	5.188			461.3	0.0183	0.0549
	461.35	46.9971	4.5776			461.35	0.0091553	0.1251
	461.4	38.7573	58.5938			461.4	0.0244	0.0671
	461.45	-3.6621	14.3433			461.45	-0.0854	0.0336
	461.5	6.4087	-20.4468			461.5	0.058	0.0061035
	461.55	56.1523	6.7139			461.55	-0.0244	0.0763
	461.6	65.0024	22.583			461.6	0.0122	0.0397
	461.65	-2.7466	39.3677			461.65	0.0641	0.0916
	461.7	-15.8691	36.6211			461.7	-0.0336	0.0641
	461.75	22.8882	23.1934			461.75	0.0061035	0.0885
	461.8	0.3052	22.583			461.8	0.0488	0.0946
	461.85	26.5503	13.7329			461.85	0	0.0336
	461.9	28.6865	-8.8501			461.9	0.0549	-0.0549
	461.95	-1.2207	19.2261			461.95	0.0641	0
	462	6.4087	35.4004			462	0.1404	0.0885
	462.05	11.2915	26.8555			462.05	-0.0824	-0.0336
	462.1	47.6074	9.1553			462.1	-0.0214	0.0641
	462.15	43.9453	37.2314			462.15	0.0305	-0.0183
	462.2	29.2969	33.5693			462.2	-0.0885	0.061
	462.25	-38.147	33.8745			462.25	0.0214	0.0458
	462.3	26.2451	5.7983			462.3	-0.0153	-0.0732
	462.35	44.5557	26.5503			462.35	0.0397	0.0244
	462.4	-13.4277	50.9644			462.4	0.0275	0.0458
	462.45	37.2314	32.959			462.45	0.0091553	0.0153
	462.5	14.9536	25.0244			462.5	-0.0885	0.0763
	462.55	12.5122	47.3022			462.55	0.0488	0.0214
	462.6	-6.4087	38.4521			462.6	0.0702	-0.0275
	462.65	16.4795	21.6675			462.65	-0.0641	-0.058
	462.7	-26.2451	-3.0518			462.7	0.1068	0.0214
	462.75	-35.7056	-20.4468			462.75	0.0732	-0.0061035
	462.8	-9.1553	12.5122			462.8	-0.0366	0.0519
	462.85	-9.1553	25.0244			462.85	-0.0122	0.1465
	462.9	45.7764	47.3022			462.9	-0.0488	0.0305
	462.95	-9.1553	38.4521			462.95	-0.0671	-0.0427
	463	-101.013	21.6675			463	0.119	0.0885
	463.05	69.8853	-3.0518			463.05	0.1556	0.0885
	463.1	-15.564	-20.4468			463.1	-0.1251	0.0458
	463.15	-143.127	13.4277			463.15	-0.2716	-0.1801
	463.2	-283.813	6.7139			463.2	-0.6714	-0.2106
	463.25	-431.519	38.147			463.25	-0.6897	-0.3815
	463.3	-540.466	45.4712			463.3	-0.8698	-0.4547
	463.35	-645.752	12.8174			463.35	-1.0773	-0.5615
	463.4	-758.057	33.2642			463.4	-1.2237	-0.7294
	463.45	-885.62	7.3242			463.45	-1.2756	-0.824
	463.5	-993.042	33.8745			463.5	-1.4465	-0.9277
	463.55	-1008	-27.771			463.55	-1.3825	-1.0376
	463.6	-1077.27	24.4141			463.6	-1.5106	-0.9735
	463.65	-1159.67	27.4658			463.65	-1.4313	-0.9857
	463.7	-1192.63	-11.2915			463.7	-1.413	-1.0956
	463.75	-1249.08	-19.8364			463.75	-1.5076	-1.1292
	463.8	-1296.39	3.0518			463.8	-1.4771	-1.0803
	463.85	-1276.25	2.7466			463.85	-1.5198	-1.0742
	463.9	-1320.5	-19.8364			463.9	-1.5259	-1.0681
	463.95	-1333.62	-1.5259			463.95	-1.4465	-0.9949
	464	-1335.45	-8.2398			464	-1.4435	-1.0101
	464.05	-1328.13	-45.166			464.05	-1.3061	-0.8972
	464.1	-1366.58	-16.7847			464.1	-1.3214	-0.9064
	464.15	-1328.74	-25.3296			464.15	-1.4557	-0.8759
	464.2	-1288.76	-43.9453			464.2	-1.416	-0.8453
	464.25	-1343.08	-18.6157			464.25	-1.3123	-0.8789
	464.3	-1304.32	-44.2505			464.3	-1.3672	-1.0193
	464.35	-1259.46	-40.2832			464.35	-1.2512	-0.8331
	464.4	-1296.39	-2.7466			464.4	-1.1719	-0.8606
	464.45	-1296.08	-39.0625			464.45	-1.2054	-0.827
	464.5	-1316.83	-20.1416			464.5	-1.2146	-0.8728
	464.55	-1254.58	-5.4932			464.55	-1.1139	-0.8575
	464.6	-1256.71	-11.5967			464.6	-1.2268	-0.8728
	464.65	-1192.93	-32.3486			464.65	-1.059	-0.766
	464.7	-1146.85	-20.4468			464.7	-1.0193	-0.6897
	464.75	-1123.05	-10.376			464.75	-1.0223	-0.6378
	464.8	-1151.43	-10.9863			464.8	-0.9583	-0.6744
	464.85	-1141.66	-26.8555			464.85	-0.9003	-0.6165
	464.9	-1112.67	-9.7656			464.9	-0.9399	-0.6836
	464.95	-1075.13	-8.8501			464.95	-0.9674	-0.6287
	465	-1034.55	13.7329			465	-0.7782	-0.6317
	465.05	-1022.95	-30.8228			465.05	-0.7965	-0.5524
	465.1	-1022.34	-3.6621			465.1	-0.8911	-0.5981
	465.15	-985.107	-3.0518			465.15	-0.9064	-0.6012
	465.2	-963.745	-68.6646			465.2	-0.7202	-0.5707
	465.25	-942.688	-32.959			465.25	-0.8057	-0.5493
	465.3	-916.748	-21.6675			465.3	-0.7813	-0.531
	465.35	-904.846	-30.5176			465.35	-0.769	-0.3662
	465.4	-914.001	18.6157			465.4	-0.7385	-0.4913
	465.45	-896.912	24.4141			465.45	-0.6561	-0.4913
	465.5	-850.83	5.7983			465.5	-0.7141	-0.5524
	465.55	-820.313	25.0244			465.55	-0.8026	-0.4242
	465.6	-843.811	26.2451			465.6	-0.6073	-0.4669
	465.65	-817.261	-4.2725			465.65	-0.6226	-0.4791
	465.7	-783.386	-24.1089			465.7	-0.6653	-0.3357
	465.75	-762.634	49.1333			465.75	-0.5249	-0.4272
	465.8	-774.231	14.0381			465.8	-0.5768	-0.4059
	465.85	-762.024	16.4795			465.85	-0.65	-0.3571
	465.9	-735.168	42.1143			465.9	-0.6622	-0.3937
	465.95	-691.833	42.4194			465.95	-0.5768	-0.3662
	466	-720.52	48.5229			466	-0.5768	-0.1648
	466.05	-691.833	20.1416			466.05	-0.6104	-0.3662
	466.1	-646.667	40.2832			466.1	-0.6439	-0.5219
	466.15	-664.978	27.1606			466.15	-0.5676	-0.3906
	466.2	-620.728	19.5313			466.2	-0.473	-0.2563
	466.25	-620.422	-8.5449			466.25	-0.5463	-0.3265
	466.3	-624.084	3.9673			466.3	-0.3967	-0.3052
	466.35	-581.055	35.0952			466.35	-0.4089	-0.3204
	466.4	-569.153	86.3647			466.4	-0.4852	-0.2777
	466.45	-533.142	46.6919			466.45	-0.4181	-0.293
	466.5	-563.354	23.1934			466.5	-0.4791	-0.2716
	466.55	-514.832	16.1743			466.55	-0.5035	-0.1984
	466.6	-493.469	-7.9346			466.6	-0.3937	-0.2655
	466.65	-509.033	7.3242			466.65	-0.3754	-0.3845
	466.7	-498.047	15.2588			466.7	-0.4395	-0.354
	466.75	-494.08	13.4277			466.75	-0.4456	-0.2411
	466.8	-489.502	53.4058			466.8	-0.3662	-0.2502
	466.85	-463.867	47.3022			466.85	-0.4669	-0.1892
	466.9	-450.134	46.6919			466.9	-0.4761	-0.2502
	466.95	-425.72	66.2231			466.95	-0.4059	-0.3418
	467	-417.175	43.9453			467	-0.3082	-0.2838
	467.05	-436.401	42.7246			467.05	-0.2472	-0.174
	467.1	-437.012	3.9673			467.1	-0.3693	-0.2808
	467.15	-406.189	32.3486			467.15	-0.4181	-0.3174
	467.2	-398.56	7.6294			467.2	-0.3021	-0.2441
	467.25	-364.38	21.6675			467.25	-0.3326	-0.1007
	467.3	-370.789	35.4004			467.3	-0.4181	-0.2319
	467.35	-415.649	-1.5259			467.35	-0.351	-0.2289
	467.4	-350.952	-11.5967			467.4	-0.3052	-0.1282
	467.45	-297.546	20.4468			467.45	-0.2411	-0.2747
	467.5	-319.214	26.2451			467.5	-0.238	-0.2563
	467.55	-343.628	38.4521			467.55	-0.3387	-0.1587
	467.6	-344.543	26.2451			467.6	-0.3632	-0.1099
	467.65	-338.745	19.5313			467.65	-0.2747	-0.1678
	467.7	-350.952	42.4194			467.7	-0.3967	-0.2106
	467.75	-332.947	42.7246			467.75	-0.3265	-0.0946
	467.8	-314.941	26.8555			467.8	-0.2411	-0.2533
	467.85	-278.931	7.9346			467.85	-0.3601	-0.2258
	467.9	-291.443	15.8691			467.9	-0.3082	-0.1099
	467.95	-282.593	9.7656			467.95	-0.293	-0.1129
	468	-255.432	-3.9673			468	-0.3052	-0.1709
	468.05	-292.358	1.5259			468.05	-0.1953	-0.2197
	468.1	-245.972	0			468.1	-0.2289	-0.2075
	468.15	-240.173	21.0571			468.15	-0.2899	-0.1801
	468.2	-222.168	68.9697			468.2	-0.2777	-0.1556
	468.25	-233.765	49.4385			468.25	-0.2197	-0.1617
	468.3	-278.625	4.8828			468.3	-0.3021	-0.0702
	468.35	-272.522	28.0762			468.35	-0.2472	-0.177
	468.4	-213.623	24.7192			468.4	-0.2106	-0.2045
	468.45	-213.623	54.0161			468.45	-0.2655	-0.1282
	468.5	-231.628	64.0869			468.5	-0.3265	-0.2258
	468.55	-247.192	64.6973			468.55	-0.2411	-0.2228
	468.6	-209.656	43.6401			468.6	-0.174	-0.2136
	468.65	-222.778	59.8145			468.65	-0.2533	-0.2686
	468.7	-206.604	53.7109			468.7	-0.3143	-0.2106
	468.75	-169.983	45.166			468.75	-0.1465	-0.0793
	468.8	-184.326	-16.7847			468.8	-0.1556	-0.1831
	468.85	-205.383	18.9209			468.85	-0.1923	-0.1801
	468.9	-192.261	10.0708			468.9	-0.1678	-0.1984
	468.95	-185.242	18.6157			468.95	-0.2258	-0.1892
	469	-160.217	36.9263			469	-0.296	-0.1434
	469.05	-173.645	34.4849			469.05	-0.1709	0.0153
	469.1	-175.476	34.1797			469.1	-0.2594	0.0275
	469.15	-177.307	4.2725			469.15	-0.2747	-0.0366
	469.2	-166.931	7.6294			469.2	-0.2228	-0.1465
	469.25	-167.236	39.6729			469.25	-0.2045	-0.1221
	469.3	-191.65	6.1035			469.3	-0.1495	-0.0244
	469.35	-169.983	51.2695			469.35	-0.174	-0.1373
	469.4	-154.114	50.6592			469.4	-0.1831	-0.0549
	469.45	-134.583	-6.4087			469.45	-0.1923	-0.0488
	469.5	-119.019	-24.1089			469.5	-0.2289	-0.1038
	469.55	-147.705	50.0488			469.55	-0.2533	-0.119
	469.6	-136.108	72.3267			469.6	-0.2472	-0.1282
	469.65	-120.239	71.4111			469.65	-0.1923	-0.177
	469.7	-145.569	1.8311			469.7	-0.1862	-0.1648
	469.75	-148.926	20.4468			469.75	-0.061	-0.1038
	469.8	-91.5527	35.0952			469.8	-0.1892	-0.0153
	469.85	-105.286	37.5366			469.85	-0.2197	-0.0519
	469.9	-130.005	41.5039			469.9	-0.1923	-0.1251
	469.95	-110.474	53.4058			469.95	-0.1495	-0.2045
	470	-56.1523	57.0679			470	-0.1404	-0.0885
	470.05	-100.708	29.9072			470.05	-0.0946	-0.0702
	470.1	-95.8252	41.8091			470.1	-0.177	-0.1068
	470.15	-125.122	42.7246			470.15	-0.1465	-0.0732
	470.2	-109.253	44.8608			470.2	-0.1129	-0.1709
	470.25	-119.019	63.7817			470.25	-0.1648	-0.1038
	470.3	-152.893	57.6782			470.3	-0.174	-0.1068
	470.35	-144.043	34.79			470.35	-0.2289	-0.119
	470.4	-101.624	35.0952			470.4	-0.2655	-0.0763
	470.45	-126.038	19.8364			470.45	-0.0946	-0.058
	470.5	-188.293	17.395			470.5	-0.0916	-0.058
	470.55	-107.117	-7.6294			470.55	-0.1038	-0.1007
	470.6	-116.272	7.019			470.6	-0.1801	-0.058
	470.65	-137.024	-14.6484			470.65	-0.1556	-0.0427
	470.7	-71.7163	3.0518			470.7	-0.119	-0.0244
	470.75	-78.7354	34.79			470.75	-0.2441	-0.1831
	470.8	-96.1304	19.2261			470.8	-0.2228	-0.1099
	470.85	-118.408	59.8145			470.85	-0.1526	0.0671
	470.9	-54.9316	51.5747			470.9	-0.2197	-0.0916
	470.95	-61.0352	31.1279			470.95	-0.116	-0.1251
	471	-105.286	16.4795			471	-0.1709	-0.0397
	471.05	-88.1958	-4.5776			471.05	-0.1556	-0.0030518
	471.1	-96.7407	-0.9155			471.1	-0.1801	-0.0916
	471.15	-56.7627	-16.7847			471.15	-0.0977	-0.1862
	471.2	-72.937	40.2832			471.2	-0.2502	-0.1434
	471.25	-58.8989	31.1279			471.25	-0.238	-0.0305
	471.3	-38.4521	0.3052			471.3	-0.1953	-0.1099
	471.35	-103.76	-5.4932			471.35	-0.1221	-0.1373
	471.4	-24.4141	-13.4277			471.4	-0.0336	-0.1251
	471.45	-60.73	-21.9727			471.45	-0.1038	-0.1068
	471.5	-97.3511	-28.9917			471.5	-0.0977	-0.1221
	471.55	-66.5283	-21.3623			471.55	-0.2228	-0.1556
	471.6	-32.0435	-9.1553			471.6	-0.1068	-0.1038
	471.65	-72.3267	-30.5176			471.65	-0.0702	-0.0183
	471.7	-55.542	-3.6621			471.7	-0.0946	0.0153
	471.75	-31.7383	-25.6348			471.75	-0.1892	-0.1129
	471.8	-65.0024	-21.3623			471.8	-0.0977	-0.0824
	471.85	-90.9424	25.3296			471.85	-0.0366	-0.0488
	471.9	-50.0488	45.4712			471.9	-0.2136	-0.0397
	471.95	-60.4248	28.0762			471.95	-0.2136	-0.0702
	472	-66.2231	15.2588			472	-0.0641	0.0458
	472.05	-68.6646	14.3433			472.05	-0.1251	-0.0549
	472.1	-52.4902	-0.3052			472.1	-0.1282	-0.0732
	472.15	-41.8091	-13.4277			472.15	-0.2167	-0.0336
	472.2	-50.6592	17.7002			472.2	-0.1831	0.0336
	472.25	-85.4492	7.9346			472.25	-0.1831	-0.1068
	472.3	-50.0488	8.2398			472.3	-0.1038	-0.1678
	472.35	-8.2398	32.959			472.35	-0.119	-0.1373
	472.4	-21.6675	6.1035			472.4	-0.0916	-0.1068
	472.45	-63.1714	-5.188			472.45	-0.0916	-0.0488
	472.5	-24.7192	7.3242			472.5	0.0397	-0.0946
	472.55	3.6621	7.019			472.55	-0.0916	-0.0122
	472.6	-35.0952	-21.6675			472.6	-0.0854	-0.0824
	472.65	-93.3838	-3.6621			472.65	-0.1007	-0.0427
	472.7	-59.2041	21.6675			472.7	-0.2563	-0.1099
	472.75	-60.73	48.5229			472.75	-0.1434	-0.0183
	472.8	-12.8174	6.4087			472.8	-0.1129	-0.0824
	472.85	-73.5474	12.8174			472.85	-0.1862	-0.1251
	472.9	-30.8228	21.0571			472.9	-0.0977	-0.0275
	472.95	-58.5938	32.6538			472.95	-0.1434	0.0061035
	473	-39.3677	-1.2207			473	-0.0824	-0.0641
	473.05	-7.6294	0.3052			473.05	-0.1556	-0.0336
	473.1	-42.4194	-6.4087			473.1	-0.1617	0.0030518
	473.15	-10.6812	22.583			473.15	-0.2319	-0.0793
	473.2	-36.9263	20.4468			473.2	-0.0916	-0.1984
	473.25	-45.4712	-2.4414			473.25	-0.0793	-0.0885
	473.3	-20.4468	-4.5776			473.3	-0.174	-0.1221
	473.35	-50.9644	20.752			473.35	-0.116	-0.0977
	473.4	13.7329	58.5938			473.4	-0.0549	-0.0549
	473.45	-15.8691	30.8228			473.45	-0.0336	-0.0641
	473.5	-61.9507	43.335			473.5	-0.174	-0.0275
	473.55	-21.6675	22.2778			473.55	-0.1495	-0.0366
	473.6	-55.542	51.5747			473.6	-0.1312	-0.1312
	473.65	-40.2832	63.7817			473.65	-0.0641	-0.2045
	473.7	-32.0435	35.0952			473.7	-0.1251	0
	473.75	-36.0107	25.6348			473.75	-0.1678	-0.0214
	473.8	30.2124	29.9072			473.8	-0.1495	-0.061
	473.85	32.3486	42.1143			473.85	-0.0732	-0.0458
	473.9	-4.8828	32.6538			473.9	-0.1129	-0.0061035
	473.95	-30.2124	12.207			473.95	-0.1373	0.0244
	474	-54.9316	18.6157			474	-0.1587	-0.1343
	474.05	-34.4849	-12.5122			474.05	-0.1434	-0.177
	474.1	-42.1143	-14.0381			474.1	-0.1678	0.0427
	474.15	-9.4605	21.3623			474.15	-0.1373	-0.0305
	474.2	-7.6294	-0.3052			474.2	-0.1068	-0.0824
	474.25	14.0381	2.1362			474.25	-0.0977	0.0030518
	474.3	-22.583	13.7329			474.3	-0.0671	-0.0305
	474.35	4.2725	29.2969			474.35	-0.0946	-0.0305
	474.4	-3.0518	21.9727			474.4	-0.1099	-0.0793
	474.45	-36.6211	11.5967			474.45	-0.1373	0.0214
	474.5	-28.0762	-9.7656			474.5	-0.177	0.0275
	474.55	-3.3569	2.1362			474.55	-0.1373	-0.1007
	474.6	10.376	13.4277			474.6	-0.1312	-0.1617
	474.65	45.7764	22.2778			474.65	-0.235	-0.0214
	474.7	26.2451	26.2451			474.7	-0.1221	-0.0916
	474.75	-17.0898	35.7056			474.75	-0.1343	-0.1556
	474.8	-43.6401	-19.5313			474.8	-0.1068	-0.0153
	474.85	-32.959	-10.0708			474.85	-0.1221	-0.0305
	474.9	-1.8311	55.542			474.9	-0.1099	-0.1373
	474.95	10.0708	55.8472			474.95	-0.1068	-0.0427
	475	-18.9209	38.147			475	-0.0977	-0.116
	475.05	-32.3486	-17.7002			475.05	-0.1221	-0.1312
	475.1	13.1226	-17.0898			475.1	-0.1465	-0.0732
	475.15	4.2725	0.9155			475.15	-0.1068	-0.0519
	475.2	33.5693	23.4985			475.2	-0.0854	-0.1373
	475.25	-3.9673	13.7329			475.25	-0.0458	-0.0397
	475.3	20.1416	14.6484			475.3	-0.0916	-0.0458
	475.35	-55.542	11.5967			475.35	-0.174	-0.0183
	475.4	-97.9614	10.0708			475.4	-0.1038	0.0427
	475.45	-21.6675	13.7329			475.45	-0.0427	-0.0366
	475.5	0.9155	3.6621			475.5	-0.1038	-0.0763
	475.55	-40.5884	16.7847			475.55	-0.119	-0.0946
	475.6	-9.1553	-16.4795			475.6	-0.1129	-0.116
	475.65	46.3867	1.8311			475.65	-0.1068	-0.0732
	475.7	-22.8882	-3.0518			475.7	-0.1373	0.0702
	475.75	-5.7983	21.6675			475.75	-0.1404	-0.0397
	475.8	-3.3569	14.9536			475.8	-0.1343	-0.0153
	475.85	-16.4795	56.7627			475.85	-0.119	0.0427
	475.9	-15.2588	27.4658			475.9	-0.0366	-0.0427
	475.95	3.9673	25.6348			475.95	-0.0122	-0.0732
	476	5.4932	45.166			476	-0.0397	-0.1099
	476.05	8.2398	39.6729			476.05	-0.1282	-0.0977
	476.1	-6.4087	10.376			476.1	-0.1984	-0.0122
	476.15	-7.6294	-18.3105			476.15	-0.0763	0.0702
	476.2	40.5884	41.8091			476.2	-0.1831	-0.0336
	476.25	-23.4985	-11.5967			476.25	-0.116	-0.1251
	476.3	-12.5122	1.2207			476.3	-0.0732	-0.0427
	476.35	-16.1743	-33.2642			476.35	-0.174	-0.0275
	476.4	-44.5557	-3.3569			476.4	-0.0885	-0.0732
	476.45	12.207	26.5503			476.45	-0.116	-0.1129
	476.5	-26.2451	40.2832			476.5	-0.061	-0.1404
	476.55	-44.2505	20.1416			476.55	-0.1282	-0.119
	476.6	-35.0952	-5.7983			476.6	-0.0427	-0.0091553
	476.65	-12.8174	14.9536			476.65	-0.1404	0.0336
	476.7	21.3623	0.9155			476.7	-0.0793	-0.0732
	476.75	1.8311	22.2778			476.75	-0.0916	0.0336
	476.8	3.6621	21.3623			476.8	-0.2075	0.0183
	476.85	7.019	-1.8311			476.85	-0.1465	-0.058
	476.9	-6.7139	16.1743			476.9	-0.1007	-0.0641
	476.95	3.6621	27.771			476.95	-0.0702	0.0122
	477	-3.3569	61.6455			477	-0.0824	0
	477.05	16.1743	65.3076			477.05	-0.1099	-0.0977
	477.1	-8.5449	68.9697			477.1	-0.119	-0.0030518
	477.15	-18.3105	11.2915			477.15	-0.177	0.0336
	477.2	9.1553	7.019			477.2	-0.0763	0.0641
	477.25	39.0625	49.7437			477.25	-0.0091553	-0.0549
	477.3	38.7573	24.7192			477.3	-0.058	-0.1007
	477.35	-20.4468	51.5747			477.35	-0.1434	-0.0793
	477.4	-7.3242	55.2368			477.4	-0.0885	-0.1038
	477.45	30.2124	26.8555			477.45	-0.1648	-0.1312
	477.5	2.7466	32.3486			477.5	-0.0305	0.0305
	477.55	-0.9155	22.8882			477.55	-0.1068	-0.0488
	477.6	3.9673	16.1743			477.6	-0.0977	-0.0153
	477.65	8.5449	82.0923			477.65	-0.0458	-0.0030518
	477.7	-80.2612	55.8472			477.7	-0.0763	-0.0366
	477.75	19.8364	26.5503			477.75	-0.0793	-0.0763
	477.8	16.1743	24.4141			477.8	-0.1129	-0.058
	477.85	-8.5449	75.3784			477.85	-0.0397	-0.058
	477.9	27.1606	78.4302			477.9	-0.0702	0.1068
	477.95	-51.2695	31.4331			477.95	-0.238	0.061
	478	-90.332	-34.4849			478	-0.4303	-0.0641
	478.05	-37.2314	-51.8799			478.05	-0.3235	0.0488
	478.1	-63.4766	-46.0815			478.1	-0.2228	-0.0488
	478.15	11.2915	-19.8364			478.15	-0.2472	0.0366
	478.2	-46.9971	-11.9019			478.2	-0.2167	0
	478.25	-17.395	1.5259			478.25	-0.177	-0.0916
	478.3	34.79	-1.2207			478.3	-0.1404	-0.0458
	478.35	22.8882	-3.9673			478.35	0.0091553	0.0366
	478.4	20.752	4.5776			478.4	-0.0427	0.0702
	478.45	9.1553	14.0381			478.45	-0.0793	0.0091553
	478.5	-0.3052	-10.0708			478.5	-0.0397	0.0793
	478.55	15.2588	13.1226			478.55	-0.0488	0.0885
	478.6	-12.8174	46.9971			478.6	-0.058	-0.1068
	478.65	-3.6621	50.354			478.65	-0.0549	0.0732
	478.7	-3.9673	32.0435			478.7	-0.0763	0.0732
	478.75	-6.7139	7.9346			478.75	0.0671	-0.0397
	478.8	-6.1035	29.6021			478.8	0.0030518	-0.0183
	478.85	-21.9727	40.5884			478.85	-0.1434	0.0427
	478.9	-23.8037	41.8091			478.9	-0.0671	-0.0244
	478.95	42.1143	46.6919			478.95	-0.0397	0.0091553
	479	-9.4605	50.354			479	-0.0549	0.0824
	479.05	6.1035	61.6455			479.05	-0.0275	0.0549
	479.1	17.7002	32.3486			479.1	-0.0549	0
	479.15	28.6865	-3.9673			479.15	0.0397	-0.0854
	479.2	33.8745	27.1606			479.2	0.0061035	0.0153
	479.25	16.7847	57.373			479.25	-0.0305	0.0275
	479.3	-24.7192	45.166			479.3	-0.0885	-0.0091553
	479.35	-6.1035	43.6401			479.35	-0.0427	0.0091553
	479.4	4.2725	45.166			479.4	-0.0275	0.0275
	479.45	25.0244	-10.6812			479.45	-0.0549	0.0671
	479.5	12.5122	-9.7656			479.5	0	-0.0488
	479.55	36.0107	-4.2725			479.55	0.061	0.0702
	479.6	8.5449	4.5776			479.6	-0.0244	0.0183
	479.65	-2.1362	26.8555			479.65	-0.0091553	0.0671
	479.7	13.7329	19.8364			479.7	-0.0122	-0.0030518
	479.75	28.9917	22.583			479.75	-0.0336	0.0244
	479.8	10.0708	34.4849			479.8	-0.0061035	0.1068
	479.85	-15.564	31.7383			479.85	0.1312	-0.0488
	479.9	-17.7002	20.752			479.9	0.0214	0.061
	479.95	6.4087	50.0488			479.95	0.0091553	-0.0427
	480	-11.9019	58.2886			480	-0.0183	0.0336
	480.05	25.9399	12.207			480.05	0	0.0275
	480.1	-1.8311	37.2314			480.1	-0.0671	0.0153
	480.15	8.8501	20.4468			480.15	0.0061035	-0.0397
	480.2	22.583	-2.1362			480.2	-0.0305	-0.0732
	480.25	19.2261	14.0381			480.25	-0.0793	0.116
	480.3	-27.771	54.3213			480.3	-0.0854	-0.0305
	480.35	-1.5259	39.3677			480.35	-0.0244	-0.0549
	480.4	-3.0518	-3.3569			480.4	-0.1007	0.0153
	480.45	33.2642	29.6021			480.45	-0.0305	0.1099
	480.5	35.7056	21.3623			480.5	0.0732	-0.0397
	480.55	28.6865	24.7192			480.55	-0.116	0.0458
	480.6	4.8828	24.1089			480.6	-0.0427	-0.0397
	480.65	3.9673	-6.1035			480.65	0.0275	-0.0153
	480.7	-12.207	-18.0054			480.7	0.0153	-0.0977
	480.75	-4.2725	24.7192			480.75	-0.0366	0.0030518
	480.8	-12.5122	5.188			480.8	-0.0275	0.0549
	480.85	-32.3486	19.8364			480.85	-0.1343	0.0916
	480.9	-64.0869	6.7139			480.9	-0.116	0.0030518
	480.95	-8.2398	16.7847			480.95	-0.0366	-0.0183
	481	35.4004	46.9971			481	-0.1007	0.0732
	481.05	-33.5693	17.0898			481.05	-0.0458	0.0275
	481.1	6.4087	-18.3105			481.1	0.1038	-0.0244
	481.15	20.752	-29.9072			481.15	0.0458	0.0061035
	481.2	-12.5122	22.8882			481.2	-0.058	0.0153
	481.25	-7.3242	35.7056			481.25	-0.0336	0.0275
	481.3	-6.4087	3.6621			481.3	-0.0549	-0.0153
	481.35	18.0054	-9.7656			481.35	0.0030518	-0.0061035
	481.4	1.2207	-6.7139			481.4	-0.0214	0.0122
	481.45	13.4277	-3.3569			481.45	0.0458	-0.0305
	481.5	5.7983	44.5557			481.5	-0.1007	-0.0153
	481.55	16.7847	32.6538			481.55	-0.0488	-0.1129
	481.6	-3.0518	11.5967			481.6	-0.061	-0.0519
	481.65	-5.4932	19.8364			481.65	-0.1007	0.0824
	481.7	12.207	34.4849			481.7	-0.1404	-0.0244
	481.75	-24.4141	-7.019			481.75	-0.0275	0.0366
	481.8	-51.8799	25.3296			481.8	-0.0549	0.0244
	481.85	-14.3433	12.8174			481.85	0.0153	0.0305
	481.9	18.9209	1.2207			481.9	-0.0030518	-0.0153
	481.95	11.5967	21.0571			481.95	0.0336	-0.0275
	482	35.0952	24.1089			482	0.0030518	-0.1617
	482.05	-33.5693	25.3296			482.05	0.0183	-0.0336
	482.1	-5.7983	36.3159			482.1	-0.0336	0
	482.15	-45.4712	21.6675			482.15	0.0458	-0.0549
	482.2	16.1743	21.9727			482.2	-0.0030518	-0.0244
	482.25	-7.3242	9.4605			482.25	-0.0793	0.0732
	482.3	-14.0381	19.2261			482.3	-0.0061035	0.0793
	482.35	20.1416	51.8799			482.35	-0.0091553	0.0183
	482.4	-17.0898	20.1416			482.4	0.0366	-0.0214
	482.45	-1.5259	-0.9155			482.45	-0.0153	-0.0549
	482.5	25.6348	44.5557			482.5	0	-0.0519
	482.55	-1.2207	48.8281			482.55	0.0122	0.116
	482.6	-3.0518	25.9399			482.6	-0.0122	0.0519
	482.65	-3.3569	24.1089			482.65	-0.0946	-0.0458
	482.7	-18.3105	32.959			482.7	-0.0549	-0.0732
	482.75	2.4414	39.0625			482.75	-0.0183	0.0305
	482.8	13.7329	14.6484			482.8	-0.0305	0.116
	482.85	-33.8745	-1.5259			482.85	-0.0244	0.0153
	482.9	2.7466	10.376			482.9	-0.0061035	0.0549
	482.95	7.019	15.564			482.95	-0.0091553	0
	483	-15.8691	17.0898			483	0.0641	-0.0122
	483.05	-43.9453	29.6021			483.05	0	0.0549
	483.1	2.7466	39.6729			483.1	-0.0183	0.0091553
	483.15	-31.1279	-10.9863			483.15	-0.0153	-0.0244
	483.2	21.0571	24.4141			483.2	-0.0702	0.0183
	483.25	39.978	23.8037			483.25	-0.0427	0.0336
	483.3	24.1089	-22.583			483.3	-0.0366	-0.0488
	483.35	-7.3242	4.2725			483.35	0.0214	-0.0702
	483.4	3.9673	20.4468			483.4	-0.0702	0.0519
	483.45	9.4605	34.79			483.45	0.0305	0.0641
	483.5	18.0054	3.0518			483.5	0.0214	0.0458
	483.55	9.7656	15.2588			483.55	0	-0.0122
	483.6	-25.6348	8.8501			483.6	-0.0732	-0.0183
	483.65	-19.2261	9.4605			483.65	0.0153	0.0366
	483.7	-5.4932	35.7056			483.7	-0.0702	-0.0153
	483.75	-7.6294	27.1606			483.75	-0.0366	-0.0030518
	483.8	-14.3433	25.3296			483.8	-0.119	0.0153
	483.85	-6.7139	-8.8501			483.85	-0.0793	0.0122
	483.9	-15.564	7.6294			483.9	-0.0061035	0.0214
	483.95	-21.9727	25.9399			483.95	0.0244	0.0244
	484	-43.0298	56.1523			484	0.058	0.0030518
	484.05	-50.9644	6.4087			484.05	0.0183	-0.1343
	484.1	-2.7466	-11.2915			484.1	-0.0030518	-0.0946
	484.15	1.8311	-23.1934			484.15	0.0885	-0.0214
	484.2	-16.4795	18.3105			484.2	0.0061035	0.058
	484.25	-39.978	31.7383			484.25	-0.0366	0.061
	484.3	-42.7246	33.2642			484.3	-0.1068	-0.0305
	484.35	7.6294	-6.4087			484.35	0.0214	0.0427
	484.4	22.583	-0.3052			484.4	0.0214	-0.0122
	484.45	25.3296	3.9673			484.45	0.0702	0.0427
	484.5	-9.7656	-7.6294			484.5	-0.0519	0.0458
	484.55	-35.0952	23.1934			484.55	0.0153	0.0244
	484.6	-11.5967	21.3623			484.6	0.0030518	0.0549
	484.65	-5.4932	10.6812			484.65	-0.0671	0.0458
	484.7	-3.3569	33.2642			484.7	-0.0153	0.0122
	484.75	24.1089	-1.8311			484.75	-0.0275	0.061
	484.8	10.6812	19.8364			484.8	0.0275	0.0488
	484.85	7.019	42.4194			484.85	0	-0.1068
	484.9	-34.79	25.9399			484.9	0.0458	-0.0885
	484.95	-22.2778	25.9399			484.95	0	-0.0214
	485	0.6104	61.3403			485	-0.0030518	0.0275
	485.05	32.0435	-5.188			485.05	-0.0153	0
	485.1	9.7656	9.7656			485.1	-0.0458	-0.0091553
	485.15	-27.4658	35.0952			485.15	0.0519	-0.0519
	485.2	-28.3813	39.978			485.2	0.0763	0
	485.25	-22.2778	61.3403			485.25	-0.061	0.0275
	485.3	-12.207	14.3433			485.3	-0.0885	-0.0244
	485.35	-32.0435	35.4004			485.35	0.0305	-0.0214
	485.4	-21.3623	13.1226			485.4	-0.0244	0.0458
	485.45	25.6348	30.2124			485.45	-0.058	-0.0366
	485.5	-27.4658	10.9863			485.5	0.0030518	0.0549
	485.55	7.6294	-19.5313			485.55	-0.058	0.0183
	485.6	25.9399	-18.6157			485.6	0.061	0.0305
	485.65	-15.564	-4.2725			485.65	0.0030518	0.1007
	485.7	-28.3813	4.2725			485.7	0.0153	0.0916
	485.75	-10.0708	-3.0518			485.75	0	0.0854
	485.8	6.7139	32.3486			485.8	0.0061035	0.0336
	485.85	-33.8745	16.7847			485.85	-0.058	0.0397
	485.9	-47.9126	9.4605			485.9	0.0091553	0.0214
	485.95	-4.8828	20.1416			485.95	0.1007	0.0061035
	486	19.2261	33.5693			486	-0.0336	0.1221
	486.05	17.0898	-13.7329			486.05	-0.0183	0.061
	486.1	29.6021	18.3105			486.1	-0.0366	0.0397
	486.15	7.3242	29.2969			486.15	-0.0488	0.0732
	486.2	-33.5693	14.0381			486.2	-0.0153	-0.0397
	486.25	9.4605	11.5967			486.25	0.0519	0.0885
	486.3	22.8882	20.4468			486.3	0.0397	0.0244
	486.35	-32.3486	67.4438			486.35	-0.0549	0.058
	486.4	-2.4414	45.166			486.4	-0.0793	0.0153
	486.45	11.5967	30.2124			486.45	0.058	-0.0183
	486.5	9.7656	10.376			486.5	0.0732	-0.0091553
	486.55	-24.7192	3.0518			486.55	-0.0977	0.1038
	486.6	-24.1089	21.0571			486.6	-0.0153	-0.0244
	486.65	-8.2398	49.4385			486.65	0.0091553	0.0153
	486.7	46.3867	33.5693			486.7	0.0397	0.0366
	486.75	-18.6157	13.4277			486.75	0.0519	0.0183
	486.8	-22.2778	17.0898			486.8	0.0305	-0.0214
	486.85	-39.6729	31.4331			486.85	-0.0519	0.058
	486.9	-33.8745	45.4712			486.9	0.0030518	0.0458
	486.95	-14.9536	57.373			486.95	-0.0824	0.0732
	487	14.0381	36.9263			487	-0.058	0.058
	487.05	3.9673	35.4004			487.05	0.0946	-0.0366
	487.1	1.5259	23.8037			487.1	0.0671	0.0397
	487.15	-16.4795	34.4849			487.15	0.0183	0.0183
	487.2	-8.8501	49.7437			487.2	0.0122	0.1953
	487.25	-14.6484	3.6621			487.25	-0.1007	0.1099
	487.3	-2.7466	10.6812			487.3	-0.0763	-0.058
	487.35	-15.564	26.8555			487.35	-0.119	-0.0091553
	487.4	-36.9263	29.9072			487.4	-0.0793	0.0488
	487.45	-8.5449	45.7764			487.45	-0.0427	0
	487.5	14.6484	37.5366			487.5	0.0091553	0.1312
	487.55	-18.9209	-1.8311			487.55	0.0305	0.058
	487.6	-15.2588	20.4468			487.6	-0.0916	-0.0153
	487.65	12.207	32.959			487.65	-0.0671	-0.0183
	487.7	21.6675	-17.0898			487.7	-0.0244	-0.0793
	487.75	-3.9673	0.9155			487.75	-0.0275	-0.1099
	487.8	-12.5122	55.542			487.8	-0.0061035	-0.0732
	487.85	20.752	52.4902			487.85	0.0030518	-0.0030518
	487.9	1.8311	57.0679			487.9	0	-0.0214
	487.95	3.0518	44.5557			487.95	-0.0427	-0.0336
	488	-10.6812	16.4795			488	-0.0549	-0.0366
	488.05	40.8936	33.5693			488.05	-0.0397	0.0153
	488.1	30.2124	46.9971			488.1	-0.0793	0.0885
	488.15	-10.6812	42.7246			488.15	-0.0458	-0.0946
	488.2	6.7139	4.2725			488.2	0.0641	-0.0763
	488.25	3.6621	19.8364			488.25	-0.0091553	0.0122
	488.3	4.8828	20.752			488.3	-0.0793	-0.0153
	488.35	28.6865	18.6157			488.35	-0.0824	0.0732
	488.4	-12.5122	29.2969			488.4	-0.0488	0.1343
	488.45	-70.4956	33.8745			488.45	0.0122	0.058
	488.5	-8.5449	30.2124			488.5	0.0275	0.116
	488.55	24.7192	66.2231			488.55	0.0183	0.0336
	488.6	2.7466	50.0488			488.6	-0.0091553	0.0427
	488.65	30.8228	42.4194			488.65	0.0153	-0.0183
	488.7	22.583	25.0244			488.7	-0.0702	0.0671
	488.75	31.1279	7.3242			488.75	-0.0519	0.061
	488.8	-22.8882	31.1279			488.8	0.1129	-0.0091553
	488.85	6.7139	85.4492			488.85	-0.0183	0.0427
	488.9	-0.9155	46.6919			488.9	-0.0671	0.0946
	488.95	8.2398	17.0898			488.95	0.0763	0.0488
	489	7.019	-8.5449			489	0.0366	0.0793
	489.05	1.8311	17.395			489.05	-0.0397	-0.0122
	489.1	36.0107	72.3267			489.1	-0.0641	0.0488
	489.15	13.1226	27.771			489.15	-0.0244	0.0214
	489.2	-14.9536	10.376			489.2	-0.0061035	0.0671
	489.25	-25.6348	58.8989			489.25	0.0732	0.0214
	489.3	50.0488	73.2422			489.3	-0.0702	0.0244
	489.35	19.5313	25.9399			489.35	0.0183	0.0397
	489.4	-23.1934	21.0571			489.4	-0.0030518	0.1282
	489.45	0.9155	31.1279			489.45	0.1312	0.0763
	489.5	-45.166	4.8828			489.5	0.0854	0.0244
	489.55	5.188	36.0107			489.55	0.0030518	-0.0275
	489.6	30.5176	40.2832			489.6	-0.0397	0.0519
	489.65	28.6865	50.354			489.65	-0.1038	-0.0153
	489.7	-6.7139	8.8501			489.7	0.0183	0.0519
	489.75	-22.8882	6.4087			489.75	-0.061	-0.0183
	489.8	-5.4932	54.3213			489.8	-0.0458	0.0916
	489.85	20.752	62.561			489.85	-0.0153	0.0214
	489.9	14.0381	23.1934			489.9	-0.0366	0.1007
	489.95	-11.5967	28.3813			489.95	-0.1068	-0.0305
	490	-6.4087	55.2368			490	-0.0122	0.061
