# Supplementary material for: Voltage-gated Na+ currents in human dorsal root ganglion neurons
Source: eLife. 2017 May 16;6:e23235. doi: 10.7554/eLife.23235 (PMC5433841; doi:10.7554/eLife.23235)
Supplement: Figure 11—source data 1. — Data for Figure 11B are in columns U-AG. Data for Figure 11C are in columns B-F. Data for Figure 11D are in columns I-R. DOI: http://dx.doi.org/10.7554/eLife.23235.024 [file elife-23235-fig11-data1.xlsx]

## Sheet: Figure 11
	Lido []	H XS DR	H XS DR SEM	R XS DR	R XS DR SEM			Hz	H Base XS	H Base SEM	H Lido XS	H Lido XS SEM		R Base XS	R Base XS SEM	R Lido XS	R Lido XS SEM			Time	R XS Base P1	R XS Base P2	R XS Base P3	R XS Base P4	R XS Base P5		Time	R XS Lido P1	R XS Lido P2	R XS Lido P3	R XS Lido P4	R XS Lido P5
	10	0.1631	0.0428	0.0768	0.0441			1	-0.0030378	0.0459	0.1453	0.0258		0.2292	0.089	0.4538	0.0557			0	14.5705	-4.2854	14.1419	8.5709	-33.4263		0	14.9536	45.166	-6.4087	6.1035	-17.0898
	30	0.2109	0.0881					2	0.1469	0.0517	0.4133	0.0469		0.3196	0.0743	0.655	0.0635			0.05	10.285	-38.5689	35.1405	32.1408	4.2854		0.05	-0.9155	-17.395	-25.0244	25.9399	-7.3242
	100	0.5543	0.0678	0.3087	0.0713			5	0.374	0.0785	0.6056	0.0372		0.4259	0.0623	0.7279	0.0546			0.1	-39.426	-23.5699	3.8569	-48.4254	-23.9984		0.1	3.0518	14.0381	24.7192	-15.2588	-6.1035
	300	0.7007	0.0878																	0.15	-8.9994	29.998	-29.141	12.8563	-69.8526		0.15	-20.4468	-3.6621	28.0762	-1.8311	31.4331
	1000	0.9219	0.0441	0.6745	0.0512															0.2	28.7124	-4.714	16.7132	12.8563	-13.2848		0.2	2.1362	-17.395	-18.0054	5.188	-6.4087
																				0.25	-14.5705	62.9958	-4.2854	8.5709	51.8538		0.25	-17.395	0.3052	-1.8311	14.9536	-11.9019
																				0.3	-14.1419	12.8563	-15.4275	-0.4285	-33.4263		0.3	-17.395	-27.4658	21.9727	15.2588	5.7983
																				0.35	20.9986	-35.9977	-6.8567	-20.57	74.1379		0.35	31.4331	20.1416	-6.7139	1.8311	-16.4795
																				0.4	2.1427	0.4285	-15.8561	-7.2852	42.8543		0.4	5.4932	-14.6484	-18.0054	-51.5747	28.3813
																				0.45	28.2838	-11.5707	2.1427	-23.9984	-28.7124		0.45	-1.8311	-34.4849	-7.3242	21.9727	-18.0054
																				0.5	-5.9996	40.283	17.1417	17.9988	-24.8555		0.5	-15.564	-3.6621	-28.6865	30.8228	6.1035
																				0.55	41.5688	-7.2852	43.2829	21.4272	3.4284		0.55	-6.4087	5.4932	-7.3242	-9.4605	11.5967
																				0.6	8.5709	34.2835	15.4275	-37.2833	3.4284		0.6	-2.7466	-8.8501	29.2969	-3.6621	17.0898
																				0.65	-44.1399	7.7138	-22.2842	-60.4246	-11.9992		0.65	14.6484	-7.9346	3.3569	9.1553	-15.564
																				0.7	16.2847	-24.4269	11.9992	-20.9986	9.8565		0.7	-52.4902	-23.1934	3.3569	-8.2398	-19.2261
																				0.75	6.4282	16.7132	5.9996	-75.8521	-18.8558		0.75	-31.4331	1.8311	-24.4141	14.3433	-7.3242
																				0.8	15.8561	24.8555	-19.2844	0	-21.8557		0.8	4.8828	-37.5366	40.8936	29.2969	-43.6401
																				0.85	34.2835	-18.4274	46.7113	-26.1411	12.4278		0.85	1.8311	-17.0898	-26.8555	-12.207	19.8364
																				0.9	14.1419	14.1419	-19.713	1.2856	42.8543		0.9	7.9346	-20.4468	-45.7764	-58.5938	-3.3569
																				0.95	64.2815	-17.1417	4.2854	2.9998	-61.7102		0.95	-28.0762	38.7573	10.376	-5.188	-3.3569
																				1	6.4282	-52.7108	-0.8571	-42.4258	-29.141		1	4.8828	-9.1553	30.8228	-12.8174	28.3813
																				1.05	-6.4282	20.1416	-11.9992	-23.9984	-45.4255		1.05	6.1035	-7.3242	-6.4087	17.0898	-21.6675
																				1.1	26.1411	-23.9984	47.1397	-62.5673	-25.7125		1.1	-25.0244	10.0708	-33.5693	14.9536	-21.0571
																				1.15	60.8532	49.2824	-24.8555	-20.1416	-16.7132		1.15	4.8828	-31.1279	-19.5313	-15.8691	3.9673
																				1.2	45.4255	18.8558	-29.141	-5.5711	21.4272		1.2	3.9673	-33.8745	-18.6157	-14.3433	6.4087
																				1.25	-11.1421	37.7118	11.9992	-35.5691	-15.8561		1.25	-4.2725	-16.4795	10.376	-6.7139	26.2451
																				1.3	29.141	-23.9984	21.8557	-32.9978	-31.2836		1.3	-17.7002	4.5776	-18.6157	6.4087	8.2398
																				1.35	55.2821	14.9991	26.9983	-8.9994	0		1.35	5.188	3.9673	-16.1743	-32.0435	8.2398
																				1.4	55.2821	58.7104	29.5694	-66.8527	15.4275		1.4	26.8555	-18.6157	-3.9673	-13.7329	9.4605
																				1.45	-1.2856	14.5705	50.1396	-52.2822	-9.428		1.45	7.3242	1.2207	-33.2642	-20.4468	-21.9727
																				1.5	37.7118	-0.8571	-2.1427	-41.1402	2.9998		1.5	-25.0244	8.8501	29.2969	-33.5693	4.5776
																				1.55	45.4255	23.1413	23.9984	-21.4272	-4.2854		1.55	12.207	6.7139	36.6211	9.7656	-9.4605
																				1.6	34.2835	17.9988	23.9984	-46.7113	0.8571		1.6	-14.6484	23.4985	0	-27.1606	9.1553
																				1.65	21.8557	-5.5711	20.1416	-62.9958	1.2856		1.65	2.7466	0.3052	29.9072	-36.9263	-0.9155
																				1.7	32.1408	22.2842	29.5694	-19.713	-16.7132		1.7	27.771	13.4277	-0.3052	-44.2505	2.1362
																				1.75	31.2836	-14.9991	56.9963	-58.2819	-7.2852		1.75	18.6157	-13.4277	-20.4468	-26.5503	2.1362
																				1.8	-5.5711	1.7142	64.2815	-35.5691	-3.4284		1.8	2.1362	-43.0298	-26.5503	4.5776	-4.5776
																				1.85	29.141	25.2841	20.1416	-22.2842	43.7114		1.85	-35.0952	7.3242	-51.2695	-4.8828	18.9209
																				1.9	55.7107	11.1421	34.2835	-109.707	-20.1416		1.9	8.2398	5.7983	43.0298	-45.4712	0.9155
																				1.95	5.1425	-26.5697	4.714	-18.4274	-53.1394		1.95	18.3105	13.4277	-9.1553	-4.8828	-6.7139
																				2	38.9974	-5.1425	-20.9986	24.8555	5.5711		2	-7.9346	-2.7466	-3.0518	-13.4277	5.4932
																				2.05	4.714	8.5709	23.1413	-17.1417	47.1397		2.05	0	-6.4087	15.8691	-24.7192	-16.1743
																				2.1	44.1399	-3.4284	-7.2852	8.5709	-13.7134		2.1	5.4932	-2.1362	-0.3052	8.8501	-9.1553
																				2.15	19.2844	17.5703	-1.7142	-36.4261	-36.8547		2.15	7.019	-12.8174	-19.2261	-35.0952	35.7056
																				2.2	-47.9968	-5.1425	32.5693	-47.1397	1.7142		2.2	-11.5967	-6.4087	-14.3433	-53.4058	21.0571
																				2.25	-5.1425	-7.7138	1.2856	-33.4263	0.8571		2.25	-5.7983	5.4932	-11.9019	-3.6621	-33.2642
																				2.3	29.5694	-22.2842	-17.5703	-12.8563	15.4275		2.3	18.0054	-5.7983	-28.0762	-17.7002	-11.5967
																				2.35	38.9974	-7.7138	24.8555	-38.5689	31.7122		2.35	5.188	-39.6729	-4.8828	-29.9072	17.0898
																				2.4	35.1405	-21.4272	-6.4282	-8.9994	-34.7119		2.4	-15.564	-32.6538	37.8418	-18.0054	-15.564
																				2.45	-17.1417	-12.8563	53.1394	-73.7094	20.9986		2.45	2.1362	-13.4277	-27.1606	-5.7983	3.0518
																				2.5	-12.8563	27.8553	-5.5711	-26.9983	-5.5711		2.5	3.9673	8.2398	-3.3569	-6.7139	5.188
																				2.55	-39.8544	11.1421	-23.9984	-37.2833	-41.1402		2.55	16.7847	7.9346	15.564	-49.4385	-5.4932
																				2.6	10.285	37.2833	8.5709	-27.4268	8.5709		2.6	-0.9155	-28.0762	-30.8228	-27.1606	-25.3296
																				2.65	38.9974	-30.8552	30.4266	35.9977	19.713		2.65	0	-18.6157	-24.4141	16.7847	-29.6021
																				2.7	-32.5693	-22.2842	-1.7142	13.7134	-2.9998		2.7	6.4087	30.5176	23.8037	-16.1743	20.752
																				2.75	38.1403	7.2852	-0.8571	-38.1403	8.1423		2.75	22.8882	10.9863	4.5776	-8.5449	5.7983
																				2.8	-12.4278	-14.9991	8.1423	-23.5699	3.8569		2.8	13.4277	-6.4087	-3.3569	-7.6294	-0.6104
																				2.85	-5.9996	-20.57	-40.283	-38.1403	-48.8539		2.85	-24.4141	-34.1797	21.0571	-30.5176	-9.4605
																				2.9	16.7132	-22.2842	2.9998	34.7119	-25.7125		2.9	0	-7.019	-29.6021	1.8311	-3.3569
																				2.95	-8.1423	12.4278	27.8553	-35.9977	17.5703		2.95	21.6675	2.1362	-44.2505	-30.2124	14.6484
																				3	31.2836	23.5699	16.7132	-42.4258	-20.1416		3	20.752	20.4468	-2.4414	-45.4712	-8.8501
																				3.05	17.5703	-34.2835	-20.9986	12.8563	-84.423		3.05	12.207	18.3105	6.7139	-17.395	29.2969
																				3.1	-12.4278	-3.4284	-29.5694	-11.9992	-12.8563		3.1	16.4795	-5.188	35.7056	0.9155	4.2725
																				3.15	-50.568	-25.7125	6.8567	-34.7119	-33.8549		3.15	29.2969	8.5449	11.9019	-11.9019	-19.2261
																				3.2	-17.5703	-16.7132	51.8538	-14.1419	-10.7136		3.2	0.3052	-10.376	-19.5313	-36.3159	11.2915
																				3.25	28.7124	-1.7142	8.5709	-9.8565	-55.2821		3.25	8.8501	-8.8501	-12.8174	-9.4605	1.5259
																				3.3	-29.998	-29.141	22.7128	-15.4275	-27.8553		3.3	13.4277	-10.9863	-11.2915	11.5967	-5.7983
																				3.35	-17.1417	-38.5689	4.2854	-44.9971	16.7132		3.35	13.1226	1.2207	16.4795	-7.019	14.3433
																				3.4	3.4284	-22.7128	24.8555	-27.8553	-32.5693		3.4	-25.0244	32.0435	8.2398	7.6294	10.6812
																				3.45	-15.4275	-7.7138	4.714	-67.7098	-19.2844		3.45	-16.4795	15.564	11.2915	0.6104	2.7466
																				3.5	3.4284	-20.57	-15.8561	-25.2841	-38.5689		3.5	18.3105	-17.0898	-17.0898	-35.0952	-23.4985
																				3.55	8.1423	10.7136	9.8565	-7.7138	-87.4229		3.55	-13.1226	29.2969	18.6157	-19.8364	-33.2642
																				3.6	-5.1425	2.9998	13.2848	-16.2847	-22.7128		3.6	-19.5313	1.8311	14.0381	-23.4985	19.8364
																				3.65	-4.2854	1.7142	-5.5711	-67.7098	-19.2844		3.65	19.8364	-18.0054	-36.0107	-7.9346	18.3105
																				3.7	-10.285	-24.8555	23.1413	-42.4258	-30.4266		3.7	11.9019	9.1553	-24.4141	10.6812	22.2778
																				3.75	-29.998	1.7142	13.7134	-8.1423	-40.7116		3.75	10.0708	15.564	-25.3296	6.4087	-18.0054
																				3.8	3.8569	-14.1419	33.4263	-21.4272	-4.2854		3.8	22.8882	13.7329	-4.5776	9.4605	18.6157
																				3.85	-4.714	-26.1411	5.1425	-38.5689	-53.9964		3.85	51.2695	17.7002	25.6348	11.2915	10.9863
																				3.9	-17.1417	-9.8565	23.1413	-14.1419	-43.7114		3.9	-7.6294	9.4605	5.7983	0.9155	22.583
																				3.95	-13.2848	-12.8563	6.8567	-38.1403	-65.1385		3.95	21.0571	28.0762	-19.8364	-13.4277	26.8555
																				4	14.5705	-4.714	31.7122	-16.7132	7.2852		4	43.0298	3.9673	-13.4277	-11.2915	17.7002
																				4.05	66.4241	-15.8561	66.4241	7.2852	0		4.05	3.9673	-3.9673	11.9019	-7.3242	14.6484
																				4.1	-8.5709	2.1427	72.8524	-73.2809	-38.1403		4.1	14.6484	15.564	22.583	-27.4658	18.0054
																				4.15	23.5699	-3.8569	22.7128	-37.7118	-11.9992		4.15	14.6484	13.7329	1.8311	-25.0244	7.3242
																				4.2	-6.4282	-5.9996	94.2795	-33.4263	-11.5707		4.2	18.6157	10.0708	6.7139	-15.8691	32.3486
																				4.25	-12.8563	-1.7142	-7.2852	-33.8549	12.8563		4.25	31.4331	22.2778	-10.376	-6.4087	15.564
																				4.3	-50.1396	-55.2821	-17.9988	13.2848	-2.1427		4.3	32.959	18.6157	12.5122	-2.1362	26.8555
																				4.35	-2.9998	-4.2854	17.9988	-70.281	17.9988		4.35	34.1797	-20.752	3.0518	14.0381	-0.9155
																				4.4	11.9992	-0.8571	32.1408	-117.421	6.4282		4.4	3.9673	6.1035	-28.9917	-22.2778	39.6729
																				4.45	25.7125	-39.426	36.4261	5.9996	9.428		4.45	9.4605	-10.0708	0	-14.6484	37.2314
																				4.5	-12.4278	9.428	45.4255	-46.7113	1.7142		4.5	11.5967	9.1553	-16.1743	6.4087	27.771
																				4.55	-9.8565	-3.4284	38.1403	12.8563	-63.4244		4.55	14.6484	43.9453	39.3677	-5.188	10.0708
																				4.6	-20.9986	-14.1419	44.9971	-26.1411	4.2854		4.6	34.4849	25.9399	27.4658	-34.1797	-6.1035
																				4.65	-14.1419	-10.7136	-8.1423	17.1417	54.4249		4.65	39.6729	-12.5122	-2.4414	1.2207	4.8828
																				4.7	-24.8555	-46.7113	9.8565	-30.8552	-22.7128		4.7	23.8037	5.7983	-13.4277	-43.335	-19.8364
																				4.75	-37.2833	-21.4272	32.1408	-71.9952	-38.5689		4.75	17.0898	18.0054	-20.4468	3.3569	7.3242
																				4.8	20.1416	-40.283	-2.9998	-10.285	-77.1377		4.8	16.1743	9.1553	-2.1362	19.5313	13.4277
																				4.85	6.4282	-54.4249	23.5699	-20.1416	-27.4268		4.85	7.6294	10.6812	-4.2725	-11.9019	-3.9673
																				4.9	-41.1402	7.7138	-26.1411	-8.9994	-5.1425		4.9	-16.4795	4.2725	8.8501	3.6621	-5.7983
																				4.95	-29.141	-8.1423	-9.8565	-61.7102	-87.4229		4.95	26.8555	11.2915	7.019	1.8311	0.3052
																				5	11.1421	5.5711	43.2829	-46.7113	-38.9974		5	21.3623	23.1934	-24.4141	-4.2725	0.3052
																				5.05	46.7113	-43.2829	32.5693	6.4282	-17.5703		5.05	-31.1279	20.1416	-23.4985	-44.5557	-15.2588
																				5.1	3.8569	-33.4263	20.1416	-1.7142	-41.9972		5.1	-11.9019	11.9019	-9.7656	-13.1226	7.019
																				5.15	-16.2847	23.1413	20.1416	-44.9971	-42.4258		5.15	-13.4277	-8.5449	8.8501	23.4985	40.2832
																				5.2	-23.5699	-37.2833	-3.4284	16.7132	-27.4268		5.2	21.6675	5.188	-11.9019	-8.2398	8.5449
																				5.25	5.9996	-14.9991	36.4261	1.2856	-30.4266		5.25	20.4468	30.2124	-39.3677	-24.1089	3.9673
																				5.3	12.8563	-6.8567	62.9958	26.9983	-33.4263		5.3	-28.9917	1.5259	-24.4141	-24.7192	0.3052
																				5.35	6.4282	48.4254	-7.7138	26.9983	22.7128		5.35	-53.7109	-12.8174	19.5313	-1.5259	-34.1797
																				5.4	-24.8555	-5.9996	47.9968	-68.9954	-17.5703		5.4	-20.1416	12.207	18.0054	21.6675	-6.4087
																				5.45	-4.714	7.7138	98.1364	-65.1385	-71.9952		5.45	-19.2261	20.752	-16.1743	-40.5884	10.9863
																				5.5	9.428	22.2842	37.2833	9.428	2.1427		5.5	-16.7847	25.6348	-32.0435	-18.6157	-20.1416
																				5.55	20.57	5.5711	-9.8565	-39.426	17.9988		5.55	7.019	11.5967	-9.4605	0	-23.1934
																				5.6	29.5694	-1.2856	34.2835	-30.4266	4.2854		5.6	8.8501	-1.5259	17.7002	3.9673	2.7466
																				5.65	-45.8541	-34.2835	13.2848	9.8565	-54.4249		5.65	-1.8311	30.2124	16.7847	-2.4414	-2.4414
																				5.7	-41.9972	-32.9978	82.7088	-42.4258	-103.707		5.7	-22.2778	-24.1089	-12.5122	-29.2969	40.2832
																				5.75	57.8533	30.8552	29.141	-50.1396	-47.5683		5.75	-27.4658	-14.6484	10.6812	-39.0625	46.0815
																				5.8	46.7113	-35.5691	7.7138	-29.141	-29.5694		5.8	-12.5122	-6.7139	12.207	-18.9209	4.5776
																				5.85	15.4275	-29.5694	9.8565	-4.2854	-10.285		5.85	20.1416	9.7656	-25.6348	-5.7983	-21.3623
																				5.9	-5.1425	-14.9991	47.5683	-20.57	-40.283		5.9	14.9536	-2.4414	8.5449	17.7002	20.1416
																				5.95	12.4278	11.5707	45.4255	-46.7113	-47.1397		5.95	-26.5503	11.2915	12.207	-22.583	10.0708
																				6	9.8565	-17.1417	3.4284	-46.7113	-21.4272		6	-6.1035	26.2451	6.7139	1.2207	2.1362
																				6.05	-32.9978	-57.4248	3.4284	-10.7136	-59.996		6.05	-2.1362	44.5557	8.2398	14.6484	40.2832
																				6.1	-42.4258	-10.7136	41.5688	-19.2844	-30.8552		6.1	-25.6348	-4.2725	-6.7139	-23.1934	42.4194
																				6.15	54.4249	-10.285	-2.1427	-4.714	-27.4268		6.15	-7.9346	-29.2969	6.7139	-25.0244	22.583
																				6.2	0	-3.8569	41.5688	5.9996	-31.2836		6.2	-13.1226	40.5884	-14.3433	-32.3486	24.4141
																				6.25	-8.5709	-20.9986	7.2852	-14.1419	-76.2807		6.25	11.5967	10.0708	23.4985	6.7139	7.019
																				6.3	32.5693	-28.7124	4.714	-8.5709	-49.2824		6.3	2.1362	-12.8174	-12.8174	26.5503	27.4658
																				6.35	-16.7132	-2.1427	20.9986	-38.5689	-20.57		6.35	3.0518	24.4141	-1.8311	5.188	22.8882
																				6.4	23.1413	-17.5703	32.5693	-36.4261	-17.9988		6.4	10.0708	2.4414	-44.2505	13.4277	2.7466
																				6.45	-20.1416	-16.2847	22.2842	-36.8547	16.2847		6.45	2.1362	1.8311	-21.9727	-36.6211	22.2778
																				6.5	6.4282	-14.9991	2.1427	-46.2827	-32.9978		6.5	-37.2314	2.7466	-8.5449	-16.1743	5.188
																				6.55	13.2848	-11.5707	45.4255	-45.4255	-85.7087		6.55	0	-20.1416	18.6157	10.6812	-0.3052
																				6.6	22.2842	-7.7138	29.141	-37.7118	-49.711		6.6	-2.1362	-2.1362	29.2969	-16.4795	3.0518
																				6.65	-22.7128	-20.9986	8.5709	-12.8563	-25.2841		6.65	-7.3242	4.5776	18.9209	0.6104	-0.9155
																				6.7	-5.9996	19.713	11.1421	-55.2821	-55.2821		6.7	-1.2207	14.3433	-40.2832	-5.188	-5.7983
																				6.75	-26.9983	-12.4278	-13.7134	-29.998	-14.5705		6.75	37.8418	4.2725	19.2261	-1.8311	55.542
																				6.8	-31.2836	-24.8555	15.8561	4.2854	-38.5689		6.8	-2.4414	-4.5776	10.6812	5.7983	9.1553
																				6.85	2.9998	-41.1402	14.9991	-13.2848	-8.5709		6.85	-9.1553	14.3433	-18.3105	-11.5967	3.9673
																				6.9	38.9974	-53.9964	44.5685	-56.5677	-34.2835		6.9	11.2915	-15.8691	-17.0898	12.5122	-29.9072
																				6.95	14.1419	-18.8558	45.4255	-77.9949	12.4278		6.95	-16.7847	9.1553	23.4985	-16.4795	29.2969
																				7	-24.4269	-27.8553	26.1411	-29.998	-34.2835		7	9.4605	-15.564	28.9917	-16.4795	10.9863
																				7.05	-20.9986	-10.7136	2.5713	-57.4248	-77.5663		7.05	13.1226	21.6675	7.019	5.4932	-7.3242
																				7.1	31.2836	-26.1411	-3.4284	-35.9977	-10.7136		7.1	7.9346	2.4414	1.5259	-9.1553	4.8828
																				7.15	37.7118	-59.996	26.9983	8.1423	12.8563		7.15	-14.3433	-9.7656	21.6675	-15.2588	-12.207
																				7.2	10.7136	-23.5699	82.2803	-77.1377	29.5694		7.2	-2.7466	2.4414	-1.8311	35.7056	-1.8311
																				7.25	9.428	5.5711	-6.8567	-33.8549	-43.7114		7.25	23.4985	-9.7656	7.019	-1.5259	-27.1606
																				7.3	-29.141	-9.8565	-22.7128	-60.8532	6.4282		7.3	25.9399	-2.1362	-15.564	-16.4795	-1.5259
																				7.35	8.5709	-29.998	54.8535	-31.2836	-10.7136		7.35	-21.0571	-18.6157	-0.3052	6.7139	43.9453
																				7.4	17.1417	-41.5688	89.5655	-78.8519	-88.2799		7.4	-10.0708	-19.2261	0.3052	9.7656	3.9673
																				7.45	-25.2841	-15.8561	-5.9996	5.5711	-23.1413		7.45	-5.188	14.0381	-5.188	-37.2314	-1.8311
																				7.5	-4.714	0.8571	37.7118	-10.285	-23.5699		7.5	28.3813	16.4795	28.3813	9.1553	36.6211
																				7.55	-20.1416	-13.2848	17.9988	-59.5674	-17.1417		7.55	-3.0518	12.5122	-4.8828	9.7656	29.6021
																				7.6	-33.4263	-14.9991	17.5703	36.4261	-10.285		7.6	14.0381	14.3433	-18.6157	-15.8691	19.5313
																				7.65	-4.714	-8.1423	24.8555	-25.7125	-45.4255		7.65	-23.4985	-3.6621	-1.5259	-9.1553	21.3623
																				7.7	20.57	-3.4284	32.5693	-47.1397	-28.2838		7.7	-1.8311	0.6104	-5.188	-24.7192	24.1089
																				7.75	-18.4274	-17.1417	38.1403	-46.7113	-51.4252		7.75	-19.8364	-25.0244	-9.7656	9.1553	1.8311
																				7.8	-44.1399	-65.9957	45.4255	-58.2819	-49.711		7.8	-32.6538	10.376	-34.79	-24.7192	13.7329
																				7.85	27.8553	19.2844	14.5705	-28.2838	-41.9972		7.85	-0.9155	27.4658	-7.3242	-10.6812	-3.6621
																				7.9	9.428	2.1427	-2.5713	5.5711	-53.1394		7.9	-13.1226	-46.0815	0.6104	7.3242	28.0762
																				7.95	4.714	-33.8549	3.8569	-23.1413	-49.711		7.95	-34.4849	-18.9209	9.7656	1.8311	-27.1606
																				8	-21.4272	-14.9991	49.711	-6.8567	-23.9984		8	-4.8828	11.5967	0.9155	3.6621	3.9673
																				8.05	-41.5688	34.2835	53.5679	-18.8558	-3.4284		8.05	-10.9863	39.3677	7.3242	15.564	30.8228
																				8.1	-16.2847	-57.4248	21.4272	-93.8509	-40.283		8.1	-12.5122	3.3569	25.0244	14.0381	32.0435
																				8.15	9.428	17.9988	56.5677	8.1423	-27.8553		8.15	-27.1606	-15.8691	14.3433	21.9727	28.3813
																				8.2	42.8543	-44.9971	29.141	-5.5711	-70.7096		8.2	-9.1553	-18.3105	-12.5122	2.1362	23.1934
																				8.25	29.998	-34.7119	44.5685	-52.7108	-47.5683		8.25	-19.5313	-15.2588	-12.207	44.5557	-29.6021
																				8.3	0.8571	8.5709	15.8561	-10.285	-28.2838		8.3	-15.564	-5.7983	-4.5776	13.4277	18.0054
																				8.35	-23.9984	-22.7128	26.1411	-4.714	-77.9949		8.35	-10.376	-10.6812	22.2778	1.2207	17.395
																				8.4	-40.7116	8.1423	32.1408	-90.4226	-24.8555		8.4	1.8311	-28.0762	-1.5259	33.5693	-1.2207
																				8.45	41.9972	-12.8563	31.7122	17.9988	-40.7116		8.45	1.2207	-24.4141	25.3296	-11.2915	10.9863
																				8.5	-0.4285	-12.4278	30.4266	-17.5703	-54.4249		8.5	-21.9727	-1.5259	-1.5259	-3.3569	-28.6865
																				8.55	-23.5699	17.1417	46.2827	2.9998	-39.426		8.55	-29.2969	18.6157	-16.4795	-18.3105	-0.9155
																				8.6	35.9977	16.7132	50.1396	-68.9954	-69.8526		8.6	-32.0435	-23.8037	13.4277	19.8364	-17.395
																				8.65	76.7093	27.8553	10.285	-82.7088	0.8571		8.65	-26.5503	5.4932	2.1362	18.3105	5.188
																				8.7	18.4274	21.4272	52.7108	-2.5713	-7.7138		8.7	7.3242	-6.7139	-0.3052	1.8311	19.5313
																				8.75	-7.2852	20.9986	23.9984	-2.5713	0		8.75	-4.8828	8.2398	26.5503	-11.9019	6.7139
																				8.8	11.5707	8.1423	-7.2852	-29.5694	-30.4266		8.8	-28.6865	8.5449	12.207	36.0107	-14.9536
																				8.85	43.7114	-59.996	46.2827	8.1423	-17.5703		8.85	6.7139	-62.8662	29.9072	-3.0518	1.8311
																				8.9	-5.9996	-13.2848	59.139	-37.2833	-31.2836		8.9	-4.8828	3.3569	0	-18.6157	-3.9673
																				8.95	16.2847	-8.9994	17.9988	-11.1421	-0.4285		8.95	-9.4605	13.4277	7.6294	-9.1553	-42.7246
																				9	64.2815	33.4263	10.285	-24.8555	-22.2842		9	-6.4087	-37.5366	-4.2725	21.3623	14.0381
																				9.05	27.8553	29.5694	51.8538	-34.7119	-27.8553		9.05	-33.5693	-3.0518	16.4795	-5.7983	10.376
																				9.1	35.5691	-17.9988	43.2829	-32.5693	9.428		9.1	17.395	-19.5313	-1.5259	-11.2915	-48.2178
																				9.15	55.2821	4.714	50.9966	-19.713	-12.4278		9.15	-0.3052	-43.0298	-6.1035	12.8174	-7.6294
																				9.2	-32.1408	-11.1421	42.8543	35.1405	-59.5674		9.2	-33.8745	-1.2207	5.7983	22.583	4.8828
																				9.25	-1.7142	-47.5683	67.2813	-38.5689	11.9992		9.25	-42.4194	-21.3623	43.0298	-15.564	-40.5884
																				9.3	38.1403	9.428	85.2801	-15.8561	18.4274		9.3	-34.79	-13.1226	-25.0244	-10.0708	0.6104
																				9.35	39.426	-47.1397	47.9968	4.714	-77.9949		9.35	7.6294	-5.7983	-21.6675	3.9673	-10.9863
																				9.4	4.2854	1.2856	61.2816	-63.4244	-7.7138		9.4	25.6348	-7.9346	-8.2398	-6.7139	4.2725
																				9.45	29.141	29.5694	51.4252	6.4282	17.9988		9.45	21.3623	-21.6675	16.4795	36.9263	-5.7983
																				9.5	1.7142	23.5699	38.9974	19.713	-5.5711		9.5	-18.0054	-13.4277	-20.4468	3.0518	-24.1089
																				9.55	-7.7138	-75.8521	0.4285	-42.4258	-4.714		9.55	-17.395	-25.9399	14.6484	-41.5039	-17.395
																				9.6	75.8521	-54.4249	2.1427	-35.1405	2.1427		9.6	25.0244	15.8691	0.6104	12.8174	-26.2451
																				9.65	67.2813	-32.1408	45.4255	-32.9978	-48.4254		9.65	-24.1089	10.376	14.0381	32.0435	2.1362
																				9.7	-26.9983	-22.2842	45.8541	-14.1419	-18.8558		9.7	-10.9863	-33.8745	32.3486	2.1362	-21.3623
																				9.75	-5.9996	17.1417	41.5688	-45.4255	0.4285		9.75	-16.4795	-17.395	-52.1851	-20.4468	-25.3296
																				9.8	51.8538	23.1413	37.2833	-50.568	-47.5683		9.8	6.7139	-38.147	0.6104	-43.6401	9.1553
																				9.85	30.8552	-23.9984	33.4263	21.8557	-70.281		9.85	-20.1416	11.5967	19.8364	-5.188	-26.5503
																				9.9	-58.7104	18.4274	2.5713	-1.7142	-14.9991		9.9	-27.771	-1.8311	-3.6621	-4.5776	-10.376
																				9.95	-8.5709	24.4269	42.8543	3.4284	-9.428		9.95	-3.0518	-46.9971	-3.3569	-16.1743	-14.3433
																				10	23.1413	8.5709	-2.5713	-36.8547	-30.8552		10	-62.2559	11.9019	-4.5776	14.0381	0
																				10.05	18.4274	-23.5699	-2.5713	-25.7125	-55.2821		10.05	-28.3813	-16.1743	24.4141	-18.9209	-7.019
																				10.1	-32.9978	-53.5679	99.8506	-41.1402	-23.9984		10.1	22.8882	-71.106	-3.6621	25.3296	-56.1523
																				10.15	-38.1403	-64.2815	45.8541	-40.283	-9.428		10.15	31.7383	-28.9917	8.8501	15.8691	-11.2915
																				10.2	29.998	-56.9963	10.285	-0.4285	-0.4285		10.2	-47.6074	-25.9399	35.7056	-21.9727	9.1553
																				10.25	23.5699	-14.5705	30.8552	-37.7118	14.9991		10.25	-4.5776	-7.019	-41.1987	-35.4004	-13.4277
																				10.3	-19.713	-16.7132	22.7128	-5.9996	-71.9952		10.3	-32.6538	-16.4795	-46.0815	-3.3569	-17.395
																				10.35	-38.5689	0.8571	-4.2854	-17.1417	-22.7128		10.35	-28.9917	3.6621	27.771	13.7329	-40.5884
																				10.4	-32.9978	-4.2854	-17.9988	-6.8567	8.5709		10.4	-11.5967	-10.0708	-3.6621	-7.9346	-26.2451
																				10.45	45.4255	-95.9937	14.1419	0	-35.5691		10.45	3.0518	-34.79	-30.8228	8.8501	13.1226
																				10.5	17.1417	0.8571	42.8543	-26.9983	14.5705		10.5	-36.6211	-8.5449	-6.4087	4.5776	10.0708
																				10.55	7.2852	-4.2854	52.2822	-53.1394	-11.5707		10.55	-16.1743	-35.4004	5.7983	-8.5449	-23.4985
																				10.6	-0.4285	-14.1419	63.8529	-56.5677	-19.713		10.6	-12.207	-53.4058	-10.9863	-10.0708	-47.9126
																				10.65	-0.4285	-14.1419	63.8529	-56.5677	-19.713		10.65	-12.207	-53.4058	-10.9863	-10.0708	-47.9126
																				10.7	-113.135	-64.7099	-27.4268	-252.841	-117.849		10.7	-289.001	-245.056	-279.236	-285.95	-205.383
																				10.75	-0.4285	-14.1419	63.8529	-56.5677	-19.713		10.75	-305.176	-330.2	-280.457	-292.358	-337.83
																				10.8	224.128	130.277	152.132	139.276	127.277		10.8	155.029	120.544	162.964	158.081	132.141
																				10.85	149.991	116.564	173.56	112.278	148.704		10.85	106.201	93.0786	122.986	90.0269	88.8062
																				10.9	30.8552	42.4258	20.57	85.2801	69.424		10.9	-0.9155	14.0381	69.8853	-0.9155	34.79
																				10.95	-36.4261	-53.5679	-6.8567	-3.4284	5.1425		10.95	-82.0923	-1.5259	5.7983	13.1226	7.019
																				11	-69.424	-85.2801	2.5713	-105.421	-65.9957		11	-121.765	-43.335	-7.3242	-3.9673	-16.1743
																				11.05	-78.8519	-97.2793	-36.8547	-113.993	-89.994		11.05	-83.6182	-79.6509	-27.4658	-6.1035	-40.8936
																				11.1	-115.707	-114.85	-72.8524	-77.1377	-101.993		11.1	-141.907	-93.3838	-52.7954	-33.5693	-18.9209
																				11.15	-158.561	-143.99	-87.8513	-149.561	-56.9963		11.15	-180.664	-112.915	-45.7764	-78.4302	-21.6675
																				11.2	-234.841	-170.132	-131.134	-128.134	-111.421		11.2	-218.506	-153.809	-106.506	-82.7026	-35.7056
																				11.25	-199.273	-179.988	-152.562	-133.277	-163.703		11.25	-219.116	-164.795	-99.1821	-57.6782	-61.3403
																				11.3	-198.415	-210.843	-180.845	-236.556	-193.273		11.3	-253.601	-148.01	-73.5474	-40.2832	-74.7681
																				11.35	-217.271	-255.412	-197.558	-225.413	-196.273		11.35	-316.162	-185.547	-116.272	-86.0596	-67.4438
																				11.4	-281.552	-275.981	-224.985	-215.557	-171.417		11.4	-308.533	-249.023	-128.479	-121.155	-76.9043
																				11.45	-305.123	-292.267	-210.414	-227.986	-215.986		11.45	-298.462	-186.462	-111.389	-91.8579	-92.7734
																				11.5	-299.123	-301.695	-212.129	-236.127	-242.555		11.5	-340.271	-171.204	-109.253	-109.863	-104.675
																				11.55	-281.552	-254.984	-171.417	-284.981	-224.128		11.55	-364.075	-251.465	-156.25	-138.245	-112.61
																				11.6	-330.836	-275.125	-267.411	-261.411	-237.412		11.6	-346.985	-262.451	-174.255	-97.9614	-92.4683
																				11.65	-374.547	-387.831	-270.411	-256.269	-266.125		11.65	-372.314	-210.266	-155.334	-133.362	-115.356
																				11.7	-296.123	-376.26	-231.842	-242.555	-260.983		11.7	-387.268	-231.628	-157.471	-115.356	-126.343
																				11.75	-301.695	-353.548	-282.838	-298.695	-288.837		11.75	-373.535	-249.634	-173.645	-110.779	-105.591
																				11.8	-359.119	-308.98	-293.551	-318.836	-311.979		11.8	-360.718	-274.963	-179.138	-122.07	-131.226
																				11.85	-417.401	-339.406	-304.694	-304.694	-267.411		11.85	-407.104	-249.023	-168.152	-104.37	-148.315
																				11.9	-395.545	-389.974	-248.983	-355.691	-276.41		11.9	-400.085	-262.146	-157.471	-178.528	-155.64
																				11.95	-372.833	-380.974	-236.556	-286.696	-308.122		11.95	-409.851	-264.587	-204.163	-161.133	-147.4
																				12	-369.833	-374.547	-299.552	-303.838	-260.554		12	-426.941	-256.958	-189.514	-151.367	-116.882
																				12.05	-352.262	-358.69	-318.408	-344.978	-259.698		12.05	-420.227	-301.514	-194.397	-155.945	-132.446
																				12.1	-400.259	-401.974	-306.409	-345.406	-313.264		12.1	-439.453	-287.781	-236.206	-157.166	-171.509
																				12.15	-441.828	-412.258	-283.267	-392.974	-270.411		12.15	-440.674	-257.568	-182.19	-169.678	-139.771
																				12.2	-356.119	-383.546	-287.553	-352.691	-338.121		12.2	-447.083	-300.903	-184.021	-167.847	-154.114
																				12.25	-404.545	-391.259	-301.695	-347.977	-326.55		12.25	-494.995	-308.838	-215.149	-173.645	-152.283
																				12.3	-424.258	-391.689	-329.121	-359.119	-300.837		12.3	-474.854	-263.977	-194.092	-158.386	-143.738
																				12.35	-405.401	-360.833	-363.404	-304.266	-336.835		12.35	-445.251	-277.405	-197.754	-155.64	-168.457
																				12.4	-426.829	-413.115	-341.977	-362.976	-334.692		12.4	-457.458	-302.429	-214.539	-175.476	-137.329
																				12.45	-424.258	-406.688	-326.122	-341.549	-318.408		12.45	-482.483	-289.612	-198.364	-174.866	-148.01
																				12.5	-419.544	-441.399	-292.267	-385.26	-338.549		12.5	-472.717	-270.996	-229.797	-158.386	-125.427
																				12.55	-482.54	-422.543	-302.551	-373.261	-292.695		12.55	-446.167	-301.514	-223.999	-161.438	-166.931
																				12.6	-430.257	-407.116	-356.119	-313.264	-283.267		12.6	-481.873	-291.138	-190.43	-196.533	-187.073
																				12.65	-443.542	-419.544	-345.406	-320.979	-309.837		12.65	-435.181	-317.688	-208.13	-173.035	-186.768
																				12.7	-381.403	-436.257	-328.693	-386.975	-295.266		12.7	-461.121	-306.702	-221.863	-167.847	-150.452
																				12.75	-441.828	-407.973	-354.834	-369.405	-326.55		12.75	-483.398	-327.454	-206.909	-169.373	-137.024
																				12.8	-474.398	-400.259	-318.836	-401.117	-327.835		12.8	-435.791	-294.189	-222.168	-169.067	-162.354
																				12.85	-408.402	-421.258	-302.98	-338.549	-309.837		12.85	-433.35	-298.767	-211.182	-193.176	-173.95
																				12.9	-469.254	-397.688	-325.693	-350.549	-309.408		12.9	-481.873	-301.208	-220.032	-151.978	-180.054
																				12.95	-456.398	-434.114	-389.974	-389.118	-339.834		12.95	-498.352	-339.355	-221.252	-186.157	-143.127
																				13	-460.684	-455.97	-328.264	-392.117	-353.976		13	-472.107	-298.157	-186.157	-167.236	-163.269
																				13.05	-430.257	-429.828	-323.55	-365.547	-356.976		13.05	-439.148	-298.462	-222.168	-173.645	-183.105
																				13.1	-437.542	-425.114	-327.406	-367.262	-325.264		13.1	-471.191	-299.683	-216.064	-234.375	-166.016
																				13.15	-455.541	-409.259	-331.264	-407.973	-345.834		13.15	-463.562	-309.448	-241.089	-165.1	-173.34
																				13.2	-450.399	-410.544	-398.544	-359.547	-344.978		13.2	-480.042	-316.772	-226.44	-194.092	-166.626
																				13.25	-418.687	-448.685	-308.552	-381.403	-356.976		13.25	-442.81	-312.805	-209.045	-184.631	-177.917
																				13.3	-425.114	-459.398	-354.405	-388.688	-312.836		13.3	-411.072	-311.584	-251.465	-200.806	-190.735
																				13.35	-438.828	-463.683	-351.405	-365.547	-319.693		13.35	-481.262	-281.372	-203.857	-168.762	-141.907
																				13.4	-427.257	-372.404	-355.263	-358.262	-317.55		13.4	-428.162	-292.053	-236.816	-201.416	-157.776
																				13.45	-450.399	-387.831	-341.549	-370.69	-316.693		13.45	-435.486	-326.538	-219.116	-190.735	-189.819
																				13.5	-477.397	-449.541	-329.978	-368.975	-327.406		13.5	-435.791	-319.214	-223.389	-182.19	-173.645
																				13.55	-493.682	-434.542	-399.402	-362.12	-345.406		13.55	-429.688	-292.969	-257.263	-177.002	-150.757
																				13.6	-481.253	-424.686	-353.12	-383.975	-350.977		13.6	-455.933	-329.895	-227.661	-191.956	-157.471
																				13.65	-472.683	-431.115	-352.691	-406.259	-366.404		13.65	-438.232	-315.552	-223.694	-169.067	-180.969
																				13.7	-418.259	-404.973	-380.546	-367.262	-365.547		13.7	-444.336	-322.571	-260.01	-175.476	-185.852
																				13.75	-434.542	-438.828	-332.979	-379.69	-341.12		13.75	-422.974	-315.857	-191.04	-217.59	-166.931
																				13.8	-482.54	-428.115	-337.693	-386.117	-320.55		13.8	-447.083	-293.884	-227.356	-208.13	-166.016
																				13.85	-474.826	-437.114	-361.69	-405.401	-350.549		13.85	-450.745	-344.543	-245.972	-180.359	-192.871
																				13.9	-444.399	-437.114	-357.834	-375.832	-307.694		13.9	-413.208	-304.565	-230.713	-155.945	-178.223
																				13.95	-428.972	-470.54	-374.118	-321.836	-351.405		13.95	-429.077	-324.097	-227.356	-179.749	-171.814
																				14	-414.829	-393.832	-334.264	-365.119	-353.976		14	-460.815	-303.955	-204.468	-193.787	-177.002
																				14.05	-476.111	-373.261	-349.262	-436.685	-355.691		14.05	-414.734	-299.377	-211.182	-185.852	-157.166
																				14.1	-493.682	-402.402	-320.121	-350.977	-358.262		14.1	-423.889	-311.279	-228.271	-209.045	-152.893
																				14.15	-431.543	-392.974	-283.267	-395.973	-350.977		14.15	-435.486	-307.007	-215.149	-161.133	-145.264
																				14.2	-482.111	-436.257	-278.553	-392.546	-343.263		14.2	-448.303	-315.247	-217.59	-161.438	-184.937
																				14.25	-506.11	-442.686	-356.548	-368.118	-335.55		14.25	-413.513	-290.222	-210.571	-198.669	-186.462
																				14.3	-417.829	-418.259	-362.548	-363.404	-331.264		14.3	-429.382	-328.064	-239.258	-213.318	-183.716
																				14.35	-420.83	-464.541	-352.262	-398.116	-354.405		14.35	-422.058	-278.931	-237.732	-182.495	-147.095
																				14.4	-462.827	-419.115	-318.408	-386.975	-366.404		14.4	-441.589	-301.514	-229.492	-186.768	-162.048
																				14.45	-401.545	-406.259	-371.118	-348.834	-380.546		14.45	-442.2	-326.233	-219.116	-165.405	-184.631
																				14.5	-420.83	-409.259	-389.118	-398.974	-333.407		14.5	-425.11	-288.696	-224.304	-206.299	-183.105
																				14.55	-498.825	-410.544	-283.695	-394.26	-333.407		14.55	-426.331	-311.279	-231.018	-168.152	-165.1
																				14.6	-455.97	-425.544	-327.406	-330.407	-328.693		14.6	-416.565	-279.541	-240.479	-191.345	-137.329
																				14.65	-428.115	-446.113	-309.408	-384.832	-325.693		14.65	-409.546	-252.686	-191.345	-232.544	-151.672
																				14.7	-452.542	-430.686	-335.55	-390.831	-319.265		14.7	-415.649	-317.078	-232.239	-138.245	-178.528
																				14.75	-429.828	-361.69	-319.265	-364.261	-345.834		14.75	-426.331	-333.252	-222.168	-151.062	-164.795
																				14.8	-424.258	-431.115	-308.122	-359.547	-372.404		14.8	-411.072	-298.462	-203.247	-242.004	-160.522
																				14.85	-479.112	-430.686	-342.405	-362.976	-377.118		14.85	-418.396	-262.451	-211.792	-187.378	-184.021
																				14.9	-450.827	-423.829	-311.123	-358.69	-322.264		14.9	-402.832	-259.399	-203.857	-184.937	-145.874
																				14.95	-460.684	-432.829	-352.691	-353.12	-340.264		14.95	-402.832	-277.71	-216.37	-196.838	-148.01
																				15	-395.117	-435.4	-382.261	-393.832	-329.121		15	-432.434	-285.95	-227.966	-199.89	-186.768
																				15.05	-414.401	-459.827	-305.123	-381.403	-326.978		15.05	-423.279	-305.786	-186.157	-190.43	-173.34
																				15.1	-401.974	-428.115	-312.836	-404.545	-379.261		15.1	-396.423	-260.62	-217.59	-164.185	-181.58
																				15.15	-412.258	-419.115	-346.263	-404.116	-339.406		15.15	-413.818	-288.086	-216.37	-225.83	-163.574
																				15.2	-422.115	-399.402	-341.549	-371.976	-334.692		15.2	-387.573	-290.527	-223.694	-163.574	-169.373
																				15.25	-403.688	-435.829	-301.695	-332.549	-339.406		15.25	-438.232	-288.696	-239.868	-190.43	-169.983
																				15.3	-416.972	-435.4	-304.266	-379.69	-299.98		15.3	-398.865	-275.574	-191.956	-222.778	-159.302
																				15.35	-418.687	-367.262	-385.688	-357.834	-355.691		15.35	-405.884	-258.789	-216.37	-177.307	-151.062
																				15.4	-427.257	-443.542	-331.264	-361.262	-355.263		15.4	-394.592	-314.636	-200.806	-158.081	-182.495
																				15.45	-442.256	-427.257	-308.552	-370.261	-364.261		15.45	-374.756	-281.067	-223.083	-188.599	-158.691
																				15.5	-437.114	-435.4	-371.546	-395.117	-325.264		15.5	-422.668	-246.582	-204.163	-195.313	-161.438
																				15.55	-418.259	-461.541	-344.978	-344.12	-368.547		15.55	-396.423	-274.963	-193.481	-165.71	-195.923
																				15.6	-403.688	-417.829	-323.55	-382.689	-371.546		15.6	-405.273	-250.854	-241.089	-189.209	-207.825
																				15.65	-406.688	-365.119	-321.408	-363.833	-350.977		15.65	-409.546	-274.963	-234.985	-187.073	-151.367
																				15.7	-395.117	-432.829	-347.119	-332.549	-352.691		15.7	-417.48	-278.625	-205.688	-191.345	-146.79
																				15.75	-373.261	-348.406	-330.407	-381.403	-334.692		15.75	-394.287	-279.236	-228.271	-163.269	-155.029
																				15.8	-431.115	-396.831	-307.694	-384.832	-362.12		15.8	-371.094	-279.846	-204.773	-155.334	-156.555
																				15.85	-406.259	-433.257	-326.122	-365.976	-345.406		15.85	-381.165	-272.217	-183.716	-194.092	-159.607
																				15.9	-365.976	-443.114	-331.692	-351.834	-323.55		15.9	-394.592	-276.184	-192.566	-210.876	-159.912
																				15.95	-339.406	-419.115	-281.982	-365.976	-314.551		15.95	-396.423	-289.612	-210.876	-188.293	-203.247
																				16	-420.83	-415.258	-328.264	-380.546	-320.121		16	-395.508	-283.813	-219.116	-177.307	-155.945
																				16.05	-411.83	-399.402	-366.832	-374.976	-312.408		16.05	-377.197	-249.023	-198.364	-180.054	-150.452
																				16.1	-408.402	-392.117	-359.977	-328.264	-323.979		16.1	-377.502	-304.871	-213.928	-188.904	-162.659
																				16.15	-368.547	-396.831	-320.55	-350.549	-380.974		16.15	-395.813	-252.991	-225.83	-208.435	-159.607
																				16.2	-404.973	-396.831	-317.122	-371.118	-322.692		16.2	-383.301	-276.794	-203.857	-179.749	-104.675
																				16.25	-356.548	-381.832	-367.69	-329.978	-307.265		16.25	-370.483	-268.555	-196.838	-155.64	-148.315
																				16.3	-371.118	-377.118	-335.55	-374.976	-354.405		16.3	-387.573	-234.375	-226.44	-161.438	-212.708
																				16.35	-428.972	-402.402	-304.694	-340.692	-357.834		16.35	-394.287	-259.094	-164.795	-152.588	-155.334
																				16.4	-410.973	-446.113	-327.406	-340.692	-380.118		16.4	-391.541	-281.982	-202.637	-160.217	-140.686
																				16.45	-336.406	-410.115	-347.977	-333.835	-313.694		16.45	-395.813	-265.503	-221.252	-176.697	-144.348
																				16.5	-344.978	-400.259	-297.409	-334.264	-301.695		16.5	-376.892	-270.996	-189.209	-185.547	-195.923
																				16.55	-376.26	-368.547	-339.834	-397.26	-332.979		16.55	-365.601	-271.301	-221.252	-159.607	-168.762
																				16.6	-401.117	-399.402	-380.546	-330.407	-322.264		16.6	-368.652	-259.705	-212.402	-173.34	-153.809
																				16.65	-396.831	-420.83	-296.123	-344.12	-304.694		16.65	-368.042	-250.244	-190.43	-147.705	-177.307
																				16.7	-397.26	-401.545	-325.264	-396.831	-377.975		16.7	-406.799	-218.811	-218.811	-189.209	-167.542
																				16.75	-401.545	-368.118	-363.404	-355.691	-352.262		16.75	-380.249	-259.705	-195.923	-180.969	-163.879
																				16.8	-388.688	-390.831	-299.98	-368.547	-348.834		16.8	-374.146	-250.549	-197.449	-177.612	-164.185
																				16.85	-392.546	-372.833	-361.262	-290.98	-356.976		16.85	-367.737	-262.756	-186.157	-164.49	-169.678
																				16.9	-380.546	-390.403	-352.262	-361.262	-332.549		16.9	-351.868	-265.503	-210.571	-150.452	-171.509
																				16.95	-355.263	-388.688	-375.832	-357.406	-322.264		16.95	-397.949	-288.391	-238.037	-191.65	-171.814
																				17	-397.688	-380.546	-373.261	-335.55	-314.979		17	-377.502	-220.032	-180.359	-229.492	-177.917
																				17.05	-418.687	-378.832	-314.122	-353.976	-290.98		17.05	-344.238	-245.972	-211.792	-162.964	-173.645
																				17.1	-354.834	-371.118	-283.695	-383.117	-297.837		17.1	-372.925	-256.042	-214.844	-196.228	-182.19
																				17.15	-325.693	-418.259	-372.404	-301.266	-367.262		17.15	-365.906	-267.334	-187.073	-202.332	-160.522
																				17.2	-375.404	-348.406	-344.12	-346.263	-357.834		17.2	-373.84	-235.291	-187.988	-158.997	-150.452
																				17.25	-363.833	-351.405	-279.839	-358.262	-341.549		17.25	-343.018	-231.934	-189.514	-157.166	-142.212
																				17.3	-339.834	-403.259	-307.265	-354.405	-321.408		17.3	-326.538	-236.206	-213.928	-188.293	-214.539
																				17.35	-420.4	-388.688	-358.69	-313.694	-361.69		17.35	-362.549	-268.25	-192.566	-225.22	-164.795
																				17.4	-371.976	-416.972	-375.404	-328.264	-381.403		17.4	-368.347	-258.179	-173.95	-172.729	-144.043
																				17.45	-354.405	-393.402	-346.263	-347.119	-323.122		17.45	-342.102	-227.356	-201.111	-158.997	-168.457
																				17.5	-370.69	-401.117	-353.12	-348.406	-270.411		17.5	-300.903	-216.98	-180.359	-177.002	-205.688
																				17.55	-330.407	-364.691	-245.984	-317.122	-288.837		17.55	-336.304	-267.639	-210.876	-165.1	-141.907
																				17.6	-341.977	-359.977	-332.979	-316.265	-344.12		17.6	-313.416	-229.492	-201.721	-184.937	-120.544
																				17.65	-335.55	-441.828	-359.547	-353.12	-349.691		17.65	-334.167	-235.901	-200.806	-163.269	-155.64
																				17.7	-407.973	-447.828	-362.548	-349.262	-308.122		17.7	-360.718	-240.173	-178.223	-164.795	-184.326
																				17.75	-371.976	-335.55	-362.976	-347.549	-317.122		17.75	-330.2	-234.375	-237.122	-173.34	-194.702
																				17.8	-353.548	-398.544	-293.981	-357.406	-306.409		17.8	-349.121	-237.427	-235.596	-191.956	-162.048
																				17.85	-373.689	-358.69	-271.696	-311.551	-313.694		17.85	-356.14	-263.977	-199.89	-201.721	-149.231
																				17.9	-343.263	-402.402	-320.55	-277.696	-332.979		17.9	-335.388	-256.348	-210.876	-164.185	-155.334
																				17.95	-356.119	-400.687	-296.552	-368.118	-290.124		17.95	-319.214	-215.149	-206.604	-206.299	-157.776
																				18	-394.26	-386.975	-327.835	-357.406	-335.978		18	-329.895	-231.934	-187.988	-194.702	-160.217
																				18.05	-360.833	-408.402	-308.98	-341.12	-347.977		18.05	-362.244	-242.92	-215.759	-167.847	-125.122
																				18.1	-354.834	-389.974	-323.122	-354.405	-267.411		18.1	-311.89	-243.53	-206.909	-185.852	-122.375
																				18.15	-338.121	-381.832	-331.264	-327.835	-295.694		18.15	-317.078	-240.479	-208.435	-184.021	-178.833
																				18.2	-348.834	-358.69	-292.267	-317.55	-344.12		18.2	-333.862	-244.141	-189.514	-155.029	-170.593
																				18.25	-364.691	-366.832	-278.981	-321.836	-315.407		18.25	-341.187	-272.522	-204.163	-155.029	-160.828
																				18.3	-366.832	-402.83	-362.548	-354.405	-289.695		18.3	-319.824	-236.511	-242.31	-185.242	-135.803
																				18.35	-317.978	-384.832	-377.547	-394.688	-291.838		18.35	-329.285	-256.958	-185.547	-206.604	-153.198
																				18.4	-384.404	-369.833	-319.265	-355.691	-332.121		18.4	-310.364	-219.727	-204.468	-189.209	-205.078
																				18.45	-358.69	-401.117	-286.696	-305.551	-331.264		18.45	-328.064	-191.65	-204.773	-180.969	-155.64
																				18.5	-325.264	-431.115	-289.695	-301.266	-314.979		18.5	-306.702	-234.68	-214.233	-152.588	-135.193
																				18.55	-329.978	-419.544	-326.122	-345.406	-317.55		18.55	-335.999	-257.874	-206.909	-158.997	-189.209
																				18.6	-333.835	-352.262	-338.978	-348.406	-281.552		18.6	-330.505	-258.789	-200.806	-206.604	-154.724
																				18.65	-346.691	-371.118	-306.837	-323.122	-305.123		18.65	-333.862	-231.628	-184.021	-179.749	-154.114
																				18.7	-369.833	-383.117	-299.552	-338.978	-314.122		18.7	-311.89	-231.323	-216.98	-165.1	-141.907
																				18.75	-349.691	-404.973	-310.693	-341.549	-341.977		18.75	-306.396	-255.432	-184.631	-159.302	-159.912
																				18.8	-346.691	-347.977	-329.978	-309.837	-275.981		18.8	-307.007	-223.694	-189.514	-196.533	-138.855
																				18.85	-342.405	-400.259	-308.552	-329.549	-283.267		18.85	-299.377	-198.669	-205.688	-187.073	-173.035
																				18.9	-407.973	-335.12	-251.554	-357.834	-359.547		18.9	-329.285	-242.004	-205.383	-181.58	-155.64
																				18.95	-404.116	-392.117	-302.98	-339.406	-295.694		18.95	-330.505	-255.432	-185.852	-164.49	-127.869
																				19	-358.262	-434.114	-300.408	-335.12	-306.409		19	-304.871	-232.849	-212.402	-142.517	-159.607
																				19.05	-401.974	-382.689	-307.265	-326.978	-275.125		19.05	-315.552	-263.672	-201.111	-149.841	-180.359
																				19.1	-340.692	-387.831	-340.692	-276.41	-284.553		19.1	-296.021	-248.413	-183.716	-141.907	-184.326
																				19.15	-353.12	-385.26	-326.122	-329.978	-344.978		19.15	-317.688	-224.609	-180.054	-193.481	-133.362
																				19.2	-328.693	-359.119	-337.693	-346.263	-316.265		19.2	-325.317	-227.661	-164.795	-173.035	-137.024
																				19.25	-344.548	-383.117	-296.123	-357.406	-298.265		19.25	-356.75	-245.361	-216.064	-154.724	-133.667
																				19.3	-341.549	-390.831	-309.408	-320.121	-295.266		19.3	-299.377	-245.056	-215.149	-220.642	-195.618
																				19.35	-353.976	-400.687	-328.693	-290.98	-311.979		19.35	-311.584	-222.778	-221.863	-184.326	-143.433
																				19.4	-392.974	-412.258	-272.982	-322.264	-313.264		19.4	-303.345	-217.285	-173.035	-170.593	-151.978
																				19.45	-337.693	-385.688	-310.265	-315.407	-297.409		19.45	-293.884	-237.122	-193.176	-144.348	-167.847
																				19.5	-328.693	-336.406	-304.694	-345.834	-232.27		19.5	-323.792	-221.252	-220.032	-170.593	-156.86
																				19.55	-360.833	-362.976	-328.693	-352.691	-270.411		19.55	-303.04	-237.427	-158.386	-179.443	-153.503
																				19.6	-340.264	-404.545	-308.122	-342.835	-336.406		19.6	-276.794	-251.16	-181.274	-214.539	-154.724
																				19.65	-347.119	-373.261	-280.267	-306.409	-331.692		19.65	-343.628	-219.727	-204.468	-189.514	-124.817
																				19.7	-366.832	-381.832	-298.695	-317.55	-323.55		19.7	-314.941	-228.882	-221.252	-186.768	-154.724
																				19.75	-335.978	-396.403	-305.123	-317.978	-304.266		19.75	-307.922	-211.792	-218.201	-194.702	-176.697
																				19.8	-356.548	-402.83	-299.98	-338.121	-300.837		19.8	-300.598	-263.367	-177.917	-164.795	-126.038
																				19.85	-334.264	-374.976	-273.839	-302.123	-262.697		19.85	-267.639	-222.473	-216.675	-152.283	-162.964
																				19.9	-329.978	-362.548	-329.549	-289.695	-296.123		19.9	-316.772	-202.026	-227.661	-188.293	-146.179
																				19.95	-357.406	-355.263	-275.125	-320.121	-282.838		19.95	-315.857	-244.446	-177.612	-175.171	-184.631
																				20	-325.693	-353.976	-260.983	-344.12	-324.407		20	-244.751	-232.239	-203.857	-144.958	-178.528
																				20.05	-311.123	-409.687	-302.98	-325.693	-318.408		20.05	-269.47	-210.571	-210.876	-168.762	-101.318
																				20.1	-321.408	-389.118	-320.121	-338.121	-286.696		20.1	-242.31	-247.803	-207.825	-152.893	-151.672
																				20.15	-371.546	-332.979	-288.837	-307.694	-291.838		20.15	-308.533	-197.449	-215.454	-197.449	-164.49
																				20.2	-341.977	-374.976	-311.551	-311.123	-269.554		20.2	-296.326	-225.22	-209.656	-186.768	-142.517
																				20.25	-337.693	-357.834	-259.698	-299.123	-297.837		20.25	-273.438	-218.506	-196.533	-147.095	-170.288
																				20.3	-320.55	-334.692	-261.839	-291.838	-300.837		20.3	-276.794	-230.103	-188.293	-170.593	-177.917
																				20.35	-344.978	-314.122	-324.407	-308.122	-289.695		20.35	-276.489	-207.214	-184.021	-187.073	-149.536
																				20.4	-343.692	-400.259	-294.409	-387.403	-260.983		20.4	-285.645	-208.13	-199.28	-175.781	-128.174
																				20.45	-387.403	-391.259	-254.984	-325.264	-263.126		20.45	-272.522	-226.44	-183.411	-172.424	-146.79
																				20.5	-349.691	-356.119	-311.551	-307.694	-311.123		20.5	-254.517	-223.999	-197.449	-169.678	-145.874
																				20.55	-306.837	-341.12	-291.838	-313.264	-339.834		20.55	-285.034	-206.299	-200.806	-168.762	-133.972
																				20.6	-362.12	-377.547	-292.267	-354.405	-276.41		20.6	-292.358	-220.337	-189.209	-167.542	-150.452
																				20.65	-332.121	-395.973	-275.981	-293.123	-308.122		20.65	-258.484	-202.942	-194.397	-200.195	-143.738
																				20.7	-318.836	-341.977	-289.267	-314.122	-300.408		20.7	-248.718	-248.108	-166.931	-190.735	-154.419
																				20.75	-325.264	-341.549	-335.55	-336.406	-259.268		20.75	-271.912	-242.004	-183.105	-139.16	-143.127
																				20.8	-279.411	-334.264	-274.268	-329.978	-269.125		20.8	-258.789	-206.604	-195.007	-133.362	-170.898
																				20.85	-285.41	-336.406	-279.839	-340.264	-302.123		20.85	-276.794	-220.032	-180.969	-158.081	-173.035
																				20.9	-330.836	-361.262	-280.695	-314.979	-289.267		20.9	-259.094	-227.966	-187.073	-190.125	-126.343
																				20.95	-394.688	-366.404	-317.978	-305.123	-231.842		20.95	-241.699	-240.784	-199.28	-208.13	-147.705
																				21	-302.551	-317.55	-308.552	-328.693	-267.84		21	-266.418	-241.699	-188.599	-173.95	-166.931
																				21.05	-307.265	-361.69	-306.837	-335.978	-306.409		21.05	-271.606	-216.98	-171.204	-167.847	-162.964
																				21.1	-333.835	-365.119	-271.267	-331.264	-289.267		21.1	-286.255	-205.078	-224.609	-172.119	-183.105
																				21.15	-293.551	-341.977	-269.983	-284.553	-293.551		21.15	-268.555	-209.961	-191.04	-170.288	-124.817
																				21.2	-320.121	-309.837	-299.123	-363.833	-293.123		21.2	-286.255	-242.004	-180.359	-147.4	-144.348
																				21.25	-319.265	-340.264	-308.552	-293.123	-304.694		21.25	-265.503	-247.498	-203.552	-158.691	-155.64
																				21.3	-318.408	-369.405	-283.267	-300.837	-266.983		21.3	-294.8	-207.825	-190.43	-179.749	-147.095
																				21.35	-296.981	-318.408	-291.41	-308.552	-245.556		21.35	-271.912	-199.28	-195.923	-156.25	-131.836
																				21.4	-298.265	-353.12	-265.269	-315.407	-256.697		21.4	-279.236	-203.247	-193.481	-155.64	-144.348
																				21.45	-340.692	-361.262	-284.553	-344.978	-247.269		21.45	-263.062	-208.13	-196.228	-182.8	-170.593
																				21.5	-305.981	-337.263	-278.553	-295.266	-268.268		21.5	-259.094	-227.661	-184.631	-148.926	-140.076
																				21.55	-315.837	-380.546	-263.982	-311.979	-297.837		21.55	-266.724	-222.168	-193.176	-150.146	-135.498
																				21.6	-312.836	-348.834	-293.981	-335.978	-306.837		21.6	-279.541	-204.163	-185.547	-167.236	-146.179
																				21.65	-318.408	-320.55	-267.411	-320.979	-302.551		21.65	-244.446	-205.688	-198.364	-175.781	-167.847
																				21.7	-322.264	-383.975	-263.554	-348.406	-251.554		21.7	-260.315	-215.149	-195.313	-169.067	-189.209
																				21.75	-299.123	-354.834	-302.123	-332.979	-253.697		21.75	-294.495	-221.558	-181.885	-203.247	-158.081
																				21.8	-321.836	-378.832	-319.693	-327.835	-304.266		21.8	-261.23	-263.672	-168.762	-179.443	-146.179
																				21.85	-297.837	-364.691	-263.126	-326.122	-300.408		21.85	-254.211	-200.806	-213.623	-137.024	-138.245
																				21.9	-332.549	-317.55	-278.553	-278.553	-286.266		21.9	-274.963	-210.571	-183.411	-176.086	-154.419
																				21.95	-308.122	-369.405	-275.553	-318.408	-289.695		21.95	-255.432	-227.966	-158.081	-171.814	-141.907
																				22	-324.407	-389.974	-268.268	-296.123	-311.979		22	-284.119	-215.759	-203.857	-125.427	-149.536
																				22.05	-338.549	-382.261	-267.84	-303.408	-298.265		22.05	-277.1	-200.195	-177.002	-130.31	-158.081
																				22.1	-280.267	-357.834	-312.836	-300.408	-285.41		22.1	-234.68	-207.52	-191.956	-193.176	-153.198
																				22.15	-309.408	-341.12	-255.84	-340.692	-266.125		22.15	-244.141	-207.52	-169.373	-194.397	-154.114
																				22.2	-272.554	-324.407	-286.696	-359.547	-245.984		22.2	-286.255	-226.44	-196.228	-150.146	-133.362
																				22.25	-333.835	-324.835	-262.697	-317.122	-341.12		22.25	-266.113	-223.389	-165.1	-169.067	-137.329
																				22.3	-345.834	-315.837	-217.7	-324.835	-292.695		22.3	-258.789	-196.838	-160.522	-175.476	-160.217
																				22.35	-278.981	-350.549	-278.553	-285.838	-275.553		22.35	-255.737	-209.351	-175.171	-153.198	-143.433
																				22.4	-288.837	-370.69	-302.551	-334.692	-344.978		22.4	-263.062	-200.806	-188.599	-173.645	-127.258
																				22.45	-306.837	-342.835	-290.552	-333.407	-254.984		22.45	-261.23	-217.896	-174.255	-191.04	-137.024
																				22.5	-264.84	-352.262	-243.841	-281.124	-252.412		22.5	-228.271	-224.304	-207.214	-148.01	-158.386
																				22.55	-283.267	-354.405	-245.556	-297.837	-308.552		22.55	-255.432	-201.416	-169.067	-176.392	-159.302
																				22.6	-318.408	-281.552	-279.411	-332.549	-282.41		22.6	-255.432	-214.233	-173.34	-166.321	-123.291
																				22.65	-337.263	-276.41	-264.84	-259.698	-299.552		22.65	-239.868	-224.609	-180.359	-155.945	-160.522
																				22.7	-361.262	-362.12	-275.125	-302.551	-240.413		22.7	-302.429	-225.525	-147.705	-144.653	-147.4
																				22.75	-300.837	-377.118	-272.125	-311.123	-320.55		22.75	-239.563	-194.397	-178.528	-154.419	-129.395
																				22.8	-290.98	-392.974	-256.697	-329.549	-283.267		22.8	-211.792	-186.157	-191.956	-161.743	-106.201
																				22.85	-297.837	-318.408	-290.124	-288.837	-250.698		22.85	-258.484	-241.394	-184.021	-148.621	-159.607
																				22.9	-345.406	-318.836	-247.269	-302.98	-282.41		22.9	-280.457	-254.211	-172.729	-170.593	-162.964
																				22.95	-338.978	-348.406	-256.269	-360.405	-294.409		22.95	-270.081	-209.351	-205.383	-151.672	-118.408
																				23	-267.84	-370.261	-258.84	-281.124	-359.547		23	-227.966	-208.435	-183.716	-179.138	-130.615
																				23.05	-316.693	-324.407	-212.557	-257.555	-282.838		23.05	-249.023	-203.552	-183.105	-158.691	-123.596
																				23.1	-303.408	-384.832	-244.698	-333.407	-262.697		23.1	-248.108	-167.847	-168.152	-110.779	-127.869
																				23.15	-295.694	-354.834	-302.123	-330.407	-277.268		23.15	-233.459	-210.571	-177.917	-160.522	-166.016
																				23.2	-294.838	-275.553	-284.981	-323.979	-238.27		23.2	-229.187	-239.258	-156.25	-168.762	-136.719
																				23.25	-320.55	-297.837	-241.698	-291.838	-296.552		23.25	-254.517	-232.544	-174.255	-131.836	-122.375
																				23.3	-334.264	-365.119	-236.127	-311.551	-332.121		23.3	-262.756	-189.514	-169.067	-168.457	-114.136
																				23.35	-313.264	-391.689	-261.411	-311.551	-275.125		23.35	-205.383	-184.631	-170.593	-141.602	-155.64
																				23.4	-277.696	-317.122	-270.411	-272.125	-263.982		23.4	-232.849	-184.631	-186.768	-139.465	-152.283
																				23.45	-299.123	-324.835	-262.697	-283.267	-237.842		23.45	-255.737	-201.111	-188.904	-164.49	-113.525
																				23.5	-338.549	-327.835	-234.413	-290.124	-254.554		23.5	-231.934	-188.293	-175.171	-179.749	-115.051
																				23.55	-301.695	-327.406	-266.125	-314.122	-261.839		23.55	-243.53	-232.849	-174.255	-137.024	-153.809
																				23.6	-277.696	-348.406	-276.839	-310.693	-316.265		23.6	-268.25	-212.708	-165.1	-165.405	-134.583
																				23.65	-309.837	-368.975	-228.414	-334.264	-260.554		23.65	-234.07	-184.631	-168.152	-169.067	-99.7925
																				23.7	-289.695	-370.261	-263.554	-279.839	-267.411		23.7	-246.277	-202.332	-162.354	-181.58	-161.133
																				23.75	-288.409	-321.408	-262.697	-313.694	-287.124		23.75	-231.018	-188.599	-163.269	-147.705	-167.847
																				23.8	-309.408	-282.838	-257.983	-308.552	-277.268		23.8	-256.348	-177.917	-209.045	-170.593	-149.536
																				23.85	-292.695	-369.833	-261.839	-320.121	-278.124		23.85	-252.686	-211.792	-173.34	-197.449	-126.038
																				23.9	-278.553	-346.691	-273.839	-293.551	-275.981		23.9	-233.765	-155.334	-169.983	-180.054	-140.991
																				23.95	-265.697	-313.264	-202.701	-262.269	-295.266		23.95	-225.525	-187.988	-214.844	-161.743	-105.286
																				24	-297.409	-361.262	-209.129	-301.266	-274.697		24	-230.713	-187.988	-184.021	-178.528	-170.898
																				24.05	-326.122	-317.978	-284.981	-321.408	-255.412		24.05	-227.661	-188.293	-175.781	-160.217	-159.302
																				24.1	-347.549	-334.692	-227.556	-290.98	-278.981		24.1	-237.427	-181.885	-171.814	-143.738	-126.648
																				24.15	-302.98	-341.977	-209.986	-282.838	-226.271		24.15	-254.211	-180.664	-162.354	-133.362	-130.31
																				24.2	-263.982	-341.12	-300.837	-281.124	-274.268		24.2	-234.68	-208.13	-198.059	-182.495	-138.245
																				24.25	-314.551	-371.118	-261.411	-296.123	-315.407		24.25	-252.075	-214.844	-172.119	-158.386	-160.828
																				24.3	-301.266	-336.406	-268.268	-323.55	-225.413		24.3	-242.31	-181.274	-148.315	-164.185	-121.765
																				24.35	-259.698	-307.265	-242.555	-273.839	-269.125		24.35	-232.239	-179.443	-171.509	-159.912	-126.953
																				24.4	-321.408	-369.405	-250.698	-352.262	-266.125		24.4	-262.451	-220.947	-191.04	-178.223	-148.01
																				24.45	-319.265	-344.12	-250.27	-286.696	-267.411		24.45	-235.291	-204.773	-181.274	-169.067	-139.16
																				24.5	-279.839	-293.123	-243.841	-299.552	-283.695		24.5	-221.863	-148.01	-149.536	-162.048	-132.751
																				24.55	-299.98	-281.552	-246.84	-316.693	-257.983		24.55	-249.329	-192.566	-142.212	-143.433	-147.4
																				24.6	-281.982	-320.121	-233.985	-271.267	-279.411		24.6	-234.985	-179.443	-162.659	-140.381	-151.978
																				24.65	-279.411	-324.835	-255.84	-249.84	-261.411		24.65	-227.966	-195.923	-176.392	-176.392	-143.738
																				24.7	-253.697	-358.69	-287.981	-281.552	-220.7		24.7	-245.972	-211.182	-180.664	-149.841	-138.245
																				24.75	-246.412	-341.977	-240.413	-333.835	-245.127		24.75	-242.92	-201.416	-179.443	-168.152	-158.386
																				24.8	-276.839	-319.693	-240.413	-270.411	-287.981		24.8	-219.421	-181.58	-178.833	-144.653	-123.901
																				24.85	-323.55	-337.263	-242.126	-309.408	-294.409		24.85	-256.042	-175.171	-172.424	-131.836	-124.207
																				24.9	-252.841	-304.266	-224.985	-302.123	-215.557		24.9	-229.492	-175.476	-155.029	-179.138	-149.536
																				24.95	-266.983	-317.978	-259.268	-264.84	-254.554		24.95	-184.021	-230.408	-145.874	-165.1	-135.803
																				25	-371.976	-327.406	-274.268	-312.836	-272.982		25	-233.459	-195.618	-143.738	-138.245	-158.386
																				25.05	-298.265	-349.691	-229.27	-239.983	-281.552		25.05	-229.187	-193.787	-167.847	-181.885	-148.315
																				25.1	-265.697	-286.266	-223.7	-258.411	-251.983		25.1	-228.882	-156.25	-161.438	-133.362	-131.836
																				25.15	-298.265	-286.696	-295.694	-278.124	-211.701		25.15	-242.615	-180.664	-166.016	-141.907	-139.16
																				25.2	-353.548	-338.549	-270.411	-318.408	-284.553		25.2	-241.089	-224.609	-164.185	-153.809	-158.081
																				25.25	-252.412	-378.832	-239.127	-321.408	-271.267		25.25	-236.206	-192.261	-183.105	-164.49	-145.874
																				25.3	-284.981	-330.836	-206.558	-322.692	-267.411		25.3	-218.811	-202.026	-174.866	-161.743	-129.7
																				25.35	-279.411	-329.978	-233.985	-294.409	-215.986		25.35	-195.007	-178.528	-196.838	-138.55	-120.239
																				25.4	-303.408	-325.264	-239.983	-323.122	-256.697		25.4	-201.416	-169.373	-165.1	-148.315	-90.6372
																				25.45	-270.411	-297.837	-206.558	-259.268	-290.124		25.45	-205.383	-201.721	-133.362	-126.038	-143.433
																				25.5	-234.841	-304.694	-259.698	-269.125	-192.416		25.5	-252.686	-174.866	-186.462	-141.602	-149.231
																				25.55	-254.984	-374.118	-287.553	-248.555	-272.982		25.55	-234.375	-171.509	-167.542	-161.743	-149.231
																				25.6	-325.693	-308.98	-250.27	-317.55	-261.411		25.6	-230.408	-214.233	-145.569	-106.812	-115.051
																				25.65	-254.984	-374.118	-287.553	-248.555	-272.982		25.65	-230.408	-214.233	-145.569	-106.812	-115.051
																				25.7	-254.984	-374.118	-287.553	-248.555	-272.982		25.7	-230.408	-214.233	-145.569	-106.812	-115.051
																				25.75	-302.98	-310.693	-275.981	-340.264	-218.558		25.75	-533.447	-451.05	-471.191	-428.162	-426.941
																				25.8	-911.083	-969.365	-845.516	-896.941	-854.944		25.8	-701.904	-700.378	-685.425	-655.823	-664.063
																				25.85	-555.82	-598.675	-485.967	-553.249	-566.963		25.85	-419.006	-422.974	-450.134	-393.066	-393.677
																				25.9	-358.69	-383.117	-343.692	-348.406	-348.834		25.9	-350.952	-306.702	-341.492	-285.645	-315.247
																				25.95	-301.695	-323.55	-275.125	-333.407	-317.978		25.95	-295.105	-305.481	-311.584	-293.274	-310.059
																				26	-315.837	-318.836	-278.124	-335.978	-248.555		26	-267.639	-239.258	-272.827	-257.263	-253.296
																				26.05	-215.986	-243.841	-225.843	-286.266	-227.128		26.05	-239.258	-234.375	-231.628	-188.904	-206.604
																				26.1	-188.13	-245.984	-146.133	-228.842	-226.699		26.1	-203.552	-196.533	-188.904	-182.8	-189.514
																				26.15	-181.273	-192.844	-159.417	-218.986	-179.988		26.15	-192.566	-160.522	-176.086	-142.517	-202.026
																				26.2	-139.705	-215.128	-146.133	-176.131	-175.274		26.2	-152.283	-143.127	-184.326	-144.348	-148.926
																				26.25	-118.278	-211.701	-131.563	-204.415	-130.277		26.25	-135.193	-144.958	-157.471	-134.888	-125.427
																				26.3	-111.421	-187.702	-106.279	-176.559	-164.561		26.3	-128.479	-136.414	-178.528	-106.201	-134.888
																				26.35	-90.8512	-153.418	-133.277	-140.134	-144.419		26.35	-130.31	-121.765	-149.536	-113.831	-106.506
																				26.4	-74.5665	-144.419	-104.993	-157.276	-88.7084		26.4	-91.2476	-120.85	-115.356	-153.503	-139.16
																				26.45	-69.8526	-163.275	-83.9945	-142.706	-116.135		26.45	-90.6372	-72.937	-120.239	-78.125	-133.972
																				26.5	-116.135	-185.559	-31.2836	-120.421	-98.5649		26.5	-84.2285	-104.37	-91.8579	-72.937	-84.2285
																				26.55	-87.8513	-119.992	-71.9952	-90.4226	-71.9952		26.55	-84.2285	-124.512	-107.117	-71.106	-91.8579
																				26.6	-16.7132	-86.5657	-23.1413	-84.423	-115.278		26.6	-120.85	-66.2231	-126.648	-46.6919	-59.5093
																				26.65	-89.994	-129.42	-60.4246	-99.422	-75.4235		26.65	-104.98	-70.8008	-104.675	-61.3403	-69.2749
																				26.7	-149.133	-101.993	-75.4235	-106.279	-128.992		26.7	-83.9233	-61.3403	-103.149	-41.8091	-103.149
																				26.75	-31.2836	-167.561	-56.1391	-123.849	-121.278		26.75	-115.356	-86.0596	-79.6509	-65.0024	-72.0215
																				26.8	-41.9972	-62.5673	-8.5709	-114.421	-99.422		26.8	-78.4302	-58.2886	-80.2612	-74.1577	-80.5664
																				26.85	-60.8532	-68.1383	-24.8555	-101.993	-116.992		26.85	-47.3022	-53.7109	-96.4355	-36.3159	-71.106
																				26.9	-37.7118	-101.136	-2.9998	-85.7087	-122.992		26.9	-70.4956	-60.1196	-79.9561	-69.5801	-71.7163
																				26.95	-55.7107	-137.562	3.8569	-98.1364	-39.8544		26.95	-63.7817	-33.2642	-72.6318	-34.1797	-42.4194
																				27	-14.9991	-149.561	-11.5707	-106.279	-61.2816		27	-54.3213	-39.0625	-39.978	-48.8281	-50.9644
																				27.05	-71.1382	-91.2796	-14.1419	-98.1364	-91.7082		27.05	-61.9507	-30.2124	-71.4111	-17.7002	-77.5146
																				27.1	-57.8533	-101.993	-16.7132	-116.564	-48.8539		27.1	-88.8062	-31.4331	-58.5938	-15.8691	-62.2559
																				27.15	-71.5668	-78.4234	-23.1413	-68.9954	-44.9971		27.15	-64.6973	-66.2231	-33.8745	-23.8037	-35.0952
																				27.2	-33.8549	-64.7099	0.4285	-104.136	-80.1376		27.2	-28.9917	-24.7192	-70.8008	-37.5366	-53.4058
																				27.25	-30.8552	-82.2803	-27.8553	-110.564	-76.2807		27.25	-72.937	-56.4575	-84.2285	-50.354	-78.7354
																				27.3	-11.1421	-77.1377	7.2852	-92.1368	-65.9957		27.3	-84.5337	-34.79	-65.0024	-19.2261	-55.8472
																				27.35	-44.9971	-76.7093	12.4278	-109.278	-48.4254		27.35	-74.7681	4.5776	-43.6401	-34.1797	-38.7573
																				27.4	-39.426	-77.5663	-8.5709	-47.1397	-85.2801		27.4	-46.0815	-35.7056	-39.978	-46.9971	-42.7246
																				27.45	-0.8571	-104.564	5.5711	-40.283	-65.9957		27.45	-43.335	-34.79	-41.8091	-22.8882	-23.4985
																				27.5	4.714	-44.1399	14.1419	-84.423	-28.7124		27.5	-67.749	-26.5503	-59.5093	-31.7383	-16.4795
																				27.55	-11.1421	-77.1377	8.1423	-106.707	-58.7104		27.55	-32.6538	-38.147	-39.978	-34.1797	-46.0815
																				27.6	-7.2852	-98.9935	11.9992	-86.5657	-66.4241		27.6	-21.6675	-26.2451	-43.6401	-68.0542	-10.6812
																				27.65	-28.2838	-95.1365	-16.7132	-42.8543	-42.8543		27.65	-61.3403	-11.2915	-87.8906	4.8828	-16.1743
																				27.7	-45.4255	-65.5671	-13.7134	-85.7087	-82.7088		27.7	-28.6865	0.3052	-40.2832	-34.4849	-43.335
																				27.75	5.5711	-69.424	3.8569	-87.8513	-40.7116		27.75	3.3569	-23.8037	-34.1797	-45.7764	-33.8745
																				27.8	-41.5688	-57.8533	-8.1423	-98.9935	-67.2813		27.8	-63.1714	3.9673	-75.3784	-15.2588	11.5967
																				27.85	-32.1408	-51.4252	0	-73.2809	-27.4268		27.85	-21.0571	8.8501	-55.542	-45.166	3.6621
																				27.9	-19.2844	-55.2821	-27.8553	-44.1399	-35.1405		27.9	-13.4277	-11.9019	-28.3813	-6.4087	-50.6592
																				27.95	-17.9988	-80.9946	-9.8565	-68.1383	-2.5713		27.95	-62.2559	-44.8608	-46.3867	-21.9727	-47.9126
																				28	-8.1423	-75.8521	16.2847	-50.568	-59.139		28	-11.2915	-16.4795	-54.3213	-18.6157	-33.5693
																				28.05	-31.2836	-74.5665	4.714	-86.9943	-91.2796		28.05	-25.6348	-12.207	-45.166	13.1226	-36.6211
																				28.1	-63.4244	-40.283	-14.1419	-74.5665	-73.7094		28.1	-18.9209	-30.2124	-1.2207	-18.3105	19.2261
																				28.15	-53.5679	-65.9957	43.7114	-27.8553	-42.4258		28.15	-21.3623	-9.1553	-5.4932	-36.9263	-11.2915
																				28.2	14.1419	-73.7094	18.4274	-38.5689	-11.1421		28.2	-58.2886	14.3433	-26.5503	-7.3242	-16.1743
																				28.25	-21.8557	-17.1417	-2.5713	-53.9964	5.5711		28.25	-21.6675	-19.8364	-30.8228	-6.7139	-36.6211
																				28.3	-50.568	-7.2852	6.8567	-32.5693	-56.5677		28.3	-18.0054	27.771	-13.4277	-10.6812	-17.0898
																				28.35	-38.5689	-62.5673	-19.2844	-41.5688	-94.708		28.35	-26.8555	28.9917	-15.564	-20.752	-21.9727
																				28.4	11.1421	-13.2848	-14.9991	-74.5665	-30.4266		28.4	-32.6538	-1.5259	-42.1143	12.8174	-27.771
																				28.45	-21.4272	-52.2822	43.7114	-80.566	-42.4258		28.45	-48.2178	-3.9673	-28.0762	-11.9019	-20.752
																				28.5	-22.7128	-51.8538	1.2856	-32.9978	-47.1397		28.5	-39.3677	-19.5313	-15.2588	-16.4795	-29.6021
																				28.55	7.7138	-19.2844	2.5713	-26.1411	-30.4266		28.55	-46.0815	-8.8501	-31.4331	48.5229	-36.0107
																				28.6	26.9983	-42.8543	-15.8561	-52.2822	-37.7118		28.6	-33.5693	-1.2207	-42.4194	18.0054	-32.3486
																				28.65	-13.2848	-54.4249	6.4282	-37.2833	-32.5693		28.65	3.0518	-10.9863	-27.771	34.1797	0.6104
																				28.7	-60.4246	-28.2838	26.1411	-58.7104	-14.1419		28.7	-0.3052	21.3623	-3.6621	15.2588	0.9155
																				28.75	11.5707	-21.4272	-20.57	-51.4252	-23.1413		28.75	-6.7139	-44.5557	-0.3052	14.3433	-14.9536
																				28.8	-6.8567	-62.5673	-6.4282	-45.4255	0.8571		28.8	-36.3159	-18.0054	-22.8882	9.7656	-7.019
																				28.85	-29.141	-76.7093	4.2854	-43.2829	-9.8565		28.85	9.4605	14.9536	-26.8555	-3.6621	-11.2915
																				28.9	45.8541	-85.2801	-6.4282	-18.4274	-35.1405		28.9	-36.9263	-7.9346	-15.2588	-16.1743	-14.9536
																				28.95	2.1427	-62.5673	-24.8555	-13.2848	-53.9964		28.95	-62.561	4.8828	-64.6973	-3.0518	4.8828
																				29	17.9988	-23.5699	2.5713	-59.5674	-25.7125		29	9.1553	-25.6348	-16.7847	3.3569	-9.4605
																				29.05	6.8567	-57.4248	9.428	-44.1399	-50.9966		29.05	-9.4605	-24.4141	-10.0708	-10.9863	-40.2832
																				29.1	3.8569	-92.5654	41.1402	-113.135	-17.9988		29.1	-21.9727	-3.0518	-1.8311	24.1089	-18.9209
																				29.15	-6.8567	-33.4263	-27.8553	-53.9964	-33.8549		29.15	-35.0952	-3.6621	22.8882	10.9863	8.8501
																				29.2	32.5693	-39.426	20.9986	-23.5699	-52.7108		29.2	-23.8037	-2.4414	-41.1987	-14.6484	-22.8882
																				29.25	-6.4282	-60.8532	-0.4285	-44.5685	-15.4275		29.25	-57.373	-1.8311	-69.5801	33.8745	-37.8418
																				29.3	11.1421	-63.8529	-32.5693	-26.9983	-46.2827		29.3	-22.2778	4.2725	-40.5884	-47.9126	3.6621
																				29.35	0.8571	-64.2815	19.2844	-17.5703	-41.1402		29.35	-14.6484	0.6104	-16.1743	-22.8882	-42.4194
																				29.4	-21.4272	-28.2838	15.8561	-26.5697	-30.4266		29.4	-47.9126	0.6104	-14.6484	15.2588	11.9019
																				29.45	-23.5699	-42.8543	-15.4275	-34.7119	-53.9964		29.45	-46.6919	-6.4087	-29.2969	28.6865	28.3813
																				29.5	1.7142	-132.848	-28.2838	-62.9958	11.1421		29.5	-26.2451	-7.3242	-41.8091	59.2041	-17.7002
																				29.55	33.8549	-75.8521	-19.2844	-53.5679	-29.5694		29.55	-27.4658	13.4277	-34.4849	-11.9019	-29.9072
																				29.6	-12.4278	-59.996	7.7138	-23.1413	-44.5685		29.6	-39.0625	1.5259	-25.9399	-6.4087	-38.4521
																				29.65	18.8558	-0.8571	41.5688	-50.1396	-18.4274		29.65	-33.2642	32.6538	-55.8472	26.8555	12.8174
																				29.7	-32.5693	-71.1382	0.8571	-28.7124	-62.1388		29.7	-34.4849	21.3623	-5.7983	20.752	-35.0952
																				29.75	3.8569	-78.8519	-24.4269	-30.4266	-23.1413		29.75	-31.7383	16.4795	-9.7656	0.9155	-27.771
																				29.8	15.4275	-58.7104	-61.7102	-52.2822	22.7128		29.8	-32.0435	41.1987	-22.2778	-37.5366	3.0518
																				29.85	35.5691	-14.5705	4.714	-33.4263	-23.9984		29.85	7.6294	20.1416	-39.978	19.8364	-52.7954
																				29.9	-4.714	3.8569	-24.8555	-50.568	-31.2836		29.9	-1.8311	41.1987	-25.3296	21.0571	-49.4385
																				29.95	2.1427	-35.5691	1.7142	-39.8544	-14.9991		29.95	-23.4985	-7.019	-29.2969	-35.4004	-1.2207
																				30	25.7125	-43.2829	21.8557	-35.5691	-18.4274		30	-9.7656	2.7466	-26.2451	16.1743	-41.5039
																				30.05	29.998	-22.7128	8.1423	-36.8547	-14.5705		30.05	9.7656	15.564	-41.1987	31.4331	-25.9399
																				30.1	3.8569	-71.1382	34.7119	-25.2841	2.9998		30.1	-5.7983	11.9019	-25.9399	-29.6021	-14.6484
																				30.15	-17.9988	-41.5688	20.1416	-14.9991	-2.5713		30.15	-20.4468	29.9072	-16.7847	-6.7139	17.0898
																				30.2	-40.283	-52.2822	14.5705	-34.2835	-16.7132		30.2	6.1035	22.8882	-10.6812	1.2207	43.0298
																				30.25	40.7116	-50.568	9.428	-39.8544	-25.2841		30.25	-14.0381	21.6675	-4.5776	1.8311	-26.8555
																				30.3	13.7134	-48.8539	-49.711	-50.1396	-8.1423		30.3	-30.2124	0.3052	-36.0107	7.3242	-8.2398
																				30.35	-32.5693	-64.2815	13.2848	-39.426	-22.7128		30.35	-4.2725	14.9536	-45.7764	-3.3569	-7.6294
																				30.4	-18.4274	-53.1394	38.5689	-23.9984	-28.2838		30.4	5.4932	1.2207	-64.0869	8.5449	-10.9863
																				30.45	14.5705	-59.5674	26.5697	5.5711	-16.7132		30.45	-23.4985	-0.9155	-19.5313	0.3052	8.8501
																				30.5	-21.4272	-82.2803	-1.2856	-56.5677	-6.8567		30.5	-18.3105	-20.4468	-18.3105	-7.3242	-7.9346
																				30.55	1.2856	-102.85	-5.1425	-16.7132	11.9992		30.55	-36.6211	10.9863	3.9673	-9.1553	-3.6621
																				30.6	-7.7138	-47.9968	15.8561	-34.2835	-28.2838		30.6	-30.8228	11.9019	-26.8555	-5.7983	-34.79
																				30.65	12.4278	-67.7098	32.9978	-39.8544	-15.4275		30.65	-0.6104	7.6294	-29.2969	12.5122	4.5776
																				30.7	11.1421	-49.711	23.1413	-32.1408	0		30.7	-21.9727	20.4468	2.4414	14.3433	0
																				30.75	-29.5694	-35.9977	5.1425	-68.9954	11.5707		30.75	-25.6348	34.1797	-25.9399	-1.8311	-41.1987
																				30.8	24.4269	-62.9958	-25.2841	-8.1423	13.2848		30.8	0.6104	19.8364	-19.2261	26.8555	-21.3623
																				30.85	17.1417	-32.1408	-15.4275	15.8561	0.8571		30.85	-13.4277	32.0435	-31.7383	4.2725	-12.5122
																				30.9	6.4282	-41.5688	1.7142	-47.9968	-68.9954		30.9	-36.3159	15.8691	13.7329	24.1089	42.4194
																				30.95	14.1419	-67.2813	-8.5709	-53.1394	-69.424		30.95	-37.2314	23.1934	3.0518	18.3105	-14.9536
																				31	39.8544	-58.2819	15.8561	-17.5703	29.5694		31	-40.5884	10.9863	-39.6729	-4.8828	-7.6294
																				31.05	48.8539	-100.279	28.7124	-37.2833	-8.5709		31.05	-29.6021	-3.0518	-44.5557	15.2588	21.6675
																				31.1	29.5694	-49.2824	-4.2854	-48.4254	-4.2854		31.1	-20.752	44.2505	5.7983	7.019	-18.3105
																				31.15	1.2856	-27.8553	-41.5688	-16.2847	0.4285		31.15	-16.4795	1.5259	-5.7983	6.1035	-28.6865
																				31.2	-4.2854	-84.423	83.9945	-19.2844	-13.7134		31.2	-53.7109	15.2588	-50.6592	-14.0381	-2.1362
																				31.25	11.1421	-25.7125	45.4255	-62.9958	7.7138		31.25	-33.5693	30.2124	-13.4277	-8.2398	-11.2915
																				31.3	16.7132	-35.1405	-6.4282	-18.4274	4.714		31.3	8.5449	24.7192	-18.3105	-1.2207	22.2778
																				31.35	-1.2856	-36.4261	6.4282	-42.4258	-11.1421		31.35	-39.3677	5.4932	-21.0571	-2.4414	-4.5776
																				31.4	38.1403	-52.7108	-8.5709	-27.4268	9.428		31.4	-36.3159	-3.9673	-23.1934	57.9834	-54.9316
																				31.45	-26.9983	-54.4249	-0.4285	-21.8557	-8.5709		31.45	-15.564	7.9346	-36.9263	14.3433	-12.207
																				31.5	10.7136	-14.1419	-23.9984	-35.1405	0.8571		31.5	-5.7983	-25.9399	-15.8691	-15.564	5.188
																				31.55	14.1419	-23.5699	25.2841	-4.2854	-81.8518		31.55	0	7.9346	-26.5503	19.2261	-16.4795
																				31.6	3.4284	-64.7099	58.2819	-21.8557	-71.9952		31.6	-52.4902	15.564	0.6104	10.9863	-21.0571
																				31.65	15.8561	-59.139	3.4284	-16.7132	-4.2854		31.65	-50.6592	20.1416	-23.1934	3.6621	-36.6211
																				31.7	-13.7134	-41.9972	-19.713	-87.4229	17.5703		31.7	-39.3677	56.7627	-43.6401	20.1416	-12.8174
																				31.75	-29.998	2.9998	34.7119	-55.2821	12.8563		31.75	-26.2451	17.395	-6.7139	-8.2398	3.3569
																				31.8	24.8555	-15.4275	-2.1427	-40.283	-22.7128		31.8	-9.7656	-25.3296	-0.6104	-11.5967	6.4087
																				31.85	47.5683	-68.1383	-17.1417	-38.1403	-17.9988		31.85	15.8691	32.3486	-18.6157	-14.3433	13.4277
																				31.9	-4.714	-37.2833	32.1408	-55.7107	-2.1427		31.9	13.1226	-1.8311	-31.7383	18.3105	-25.9399
																				31.95	39.426	-40.7116	1.2856	2.1427	-4.714		31.95	-17.0898	-13.7329	-54.0161	-32.3486	-28.6865
																				32	-17.5703	-17.9988	-24.4269	-8.9994	-10.285		32	-18.9209	-18.0054	-34.1797	-1.2207	-21.6675
																				32.05	-46.7113	-56.5677	41.1402	-5.1425	29.5694		32.05	-17.7002	-9.1553	-49.7437	-9.1553	-7.9346
																				32.1	-3.8569	-41.1402	-2.9998	-15.8561	-14.1419		32.1	2.7466	12.207	-24.7192	-18.6157	37.5366
																				32.15	14.9991	-72.4238	21.4272	-68.9954	-6.8567		32.15	-5.7983	-9.1553	-11.9019	18.3105	-21.6675
																				32.2	25.7125	-27.8553	44.9971	-25.2841	-19.713		32.2	-22.583	9.4605	-11.5967	-4.2725	-41.5039
																				32.25	31.2836	-15.4275	1.2856	-27.8553	-3.4284		32.25	-23.8037	-3.9673	-7.9346	-12.8174	-1.8311
																				32.3	-16.7132	-26.5697	-5.1425	-9.8565	-11.9992		32.3	16.4795	19.5313	-30.2124	12.8174	25.3296
																				32.35	12.4278	-28.7124	-14.5705	-9.428	17.1417		32.35	-20.4468	13.4277	-3.9673	4.8828	29.9072
																				32.4	31.7122	-38.5689	58.2819	-78.8519	-6.4282		32.4	-8.5449	-35.0952	1.5259	-19.2261	-47.6074
																				32.45	-31.7122	-22.2842	-9.8565	-63.4244	19.713		32.45	5.4932	-9.7656	-5.4932	5.188	9.4605
																				32.5	41.5688	-73.2809	-36.8547	-29.5694	-3.4284		32.5	1.5259	44.8608	-13.4277	10.6812	0
																				32.55	15.8561	-91.7082	-45.4255	-42.8543	14.9991		32.55	15.2588	23.4985	-40.5884	-8.8501	-38.147
																				32.6	46.2827	-52.2822	25.7125	-27.4268	-11.5707		32.6	-10.376	13.4277	0.9155	-1.2207	-22.2778
																				32.65	0.4285	5.1425	55.7107	-48.8539	-43.2829		32.65	11.5967	-0.6104	-12.8174	33.8745	-25.3296
																				32.7	-15.4275	-22.7128	30.4266	-47.5683	-23.1413		32.7	22.8882	13.7329	-33.2642	16.7847	-3.0518
																				32.75	-2.9998	-83.1374	-29.141	17.1417	4.714		32.75	21.6675	36.3159	-15.2588	17.0898	7.3242
																				32.8	-35.5691	-88.2799	16.2847	-35.5691	34.2835		32.8	3.9673	30.2124	-48.2178	21.6675	-31.7383
																				32.85	-38.5689	8.9994	11.5707	-55.7107	17.5703		32.85	-9.1553	6.1035	-10.9863	-17.7002	-19.8364
																				32.9	-5.1425	-32.5693	18.8558	-55.7107	-24.4269		32.9	-24.4141	-17.395	-22.583	15.2588	-13.7329
																				32.95	49.711	-85.2801	-19.2844	-45.8541	-22.2842		32.95	-7.6294	-28.0762	-16.7847	22.583	12.207
																				33	-25.7125	-47.9968	-2.5713	-59.996	-8.1423		33	2.4414	-33.5693	-4.5776	-5.4932	-20.752
																				33.05	-53.9964	-30.8552	49.2824	-28.2838	-33.4263		33.05	31.1279	19.8364	-41.1987	-18.6157	-2.7466
																				33.1	23.9984	-41.5688	10.7136	-23.1413	-0.4285		33.1	0.9155	18.3105	0.3052	-11.2915	-18.3105
																				33.15	-7.7138	-15.4275	-13.2848	-75.8521	17.9988		33.15	8.8501	50.9644	-13.1226	40.2832	-50.0488
																				33.2	8.5709	-22.7128	9.428	-42.8543	-36.4261		33.2	4.5776	-2.4414	-4.5776	14.6484	-4.2725
																				33.25	-16.2847	-50.9966	71.9952	-47.9968	12.4278		33.25	22.8882	4.8828	0.6104	-9.7656	0.3052
																				33.3	-73.7094	-16.2847	-7.7138	-76.2807	7.7138		33.3	6.1035	9.1553	-8.8501	-8.5449	-14.3433
																				33.35	22.2842	-50.568	5.1425	-22.7128	11.9992		33.35	15.564	-10.9863	-27.771	-14.0381	-53.7109
																				33.4	-63.4244	3.8569	-3.4284	-63.4244	-29.141		33.4	4.8828	23.4985	-12.207	25.9399	-14.9536
																				33.45	-55.2821	-48.8539	-11.9992	-18.4274	-22.7128		33.45	4.8828	-10.9863	-12.207	7.9346	20.752
																				33.5	-8.5709	-94.2795	0.4285	-26.1411	-18.4274		33.5	15.564	30.2124	8.8501	7.3242	-1.2207
																				33.55	-21.4272	-49.2824	-20.9986	-35.5691	31.7122		33.55	9.1553	0	-29.9072	-40.8936	-11.5967
																				33.6	6.8567	-98.5649	21.8557	-60.8532	-14.5705		33.6	30.8228	-10.9863	-30.2124	-14.3433	-31.4331
																				33.65	-46.7113	-44.1399	42.8543	-92.5654	-15.4275		33.65	14.9536	3.3569	-10.0708	3.0518	-17.395
																				33.7	-7.2852	-18.4274	-15.8561	-33.4263	-28.7124		33.7	1.2207	30.2124	-2.7466	6.7139	-9.7656
																				33.75	-30.8552	-75.8521	-10.7136	-23.5699	-8.9994		33.75	10.0708	13.7329	-18.0054	-19.8364	-28.3813
																				33.8	-19.713	-43.7114	22.2842	-54.8535	76.7093		33.8	-5.7983	18.3105	9.7656	-19.5313	-28.3813
																				33.85	27.8553	-50.9966	29.141	-18.8558	11.9992		33.85	18.3105	28.9917	-4.2725	-14.0381	-41.5039
																				33.9	-19.713	-55.2821	4.714	-79.709	4.2854		33.9	5.4932	18.3105	-7.6294	20.752	10.9863
																				33.95	-20.9986	-29.141	12.8563	13.7134	-9.428		33.95	-1.2207	31.7383	-24.1089	-14.9536	42.4194
																				34	-1.2856	-18.4274	65.5671	-38.5689	-33.4263		34	20.752	16.4795	-45.4712	-11.2915	-7.9346
																				34.05	0.8571	1.2856	35.1405	-89.137	9.8565		34.05	36.6211	25.3296	-4.5776	-0.6104	-15.2588
																				34.1	-1.7142	-64.2815	-33.8549	-72.4238	8.9994		34.1	22.583	-12.5122	-4.8828	29.6021	-11.9019
																				34.15	-60.8532	-77.9949	51.8538	-30.4266	23.5699		34.15	2.4414	31.7383	-12.8174	42.7246	20.4468
																				34.2	-11.9992	18.4274	27.4268	-10.7136	2.9998		34.2	-6.1035	38.147	-14.3433	1.2207	-0.9155
																				34.25	3.4284	-62.9958	-0.4285	-86.1371	-36.4261		34.25	9.7656	11.9019	-24.1089	-6.7139	3.0518
																				34.3	-20.57	-72.4238	8.1423	-65.9957	-15.4275		34.3	22.583	14.9536	3.9673	1.8311	19.5313
																				34.35	-38.9974	-59.996	-15.8561	-5.1425	-29.141		34.35	28.3813	23.8037	13.7329	8.5449	-61.0352
																				34.4	3.8569	-41.5688	6.4282	-66.4241	9.8565		34.4	-16.4795	-15.8691	-33.5693	-19.2261	-32.3486
																				34.45	-20.1416	-0.8571	15.8561	-62.9958	33.4263		34.45	24.4141	-12.5122	-24.1089	7.6294	-21.9727
																				34.5	37.2833	-26.5697	19.713	-2.9998	-31.7122		34.5	-12.5122	16.7847	-14.0381	13.7329	2.1362
																				34.55	20.9986	-65.1385	33.8549	-21.8557	-35.5691		34.55	18.6157	-16.1743	0.6104	-1.2207	19.2261
																				34.6	-41.5688	-65.9957	-30.4266	-18.4274	-32.9978		34.6	19.5313	-25.9399	-32.959	21.6675	-27.1606
																				34.65	-38.9974	5.9996	61.2816	-80.1376	-32.9978		34.65	-14.6484	-7.6294	-28.0762	-3.6621	4.2725
																				34.7	15.8561	-4.2854	29.141	-78.4234	22.7128		34.7	10.376	-3.0518	28.0762	-22.8882	-11.2915
																				34.75	-10.7136	-48.4254	-4.2854	-18.4274	-9.428		34.75	-11.5967	-13.4277	7.6294	-28.3813	-20.1416
																				34.8	2.1427	-44.1399	-1.7142	-20.57	44.9971		34.8	-11.5967	21.6675	-19.5313	-15.564	-25.9399
																				34.85	-8.9994	-68.9954	44.5685	-1.7142	25.2841		34.85	25.3296	23.4985	-14.0381	-2.1362	-35.0952
																				34.9	1.2856	-39.8544	69.8526	-68.5669	-8.1423		34.9	1.5259	18.0054	-36.9263	16.7847	-14.3433
																				34.95	1.2856	-32.9978	23.9984	-69.8526	46.2827		34.95	23.4985	7.019	-24.7192	7.019	-23.8037
																				35	-44.1399	-56.5677	3.4284	3.4284	26.1411		35	11.5967	-25.3296	-21.3623	-4.5776	-31.1279
																				35.05	-14.5705	-23.9984	14.1419	-20.9986	30.4266		35.05	-12.5122	3.9673	-0.6104	-14.0381	-6.4087
																				35.1	17.5703	-61.2816	38.5689	-66.8527	17.9988		35.1	-32.6538	22.583	-29.2969	2.7466	-17.0898
																				35.15	-16.2847	-58.2819	65.9957	-34.2835	-11.1421		35.15	0.9155	0.6104	-22.8882	-23.1934	-13.7329
																				35.2	50.568	-23.1413	37.7118	-45.8541	26.1411		35.2	27.771	-15.8691	-4.5776	-33.8745	-1.2207
																				35.25	-38.9974	-17.5703	40.7116	-42.4258	55.7107		35.25	-23.1934	26.5503	-64.6973	13.7329	0.9155
																				35.3	-37.7118	-23.9984	64.2815	-19.2844	18.4274		35.3	14.0381	-10.9863	-17.395	3.9673	2.4414
																				35.35	-20.9986	-54.4249	47.9968	11.9992	-31.7122		35.35	23.4985	-23.4985	7.3242	21.9727	-36.6211
																				35.4	-35.1405	-47.9968	34.2835	-71.1382	24.8555		35.4	36.3159	7.6294	3.6621	28.3813	-29.9072
																				35.45	15.4275	7.7138	51.8538	-78.4234	23.5699		35.45	18.6157	29.9072	8.5449	-40.5884	-35.4004
																				35.5	-48.8539	-17.1417	91.7082	-60.4246	6.8567		35.5	-7.9346	-7.3242	-14.6484	24.1089	-30.2124
																				35.55	-2.5713	-62.5673	57.4248	-0.4285	55.2821		35.55	-6.1035	-14.9536	-28.3813	26.2451	10.9863
																				35.6	27.4268	-83.1374	1.7142	-43.2829	23.9984		35.6	-8.8501	-8.5449	16.7847	8.2398	-17.0898
																				35.65	-5.5711	-5.9996	32.1408	-65.5671	26.5697		35.65	3.9673	-6.7139	2.7466	-20.1416	-27.771
																				35.7	-36.4261	-42.4258	67.7098	-38.9974	5.5711		35.7	11.9019	-6.1035	24.7192	-6.1035	-20.752
																				35.75	-17.9988	28.2838	85.2801	-28.7124	-17.1417		35.75	1.2207	-4.8828	0	43.9453	3.9673
																				35.8	-10.7136	-49.2824	13.2848	16.2847	-9.8565		35.8	-9.1553	-10.6812	-43.0298	26.2451	-30.2124
																				35.85	-32.5693	-32.1408	16.2847	-29.141	-16.7132		35.85	7.9346	10.0708	-25.6348	-34.1797	-33.2642
																				35.9	-83.9945	-16.7132	38.5689	-57.8533	19.713		35.9	47.6074	-17.0898	10.6812	-14.9536	-54.9316
																				35.95	-37.2833	-44.1399	33.4263	-8.5709	-9.8565		35.95	6.7139	-25.6348	-18.6157	5.4932	-6.4087
																				36	-2.5713	-38.9974	45.4255	37.7118	37.2833		36	4.2725	1.8311	-23.1934	-25.9399	-36.6211
																				36.05	-61.7102	2.9998	48.8539	-8.9994	19.713		36.05	17.0898	-12.8174	20.4468	3.9673	1.8311
																				36.1	-59.996	-44.9971	45.8541	-35.1405	-18.4274		36.1	-1.5259	-33.5693	14.9536	-2.1362	7.3242
																				36.15	-37.7118	-21.4272	86.5657	-62.1388	-12.4278		36.15	-0.6104	-11.9019	2.4414	-6.4087	-13.7329
																				36.2	-55.2821	-114.421	36.4261	-40.283	-32.1408		36.2	23.1934	11.9019	6.4087	25.6348	-21.3623
																				36.25	-34.7119	-62.5673	7.2852	-9.8565	14.9991		36.25	3.6621	-5.4932	-15.2588	7.6294	12.207
																				36.3	-18.8558	23.1413	35.5691	-47.5683	28.7124		36.3	17.7002	-41.5039	-32.6538	27.1606	-23.8037
																				36.35	6.4282	-23.5699	33.8549	-35.9977	-28.2838		36.35	25.0244	-16.4795	-13.7329	-10.0708	-1.2207
																				36.4	-11.5707	-9.428	63.4244	-5.5711	-61.2816		36.4	44.8608	-20.1416	6.1035	-28.3813	3.0518
																				36.45	-28.7124	-54.8535	13.7134	3.4284	2.5713		36.45	13.4277	-28.9917	10.0708	2.7466	-3.0518
																				36.5	-65.5671	-50.568	-14.5705	-45.4255	18.8558		36.5	6.1035	-4.2725	-19.8364	-14.3433	32.0435
																				36.55	2.9998	-16.7132	31.2836	-86.5657	-38.9974		36.55	39.0625	-16.7847	-19.2261	-14.6484	-28.6865
																				36.6	3.8569	-41.1402	43.7114	-32.5693	-37.2833		36.6	8.8501	-23.4985	-10.6812	7.9346	-16.1743
																				36.65	-92.9938	-29.141	37.7118	-47.1397	-37.7118		36.65	16.7847	-53.4058	-0.9155	-20.1416	-15.2588
																				36.7	-36.8547	-59.996	29.5694	-16.7132	-55.7107		36.7	18.3105	-4.8828	-23.4985	-15.564	-20.4468
																				36.75	-20.9986	-35.9977	47.5683	2.9998	-28.7124		36.75	4.8828	23.4985	-15.2588	7.9346	15.8691
																				36.8	-11.5707	-36.8547	-41.1402	-41.1402	8.1423		36.8	-15.8691	-18.6157	30.5176	31.4331	-19.8364
																				36.85	-54.8535	-30.8552	2.9998	-25.2841	-7.7138		36.85	6.4087	-14.6484	-24.7192	17.395	-23.1934
																				36.9	-37.7118	-43.7114	113.135	-32.1408	-20.57		36.9	11.9019	-49.4385	8.2398	-5.7983	-32.0435
																				36.95	3.4284	-41.1402	47.1397	-16.2847	-33.8549		36.95	24.7192	-9.4605	1.2207	-7.6294	5.188
																				37	-8.5709	-21.8557	55.2821	-18.8558	-22.2842		37	3.3569	25.3296	-5.188	3.0518	-5.188
																				37.05	-2.5713	-38.5689	51.8538	-54.4249	2.9998		37.05	17.7002	-25.0244	-5.188	-32.3486	7.6294
																				37.1	15.8561	-72.8524	12.4278	-8.9994	-10.7136		37.1	4.8828	-43.9453	-22.8882	-8.2398	20.1416
																				37.15	6.8567	-38.9974	2.1427	-44.1399	-8.5709		37.15	-14.0381	-24.4141	-4.2725	4.2725	18.0054
																				37.2	16.2847	4.2854	53.5679	-42.4258	5.5711		37.2	14.6484	-28.6865	-6.1035	23.4985	-11.9019
																				37.25	11.5707	-44.1399	44.9971	-22.7128	-12.8563		37.25	5.4932	-19.8364	-43.0298	-2.7466	16.1743
																				37.3	30.8552	-41.1402	38.1403	9.8565	-9.8565		37.3	61.3403	2.7466	14.0381	-20.4468	3.3569
																				37.35	28.2838	-19.2844	-5.1425	-20.9986	-31.2836		37.35	-7.3242	-26.5503	10.6812	19.8364	-13.1226
																				37.4	-77.9949	-39.426	44.1399	-20.57	-8.5709		37.4	17.395	-40.8936	41.5039	7.019	-25.6348
																				37.45	-27.4268	-80.9946	-25.7125	5.9996	-23.5699		37.45	8.8501	-21.6675	-9.7656	37.5366	7.3242
																				37.5	3.8569	-108.85	-7.2852	-18.8558	-30.4266		37.5	0.3052	-1.8311	7.3242	3.0518	-3.3569
																				37.55	29.5694	-7.2852	33.8549	-16.2847	2.5713		37.55	11.5967	19.8364	-1.8311	0.3052	-4.2725
																				37.6	15.8561	-49.711	11.5707	-42.8543	-18.8558		37.6	8.2398	0.6104	-16.7847	9.4605	-9.1553
																				37.65	-28.7124	-61.7102	68.9954	-26.1411	-60.4246		37.65	14.9536	-32.3486	-24.7192	10.9863	-11.5967
																				37.7	24.8555	15.8561	-20.57	-45.4255	13.2848		37.7	-10.0708	-44.2505	-28.0762	14.0381	-23.8037
																				37.75	15.8561	-20.1416	26.5697	0.4285	-37.2833		37.75	18.6157	-31.1279	0.9155	-9.7656	-49.4385
																				37.8	-6.4282	-69.424	25.2841	-38.1403	-37.2833		37.8	30.2124	-16.7847	-10.6812	28.9917	-8.2398
																				37.85	35.5691	-68.1383	18.8558	-21.8557	13.7134		37.85	-10.376	-20.1416	22.2778	28.3813	-11.9019
																				37.9	-7.2852	-33.8549	44.5685	-44.9971	-25.7125		37.9	17.7002	-3.0518	33.8745	-2.4414	-11.9019
																				37.95	-11.1421	-28.7124	-14.1419	-72.4238	-16.7132		37.95	10.6812	-26.8555	4.5776	13.1226	-7.9346
																				38	-60.8532	-114.421	-7.7138	18.4274	-38.9974		38	-8.5449	-24.1089	-27.1606	10.6812	-45.7764
																				38.05	-29.5694	-49.711	15.8561	-27.4268	-16.2847		38.05	-8.5449	-36.6211	-21.0571	1.5259	-26.5503
																				38.1	48.8539	5.9996	29.998	-15.4275	-32.9978		38.1	8.8501	-28.0762	8.8501	22.583	-11.5967
																				38.15	-50.1396	-49.711	73.7094	-25.7125	26.5697		38.15	48.5229	-3.6621	12.8174	13.1226	-19.2261
																				38.2	-29.5694	-35.5691	25.2841	-32.5693	14.5705		38.2	22.8882	-28.6865	1.2207	6.7139	14.6484
																				38.25	0.4285	-90.4226	4.2854	-27.8553	-62.5673		38.25	16.7847	-14.6484	-12.207	-4.8828	17.0898
																				38.3	24.8555	-56.9963	10.7136	-45.8541	14.1419		38.3	15.564	9.4605	-9.7656	16.7847	-4.2725
																				38.35	-3.4284	-35.1405	5.1425	1.7142	-5.1425		38.35	-10.376	17.7002	-0.3052	9.4605	-5.4932
																				38.4	-45.4255	-36.8547	31.2836	-22.7128	4.714		38.4	36.3159	-31.7383	0.6104	11.9019	-28.6865
																				38.45	-3.4284	-15.8561	19.713	-68.1383	8.9994		38.45	18.9209	15.564	0.6104	-5.7983	-14.9536
																				38.5	32.5693	-12.8563	11.1421	6.8567	-44.5685		38.5	0.3052	2.1362	-33.2642	-7.019	-7.3242
																				38.55	32.9978	-58.7104	17.5703	-22.2842	-11.1421		38.55	44.2505	-2.4414	-45.7764	25.6348	28.0762
																				38.6	-13.2848	-64.2815	51.4252	-23.9984	1.2856		38.6	63.4766	-11.5967	-20.752	7.019	21.6675
																				38.65	-27.4268	-60.8532	59.139	-61.2816	29.998		38.65	37.8418	-37.5366	-13.7329	2.1362	-20.4468
																				38.7	8.5709	-51.8538	56.5677	-29.5694	31.2836		38.7	4.8828	-2.1362	-33.2642	8.8501	-14.9536
																				38.75	-19.2844	-26.9983	20.9986	2.1427	31.7122		38.75	21.6675	19.2261	-20.4468	22.583	-9.7656
																				38.8	2.1427	-44.9971	-7.2852	-19.2844	8.1423		38.8	30.8228	-23.1934	-18.0054	-5.4932	-1.2207
																				38.85	-6.8567	-34.2835	69.424	-22.7128	-55.7107		38.85	48.2178	-31.7383	-29.9072	24.4141	30.5176
																				38.9	-20.57	-1.7142	107.993	-34.2835	-20.57		38.9	42.1143	7.6294	11.9019	3.9673	-29.2969
																				38.95	-5.5711	-42.8543	-9.428	18.4274	-12.8563		38.95	43.335	-27.771	-1.8311	-14.0381	7.9346
																				39	-34.7119	-64.2815	26.9983	-30.8552	30.4266		39	7.3242	-12.5122	-38.7573	14.0381	-19.2261
																				39.05	0.4285	-39.426	26.5697	-58.7104	13.7134		39.05	22.8882	21.3623	-5.4932	-5.4932	-10.376
																				39.1	13.2848	-74.9951	53.9964	-62.5673	-42.8543		39.1	4.8828	-7.3242	-12.5122	7.3242	-20.1416
																				39.15	-16.2847	-11.9992	48.4254	-28.2838	-11.9992		39.15	33.8745	-17.7002	-49.4385	-8.5449	-16.1743
																				39.2	-40.283	5.9996	17.1417	-21.8557	-9.8565		39.2	7.019	1.5259	-23.8037	6.1035	-26.2451
																				39.25	-47.5683	-58.7104	54.8535	-53.5679	31.7122		39.25	-10.6812	-6.7139	-14.0381	-11.9019	-20.4468
																				39.3	-38.9974	-34.2835	24.8555	-19.2844	47.1397		39.3	20.4468	-32.959	-31.1279	-11.2915	-19.5313
																				39.35	22.2842	-29.5694	54.8535	-10.285	-32.1408		39.35	42.7246	21.0571	-11.9019	10.6812	-25.6348
																				39.4	0.4285	-84.423	33.4263	-35.1405	17.5703		39.4	26.5503	12.8174	-47.6074	36.0107	-16.7847
																				39.45	-40.7116	-17.5703	41.9972	-39.426	-6.4282		39.45	0	-15.564	-11.5967	0.3052	-26.2451
																				39.5	-24.4269	-5.1425	46.7113	-59.996	-3.8569		39.5	-7.9346	-4.2725	11.5967	-25.0244	-18.0054
																				39.55	8.5709	-29.5694	46.2827	-31.2836	14.9991		39.55	21.6675	9.1553	32.6538	-8.5449	-25.9399
																				39.6	-8.1423	-24.4269	13.7134	-12.4278	-64.2815		39.6	-8.2398	-1.2207	-15.2588	-4.5776	-11.9019
																				39.65	-59.139	-41.1402	14.5705	-28.2838	-35.9977		39.65	-4.5776	-13.4277	-31.7383	1.8311	9.1553
																				39.7	-31.2836	-35.1405	4.2854	-10.285	-17.1417		39.7	35.7056	11.2915	-11.5967	-3.3569	-28.9917
																				39.75	-43.7114	-62.5673	14.9991	3.4284	-43.2829		39.75	35.4004	-47.9126	-32.959	2.4414	-49.4385
																				39.8	-42.8543	4.714	41.5688	-67.2813	27.4268		39.8	22.583	-28.3813	-34.79	-17.395	3.6621
																				39.85	-8.1423	-23.1413	35.9977	-14.5705	-2.1427		39.85	-1.2207	23.1934	-43.9453	-8.8501	7.3242
																				39.9	7.7138	-23.9984	68.1383	2.1427	-1.2856		39.9	2.7466	8.2398	-6.1035	-0.6104	-13.4277
																				39.95	-12.4278	-21.4272	58.2819	17.1417	-25.7125		39.95	-2.1362	-10.6812	1.5259	-0.9155	-0.9155
