# Supplementary material for: Voltage-gated Na+ currents in human dorsal root ganglion neurons
Source: eLife. 2017 May 16;6:e23235. doi: 10.7554/eLife.23235 (PMC5433841; doi:10.7554/eLife.23235)
Supplement: Figure 12—source data 1. — Data for human raw currents in Figure 12A are in columns B-C. Data for raw currents in Figure 12B are in columns F-M. Data for XS currents Figure 12C are in columns P-BF. Data for XR currents in Figure 12C are in columns BH-CX. Data for Figure 12D are in columns DC-DI. DOI: http://dx.doi.org/10.7554/eLife.23235.026 [file elife-23235-fig12-data1.xlsx]

## Sheet: Figure 12
	Time	Ramp current			Time	H XS Before	H XS after ProTX II (10 nM)			Time	R XS Base	R XS ProTx II		XS Control	Time	-65	-60	-55	-50	-45	-40	-35	-30	-25	-20	-15	-10	-5	0	5	10	15	20	25	30	XS PF		-65	-60	-55	-50	-45	-40	-35	-30	-25	-20	-15	-10
	0	-0.116			0	0.0446	-0.0885			0	3.4759e-13	2.3728e-11			9	-0.7422	-0.8252	-0.7898	-0.7935	-0.8643	-0.7104	-0.7288	-0.816	-0.6818	-0.7025	-0.7819	-0.7892	-0.8313	-0.7465	-0.863	-0.7263	-0.9583	-0.6622	-0.8154	-0.7666		9	0.0194	0.0852	0.023	0.1099	-0.1066	0.2042	-0.019	-0.0692	-0.2344	0.0297	0.0746	-0.0259
	0.1	-3.8458			0.05	0.0568	-0.1209			0.1	-4.4809e-11	1.8728e-11			9.05	-0.708	-0.7556	-0.7886	-0.7721	-0.8453	-0.7605	-0.7269	-0.8038	-0.6702	-0.7959	-0.8002	-0.8136	-0.8826	-0.7141	-0.813	-0.6891	-0.896	-0.5908	-0.7349	-0.7172		9.05	0.205	-0.0155	0.0651	0.1203	-0.1939	-0.0936	-0.1966	0.1261	-0.1349	0.0089675	-0.1445	-0.0204
	0.2	1.6876			0.1	-0.0208	-0.0525			0.2	8.3163e-12	2.1228e-11			9.1	-0.8075	-0.7574	-0.7459	-0.7965	-0.8026	-0.7251	-0.7025	-0.7471	-0.8002	-0.7764	-0.8508	-0.7465	-0.8118	-0.7477	-0.672	-0.7465	-0.8447	-0.752	-0.7629	-0.73		9.1	0.0768	-0.1254	-0.0557	-0.1965	0.0185	-0.2389	-0.1069	0.0425	0.1599	-0.1705	-0.0578	0.1456
	0.3	1.6107			0.15	-0.0012207	0.0519			0.3	-2.6527e-11	-1.1161e-12			9.15	-0.8832	-0.7941	-0.6866	-0.8527	-0.8459	-0.7245	-0.78	-0.7532	-0.788	-0.7806	-0.7837	-0.8746	-0.6262	-0.9436	-0.6299	-0.8551	-0.9174	-0.8466	-0.7678	-0.8521		9.15	-0.0886	0.0107	0.0395	-0.1336	0.234	-0.0808	0.0878	-0.1046	0.007336	-0.0508	0.052	0.0724
	0.4	0.9662			0.2	0.0097656	-0.0421			0.4	8.4726e-12	2.8259e-11			9.2	-0.7996	-0.8789	-0.7617	-0.8258	-0.907	-0.7507	-0.73	-0.8752	-0.6598	-0.7446	-0.7556	-0.8307	-0.7831	-0.8502	-0.7117	-0.7513	-0.9509	-0.7288	-0.7941	-0.9692		9.2	-0.2863	0.2243	0.1902	0.0366	-0.1389	0.051	0.0371	-0.0039204	-0.0574	0.1481	0.2241	-0.018
	0.5	0.495			0.25	-0.0018311	-0.0391			0.5	6.6009e-13	1.9353e-11			9.25	-0.8252	-0.8008	-0.8044	-0.9143	-0.8661	-0.694	-0.6836	-0.8228	-0.7574	-0.8392	-0.8478	-0.7611	-0.8417	-0.6854	-0.7611	-0.6647	-0.874	-0.7117	-0.7422	-0.8673		9.25	-0.2229	-0.0149	-0.1827	0.1227	-0.2061	0.2213	0.194	-0.1663	-0.0366	0.1426	0.0062444	-0.0607
	0.6	0.304			0.3	0.0214	0			0.6	-1.2149e-12	-1.7991e-11			9.3	-0.7892	-0.8899	-0.7971	-0.8447	-0.8331	-0.7483	-0.7721	-0.7355	-0.6787	-0.8276	-0.7959	-0.7617	-0.6842	-0.885	-0.7159	-0.7538	-0.8966	-0.7043	-0.8197	-0.8594		9.3	0.0090731	-0.2292	-0.0325	0.2283	0.046	0.0718	0.0634	-0.104	-0.0073125	-0.1076	-0.0377	-0.0454
	0.7	0.152			0.35	-0.05	0.0256			0.7	-4.809e-11	1.4665e-11			9.35	-0.7782	-0.7526	-0.8252	-0.885	-0.8966	-0.7581	-0.8264	-0.7703	-0.7611	-0.7526	-0.8313	-0.9149	-0.8179	-0.9698	-0.7904	-0.7501	-0.9106	-0.9021	-0.9351	-0.896		9.35	0.1427	-0.0162	0.1219	0.0257	0.0044955	-0.1693	-0.0819	-0.1034	0.0177	0.0499	0.0227	-0.0735
	0.8	0.0775			0.4	0.0201	-0.0952			0.8	-4.2934e-11	1.1696e-11			9.4	-0.8215	-0.7263	-0.6683	-0.7953	-0.8197	-0.7031	-0.7214	-0.9332	-0.7507	-0.7416	-0.8197	-0.9167	-0.8069	-0.9222	-0.8167	-0.6897	-0.9027	-0.8881	-0.8002	-0.9631		9.4	0.0182	0.0039908	0.0364	-0.1459	-0.1768	0.0699	-0.0227	0.1609	0.0641	0.1866	-0.0401	-0.0314
	0.9	0.1093			0.45	0.0311	-0.1459			0.9	-3.6371e-11	1.4978e-11			9.45	-0.8075	-0.8228	-0.6543	-0.7703	-0.8563	-0.5682	-0.8057	-0.8142	-0.6885	-0.7928	-0.8484	-0.7666	-0.8075	-0.8832	-0.7916	-0.6433	-0.9192	-0.7697	-0.7013	-0.9106		9.45	-0.1093	0.1309	-0.1143	0.0036856	0.0924	0.2878	-0.1118	0.0095074	-0.0128	-0.1412	0.0246	0.0522
	1	-0.0732			0.5	-0.0122	-0.0629			1	-3.5434e-11	-1.2835e-11			9.5	-0.7721	-0.9222	-0.7404	-0.8588	-0.8594	-0.6854	-0.9216	-0.7898	-0.6909	-0.7678	-0.7684	-0.6769	-0.8502	-0.816	-0.8356	-0.603	-0.8539	-0.7233	-0.7459	-0.8429		9.5	-0.1136	0.0052115	0.0523	0.0293	0.1241	-0.0747	-0.1185	0.0064556	-0.1355	-0.1931	0.0569	-0.0131
	1.1	0.0555			0.55	0.0562	0.022			1.1	-1.8715e-11	1.0714e-12			9.55	-0.824	-0.849	-0.7111	-0.8289	-0.8301	-0.8209	-0.7678	-0.835	-0.6873	-0.8655	-0.8752	-0.7642	-0.8698	-0.8875	-0.8417	-0.6335	-0.9387	-0.7123	-0.7568	-0.7617		9.55	-0.1307	0.0809	-0.0325	-0.1404	-0.0071012	-0.4104	-0.0782	-0.2005	0.0891	-0.1351	0.0545	0.1066
	1.2	0.0201			0.6	-0.0171	-0.0159			1.2	-1.9496e-11	-2.3661e-12			9.6	-0.7904	-0.8368	-0.6714	-0.8557	-0.8673	-0.7843	-0.7172	-0.7379	-0.7135	-0.8301	-0.741	-0.8209	-0.8234	-0.8179	-0.7965	-0.575	-0.8893	-0.8002	-0.7379	-0.7715		9.6	0.0683	-0.0491	0.0578	-0.036	0.0356	-0.148	-0.0575	-0.2725	-0.0745	0.081	-0.081	0.0138
	1.3	-0.0067139			0.65	0.0476	-0.0409			1.3	-4.059e-11	1.3728e-11			9.65	-0.7874	-0.824	-0.8575	-0.7642	-0.835	-0.7709	-0.7355	-0.6335	-0.7794	-0.7074	-0.7593	-0.8118	-0.8112	-0.8478	-0.7037	-0.705	-0.8746	-0.8026	-0.7513	-0.8203		9.65	-0.1472	-0.076	0.0486	0.0733	-0.0785	-0.0515	0.1824	0.0803	0.0617	0.189	-0.1726	-0.018
	1.4	-0.025			0.7	0.0439	-0.0214			1.4	-3.5746e-11	-1.4554e-11			9.7	-0.7941	-0.7007	-0.8203	-0.6543	-0.7977	-0.7147	-0.8441	-0.8118	-0.8569	-0.5865	-0.7703	-0.8057	-0.8301	-0.7953	-0.6927	-0.8118	-0.9125	-0.8081	-0.788	-0.8801		9.7	-0.1222	-0.0674	-0.0502	0.0507	-0.0309	0.0724	0.0029579	0.109	0.1349	-0.0624	0.0013616	0.1359
	1.5	0.0171			0.75	-0.0238	-0.0891			1.5	-7.3087e-12	-1.5848e-12			9.75	-0.791	-0.8319	-0.755	-0.6628	-0.9503	-0.697	-0.8215	-0.7587	-0.8228	-0.697	-0.7391	-0.755	-0.8301	-0.7397	-0.7672	-0.7965	-0.8752	-0.8362	-0.6305	-0.8386		9.75	0.0201	0.2451	0.1286	-0.1452	0.013	0.1114	-0.0049767	-0.1644	-0.0647	-0.0044603	0.052	-0.1669
	1.6	0.0067139			0.8	0.0562	-0.0323			1.6	3.6288e-12	-5.6116e-11			9.8	-0.7666	-0.8148	-0.7959	-0.8282	-0.8917	-0.7025	-0.733	-0.7562	-0.7599	-0.7507	-0.7721	-0.8661	-0.8667	-0.7483	-0.8917	-0.7977	-0.9186	-0.8405	-0.7605	-0.8911		9.8	-0.0306	0.1078	0.103	0.0153	-0.0108	0.0785	-0.2119	-0.0613	-0.0799	0.1402	-0.0859	-0.1547
	1.7	-0.0208			0.85	0.0299	0.0684			1.7	-3.0434e-11	-2.2679e-11			9.85	-0.6519	-0.8362	-0.6622	-0.8203	-0.8417	-0.6769	-0.7727	-0.7953	-0.7397	-0.7495	-0.8447	-0.7349	-0.8289	-0.7642	-0.8429	-0.6854	-0.946	-0.8295	-0.7037	-0.8276		9.85	-0.1362	-0.0534	-0.0252	0.0672	-0.0803	-0.0387	-0.0739	-0.0344	-0.2008	-0.2425	0.0362	0.0126
	1.8	-0.014			0.9	-0.0616	-0.0091553			1.8	-4.6215e-11	-5.721e-11			9.9	-0.6519	-0.8496	-0.6793	-0.7532	-0.8197	-0.7855	-0.8453	-0.8319	-0.7886	-0.7074	-0.7703	-0.6818	-0.8057	-0.7953	-0.8838	-0.5188	-0.8862	-0.8417	-0.6763	-0.8923		9.9	-0.1545	-0.1443	-0.0093431	0.1416	0.0167	-0.1376	-0.055	0.0473	0.0665	0.0132	0.1063	0.0187
	1.9	-0.0024414			0.95	0.0091553	-0.0525			1.9	-4.434e-11	-1.6116e-11			9.95	-0.6812	-0.7996	-0.6726	-0.8893	-0.8521	-0.7532	-0.8746	-0.802	-0.7422	-0.7672	-0.8417	-0.6567	-0.8472	-0.7636	-0.777	-0.5383	-0.9296	-0.8191	-0.7636	-0.9009		9.95	-0.0941	-0.0192	0.0309	-0.1031	0.129	-0.0887	0.0646	-0.1577	0.0946	0.1732	-0.0023006	0.0015728
	2	-0.0458			1	0.025	-0.0458			2	-1.8715e-11	-1.3147e-11			10	-0.7733	-0.7391	-0.7477	-1.0248	-0.8282	-0.8063	-0.8307	-0.722	-0.6964	-0.8087	-0.7025	-0.802	-0.722	-0.863	-0.8331	-0.7135	-0.9039	-0.7214	-0.7452	-0.7849		10	-0.0269	0.0094839	0.0261	-0.1233	-0.2659	0.0236	0.0793	-0.0759	0.0549	-0.1058	-0.0163	0.1017
	2.1	-0.0452			1.05	-0.011	-0.05			2.1	2.3316e-11	1.2478e-11			10.05	-0.6769	-0.8685	-0.7324	-0.8466	-0.8197	-0.733	-0.7953	-0.6793	-0.5969	-0.7513	-0.7703	-0.8093	-0.7416	-0.9204	-0.8453	-0.8356	-0.9229	-0.7043	-0.8521	-0.8502		10.05	0.0066317	0.0754	-0.01	-0.0177	0.0472	0.0907	0.0548	0.0724	-0.0976	-0.0393	-0.0609	-0.0491
	2.2	0.0549			1.1	0.0555	-0.0281			2.2	-3.9809e-11	-4.9108e-13			10.1	-0.7013	-0.8209	-0.6989	-0.7013	-0.78	-0.6012	-0.7947	-0.6781	-0.6317	-0.7239	-0.7672	-0.8105	-0.6946	-0.9216	-0.8472	-0.7318	-0.9723	-0.7904	-0.8881	-0.791		10.1	0.0152	0.0125	-0.0637	0.1703	0.1156	-0.1394	-0.0049767	0.076	-0.2069	0.0346	0.049	0.0107
	2.3	-0.0317			1.15	0.0818	-0.0311			2.3	-3.5902e-11	-5.6473e-12			10.15	-0.7654	-0.7538	-0.6238	-0.7678	-0.9698	-0.6433	-0.8044	-0.8319	-0.7855	-0.6445	-0.7605	-0.8441	-0.8398	-0.755	-0.8917	-0.6537	-0.921	-0.7123	-0.7452	-0.8136		10.15	-0.004965	0.0858	0.0779	0.0757	0.0301	-0.1467	0.0243	0.0223	0.0635	0.0798	0.0074651	0.2268
	2.4	-0.022			1.2	-0.0421	-0.0812			2.4	-3.0277e-11	-2.0491e-11			10.2	-0.7166	-0.8777	-0.697	-0.8838	-0.9503	-0.8386	-0.7275	-0.9106	-0.7281	-0.7123	-0.625	-0.8783	-0.8771	-0.7013	-0.8368	-0.7135	-0.8801	-0.7739	-0.7727	-0.8289		10.2	-0.0025236	0.0803	0.1451	-0.039	0.129	-0.0192	0.0023475	-0.093	0.0794	0.0499	-0.031	-0.1022
	2.5	0.0134			1.25	0.0507	0.0054932			2.5	-1.4652e-11	-2.4085e-11			10.25	-0.6842	-0.8197	-0.7007	-0.8984	-0.8795	-0.8398	-0.8508	-0.7025	-0.686	-0.7129	-0.7025	-0.8374	-0.6915	-0.7684	-0.8191	-0.7227	-0.7806	-0.7623	-0.7281	-0.7416		10.25	-0.0849	0.1358	-0.0228	-0.00058687	-0.098	0.2231	-0.0428	-0.0424	-0.058	-0.0508	-0.0212	-0.1504
	2.6	0.0696			1.3	0.0464	0.0189			2.6	-4.2621e-11	2.6339e-12			10.3	-0.8435	-0.7294	-0.7764	-0.8228	-0.7556	-0.7214	-0.896	-0.752	-0.6635	-0.6427	-0.6763	-0.7239	-0.7141	-0.8929	-0.8429	-0.7636	-0.8118	-0.9039	-0.6757	-0.7721		10.3	-0.0904	-0.1144	0.0267	-0.0146	-0.2293	-0.0723	0.0408	-0.079	-0.0513	-0.1589	0.0893	-0.0827
	2.7	-0.0385			1.35	-0.0293	-0.0262			2.7	-2.8715e-11	-4.3973e-12			10.35	-0.835	-0.8978	-0.8087	-0.8191	-0.8008	-0.7599	-0.7776	-0.6909	-0.6799	-0.7324	-0.6299	-0.8008	-0.8044	-0.7416	-0.7825	-0.8405	-0.8441	-0.8057	-0.799	-0.9631		10.35	0.0664	-0.018	0.1408	0.0159	-0.0285	-0.0515	0.0347	-0.148	-0.0391	0.0706	-0.0401	-0.0631
	2.8	-0.0555			1.4	-0.011	-0.0415			2.8	-3.1059e-11	-6.7411e-12			10.4	-0.7043	-0.8417	-0.827	-0.8813	-0.9058	-0.8551	-0.7977	-0.7568	-0.6158	-0.7184	-0.7819	-0.8649	-0.7861	-0.7324	-0.7581	-0.7117	-0.9546	-0.8539	-0.78	-0.91		10.4	0.0317	-0.0168	0.0352	0.0055167	0.1119	-0.0552	-0.229	-0.0186	0.0903	0.1127	0.1161	0.1206
	2.9	-0.011			1.45	0.0677	-0.0909			2.9	-2.9809e-11	-3.2991e-11			10.45	-0.6586	-0.6946	-0.7758	-0.7837	-0.9448	-0.7776	-0.8313	-0.7361	-0.6104	-0.6281	-0.8008	-0.8624	-0.8075	-0.8344	-0.791	-0.7318	-0.957	-0.9058	-0.788	-0.7965		10.45	-0.0697	-0.1242	-0.00079817	-0.0592	-0.1347	-0.0198	-0.2668	0.0577	0.014	0.0126	-0.0182	0.2024
	3	-0.0104			1.5	0.0439	-0.0311			3	-5.934e-11	-4.4554e-11			10.5	-0.6195	-0.7361	-0.7117	-0.7538	-0.9418	-0.8276	-0.7275	-0.7355	-0.766	-0.5731	-0.7391	-0.7397	-0.7623	-0.8337	-0.9546	-0.7141	-0.9076	-0.7434	-0.8044	-0.8612		10.5	0.0152	0.0955	-0.0704	-0.0274	-0.1487	-0.1119	0.1336	0.1731	0.058	-0.0216	-0.006573	0.0626
	3.1	-0.0091553			1.55	0.0085449	-0.0067139			3.1	-1.1527e-11	1.0915e-11			10.55	-0.7166	-0.7648	-0.7361	-0.7459	-0.9253	-0.7208	-0.7599	-0.7495	-0.6964	-0.7001	-0.686	-0.7257	-0.7904	-0.8777	-0.9021	-0.73	-0.7977	-0.7153	-0.7324	-0.8472		10.55	-0.0019132	0.1798	-0.0527	0.0543	0.118	0.0034156	0.3008	0.0211	-0.1263	-0.0386	0.03	-0.0198
	3.2	-0.0153			1.6	-0.0244	-0.0189			3.2	-1.6527e-11	7.6339e-12			10.6	-0.7593	-0.7483	-0.7062	-0.7733	-0.8734	-0.7825	-0.7599	-0.6421	-0.6812	-0.7111	-0.7568	-0.8136	-0.686	-0.7416	-0.7721	-0.7385	-0.8478	-0.7684	-0.6909	-0.7947		10.6	-0.0477	-0.043	0.167	-0.011	0.2694	0.0156	0.0561	-0.0418	-0.1031	0.0596	-0.0145	-0.0656
	3.3	-0.0555			1.65	0.0214	-0.0983			3.3	-3.2465e-11	-8.6161e-12			10.65	-0.7623	-0.6812	-0.7916	-0.8771	-0.8539	-0.7928	-0.7837	-0.7379	-0.6659	-0.7056	-0.7111	-0.8704	-0.7922	-0.7324	-0.7733	-0.7764	-0.8826	-0.8356	-0.7129	-0.8569		10.65	-0.033	-0.0674	0.0181	-0.0665	-0.0034391	-0.0125	-0.1722	0.0217	0.0549	-0.1729	0.0465	-0.0424
	3.4	-0.0201			1.7	0.0818	0.0012207			3.4	-1.2777e-11	-3.4397e-11			10.7	-0.8069	-0.6311	-0.7489	-0.8972	-0.8154	-0.6592	-0.7758	-0.7745	-0.694	-0.6561	-0.7495	-0.8374	-0.8118	-0.6384	-0.8612	-0.7977	-0.907	-0.8234	-0.8105	-0.7849		10.7	-0.1582	-0.009437	0.02	0.1142	-0.1103	-0.0265	-0.0971	-0.0735	-0.1459	-0.1174	-0.0877	-0.0436
	3.5	0.0018311			1.75	-0.0543	0.0427			3.5	-3.2777e-11	-3.1473e-12			10.75	-0.8026	-0.7867	-0.9076	-0.899	-0.7849	-0.6677	-0.7941	-0.6854	-0.7745	-0.7013	-0.73	-0.8655	-0.7825	-0.7153	-0.8331	-0.7684	-0.8875	-0.6628	-0.7971	-0.8478		10.75	0.0317	-0.0168	0.0352	0.0055167	0.1119	-0.0552	-0.229	-0.0186	0.0903	0.1127	0.1161	0.1206
	3.6	-0.0452			1.8	0.036	0.0195			3.6	1.3941e-11	-2.3661e-12			10.8	-0.8026	-0.7867	-0.9076	-0.899	-0.7849	-0.6677	-0.7941	-0.6854	-0.7745	-0.7013	-0.73	-0.8655	-0.7825	-0.7153	-0.8331	-0.7684	-0.8875	-0.6628	-0.7971	-0.8478		10.8	-0.0697	-0.1242	-0.00079817	-0.0592	-0.1347	-0.0198	-0.2668	0.0577	0.014	0.0126	-0.0182	0.2024
	3.7	-0.0159			1.85	-0.0104	-0.0342			3.7	1.0504e-11	-1.346e-11			10.85	-0.7623	-0.6812	-0.7916	-0.8771	-0.8539	-0.7928	-0.7837	-0.7379	-0.6659	-0.7056	-0.7111	-0.8704	-0.7922	-0.7324	-0.7733	-0.7764	-0.8826	-0.8356	-0.7129	-0.8569		10.85	0.0152	0.0955	-0.0704	-0.0274	-0.1487	-0.1119	0.1336	0.1731	0.058	-0.0216	-0.006573	0.0626
	3.8	-0.0036621			1.9	-0.0134	-0.0543			3.8	-5.5121e-11	-3.3147e-11			10.9	-0.8069	-0.6311	-0.7489	-0.8972	-0.8154	-0.6592	-0.7758	-0.7745	-0.694	-0.6561	-0.7495	-0.8374	-0.8118	-0.6384	-0.8612	-0.7977	-0.907	-0.8234	-0.8105	-0.7849		10.9	-0.0019132	0.1798	-0.0527	0.0543	0.118	0.0034156	0.3008	0.0211	-0.1263	-0.0386	0.03	-0.0198
	3.9	-0.0042725			1.95	0.0048828	-0.0317			3.9	-2.0746e-11	-3.6897e-11			10.95	-0.4657	-0.5066	-0.6177	-0.7056	-0.8246	-0.8099	-0.918	-0.8679	-1.0419	-1.286	-1.4954	-1.8439	-2.0898	-2.254	-2.4902	-2.6245	-2.7832	-2.8766	-2.8644	-3.009		10.95	0.3722	0.546	0.2269	0.1337	0.7101	1.6947	2.4065	2.8898	3.6664	3.8273	4.1005	5.2152
	4	-0.0262			2	0.011	-0.1154			4	-5.9496e-11	-3.7522e-11			11	-0.3998	-0.4401	-0.3992	-0.6335	-0.5341	-0.3717	-0.3571	-0.2832	-0.1935	-0.188	-0.2118	-0.1392	-0.0427	0.0903	0.2954	0.3436	0.5194	0.8276	1.1694	1.4032		11	0.2514	0.3525	0.0493	0.2118	0.6771	1.2943	1.8896	2.5028	3.0731	3.5118	3.9247	4.6305
	4.1	-0.08			2.05	-0.0079346	-0.0702			4.1	1.0066e-10	-5.4241e-11			11.05	-0.5646	-0.6244	-0.5768	-0.8081	-0.7202	-0.5981	-0.6262	-0.4895	-0.4181	-0.3601	-0.4907	-0.5713	-0.4492	-0.3503	-0.3717	-0.2618	-0.1355	0.2856	0.6396	0.9869		11.05	-0.0043546	-0.2456	-0.1058	-0.1617	-0.0706	-0.1913	0.0047889	0.1456	0.1483	0.1829	0.5604	0.2982
	4.2	0.00061035			2.1	0.0769	0.0354			4.2	6.3004e-11	-2.2679e-11			11.1	-0.6567	-0.7477	-0.8356	-0.9583	-0.9113	-0.7825	-0.9009	-0.8124	-0.7037	-0.7288	-0.968	-1.1951	-1.236	-1.3318	-1.3806	-1.3965	-1.3898	-0.7196	-0.1794	0.1086		11.1	0.2752	0.1737	0.4173	0.39	0.4934	0.4026	0.0622	0.0791	-0.1123	-0.071	-0.0133	-0.0125
	4.3	-0.0598			2.15	0.0861	0.0372			4.3	7.3941e-11	-7.0536e-12			11.15	-0.6659	-0.7397	-0.7886	-0.7672	-0.7867	-0.8374	-0.8636	-0.8197	-0.9064	-0.9863	-1.2799	-1.778	-2.1008	-2.196	-2.536	-2.5043	-2.3511	-1.7273	-1.0529	-0.4755		11.15	0.3149	0.3427	0.2647	0.3467	0.3115	0.25	0.0591	0.2897	-0.0665	0.1024	-0.1885	-0.0338
	4.4	-0.0427			2.2	0.1105	-0.0195			4.4	-1.8387e-10	2.7009e-11			11.2	-0.5963	-0.5237	-0.7385	-0.6439	-0.7208	-0.7141	-0.7465	-0.7373	-1.004	-1.247	-1.7969	-2.4725	-2.9083	-3.4174	-3.7494	-3.7183	-3.4302	-2.5293	-1.6852	-1.0413		11.2	-0.193	0.0925	0.037	-0.1867	-0.1792	-0.2731	-0.16	-0.0466	-0.1251	-0.0044603	0.0294	-0.2529
	4.5	-0.0048828			2.25	0.0531	-0.1337			4.5	-4.4793e-10	2.8728e-11			11.25	-0.4968	-0.5396	-0.7007	-0.6604	-0.8209	-0.6934	-0.9711	-0.8887	-1.2201	-1.5436	-2.3047	-3.2178	-3.8391	-4.3842	-4.6619	-4.5734	-4.1254	-3.1006	-2.2327	-1.5241		11.25	-0.1106	-0.0271	-0.0539	-0.133	-0.3111	-0.2883	-0.182	-0.3964	0.1135	-0.237	-0.0627	-0.4916
	4.6	0.058			2.3	-0.0061035	0.0256			4.6	-6.4465e-10	2.4196e-11			11.3	-0.5414	-0.6531	-0.6897	-0.799	-0.8203	-0.8026	-1.1426	-1.1047	-1.3715	-2.0575	-2.9108	-3.7921	-4.5966	-5.0977	-5.379	-5.0214	-4.5843	-3.396	-2.4744	-1.7761		11.3	-0.0061857	0.1065	0.0462	0.091	0.0204	0.004026	0.0921	0.00096247	-0.0476	-0.0826	-0.1531	-0.1303
	4.7	-0.058			2.35	-0.058	-0.0592			4.7	-7.3793e-10	2.9196e-11			11.35	-0.639	-0.7275	-0.7684	-0.9387	-0.9357	-0.9021	-1.0602	-1.3245	-1.6083	-2.381	-3.3539	-4.2633	-5.061	-5.6714	-5.9595	-5.3363	-4.6387	-3.4869	-2.4799	-1.6748		11.35	-0.0129	0.2512	-0.0062913	0.2002	0.0204	0.1707	0.299	0.1145	-0.2569	-0.0795	-0.1305	0.037
	4.8	0.0391			2.4	-0.0299	-0.0818			4.8	-8.67e-10	2.6339e-12			11.4	-0.769	-0.7697	-0.7605	-0.9955	-0.946	-0.907	-1.0925	-1.3818	-1.6736	-2.6111	-3.6298	-4.7876	-5.6177	-6.192	-6.1865	-5.6958	-4.5966	-3.418	-2.4414	-1.6303		11.4	-0.0227	0.1505	-0.0649	0.0891	0.1632	0.1859	0.0268	-0.1211	-0.2154	-0.1821	-0.3246	-0.2206
	4.9	-0.0574			2.45	0.1135	0.022			4.9	-8.7387e-10	-3.3616e-11			11.45	-0.7715	-0.7971	-0.7678	-0.9271	-0.8447	-0.8838	-1.0596	-1.3403	-1.7871	-2.6837	-3.9526	-5.2191	-5.9753	-6.5411	-6.2921	-5.7245	-4.6631	-3.3917	-2.2571	-1.474		11.45	-0.0806	-0.1278	-0.0789	-0.0946	-0.001608	0.0052467	-0.1155	-0.1376	-0.1141	-0.2285	-0.2641	-0.3616
	5	-0.0281			2.5	0.0787	-0.0091553			5	-9.5418e-10	-2.4085e-11			11.5	-0.7129	-0.7623	-0.8594	-0.816	-0.8777	-0.954	-1.1548	-1.3361	-1.8366	-2.8821	-4.433	-5.4797	-6.2897	-6.7542	-6.3037	-5.5859	-4.4153	-3.2312	-2.1735	-1.4276		11.5	0.0439	-0.0143	0.0908	0.0024649	-0.1572	-0.0833	-0.0923	-0.0265	-0.0574	-0.005681	-0.1189	-0.2737
	5.1	0.0024414			2.55	0.0812	-0.0372			5.1	-9.6543e-10	-5.0804e-11			11.55	-0.7745	-0.6873	-0.8575	-0.7953	-0.9247	-1.0559	-1.1487	-1.3794	-2.0337	-3.078	-4.7534	-5.8893	-6.6431	-6.9202	-6.38	-5.4266	-4.2371	-3.064	-2.016	-1.4764		11.55	0.0738	-0.1932	0.0151	-0.0146	0.0204	-0.1632	0.0811	0.0998	-0.2258	-0.121	-0.2294	-0.2835
	5.2	-0.0012207			2.6	0.097	-0.1306			5.2	-1.0122e-09	-6.7366e-11			11.6	-0.7336	-0.7678	-0.8594	-0.8838	-0.896	-0.8875	-1.1328	-1.4606	-2.2345	-3.3942	-4.9719	-6.1957	-6.8359	-6.8689	-6.3623	-5.1947	-4.0466	-2.8223	-1.9147	-1.3965		11.6	-0.0532	0.1181	-0.1284	0.0238	0.0912	-0.0973	0.0371	-0.0753	-0.1837	-0.3499	-0.3661	-0.4776
	5.3	-0.0201			2.65	-0.011	-0.0159			5.3	-9.4575e-10	-6.4241e-11			11.65	-0.7141	-0.7062	-0.8893	-0.9729	-0.9943	-0.9924	-1.1231	-1.5637	-2.3004	-3.6224	-5.0873	-6.4063	-7.0276	-6.842	-6.1774	-5.0964	-3.833	-2.7234	-1.9812	-1.2848		11.65	-0.0477	0.0882	0.0547	0.0293	0.0698	-0.004519	-0.0147	-0.0906	0.0104	-0.1192	-0.2007	-0.4153
	5.4	-0.0269			2.7	-0.0018311	-0.0555			5.4	-9.4325e-10	-8.6429e-11			11.7	-0.7538	-0.7672	-0.7605	-0.8685	-0.9393	-0.9851	-1.2329	-1.5796	-2.5354	-3.7195	-5.285	-6.5717	-7.0575	-6.8207	-5.9442	-4.7662	-3.7573	-2.5287	-1.9641	-1.2598		11.7	0.0323	-0.1687	0.0395	-0.0573	0.0552	0.0413	-0.1509	-0.1644	-0.0116	-0.2767	-0.2458	-0.3433
	5.5	-0.0464			2.75	-0.0336	-0.0134			5.5	-8.8403e-10	-8.6272e-11			11.75	-0.7312	-0.8295	-0.8252	-0.9119	-0.8911	-0.9473	-1.2134	-1.6443	-2.6251	-3.9258	-5.5689	-6.7291	-7.1075	-6.7853	-5.7745	-4.5636	-3.5297	-2.4115	-1.7304	-1.142		11.75	-0.1594	-0.1681	-0.0954	-0.119	0.0295	0.0907	-0.0715	-0.0979	-0.097	-0.1754	-0.1524	-0.3762
	5.6	0.0446			2.8	0.0775	-0.0854			5.6	-8.7356e-10	-1.1768e-10			11.8	-0.7416	-0.8246	-0.7922	-0.8582	-0.9015	-0.9229	-1.1529	-1.7444	-2.5665	-4.1095	-5.8295	-6.695	-7.0752	-6.6736	-5.639	-4.4061	-3.313	-2.1643	-1.4783	-1.0712		11.8	-0.1649	-0.1449	-0.0844	0.1166	-0.0382	0.0223	-0.0587	-0.1248	-0.18	-0.1747	-0.371	-0.2615
	5.7	-0.0122			2.85	0.1453	-0.0464			5.7	-8.4856e-10	-1.0299e-10			11.85	-0.7581	-0.7648	-0.7739	-0.8496	-0.9277	-1.0022	-1.2854	-1.687	-2.6624	-4.1876	-5.9088	-6.8201	-6.9782	-6.4691	-5.4938	-4.2188	-3.0969	-2.1674	-1.38	-1.0266		11.85	-0.1099	0.0882	0.0212	0.0983	-0.0205	0.0076881	0.1409	-0.0674	-0.199	-0.1552	-0.3374	-0.3042
	5.8	0.0195			2.9	0.2106	-0.4541			5.8	-8.084e-10	-8.5179e-11			11.9	-0.7446	-0.6995	-0.8966	-0.9412	-0.9955	-0.99	-1.2824	-1.6785	-2.7997	-4.3555	-5.8533	-6.9281	-7.0392	-6.2903	-5.2039	-3.9453	-3.0078	-1.8811	-1.3959	-1.0016		11.9	0.0835	0.0296	0.037	-0.1056	0.00022301	-0.1992	-0.0172	-0.1571	-0.2447	-0.1931	-0.3221	-0.5679
	5.9	-0.0256			2.95	-0.1123	-0.5341			5.9	-7.57e-10	-6.6272e-11			11.95	-0.8417	-0.7776	-0.9137	-0.8002	-0.8752	-0.8783	-1.2378	-1.7395	-2.8088	-4.3536	-5.9247	-6.8506	-6.875	-6.2158	-4.9457	-3.8611	-2.9053	-1.7438	-1.3458	-0.9705		11.95	-0.174	-0.0735	0.0218	-0.1477	-0.1151	-0.0228	-0.0092492	-0.0967	-0.1837	-0.3005	-0.2525	-0.4757
	6	-0.0598			3	0.3564	0.0739			6	-7.2684e-10	-6.2991e-11			12	-0.7532	-0.9186	-0.8936	-0.8258	-0.8606	-0.99	-1.3037	-1.8469	-2.8827	-4.4275	-6.0431	-6.8781	-6.8121	-6.0565	-4.6661	-3.6823	-2.6343	-1.767	-1.2854	-0.9558		12	-0.1911	0.0174	0.0743	0.0531	-0.1334	0.1176	0.0231	-0.0081928	-0.1434	-0.1827	-0.2123	-0.3549
	6.1	0.0391			3.05	0.5841	0.2454			6.1	-7.0418e-10	-1.158e-10			12.05	-0.7526	-0.8478	-0.9729	-0.8264	-0.9662	-0.9528	-1.2775	-1.8579	-2.9791	-4.5013	-6.178	-6.8805	-6.6382	-5.9283	-4.5154	-3.5053	-2.5708	-1.6919	-1.2299	-1.0474		12.05	-0.0739	-0.0992	0.0853	0.0305	-0.00099769	-0.0997	0.0854	-0.0943	-0.1489	-0.1528	-0.0371	-0.5197
	6.2	-0.0275			3.1	0.351	-0.0378			6.2	-6.7575e-10	-1.1674e-10			12.1	-0.8679	-0.7623	-0.8832	-0.7776	-0.9479	-0.9204	-1.3422	-1.8695	-3.0084	-4.6765	-6.1859	-6.8121	-6.626	-5.7446	-4.433	-3.2849	-2.3731	-1.6242	-1.156	-0.99		12.1	-0.0666	0.0516	0.2073	-0.0488	0.0368	-0.0002465	-0.1423	-0.054	-0.119	-0.2114	-0.2837	-0.3421
	6.3	0.0024414			3.15	0.1831	-0.2521			6.3	-6.0246e-10	-9.3928e-11			12.15	-0.863	-0.8264	-0.9015	-0.8612	-0.9839	-0.9039	-1.3483	-1.9531	-3.0988	-4.7345	-6.2195	-6.6724	-6.5558	-5.545	-4.1644	-3.172	-2.276	-1.3812	-1.1078	-0.9619		12.15	-0.1179	-0.0473	0.07	0.0537	0.0643	0.1145	-0.113	-0.1803	-0.1636	-0.541	-0.4735	-0.2865
	6.4	0.0091553			3.2	-0.741	-1.0864			6.4	-5.984e-10	-6.8304e-11			12.2	-0.8344	-0.8344	-0.8789	-0.8655	-1.0193	-1.0376	-1.2909	-1.8982	-3.1128	-4.7449	-6.1768	-6.637	-6.4093	-5.3528	-3.9685	-2.9236	-2.1997	-1.2885	-1.0291	-0.874		12.2	-0.0514	0.0144	-0.1174	-0.0409	-0.2189	-0.1461	0.1842	-0.2151	-0.1239	-0.1931	-0.4131	-0.4183
	6.5	-0.0787			3.25	-2.1197	-2.5208			6.5	-6.0012e-10	-6.096e-11			12.25	-0.816	-0.9119	-0.874	-0.8868	-1.0095	-0.9241	-1.2616	-1.9257	-3.1165	-4.7375	-6.2909	-6.6126	-6.2341	-5.1074	-3.8239	-2.8919	-2.0581	-1.4069	-1.0809	-0.8966		12.25	-0.1289	-0.0125	-0.1064	-0.1019	-0.0932	-0.0595	0.0915	-0.1632	-0.2032	-0.0716	-0.3722	-0.5355
	6.6	-0.0311			3.3	-3.7421	-4.1022			6.6	-5.32e-10	-6.5335e-11			12.3	-0.7965	-0.918	-0.9265	-0.8936	-0.8514	-1.0321	-1.2347	-1.8591	-3.0634	-4.7577	-6.1975	-6.499	-6.1035	-4.9298	-3.8086	-2.7466	-2.1594	-1.2671	-1.17	-0.9204		12.3	0.0365	-0.1077	-0.0295	-0.0054697	-0.0254	0.0082984	-0.2735	-0.1303	-0.1819	-0.0368	-0.2763	-0.5996
	6.7	-0.0317			3.35	-5.3528	-5.6683			6.7	-5.22e-10	-1.019e-10			12.35	-0.7947	-0.9399	-0.946	-0.8075	-0.993	-1.0602	-1.2714	-1.9653	-3.0859	-4.9085	-6.1896	-6.4703	-5.9515	-4.7699	-3.548	-2.6904	-2.1466	-1.0925	-1.2054	-0.9387		12.35	-0.1276	-0.2109	0.0914	0.1087	0.0338	-0.0302	-0.1594	-0.0509	-0.1367	-0.4103	-0.2892	-0.5014
	6.8	-0.0507			3.4	-6.9959	-7.3511			6.8	-5.1309e-10	-9.7835e-11			12.4	-0.863	-0.8722	-0.9595	-0.9448	-1.0559	-1.026	-1.3098	-2.0319	-3.1921	-4.8749	-6.106	-6.3147	-5.6439	-4.668	-3.3295	-2.5165	-1.919	-1.1334	-1.1633	-1.0089		12.4	-0.2821	-0.01	-0.0423	0.0208	-0.0022184	-0.1376	0.1238	-0.4202	-0.2283	-0.3444	-0.3679	-0.3591
	6.9	-0.0623			3.45	-8.7238	-8.9764			6.9	-4.6121e-10	-4.0491e-11			12.45	-0.8191	-0.9406	-0.9186	-0.9247	-0.9882	-1.0571	-1.2634	-1.9391	-3.2282	-4.8614	-6.1401	-6.1176	-5.5609	-4.4556	-3.219	-2.3242	-1.7749	-1.1566	-1.0217	-1.012		12.45	0.0994	-0.0229	-0.0759	-0.1764	-0.0156	0.015	0.0768	-0.0546	-0.1788	-0.2639	-0.3337	-0.4922
	7	0.0183			3.5	-10.4407	-10.5975			7	-4.3231e-10	-9.6116e-11			12.5	-0.8728	-0.9338	-0.86	-0.8362	-1.0291	-1.0761	-1.3147	-1.9415	-3.2263	-5.0134	-6.1774	-6.0785	-5.4858	-4.2792	-3.0151	-2.2827	-1.8268	-1.0974	-1.0071	-0.9576		12.5	0.0219	-0.1639	-0.0887	-0.0836	0.2022	0.0076881	-0.0843	0.0138	-0.1453	-0.1076	-0.1476	-0.6118
	7.1	0.0177			3.55	-12.0691	-11.9336			7.1	-4.5512e-10	-8.0179e-11			12.55	-0.7855	-0.8929	-0.8105	-0.8423	-0.9625	-1.098	-1.3495	-2.0148	-3.2636	-5.0079	-6.1285	-6.0425	-5.3442	-4.2041	-2.9413	-2.2559	-1.6827	-1.001	-1.0608	-0.9027		12.55	-0.3016	-0.0485	0.1011	0.1929	-0.081	-0.0020776	-0.0978	-0.1718	-0.2228	-0.2547	-0.2153	-0.4318
	7.2	-0.0671			3.6	-13.3997	-13.2239			7.2	-4.4778e-10	-7.7991e-11			12.6	-0.7947	-0.8661	-0.8142	-0.8789	-0.9467	-1.0779	-1.3843	-1.9421	-3.3661	-4.8474	-5.9985	-5.9668	-5.0775	-4.0515	-2.8534	-2.2211	-1.6522	-1.1011	-1.0266	-0.9222		12.6	-0.2692	-0.0662	-0.0545	-0.0104	-0.1554	-0.1431	-0.0404	-0.1113	-0.4028	-0.3786	-0.3056	-0.3726
	7.3	-0.0042725			3.65	-14.5935	-14.3317			7.3	-4.4028e-10	-5.9866e-11			12.65	-0.8112	-0.7892	-0.954	-0.8844	-0.9174	-1.023	-1.319	-1.9672	-3.316	-4.9463	-5.9674	-5.8429	-5.0903	-3.8373	-2.7979	-2.0874	-1.5723	-1.0974	-0.9698	-0.8954		12.65	-0.1203	-0.0137	-0.201	-0.1965	-0.062	-0.3353	-0.11	0.0248	-0.2331	-0.1577	-0.258	-0.5819
	7.4	0.0458			3.7	-15.6512	-15.2844			7.4	-4.0871e-10	-9.221e-11			12.7	-0.838	-0.8484	-0.9381	-0.9314	-0.8838	-1.0748	-1.3702	-1.919	-3.2318	-4.9481	-5.871	-5.863	-5.0647	-3.6469	-2.6819	-2.0294	-1.4478	-1.0376	-0.9967	-0.9784		12.7	-0.0636	-0.0308	0.1841	0.1239	0.151	-0.0643	-0.0929	-0.1693	-0.2002	0.0193	-0.3581	-0.5545
	7.5	-0.0281			3.75	-16.5179	-15.9863			7.5	-3.6746e-10	-3.5179e-11			12.75	-0.8905	-0.9338	-0.9436	-0.9216	-0.9784	-0.9479	-1.3733	-1.9208	-3.2764	-4.8773	-5.7739	-5.6458	-4.9231	-3.5754	-2.6898	-1.9342	-1.3751	-0.9796	-0.9467	-0.9967		12.75	-0.1337	-0.0198	0.0578	0.0586	0.1363	0.123	-0.0508	-0.0259	-0.0598	-0.3597	-0.3899	-0.5197
	7.6	0.0201			3.8	-17.1991	-16.579			7.6	-3.4559e-10	-4.7835e-11			12.8	-0.8716	-0.78	-0.8954	-0.9021	-0.9503	-0.8972	-1.2781	-1.9379	-3.3209	-4.8877	-5.7867	-5.4773	-4.7199	-3.5651	-2.619	-1.9434	-1.5637	-0.9686	-0.9229	-0.9851		12.8	-0.0251	-0.0784	-0.2004	-0.0683	-0.1347	-0.0533	0.1665	-0.231	-0.238	-0.4091	-0.244	-0.5184
	7.7	-0.0067139			3.85	-17.7356	-17.0355			7.7	-3.4668e-10	-9.471e-11			12.85	-0.8954	-0.8691	-0.9265	-1.0101	-0.9113	-1.0364	-1.283	-2.0459	-3.3618	-4.9078	-5.8099	-5.3754	-4.5862	-3.4235	-2.4054	-1.8701	-1.5045	-1.0632	-0.9265	-0.9448		12.85	-0.0221	-0.1065	-0.201	0.055	-0.1554	-0.0729	0.0127	-0.3067	-0.2777	-0.2004	-0.3764	-0.4769
	7.8	0.00061035			3.9	-17.9175	-17.4225			7.8	-3.4559e-10	-8.0647e-11			12.9	-0.7965	-1.0205	-1.0504	-0.9119	-1.0053	-1.0522	-1.2952	-2.1893	-3.3008	-4.9005	-5.8313	-5.3778	-4.4269	-3.3411	-2.3261	-1.8982	-1.4691	-0.9698	-1.0242	-0.918		12.9	-0.03	-0.0955	-0.0612	-0.0458	0.1321	0.0101	-0.0697	-0.0668	-0.1465	-0.2333	-0.4082	-0.5307
	7.9	0.0012207			3.95	-18.0792	-17.4933			7.9	-3.0387e-10	-3.2991e-11			12.95	-0.7996	-0.9717	-1.0181	-0.7538	-0.9705	-1.0236	-1.4331	-2.1435	-3.2758	-4.8181	-5.5475	-5.2759	-4.3616	-3.2904	-2.2601	-1.8927	-1.5289	-0.8453	-0.9717	-0.9259		12.95	-0.1942	-0.0552	0.0169	-0.0494	-0.1334	0.1298	-0.102	0.0864	-0.1471	-0.1345	-0.3276	-0.596
	8	-0.05			4	-18.1421	-17.4475			8	-2.7918e-10	-2.9866e-11			13	-0.8282	-0.9216	-0.8771	-0.7947	-0.9991	-1.0797	-1.3312	-2.0709	-3.3563	-4.7607	-5.3253	-5.2087	-4.2908	-3.1024	-2.2656	-1.6919	-1.4514	-1.0413	-0.965	-1.0059		13	-0.1234	-0.068	0.0145	-0.1825	-0.2543	-0.1022	-0.0361	-0.0631	-0.2191	-0.187	-0.6261	-0.6021
	8.1	0.0189			4.05	-18.0811	-17.3615			8.1	-3.02e-10	-3.721e-11			13.05	-0.7751	-1.0034	-0.8484	-0.9351	-1.0803	-0.9656	-1.2512	-2.0062	-3.3185	-4.7357	-5.3442	-5.0604	-4.0546	-2.9578	-2.1899	-1.5369	-1.322	-1.0382	-0.8514	-0.9949		13.05	-0.1826	-0.1382	0.056	-0.1666	-0.0254	-0.1876	0.0982	-0.0039204	-0.0653	-0.3817	-0.3685	-0.5831
	8.2	-0.033			4.1	-17.9346	-17.2357			8.2	-2.9106e-10	-3.9241e-11			13.1	-0.8319	-0.9271	-0.8832	-0.9692	-1.0352	-0.9668	-1.2549	-2.0032	-3.2166	-4.6417	-5.4376	-5.0189	-4.0173	-2.7979	-2.0862	-1.4795	-1.2793	-0.976	-0.8881	-0.9296		13.1	-0.2827	-0.2871	0.0059157	-0.0628	0.0246	-0.1638	-0.055	-0.1712	-0.3046	-0.2712	-0.3093	-0.5331
	8.3	0.0183			4.15	-17.7161	-17.0166			8.3	-2.5887e-10	-3.8929e-11			13.15	-0.7935	-0.8649	-0.968	-0.9082	-1.0815	-0.9863	-1.3129	-2.1027	-3.2404	-4.6399	-5.4285	-4.8474	-4.0216	-2.6862	-2.0111	-1.7212	-1.272	-1.1054	-0.8826	-0.8685		13.15	-0.2515	-0.0339	-0.2938	0.0751	0.0826	-0.1168	-0.2931	-0.209	-0.3296	-0.2205	-0.2983	-0.5813
	8.4	-0.0024414			4.2	-17.3236	-16.6345			8.4	-2.5387e-10	-4.7054e-11			13.2	-0.8136	-0.8978	-0.9747	-0.8575	-1.0608	-0.9229	-1.2347	-2.1735	-3.3752	-4.7473	-5.235	-4.7498	-3.7933	-2.7216	-2.0416	-1.7578	-1.2054	-1.0498	-0.9241	-0.9235		13.2	-0.1362	0.0681	-0.1412	-0.0903	-0.0279	-0.0375	-0.2503	-0.2145	-0.2722	-0.2504	-0.3337	-0.5136
	8.5	0.0122			4.25	-17.0062	-16.2439			8.5	-2.3059e-10	-5.7835e-11			13.25	-0.882	-0.8765	-0.9064	-0.9595	-1.0046	-0.9607	-1.2079	-2.1057	-3.3258	-4.7998	-5.155	-4.7028	-3.6523	-2.6172	-1.9287	-1.6272	-1.3287	-0.9833	-0.8398	-1.0144		13.25	-0.0452	-0.0107	-0.0417	-0.1196	-0.1438	-0.0619	0.0756	-0.159	-0.1013	-0.3487	-0.4692	-0.4727
	8.6	0.014			4.3	-16.5521	-15.8453			8.6	-2.3965e-10	-3.2522e-11			13.3	-0.8612	-0.8484	-0.9125	-1.0327	-0.979	-1.0339	-1.33	-2.0514	-3.2849	-4.555	-5.1471	-4.6558	-3.6365	-2.5824	-1.842	-1.344	-1.358	-0.9039	-0.8759	-1.0706		13.3	0.0207	-0.1101	-0.0093431	0.006127	-0.0126	-0.104	-0.0294	-0.2499	-0.1269	-0.3896	-0.3246	-0.5502
	8.7	-0.0048828			4.35	-16.0889	-15.4138			8.7	-2.3278e-10	-5.5179e-11			13.35	-0.8356	-0.7477	-0.9821	-1.0199	-0.976	-1.0242	-1.319	-2.0544	-3.3386	-4.577	-5.0263	-4.555	-3.4821	-2.5647	-1.756	-1.3507	-1.333	-0.9247	-0.9546	-1.0516		13.35	-0.0239	-0.1394	-0.2419	0.022	0.0381	0.0382	-0.019	-0.1382	-0.3039	-0.2596	-0.3801	-0.671
	8.8	-0.0311			4.4	-15.6274	-15.0189			8.8	-1.9543e-10	-3.1272e-11			13.4	-0.9058	-0.8087	-0.8972	-0.9521	-1.012	-0.9808	-1.2695	-2.0032	-3.385	-4.5575	-4.9585	-4.4537	-3.5169	-2.3975	-1.7578	-1.5167	-1.2726	-0.8728	-0.8984	-1.0016		13.4	-0.3376	-0.1114	-0.1918	-0.0396	-0.164	0.0596	0.0053993	-0.0674	-0.238	-0.1375	-0.4357	-0.6698
	8.9	0.0262			4.45	-15.2173	-14.5587			8.9	-2.1356e-10	-1.2366e-11			13.45	-0.8832	-0.9052	-0.9155	-1.0272	-0.9729	-1.012	-1.3031	-2.0947	-3.3704	-4.4904	-4.8669	-4.3121	-3.4992	-2.3029	-1.7511	-1.3702	-1.2482	-0.9424	-0.8984	-1.0107		13.45	-0.3761	-0.0253	0.0267	-0.0805	-0.1188	-0.0521	-0.0398	-0.0851	-0.1782	-0.1906	-0.3728	-0.5465
	9	-0.0195			4.5	-14.7076	-14.0546			9	-1.7746e-10	-1.7858e-13			13.5	-0.849	-0.9003	-0.8344	-1.0193	-1.0321	-1.1035	-1.3294	-2.0941	-3.313	-4.4226	-4.8102	-4.2425	-3.36	-2.345	-1.8176	-1.2268	-1.1627	-1.0986	-0.8917	-1.1371		13.5	-0.0593	0.0266	0.4429	-0.0256	-0.0956	-0.1211	-0.1765	-0.1767	-0.1459	-0.3328	-0.2654	-0.5715
	9.1	-0.0244			4.55	-14.1174	-13.6285			9.1	-1.8746e-10	-2.5335e-11			13.55	-0.8942	-0.8362	-0.8722	-1.0071	-1.0059	-1.0822	-1.275	-2.0892	-3.3106	-4.4318	-4.7723	-4.1229	-3.2166	-2.2083	-1.7065	-1.344	-1.2085	-1.04	-0.8038	-1.0706		13.55	-0.0391	-0.1401	0.0908	-0.0836	0.0155	-0.1357	-0.1527	-0.1992	-0.2295	-0.3835	-0.2745	-0.7754
	9.2	-0.0018311			4.6	-13.7415	-13.2819			9.2	-1.2668e-10	2.9021e-13			13.6	-1.0095	-0.968	-0.9485	-0.9222	-0.9082	-1.0132	-1.2695	-2.1649	-3.2233	-4.3811	-4.682	-4.118	-3.1085	-2.3273	-1.6217	-1.3965	-1.2164	-0.9607	-0.8868	-1.0211		13.6	-0.041	-0.0827	-0.0838	-0.0805	-0.001608	0.0333	-0.003756	-0.0063618	-0.2728	-0.2504	-0.562	-0.4293
	9.3	0.0391			4.65	-13.3429	-12.8058			9.3	-1.5934e-10	-2.3929e-11			13.65	-0.9082	-0.9216	-0.957	-0.976	-0.8417	-1.1853	-1.2988	-2.1478	-3.1317	-4.2303	-4.6576	-4.0857	-2.9657	-2.2174	-1.5894	-1.4563	-1.1487	-0.9882	-0.8789	-0.9265		13.65	-0.1106	-0.1944	-0.0307	0.006127	-0.0169	0.0028053	0.0115	-0.0918	-0.2106	-0.2211	-0.3813	-0.4959
	9.4	-0.0659			4.7	-12.7783	-12.2949			9.4	-1.67e-10	-8.1473e-12			13.7	-0.7367	-0.9375	-0.9399	-0.965	-0.8679	-1.1408	-1.2677	-2.2315	-3.1342	-4.2914	-4.5331	-4.0643	-2.8754	-2.0905	-1.463	-1.4056	-1.2524	-0.976	-0.86	-1.0309		13.7	-0.0269	-0.2347	0.012	-0.0421	-0.1176	-0.0387	-0.1222	-0.057	-0.2368	-0.2315	-0.3307	-0.6436
	9.5	-0.0665			4.75	-12.2632	-11.9098			9.5	-1.3512e-10	-7.3661e-12			13.75	-0.8057	-0.8899	-0.8673	-0.957	-0.9851	-1.0175	-1.3318	-2.1899	-3.1763	-4.2566	-4.48	-4.0814	-2.9388	-2.0435	-1.4563	-1.2518	-1.3117	-1.0016	-0.9637	-0.9106		13.75	-0.1618	-0.0485	-0.0924	-0.075	-0.2213	-0.101	0.0677	-0.1431	-0.2588	-0.4213	-0.4686	-0.5728
	9.6	0.0128			4.8	-11.8622	-11.5399			9.6	-1.6184e-10	-3.1473e-12			13.8	-0.9998	-0.9656	-0.8984	-0.9027	-1.0223	-1.0376	-1.3422	-2.0825	-3.2141	-4.1803	-4.5514	-3.9325	-2.8363	-1.936	-1.5363	-1.0614	-1.2976	-0.979	-0.8832	-0.9009		13.8	-0.0343	-0.0973	-0.0948	-0.1245	0.0619	-0.1919	0.0047889	-0.2816	-0.2441	-0.3664	-0.5364	-0.6472
	9.7	-0.0555			4.85	-11.5302	-11.0822			9.7	-1.3246e-10	-2.6116e-11			13.85	-0.9448	-0.8502	-0.8978	-1.0675	-0.9204	-1.0571	-1.2872	-2.132	-3.1879	-4.1888	-4.4513	-3.8477	-2.8235	-2.0142	-1.3794	-0.9924	-1.2634	-0.9912	-0.9088	-0.9381		13.85	-0.0819	-0.0436	0.0145	-0.3125	0.0704	0.004026	-0.2192	-0.2334	-0.2905	-0.4195	-0.3838	-0.5831
	9.8	-0.0452			4.9	-11.1188	-10.6403			9.8	-1.0746e-10	-1.9085e-11			13.9	-0.8899	-0.8704	-0.9399	-1.0583	-0.9357	-1.0638	-1.2683	-2.1442	-3.2208	-4.1498	-4.3451	-3.7817	-2.829	-1.9806	-1.3416	-1.2476	-1.1987	-0.9491	-0.8856	-1.0468		13.9	-0.2931	-0.1083	-0.0679	-0.1037	0.00083336	0.0052467	-0.0544	-0.0216	-0.1831	-0.3011	-0.3642	-0.5441
	9.9	0.0323			4.95	-10.6488	-10.3015			9.9	-9.8871e-11	4.5089e-12			13.95	-0.8203	-0.8344	-0.9125	-0.968	-1.0724	-1.0834	-1.2683	-2.1338	-3.1781	-4.0717	-4.2468	-3.811	-2.8015	-1.8335	-1.3348	-1.3904	-1.0644	-0.9082	-0.8282	-1.0187		13.95	-0.2235	-0.0131	-0.0576	0.0995	-0.3001	-0.1364	-0.0727	-0.0656	-0.1422	-0.411	-0.4198	-0.4715
	10	0.0226			5	-10.2484	-9.9646			10	-1.2012e-10	-1.5848e-12			14	-0.8954	-0.8441	-0.8777	-0.9705	-1.1255	-1.1243	-1.4191	-2.1912	-3.169	-4.0991	-4.1888	-3.6664	-2.6691	-1.8256	-1.4172	-1.2176	-0.9283	-0.9015	-0.8752	-0.8948		14	-0.1331	-0.1327	-0.0429	0.0269	-0.0138	-0.1241	-0.1277	-0.2737	-0.1587	-0.3304	-0.4289	-0.7077
	10.1	-0.0134			5.05	-9.8987	-9.6985			10.1	-1.1075e-10	-2.0536e-12			14.05	-0.8795	-0.9552	-0.9131	-1.0718	-1.1224	-1.0895	-1.4069	-2.1124	-3.1897	-4.0289	-4.1235	-3.5962	-2.6483	-1.7548	-1.4569	-1.2592	-1.0443	-0.8923	-0.9644	-0.8801		14.05	-0.091	0.0088736	-0.0374	-0.0293	0.22	-0.101	-0.0874	-0.0619	-0.26	-0.1198	-0.3777	-0.7229
	10.2	0.0256			5.1	-9.596	-9.3207			10.2	-1.1262e-10	-2.221e-11			14.1	-0.7947	-0.838	-0.8624	-1.0089	-1.0999	-1.0602	-1.2317	-2.132	-3.0151	-3.9117	-4.1541	-3.5828	-2.6422	-1.7786	-1.3776	-1.3019	-1.1871	-0.777	-0.9906	-1.062		14.1	-0.2906	-0.2871	-0.085	0.0183	-0.2897	-0.0448	-0.0776	-0.1559	-0.4034	-0.179	-0.4234	-0.6784
	10.3	-0.0091553			5.15	-9.2017	-9.0051			10.3	-1.1981e-10	1.8527e-12			14.15	-0.7452	-0.8246	-0.921	-0.9381	-0.9534	-1.0608	-1.2463	-2.1289	-3.1006	-3.8422	-4.2413	-3.4973	-2.608	-1.5503	-1.3147	-1.2079	-1.1224	-0.7709	-0.8264	-1.1121		14.15	-0.1923	-0.0375	-0.0295	-0.0189	-0.3867	0.0284	-0.052	-0.2658	-0.133	-0.2639	-0.4094	-0.621
	10.4	-0.0433			5.2	-8.8837	-8.7183			10.4	-1.0403e-10	-2.8616e-11			14.2	-0.9058	-0.9338	-0.9363	-0.8484	-0.976	-1.0101	-1.2482	-2.16	-3.089	-3.9545	-4.079	-3.4332	-2.3792	-1.6724	-1.3245	-1.109	-1.1578	-0.8301	-0.8838	-1.1133		14.2	0.064	0.1309	-0.3322	-0.1031	-0.0425	-0.2572	-0.2143	-0.093	-0.0415	-0.4134	-0.3301	-0.494
	10.5	0.0012207			5.25	-8.537	-8.3618			10.5	-6.184e-11	2.4509e-11			14.25	-0.9637	-1.0211	-0.7904	-0.9033	-0.9607	-1.0223	-1.2897	-2.1136	-3.0328	-3.9099	-3.8977	-3.3661	-2.3102	-1.8396	-1.3074	-1.1383	-1.2616	-0.9412	-0.9583	-0.9351		14.25	0.0133	-0.2212	-0.1937	-0.1648	0.1717	-0.0784	-0.0996	-0.1174	-0.354	-0.4	-0.4241	-0.4586
	10.6	-0.0159			5.3	-8.2196	-8.1537			10.6	-8.4027e-11	-6.2522e-11			14.3	-0.8276	-0.954	-0.7684	-0.9741	-1.0339	-1.0602	-1.3245	-1.9354	-2.9828	-3.8049	-3.9417	-3.2025	-2.4286	-1.7047	-1.2	-1.0602	-1.2653	-0.9644	-1.0169	-0.9454		14.3	-0.29	-0.2072	0.1829	-0.0262	-0.0602	0.051	0.0622	-0.0289	-0.5585	-0.3872	-0.5553	-0.6491
	10.7	-0.0409			5.35	-7.9639	-7.887			10.7	-8.9809e-11	4.9777e-12			14.35	-0.9052	-0.8997	-0.8148	-1.0785	-1.0614	-1.0028	-1.3232	-1.861	-2.9334	-3.8525	-3.9801	-3.2697	-2.2363	-1.6223	-1.2244	-1.0095	-1.2256	-1.0254	-0.9937	-1.0278		14.35	-0.2186	0.0113	-0.0582	-0.1031	-0.1969	-0.0717	-0.1057	-0.1321	-0.1947	-0.3188	-0.421	-0.8633
	10.8	-0.0201			5.4	-7.8058	-7.5256			10.8	-7.1059e-11	2.1071e-11			14.4	-0.9784	-0.9283	-0.9143	-0.8783	-1.0297	-1.0468	-1.3147	-2.0252	-2.8821	-3.8995	-3.9282	-3.2642	-2.2455	-1.4575	-1.2964	-1.001	-1.098	-0.9393	-0.9991	-0.9625		14.4	-0.1362	-0.1858	-0.2181	-0.1343	0.0814	-0.0784	-0.1124	-0.1925	-0.1221	-0.2553	-0.5699	-0.682
	10.9	-0.0629			5.45	-7.4847	-7.2736			10.9	-6.0902e-11	2.1228e-11			14.45	-0.8221	-0.8887	-0.9735	-0.9393	-0.9607	-1.0455	-1.4203	-2.1491	-2.9804	-3.8361	-3.9203	-3.1842	-2.3407	-1.521	-1.2518	-1.1646	-1.1725	-0.8673	-0.896	-0.9558		14.45	-0.0257	-0.2212	0.00042254	-0.1495	0.0277	0.0358	0.0146	-0.2328	-0.3961	-0.4518	-0.4271	-0.6204
	11	0.0073242			5.5	-7.2394	-7.0343			11	-1.5902e-11	2.3728e-11			14.5	-0.8124	-0.907	-0.9326	-0.965	-0.8734	-1.1548	-1.3556	-2.1533	-3.1006	-3.7567	-3.8806	-3.1427	-2.2626	-1.5338	-1.2433	-1.1768	-1.1127	-0.9039	-0.9723	-1.0468		14.5	0.0317	-0.0699	0.02	-0.0152	-0.0443	-0.2224	-0.0581	-0.1931	-0.1788	-0.4677	-0.4204	-0.7278
	11.1	-0.0024414			5.55	-7.0331	-6.8317			11.1	-8.0121e-11	6.5402e-12			14.55	-0.8649	-0.8997	-0.9656	-0.9497	-0.9351	-1.037	-1.2964	-2.1075	-3.0182	-3.7677	-3.8001	-3.0682	-2.2376	-1.5375	-1.3727	-1.2146	-1.2433	-0.8435	-1.0034	-0.929		14.55	-0.2375	-0.0051645	-0.0148	-0.0586	-0.1103	-0.1016	-0.0825	-0.0796	0.0042842	-0.154	-0.4619	-0.5954
	11.2	-0.0128			5.6	-6.7383	-6.6773			11.2	-6.5434e-11	2.9464e-12			14.6	-0.8081	-0.921	-0.9802	-0.9015	-1.0455	-1.0254	-1.3489	-2.0319	-3.0072	-3.7445	-3.7116	-3.0585	-2.1729	-1.5747	-1.2976	-1.2024	-1.2592	-0.813	-0.9229	-1.0199		14.6	-0.146	-0.1492	-0.1558	-0.0567	-0.1798	0.0070777	-0.0801	-0.1138	-0.2679	-0.2321	-0.3136	-0.6167
	11.3	-0.0201			5.65	-6.4844	-6.4648			11.3	-1.0043e-10	1.904e-11			14.65	-0.7599	-0.9277	-0.9546	-1.0657	-1.1359	-1.0162	-1.38	-2.0715	-2.9627	-3.6536	-3.6139	-2.9431	-2.099	-1.5082	-1.189	-1.1591	-1.1939	-0.8075	-0.9357	-0.9857		14.65	-0.127	-0.2255	0.0242	0.0293	-0.1774	-0.2255	-0.146	-0.2401	-0.3137	-0.3878	-0.4039	-0.4898
	11.4	-0.0054932			5.7	-6.2659	-6.2293			11.4	-1.0512e-10	-6.4286e-12			14.7	-0.8594	-0.918	-0.8972	-0.9845	-0.9924	-1.0468	-1.3129	-2.1478	-2.8894	-3.5498	-3.551	-2.9291	-2.0313	-1.5344	-1.0803	-1.1835	-1.2366	-0.9912	-0.8807	-1.0413		14.7	-0.1692	0.0992	0.0053054	-0.0641	-0.1487	-0.1943	-0.0739	-0.2114	-0.39	-0.3933	-0.5437	-0.7601
	11.5	0.0116			5.75	-6.1249	-5.9967			11.5	-6.3559e-11	8.1384e-11			14.75	-0.8942	-0.9442	-0.9283	-0.9406	-0.9509	-1.0565	-1.2366	-2.0441	-2.8626	-3.5187	-3.5419	-2.9175	-2.0154	-1.4618	-1.1737	-1.225	-1.1908	-0.8685	-0.8539	-0.9741		14.75	-0.1405	0.203	-0.187	-0.1922	-0.015	-0.0717	-0.052	-0.0973	-0.2734	-0.4067	-0.5193	-0.7003
	11.6	-0.0104			5.8	-5.9338	-5.8899			11.6	-8.2777e-11	5.8259e-11			14.8	-0.9271	-0.8862	-0.9149	-1.0718	-1.0425	-1.1255	-1.2665	-2.0691	-2.9016	-3.4686	-3.6145	-2.8394	-1.8628	-1.4008	-1.1877	-1.2018	-1.0431	-0.752	-0.8258	-0.9235		14.8	-0.21	-0.1474	-0.0966	-0.0964	-0.0346	-0.0369	-0.2027	-0.3134	-0.0812	-0.2724	-0.4369	-0.6942
	11.7	0.0054932			5.85	-5.6348	-5.7617			11.7	-4.3402e-11	-5.9598e-12			14.85	-0.8795	-0.9277	-0.8618	-1.0315	-0.9662	-1.0712	-1.3135	-2.0374	-2.8937	-3.3966	-3.4863	-2.713	-1.8805	-1.4337	-1.1658	-1.0852	-1.1206	-0.835	-0.835	-0.9741		14.85	-0.2198	-0.4049	-0.0777	-0.0928	0.00083336	0.0126	-0.1539	-0.1321	-0.2014	-0.3505	-0.3807	-0.6619
	11.8	-0.0659			5.9	-5.4773	-5.567			11.8	-3.3402e-11	4.9777e-12			14.9	-0.8246	-0.9589	-0.9326	-0.9003	-0.9937	-1.0956	-1.3489	-1.9251	-3.0212	-3.3136	-3.4113	-2.6544	-1.8921	-1.4331	-1.1926	-1.1041	-1.1707	-0.7721	-0.8545	-1.0864		14.9	-0.1319	-0.2609	-0.0441	-0.0714	-0.0028288	-0.0186	-0.0013146	0.0040142	-0.1648	-0.5226	-0.5083	-0.6106
	11.9	0.0378			5.95	-5.3961	-5.4627			11.9	-4.2621e-11	3.9821e-11			14.95	-0.8984	-0.9302	-0.8942	-0.9119	-0.9961	-0.9979	-1.2653	-1.8634	-2.8955	-3.3569	-3.3685	-2.6459	-1.947	-1.3837	-1.2054	-1.1731	-1.1768	-0.896	-0.8331	-1.0596		14.95	-0.0562	0.1322	-0.0118	0.0135	0.0759	-0.1901	-0.102	-0.2304	-0.1581	-0.4268	-0.5779	-0.5349
	12	0.0323			6	-5.2777	-5.3082			12	-6.059e-11	5.0759e-11			15	-0.7404	-0.9259	-0.9705	-0.9229	-0.9479	-1.0156	-1.3123	-1.9489	-2.7844	-3.3545	-3.3051	-2.5989	-1.864	-1.3635	-1.2237	-1.2018	-1.2061	-0.9229	-1.0315	-0.9766		15	-0.1045	0.1486	-0.0911	0.119	-0.0846	-0.0057397	-0.2918	-0.364	-0.4236	-0.3756	-0.4228	-0.5715
	12.1	-0.0299			6.05	-5.1508	-5.1288			12.1	-4.184e-11	1.529e-11			15.05	-0.8777	-0.896	-0.9351	-0.9131	-1.0669	-1.0126	-1.2201	-1.9794	-2.7759	-3.3319	-3.2739	-2.6386	-1.7706	-1.247	-1.1237	-1.1609	-1.2128	-0.8942	-1.0352	-1.0193		15.05	-0.1557	-0.159	-0.0386	-0.0665	-0.0248	-0.1187	-0.2516	-0.2896	-0.3174	-0.3902	-0.3844	-0.7382
	12.2	-0.0372			6.1	-4.9237	-4.8932			12.2	-5.8402e-11	2.5759e-11			15.1	-0.8917	-0.8734	-0.8881	-0.9808	-0.9851	-1.0004	-1.2903	-1.8854	-2.8229	-3.4442	-3.3099	-2.4963	-1.8195	-1.2274	-1.0291	-1.1414	-1.1377	-0.8319	-0.9827	-1.0706		15.1	-0.0269	-0.289	-0.1125	-0.2459	-0.1109	-0.1724	0.0432	-0.1699	-0.2594	-0.4238	-0.3905	-0.8261
	12.3	-0.022			6.15	-4.7821	-4.8102			12.3	-4.0121e-11	-2.2315e-14			15.15	-0.8575	-0.8276	-0.9149	-1.026	-0.9772	-0.9991	-1.3092	-1.8793	-2.8839	-3.3655	-3.3234	-2.4951	-1.7871	-1.2958	-1.0858	-1.0901	-1.1169	-0.7928	-0.8759	-1.0706		15.15	-0.3199	-0.2963	0.0065261	-0.0177	-0.1719	-0.126	0.0689	-0.0753	-0.1507	-0.1589	-0.6285	-0.624
	12.4	-0.0842			6.2	-4.7443	-4.7492			12.4	-4.2309e-11	3.8571e-11			15.2	-0.8984	-0.8936	-1.062	-1.0651	-1.0114	-1.0034	-1.3123	-1.8622	-2.8278	-3.2031	-3.2959	-2.5085	-1.7474	-1.2744	-1.178	-1.0126	-1.1285	-0.8228	-0.9131	-1.0901		15.2	-0.1026	-0.0754	0.0157	-0.0384	0.1119	0.0767	0.0017372	0.0229	-0.2325	-0.2571	-0.6957	-0.5392
	12.5	-0.0311			6.25	-4.552	-4.5343			12.5	-2.9809e-11	2.8103e-11			15.25	-0.8472	-0.9088	-0.9869	-0.9735	-0.9283	-0.9454	-1.3031	-1.9745	-2.7069	-3.23	-3.2916	-2.4731	-1.7053	-1.1218	-1.2402	-1.1487	-1.1572	-0.8014	-0.8929	-1.1517		15.25	-0.1527	0.0876	-0.0972	-0.1294	-0.0193	0.0986	-0.1765	-0.0589	-0.3717	-0.5049	-0.4497	-0.8071
	12.6	0.0104			6.3	-4.3054	-4.4379			12.6	-4.5121e-11	3.654e-11			15.3	-0.9088	-0.9186	-1.0016	-0.9668	-0.8978	-1.0541	-1.4514	-1.8866	-2.7069	-3.219	-3.1928	-2.4866	-1.6943	-1.1621	-1.1334	-1.2323	-1.2018	-0.8417	-0.8331	-1.0107		15.3	-0.1167	-0.087	-0.0344	-0.0659	-0.2824	-0.1156	-0.1686	-0.2987	-0.2899	-0.5623	-0.4357	-0.5715
	12.7	-0.0104			6.35	-4.2291	-4.4043			12.7	-2.2309e-11	1.4821e-11			15.35	-0.9076	-0.9222	-0.9546	-0.9882	-0.9497	-1.0919	-1.4533	-1.8561	-2.7264	-3.2513	-3.1421	-2.4261	-1.6815	-1.311	-1.0596	-1.181	-1.1493	-0.7764	-0.7697	-0.9961		15.35	-0.0233	-0.0259	-0.0618	-0.1129	-0.211	-0.3115	-0.1447	-0.3347	-0.2008	-0.3402	-0.313	-0.5062
	12.8	-0.0097656			6.4	-4.1498	-4.256			12.8	-4.6996e-11	-4.0848e-12			15.4	-0.9302	-0.9052	-0.9625	-1.1029	-0.979	-1.0895	-1.3867	-1.8408	-2.7118	-3.1891	-2.9858	-2.3474	-1.6272	-1.2103	-1.1462	-1.2012	-1.084	-0.8783	-0.9375	-0.9442		15.4	0.0426	-0.1584	-0.1094	-0.1324	-0.0376	-0.021	-0.0898	-0.1358	-0.3509	-0.2858	-0.3948	-0.6185
	12.9	-0.0702			6.45	-4.0814	-4.1559			12.9	-3.7152e-11	5.7946e-11			15.45	-0.8984	-0.8215	-0.9448	-1.0223	-0.8862	-0.9485	-1.3342	-1.7853	-2.7734	-3.1421	-3.0804	-2.3901	-1.7011	-1.1322	-1.1542	-1.1529	-1.1011	-0.8929	-1.0065	-0.9161		15.45	-0.196	-0.2359	-0.0722	-0.0598	-0.0181	-0.0014672	-0.0459	-0.0912	-0.3473	-0.2657	-0.4015	-0.5868
	13	-0.0507			6.5	-3.9978	-4.082			13	-7.1525e-12	2.8415e-11			15.5	-0.8368	-0.9033	-0.9131	-0.9857	-0.7861	-0.91	-1.3086	-1.8408	-2.7167	-3.028	-3.0231	-2.3676	-1.6345	-1.2518	-1.1444	-1.2585	-1.0944	-0.8838	-0.9821	-1.0346		15.5	-0.3339	-0.0485	-0.1393	0.004296	-0.1096	-0.057	-0.157	-0.1986	-0.3778	-0.27	-0.573	-0.5899
	13.1	-0.0097656			6.55	-3.902	-3.9105			13.1	-8.8712e-12	6.1853e-11			15.55	-0.8997	-0.8325	-0.9186	-1.0791	-0.871	-0.9741	-1.3538	-1.9019	-2.6526	-2.9681	-3.1397	-2.2601	-1.5308	-1.2146	-1.0577	-1.1157	-1.2189	-0.9259	-0.9576	-0.993		15.55	-0.1588	-0.137	-0.1015	-0.0097421	-0.0797	-0.1211	-0.2326	-0.159	-0.2606	-0.4726	-0.6212	-0.6881
	13.2	-0.0128			6.6	-3.6658	-3.7824			13.2	-4.309e-11	6.1696e-11			15.6	-0.9583	-0.9186	-0.9576	-1.0254	-0.9686	-0.9406	-1.2744	-1.8518	-2.6276	-3.0682	-3.1097	-2.1515	-1.543	-1.2061	-1.0852	-1.0394	-1.2408	-0.9137	-0.8942	-0.9607		15.6	0.0158	-0.2658	-0.1332	0.0147	0.1278	-0.0155	-0.1447	-0.2261	0.0097774	-0.3768	-0.5174	-0.8328
	13.3	-0.0653			6.65	-3.5901	-3.7323			13.3	-2.0902e-11	4.029e-11			15.65	-0.8539	-0.9601	-0.9509	-0.954	-0.929	-1.059	-1.3489	-1.9153	-2.6196	-3.0237	-3.0469	-2.2546	-1.6138	-1.203	-1.0529	-1.145	-1.0974	-0.9381	-0.8649	-1.1108		15.65	-0.1032	-0.1309	0.0657	-0.0519	-0.0437	-0.0564	-0.0886	-0.2462	-0.0751	-0.3585	-0.5596	-0.798
	13.4	0.0201			6.7	-3.4717	-3.6469			13.4	-1.1684e-11	6.6853e-11			15.7	-0.8563	-0.9363	-1.0516	-1.0199	-0.918	-1.0333	-1.3898	-1.9055	-2.5714	-2.9797	-3.0145	-2.2546	-1.5082	-1.1585	-1.095	-1.1316	-1.1902	-0.9607	-0.9711	-1.0449		15.7	-0.2021	0.0632	0.0181	-0.274	-0.1988	-0.3268	0.0756	-0.054	-0.3979	-0.4872	-0.4949	-0.7016
	13.5	-0.0409			6.75	-3.4747	-3.5523			13.5	-1.2152e-11	4.5603e-11			15.75	-0.9564	-0.9631	-1.0095	-1.0254	-1.0834	-0.9821	-1.2738	-1.9849	-2.5232	-2.9565	-2.9327	-2.2687	-1.5442	-1.1896	-1.1066	-0.9869	-1.2824	-1.0187	-0.9583	-1.095		15.75	-0.1124	-0.0393	-0.1473	-0.1312	-0.0095426	-0.101	-0.0691	-0.0576	-0.2545	-0.262	-0.4357	-0.4501
	13.6	-0.0354			6.8	-3.4564	-3.5541			13.6	5.3476e-12	3.279e-11			15.8	-0.802	-1.0071	-0.9448	-0.9406	-1.0516	-0.9985	-1.2836	-1.8384	-2.6105	-2.9425	-2.9932	-2.132	-1.4429	-1.2524	-1.0284	-1.0571	-1.1841	-1.0419	-0.9216	-1.1298		15.8	-0.2332	-0.00089204	-0.1827	0.1361	0.013	0.1487	-0.2192	-0.3146	-0.1141	-0.1882	-0.5589	-0.5935
	13.7	-0.0378			6.85	-3.3002	-3.3942			13.7	-2.6684e-11	5.9196e-11			15.85	-0.9064	-1.0046	-0.8667	-1.0956	-1.0059	-1.0852	-1.3739	-1.9519	-2.5678	-2.9834	-2.9663	-2.16	-1.3568	-1.1633	-1.0785	-1.1243	-1.1627	-0.8716	-0.8234	-1.1151		15.85	-0.2906	-0.1736	-0.1613	-0.0073007	-0.0645	-0.0997	-0.1441	-0.2468	-0.3326	-0.4042	-0.5589	-0.7601
	13.8	-0.0714			6.9	-3.2404	-3.2752			13.8	-2.0902e-11	5.3728e-11			15.9	-0.9827	-0.9808	-0.9009	-0.9821	-0.9656	-1.0095	-1.3678	-2.0819	-2.5854	-2.9511	-2.8754	-2.1246	-1.4545	-1.1029	-1.0883	-1.0797	-1.1267	-0.8972	-0.8899	-0.9686		15.9	-0.041	-0.314	-0.1253	-0.1813	-0.0926	-0.3048	-0.1093	-0.1492	-0.3265	-0.3408	-0.4534	-0.6478
	13.9	-0.022			6.95	-3.1482	-3.233			13.9	-1.2777e-11	6.1071e-11			15.95	-0.9259	-0.9631	-0.9247	-0.9753	-0.9473	-1.0187	-1.3599	-2.0044	-2.5977	-2.8265	-2.9675	-2.0392	-1.4465	-1.1585	-1.1133	-1.0773	-1.2134	-1.0114	-0.9955	-1.0388		15.95	-0.016	-0.0033335	-0.1351	-0.0311	-0.0834	-0.1333	0.0384	-0.2566	-0.0439	-0.5873	-0.5644	-0.6802
	14	-0.011			7	-3.0463	-3.2678			14	9.0975e-12	3.9509e-11			16	-0.7562	-1.145	-0.8783	-1.0486	-1.0107	-1.1279	-1.3239	-1.9525	-2.5177	-2.8192	-2.9694	-1.9983	-1.4972	-1.1652	-1.1041	-1.3178	-1.2512	-0.9894	-0.9564	-0.9412		16	-0.0507	0.0015494	-0.00018781	0.0238	-0.2964	-0.0643	-0.0898	-0.259	-0.376	-0.3981	-0.5638	-0.671
	14.1	-0.0806			7.05	-2.9529	-3.1421			14.1	-2.7777e-11	3.4353e-11			16.05	-0.8521	-1.0913	-0.9552	-1.1249	-1.001	-1.04	-1.369	-1.792	-2.4939	-2.7362	-2.8009	-1.9513	-1.4014	-1.1762	-1.1127	-1.1694	-1.2073	-0.9076	-0.9595	-0.946		16.05	-0.1692	-0.1858	-0.0313	-0.0879	-0.1707	-0.0692	-0.0807	-0.1174	-0.4193	-0.3499	-0.4369	-0.7119
	14.2	0.0122			7.1	-2.9431	-3.0249			14.2	-3.559e-11	4.0402e-12			16.1	-0.9503	-0.954	-0.9576	-1.0761	-0.965	-0.9265	-1.402	-1.8274	-2.4805	-2.6465	-2.8552	-1.9641	-1.3672	-1.2036	-1.1084	-1.0315	-1.1139	-0.9613	-1.0992	-1.0443		16.1	-0.1966	-0.1175	-0.0826	-0.1239	-0.037	-0.1351	-0.1356	-0.2902	-0.2191	-0.2803	-0.5016	-0.6295
	14.3	-0.0134			7.15	-2.821	-2.9645			14.3	-9.6524e-12	1.9821e-11			16.15	-0.8691	-0.9174	-0.8459	-1.1011	-1.0303	-1.001	-1.3055	-1.8799	-2.4329	-2.6782	-2.8381	-2.0361	-1.4099	-1.2305	-1.0718	-1.0931	-1.2714	-0.918	-1.1231	-1.0089		16.15	-0.1051	-0.0973	-0.1986	-0.1465	-0.0584	-0.1663	-0.1881	-0.2505	-0.3699	-0.1424	-0.7659	-0.6515
	14.4	-0.0067139			7.2	-2.7918	-2.9742			14.4	-3.1527e-11	4.4353e-11			16.2	-0.8185	-0.9125	-0.8417	-1.1176	-1.0138	-1.1365	-1.3367	-1.9739	-2.4011	-2.7393	-2.7972	-2.1344	-1.4441	-1.2634	-1.1322	-1.1804	-1.3226	-0.863	-0.9491	-0.9814		16.2	-0.2741	-0.0277	-0.1809	-0.0885	-0.0388	0.0889	-0.1911	-0.0949	-0.3595	-0.3334	-0.5022	-0.7705
	14.5	-0.0385			7.25	-2.7594	-2.8943			14.5	5.0351e-12	4.9665e-11			16.25	-0.8795	-1.0065	-1.0004	-1.1023	-1.0211	-1.0217	-1.3178	-1.9305	-2.356	-2.7679	-2.7551	-2.0606	-1.4069	-1.1877	-1.1804	-1.1328	-1.1731	-1.0535	-1.0016	-1.0162		16.25	-0.2924	-0.1742	0.0157	-0.0879	0.0649	-0.01	-0.1978	-0.0637	-0.0262	-0.4335	-0.5431	-0.7339
	14.6	-0.0159			7.3	-2.6886	-2.7576			14.6	-1.4496e-11	2.3415e-11			16.3	-0.863	-0.9503	-0.9644	-1.0248	-0.9363	-1.0522	-1.3171	-2.0013	-2.4463	-2.785	-2.7051	-1.9299	-1.294	-1.1029	-1.2012	-1.0522	-1.1365	-1.0547	-1.0999	-1.0309		16.3	-0.0745	0.0321	0.0785	-0.0726	-0.1182	-0.1046	-0.1911	-0.126	-0.105	-0.3835	-0.4088	-0.7962
	14.7	0.0085449			7.35	-2.6471	-2.7887			14.7	-1.8559e-11	4.9821e-11			16.35	-0.9009	-0.9546	-1.0169	-1.134	-1.1481	-1.1163	-1.3129	-1.9873	-2.3834	-2.7313	-2.6807	-1.8317	-1.2836	-1.0046	-1.1835	-1.0657	-1.1529	-0.9705	-1.0107	-1.0938		16.35	-0.0251	0.0046011	-0.2016	-0.0165	0.0216	-0.1608	-0.0141	-0.2859	-0.2649	-0.5751	-0.2837	-0.715
	14.8	0.0030518			7.4	-2.5421	-2.7283			14.8	1.2851e-12	4.9353e-11			16.4	-0.921	-0.7428	-1.1023	-1.1707	-1.1267	-1.0413	-1.322	-1.9556	-2.3108	-2.7808	-2.6599	-1.8231	-1.3458	-1.0541	-1.0761	-1.0822	-1.0828	-0.965	-1.0846	-1.0193		16.4	-0.1508	-0.087	-0.1534	-0.0226	0.046	-0.1876	0.0158	-0.3189	-0.3259	-0.3743	-0.4814	-0.5508
	14.9	0.0293			7.45	-2.4341	-2.6483			14.9	-1.7777e-11	2.529e-11			16.45	-0.9314	-0.8716	-0.921	-0.9692	-1.0199	-1.0535	-1.261	-1.911	-2.4841	-2.7564	-2.7026	-1.7615	-1.2866	-1.1224	-1.1127	-1.1249	-1.059	-0.9436	-1.0303	-1.0053		16.45	-0.0843	-0.1602	-0.0325	-0.1019	-0.2732	-0.0686	-0.0837	-0.0766	-0.3363	-0.342	-0.6218	-0.5575
	15	-0.0787			7.5	-2.392	-2.6074			15	8.9413e-12	2.779e-11			16.5	-0.9216	-1.07	-0.8368	-1.0309	-0.9033	-1.1408	-1.2732	-2.0679	-2.5092	-2.6679	-2.7393	-1.8384	-1.2231	-1.0748	-1.2756	-1.0877	-1.2103	-0.9766	-0.8783	-1.0529		16.5	-0.2863	-0.3372	-0.0527	-0.0317	-0.272	0.0254	-0.1698	-0.068	-0.4169	-0.414	-0.6535	-0.8029
	15.1	0.0299			7.55	-2.3248	-2.5787			15.1	9.2538e-12	4.7478e-11			16.55	-0.9521	-0.9418	-0.8923	-1.0828	-0.9277	-1.0419	-1.405	-1.8762	-2.4109	-2.6996	-2.7197	-1.8805	-1.214	-1.0278	-1.1554	-0.9967	-1.1621	-0.8856	-0.8868	-1.1316		16.55	-0.1496	-0.0143	-0.3279	-0.2289	-0.0712	-0.0552	-0.2857	-0.2322	-0.2301	-0.569	-0.5693	-0.8285
	15.2	-0.0452			7.6	-2.3138	-2.4756			15.2	7.6913e-12	3.7946e-11			16.6	-0.9216	-0.8917	-0.9875	-1.0364	-1.023	-1.0834	-1.3324	-1.8353	-2.3267	-2.7039	-2.688	-1.9867	-1.2793	-1.1719	-1.1224	-1.0901	-1.1829	-0.8881	-0.9528	-1.1139		16.6	-0.0556	0.1206	-0.2242	-0.0433	0.1998	-0.0784	-0.182	-0.2487	-0.1416	-0.3365	-0.5534	-0.7009
	15.3	0.0214			7.65	-2.2967	-2.5647			15.3	-2.7747e-13	2.3103e-11			16.65	-1.0169	-0.9491	-1.0382	-1.0443	-1.0797	-1.2024	-1.3287	-1.8817	-2.2485	-2.5818	-2.6599	-1.9385	-1.2549	-1.1743	-1.0644	-1.2317	-1.1133	-0.9467	-1.0736	-0.9167		16.65	-0.1484	-0.1443	0.0651	-0.1837	-0.1041	-0.267	0.0359	-0.2725	-0.1929	-0.3579	-0.396	-0.668
	15.4	-0.0385			7.7	-2.301	-2.4445			15.4	7.6913e-12	1.9353e-11			16.7	-0.946	-0.943	-1.0132	-1.0602	-0.9906	-1.0889	-1.3049	-1.922	-2.2693	-2.6318	-2.558	-1.8597	-1.3245	-1.2347	-1.1493	-1.2213	-0.9973	-0.777	-1.0419	-0.8801		16.7	-0.1862	-0.1645	0.1249	-0.0555	-0.2122	-0.1443	-0.1228	-0.1992	-0.2008	-0.3371	-0.4784	-0.5661
	15.5	-0.0214			7.75	-2.287	-2.3663			15.5	-5.8989e-13	4.2478e-11			16.75	-0.8014	-0.9235	-0.9235	-1.059	-1.0553	-1.0077	-1.2824	-1.8915	-2.3364	-2.6886	-2.4481	-1.9397	-1.2659	-1.1896	-1.0895	-1.0144	-1.0901	-0.8276	-0.9558	-0.9174		16.75	-0.1783	-0.0534	-0.038	0.0097891	-0.2384	0.0144	-0.2918	-0.242	-0.2673	-0.3212	-0.4949	-0.6558
	15.6	-0.069			7.8	-2.2223	-2.3688			15.6	1.2379e-11	6.9353e-11			16.8	-0.813	-0.9827	-1.012	-1.0577	-1.0016	-1.0797	-1.2665	-1.8231	-2.3181	-2.627	-2.4524	-1.7242	-1.0382	-1.0791	-1.0791	-1.0333	-1.1621	-0.9271	-0.8575	-1.0217		16.8	-0.2442	-0.0821	-0.0435	-0.2307	-0.0956	-0.1461	-0.0623	-0.09	-0.365	-0.5904	-0.7048	-0.7424
	15.7	0.0226			7.85	-2.0996	-2.2937			15.7	4.7691e-11	4.7321e-11			16.85	-0.8911	-0.9869	-0.993	-1.1304	-1.0083	-1.12	-1.3904	-1.9421	-2.4182	-2.4933	-2.5079	-1.7529	-1.1383	-1.0803	-1.059	-0.9888	-1.1884	-0.9509	-0.9619	-1.098		16.85	-0.2314	-0.2945	-0.1308	-0.0066904	0.0338	-0.1534	0.05	-0.1559	-0.2081	-0.4128	-0.5669	-0.7937
	15.8	-0.0653			7.9	-2.1118	-2.1564			15.8	3.566e-11	2.5134e-11			16.9	-0.7953	-0.9619	-0.9467	-1.0339	-1.0089	-1.1719	-1.4014	-1.8897	-2.3377	-2.5568	-2.4506	-1.8463	-1.1896	-1.1023	-1.142	-1.0291	-1.1328	-0.9808	-0.9528	-1.0046		16.9	0.0439	-0.1846	-0.2791	0.1398	-0.0968	-0.1095	-0.0416	-0.1193	-0.296	-0.3237	-0.479	-0.6546
	15.9	-0.0195			7.95	-2.1381	-2.2052			15.9	1.2535e-11	5.6384e-11			16.95	-0.8484	-1.0004	-1.0449	-1.098	-0.9039	-1.2811	-1.3092	-1.8085	-2.2748	-2.5269	-2.5592	-1.6473	-1.0675	-1.0138	-1.1597	-1.1078	-1.1029	-0.9241	-0.9277	-0.9204		16.95	-0.0324	-0.0552	-0.0844	-0.0439	-0.1353	-0.079	-0.2296	-0.0827	-0.3961	-0.3139	-0.3728	-0.5941
	16	-0.0537			8	-2.0966	-2.2534			16	-1.2149e-12	6.2321e-11			17	-0.871	-0.9424	-1.048	-1.0736	-0.8618	-1.2018	-1.2817	-1.8695	-2.3035	-2.4585	-2.5757	-1.6242	-1.1529	-1.0358	-1.1664	-1.0333	-1.1255	-0.918	-0.8667	-1.1157		17	-0.2113	0.0406	0.0438	-0.1489	0.0509	0.087	-0.3279	-0.2517	-0.1648	-0.2608	-0.4588	-0.765
	16.1	0.0323			8.05	-1.9916	-2.2223			16.1	-3.4024e-12	3.9665e-11			17.05	-0.9686	-0.99	-0.9448	-1.0388	-1.0693	-1.0907	-1.2665	-1.8262	-2.1655	-2.3297	-2.4408	-1.6614	-1.0962	-1.087	-1.1377	-1.0626	-1.2604	-0.9308	-0.9796	-1.2164		17.05	-0.0061857	-0.1486	0.0083571	-0.2063	-0.0791	-0.2621	-0.2174	-0.1705	-0.2746	-0.3249	-0.6627	-0.671
	16.2	-0.0385			8.1	-1.9745	-2.0721			16.2	1.316e-11	4.1071e-11			17.1	-0.8826	-1.0236	-0.8917	-0.9332	-1.1682	-1.059	-1.3953	-1.861	-2.2614	-2.558	-2.3694	-1.6699	-1.1005	-1.095	-1.1859	-1.1548	-1.2189	-0.86	-0.8789	-1.1279		17.1	-0.1923	-0.1571	-0.2242	2.3484e-05	-0.117	-0.1522	0.0274	-0.2017	-0.2698	-0.3597	-0.6975	-0.5905
	16.3	-0.0281			8.15	-1.9074	-2.0825			16.3	1.8629e-11	5.3571e-11			17.15	-0.8209	-0.9729	-0.9607	-1.0046	-1.1487	-1.1121	-1.4179	-1.8921	-2.2089	-2.5287	-2.4445	-1.6248	-1.1401	-1.1438	-1.0919	-1.1243	-1.2134	-0.8655	-0.9241	-1.0706		17.15	-0.1716	-0.2402	0.1103	-0.1446	-0.095	0.0822	-0.2754	-0.2761	-0.1153	-0.4439	-0.6041	-0.6845
	16.4	-0.0201			8.2	-1.8182	-2.0801			16.4	6.1441e-11	8.7634e-11			17.2	-0.9277	-0.9796	-1.0278	-0.9827	-1.0376	-1.1157	-1.2769	-1.7822	-2.1783	-2.4475	-2.4866	-1.5015	-1.2	-1.1603	-1.0944	-1.0877	-1.2445	-0.8057	-1.0596	-1.1395		17.2	-0.1832	-0.2395	0.0010329	-0.1428	-0.1225	-0.1071	-0.2906	-0.2346	-0.1568	-0.5678	-0.5644	-0.7669
	16.5	-0.0397			8.25	-1.8677	-1.958			16.5	3.7535e-11	6.0603e-11			17.25	-0.8942	-0.976	-1.0364	-1.0059	-0.9448	-1.1194	-1.2543	-1.8518	-2.2272	-2.4744	-2.3712	-1.6376	-1.17	-1.1945	-1.0901	-1.1169	-1.2024	-0.7953	-1.0901	-1.1011		17.25	-0.0752	-0.0155	-0.3115	-0.1031	-0.2006	-0.2383	-0.0269	-0.0881	-0.3503	-0.3835	-0.4656	-0.8255
	16.6	0.0146			8.3	-1.8024	-2.0081			16.6	1.2851e-12	6.8728e-11			17.3	-0.9241	-1.0358	-0.9814	-0.9833	-1.0614	-1.095	-1.3953	-1.8103	-2.2687	-2.4512	-2.431	-1.6834	-1.0913	-1.1829	-1.0638	-1.1432	-1.1084	-0.899	-0.9167	-1.001		17.3	-0.1527	0.1248	-0.2858	-0.2142	-0.1066	-0.2108	-0.055	-0.2328	-0.545	-0.4238	-0.6102	-0.6735
	16.7	-0.0586			8.35	-1.7206	-1.9611			16.7	4.7691e-11	6.1384e-11			17.35	-0.8832	-0.9167	-0.8923	-1.0162	-1.2354	-1.106	-1.4697	-1.8066	-2.2266	-2.4139	-2.4652	-1.5973	-1.07	-1.1108	-1.1432	-0.9991	-1.1719	-0.9528	-0.8716	-1.1542		17.35	-0.1057	-0.1712	-0.0338	-0.0384	-0.1518	0.0339	-0.124	-0.2664	-0.2734	-0.3829	-0.4729	-0.6436
	16.8	-0.1239			8.4	-1.7627	-1.969			16.8	6.0348e-11	4.7009e-11			17.4	-0.816	-0.8795	-0.8777	-1.1395	-1.0992	-1.0327	-1.3171	-1.7505	-2.1521	-2.348	-2.3193	-1.5186	-1.1316	-0.9613	-1.1762	-1.0877	-1.2799	-0.954	-0.9521	-1.0999		17.4	-0.1222	-0.0357	0.0828	-0.0293	-0.0071012	-0.0302	-0.1264	-0.2481	-0.1086	-0.4256	-0.4173	-0.6283
	16.9	-0.0305			8.45	-1.7023	-1.9867			16.9	4.8629e-11	4.4509e-11			17.45	-0.8881	-0.9802	-0.9814	-1.0175	-1.0236	-1.026	-1.1877	-1.7413	-2.2235	-2.3486	-2.3932	-1.4551	-1.1871	-0.9668	-1.1304	-1.1108	-1.1279	-0.9235	-0.9119	-1.1993		17.45	-0.1118	-0.0296	0.0261	0.0281	-0.2122	-0.2163	-0.1423	-0.2182	-0.227	-0.4897	-0.6114	-0.762
	17	-0.0232			8.5	-1.6327	-1.9031			17	5.7223e-11	3.029e-11			17.5	-0.9229	-0.9467	-1.0583	-0.9589	-0.9998	-1.0541	-1.2842	-1.7957	-2.2022	-2.4634	-2.4078	-1.5411	-1.1914	-1.1334	-1.1682	-1.0834	-1.0852	-0.9808	-1.0638	-1.0919		17.5	-0.0898	-0.1266	-0.2053	-0.1245	-0.1255	-0.0521	-0.1344	-0.1321	-0.3314	-0.2584	-0.7646	-0.6485
	17.1	-0.033			8.55	-1.571	-1.8457			17.1	1.8941e-11	6.3103e-11			17.55	-0.9473	-0.9119	-0.9869	-0.9906	-0.9357	-1.0992	-1.2903	-1.7365	-2.1338	-2.4164	-2.4115	-1.5796	-1.3648	-1.2189	-1.1176	-1.1151	-1.0712	-0.9955	-1.0181	-1.0248		17.55	-0.3114	-0.2438	-0.1467	-0.1129	0.1339	-0.1089	-0.0794	-0.1693	-0.3308	-0.1943	-0.4674	-0.6784
	17.2	-0.014			8.6	-1.5295	-1.8292			17.2	3.0973e-11	6.3884e-11			17.6	-1.0126	-0.8893	-0.9418	-0.9332	-0.9503	-1.0114	-1.2763	-1.6199	-2.1039	-2.3889	-2.3328	-1.5082	-1.2476	-1.1914	-1.1816	-1.073	-1.0571	-0.9442	-1.0193	-1.0492		17.6	-0.1997	-0.0613	-0.1351	-0.0476	0.0783	-0.2169	-0.2821	-0.2371	-0.1086	-0.2834	-0.4527	-0.6704
	17.3	0.0226			8.65	-1.579	-1.839			17.3	5.9254e-11	5.4353e-11			17.65	-0.8911	-0.9924	-1.0138	-0.8844	-1.0303	-1.1322	-1.2317	-1.6785	-2.0544	-2.3273	-2.2607	-1.4166	-1.1755	-1.1517	-1.0986	-0.9973	-1.0333	-1.0626	-0.9961	-1.0358		17.65	-0.0312	-0.1791	-0.057	-0.1281	-0.2732	-0.1492	-0.2741	-0.0961	-0.1056	-0.5892	-0.5693	-0.646
	17.4	-0.0097656			8.7	-1.6327	-1.8073			17.4	3.9254e-11	5.3571e-11			17.7	-0.791	-0.9406	-0.9454	-0.9943	-1.0431	-1.1395	-1.2683	-1.7566	-2.0264	-2.4426	-2.2906	-1.3928	-1.0846	-1.1304	-1.1292	-1.0443	-1.1768	-1.0315	-1.015	-1.106		17.7	-0.1533	-0.0985	-0.0905	-0.0586	-0.1615	-0.0020776	-0.1881	-0.0204	-0.4761	-0.6118	-0.7811	-0.6704
	17.5	0.0048828			8.75	-1.6345	-1.7084			17.5	8.566e-11	4.3259e-11			17.75	-0.8984	-0.979	-0.9039	-0.9906	-1.203	-1.0004	-1.3165	-1.6437	-2.2394	-2.3132	-2.2632	-1.5485	-1.1591	-1.2842	-1.2115	-0.9442	-1.0944	-0.8997	-1.0858	-1.1462		17.75	-0.1112	0.0101	-0.0917	-0.0482	-0.0883	0.0089088	0.0652	-0.2096	-0.4303	-0.4201	-0.6151	-0.69
	17.6	-0.0372			8.8	-1.5601	-1.7462			17.6	3.4726e-12	4.8571e-11			17.8	-0.9851	-1.0492	-1.0126	-0.9875	-1.1023	-1.0114	-1.2201	-1.6534	-2.2376	-2.4188	-2.2858	-1.4832	-1.1536	-1.1743	-1.0858	-1.0211	-1.1939	-0.9534	-1.048	-1.1389		17.8	-0.2894	-0.1413	-0.1693	-0.0805	0.06	-0.2395	0.0524	-0.4299	-0.0854	-0.2791	-0.5522	-0.7193
	17.7	-0.0494			8.85	-1.4307	-1.7615			17.7	1.1288e-12	6.8571e-11			17.85	-1.0602	-0.9497	-0.8624	-0.8997	-1.0248	-0.9601	-1.3648	-1.6846	-2.1161	-2.4316	-2.3969	-1.4349	-1.1231	-1.0437	-1.1511	-1.0583	-1.1292	-1.0522	-0.9088	-1.2463		17.85	-0.0459	-0.0345	-0.1076	-0.1233	-0.026	-0.2554	-0.1954	-0.2938	-0.1623	-0.2925	-0.4595	-0.7406
	17.8	0.00061035			8.9	-1.4801	-1.6583			17.8	2.5191e-11	7.8571e-11			17.9	-0.9955	-0.8936	-0.8234	-0.9216	-0.9351	-1.1066	-1.4258	-1.7481	-2.1143	-2.3163	-2.3419	-1.4215	-1.1786	-1.1169	-1.3263	-1.0333	-0.9576	-0.8801	-0.8728	-1.2201		17.9	-0.1124	-0.0387	-0.0826	-0.235	-0.1481	-0.2535	-0.2461	-0.1065	-0.4724	-0.447	-0.6413	-0.7296
	17.9	-0.0372			8.95	-1.5204	-1.7151			17.9	2.3473e-11	7.2009e-11			17.95	-0.9167	-0.8466	-0.8649	-1.0083	-1.023	-1.1231	-1.3074	-1.7316	-2.2852	-2.2967	-2.2131	-1.402	-1.1163	-1.073	-1.1975	-1.0095	-1.1157	-0.9399	-0.9247	-1.0681		17.95	-0.1722	-0.1535	-0.0197	-0.0836	-0.1341	0.0034156	-0.0733	-0.1712	-0.4755	-0.4897	-0.6773	-0.6308
	18	-0.0122			9	-1.4435	-1.7206			18	5.8316e-11	7.6228e-11			18	-0.8997	-0.9259	-0.9509	-1.0242	-1.1127	-1.0791	-1.2726	-1.6235	-2.1326	-2.3511	-2.1387	-1.3629	-1.0712	-1.0651	-1.0974	-0.9912	-1.2164	-1.0046	-1.0297	-0.9808		18	-0.1179	-0.1663	-0.1754	-0.0879	-0.1035	0.1163	-0.0941	-0.1315	-0.2002	-0.3829	-0.5888	-0.6027
	18.1	-0.0061035			9.05	-1.4862	-1.618			18.1	3.816e-11	7.404e-11			18.05	-0.9723	-0.9137	-0.9674	-0.9558	-0.9967	-0.9753	-1.3159	-1.6492	-2.0978	-2.3804	-2.0593	-1.3959	-1.051	-1.0626	-1.0974	-1.1377	-1.2134	-1.051	-1.0132	-1.1316		18.05	-0.091	-0.1266	-0.0496	-0.0073007	-0.0407	-0.1785	-0.146	-0.184	-0.1782	-0.4195	-0.418	-0.7455
	18.2	-0.0287			9.1	-1.4563	-1.5869			18.2	1.2535e-11	4.2165e-11			18.1	-0.9729	-0.9595	-1.0077	-1.0815	-1.0065	-0.993	-1.2622	-1.6119	-2.041	-2.3077	-2.074	-1.4203	-1.0516	-0.9772	-1.1285	-1.0767	-1.1102	-1.0455	-0.9833	-1.1505		18.1	-0.1478	-0.3525	-0.0637	-0.0689	-0.2287	-0.2316	-0.1612	-0.2084	-0.3229	-0.6032	-0.3374	-0.8969
	18.3	-0.0214			9.15	-1.3782	-1.5527			18.3	-2.7774e-12	6.4978e-11			18.15	-0.9076	-1.0291	-0.9143	-1.0931	-0.9918	-0.9033	-1.3336	-1.6406	-1.9696	-2.2565	-2.1314	-1.3599	-1.1646	-1.1133	-1.1383	-1.0767	-1.1072	-1.0046	-1.1182	-1.0504		18.15	-0.2381	-0.0442	-0.0307	-0.1184	-0.2226	-0.2078	-0.2497	-0.27	-0.4034	-0.2205	-0.8525	-0.7443
	18.4	-0.022			9.2	-1.4069	-1.5814			18.4	-7.9337e-12	3.3415e-11			18.2	-0.8929	-0.9802	-0.8966	-1.0767	-1.1743	-1.0095	-1.3324	-1.662	-2.0758	-2.2504	-2.1716	-1.3733	-1.0602	-1.1072	-1.1273	-0.976	-1.1066	-0.9473	-1.0931	-1.0974		18.2	-0.229	0.0467	-0.0283	-0.1288	-0.0468	-0.0839	-0.1808	-0.2298	-0.2624	-0.2498	-0.7543	-0.5984
	18.5	-0.0323			9.25	-1.3947	-1.568			18.5	-3.4027e-11	3.0759e-11			18.25	-0.8661	-0.9149	-0.9448	-1.0407	-1.0767	-1.0797	-1.2317	-1.6388	-1.9843	-2.2229	-2.2461	-1.3281	-0.9552	-1.1957	-1.1371	-1.0449	-1.048	-0.9052	-1.106	-1.1383		18.25	-0.135	-0.0821	-0.0399	-0.094	0.0265	-0.1595	0.042	-0.1944	-0.2496	-0.4927	-0.4588	-0.7528
	18.6	-0.0183			9.3	-1.366	-1.5344			18.6	5.2379e-11	7.5603e-11			18.3	-0.8746	-0.9241	-0.9381	-1.0144	-0.9399	-1.0644	-1.2073	-1.427	-2.0056	-2.1625	-2.2882	-1.275	-0.979	-1.1487	-1.236	-1.1658	-1.2201	-0.9125	-1.0864	-1.1743		18.3	-0.0098478	-0.1773	-0.1955	-0.1489	-0.062	-0.0973	-0.1478	-0.184	-0.0647	-0.6655	-0.5412	-0.6863
	18.7	-0.0079346			9.35	-1.264	-1.5106			18.7	9.6285e-11	1.0029e-10			18.35	-0.9052	-0.9967	-0.9589	-0.9064	-1.062	-0.9637	-1.2079	-1.64	-2.0496	-2.287	-2.1381	-1.2494	-1.0498	-1.2366	-1.2695	-1.0217	-1.0883	-1.0498	-1.0211	-1.1621		18.35	-0.2827	-0.0332	-0.2803	-0.1324	-0.178	-0.1022	-0.0398	-0.2121	-0.1813	-0.3023	-0.6194	-0.6704
	18.8	-0.0262			9.4	-1.2354	-1.5027			18.8	1.4254e-11	6.9978e-11			18.4	-0.9515	-0.9644	-1.004	-0.9912	-0.9937	-1.0706	-1.2543	-1.6162	-2.041	-2.2467	-2.085	-1.3709	-1.1096	-1.1279	-1.1371	-1.0132	-1.0669	-1.1047	-0.9985	-1.2628		18.4	-0.0446	-0.076	-0.1058	0.0421	-0.0987	-0.0961	-0.1075	-0.4006	-0.3857	-0.3005	-0.6584	-0.7827
	18.9	-0.0409			9.45	-1.2677	-1.4185			18.9	4.1129e-11	6.8415e-11			18.45	-0.8423	-0.8984	-1.015	-0.9222	-0.9589	-1.0828	-1.2994	-1.6095	-1.9788	-2.2113	-2.1057	-1.4264	-1.1658	-1.0565	-1.2347	-1.0211	-1.0803	-0.9973	-1.0004	-1.156		18.45	-0.0806	-0.2041	-0.3542	-0.1788	-0.1011	-0.1101	-0.077	-0.2267	-0.2563	-0.4439	-0.5022	-0.7058
	19	-0.0201			9.5	-1.2763	-1.4539			19	2.941e-11	7.5603e-11			18.5	-0.8118	-0.929	-0.9998	-0.99	-0.9442	-1.026	-1.3446	-1.6608	-1.9751	-2.1576	-2.1643	-1.3916	-1.1255	-1.0431	-1.2866	-0.9613	-1.1823	-0.9387	-1.0461	-1.0297		18.5	-0.2088	-0.0522	-0.0685	-0.1184	0.0191	-0.1028	-0.127	-0.0747	-0.4547	-0.5159	-0.5217	-0.6845
	19.1	-0.011			9.55	-1.294	-1.4954			19.1	-1.2309e-11	1.0134e-11			18.55	-0.9375	-1.0132	-1.07	-1.0309	-0.9497	-1.0211	-1.2701	-1.6809	-2.0319	-2.1387	-2.0898	-1.3196	-1.1371	-1.087	-1.203	-1.084	-1.1633	-0.954	-1.1151	-0.9613		18.55	-0.2137	-0.1486	-0.1381	0.0147	-0.0907	-0.0137	-0.2186	-0.1016	-0.3339	-0.4384	-0.5705	-0.6539
	19.2	0.0030518			9.6	-1.1737	-1.4179			19.2	-2.7559e-10	6.0603e-11			18.6	-0.8203	-0.9717	-1.0407	-0.932	-0.9546	-1.0638	-1.2256	-1.6443	-2.0105	-2.1063	-2.0203	-1.2347	-1.1133	-1.0968	-1.1395	-1.1664	-1.0956	-0.9344	-0.9796	-1.1633		18.6	-0.1026	-0.0705	-0.0777	-0.2514	-0.1969	-0.0985	-0.2363	-0.3201	-0.249	-0.3139	-0.5919	-0.624
	19.3	0.0525			9.65	-1.2329	-1.3928			19.3	-3.0012e-10	-3.7366e-11			18.65	-0.8527	-1.0352	-0.9961	-0.9912	-0.9985	-0.9851	-1.2628	-1.6992	-1.9659	-2.099	-2.0563	-1.2665	-0.9723	-1.1389	-1.0742	-1.1194	-1.0071	-0.9351	-0.9857	-1.1011		18.65	0.0915	-0.09	0.0529	-0.1404	-0.2519	-0.1669	-0.0862	-0.2285	-0.2203	-0.4451	-0.6529	-0.632
	19.4	-0.069			9.7	-1.2628	-1.3855			19.4	-1.8434e-10	-7.6897e-11			18.7	-0.8295	-0.8728	-0.9186	-1.0529	-1.0815	-1.0413	-1.2494	-1.7255	-1.9251	-2.0667	-2.0831	-1.1371	-0.9167	-1.1108	-1.2225	-1.1035	-1.0754	-1.0199	-1.0114	-0.9949		18.7	-0.1771	-0.2762	-0.0179	-0.0165	-0.0486	-0.0588	-0.0715	-0.0589	-0.3503	-0.4634	-0.775	-0.6509
	19.5	0.0195			9.75	-1.1963	-1.3886			19.5	-1.0153e-10	-6.846e-11			18.75	-0.8014	-0.8301	-0.9082	-0.9845	-0.9485	-0.993	-1.1737	-1.6852	-2.0538	-2.0941	-1.9043	-1.2213	-1.0681	-1.1377	-1.178	-1.1969	-1.0046	-1.0877	-0.9106	-0.9668		18.75	-0.196	-0.2743	-0.168	-0.0757	0.0387	0.1108	-0.138	-0.3652	-0.2258	-0.2877	-0.6102	-0.7315
	19.6	-0.0592			9.8	-1.1939	-1.3965			19.6	-1.1496e-10	-4.6429e-11			18.8	-0.9619	-0.9106	-0.8667	-1.0175	-0.9247	-0.9674	-1.2598	-1.6351	-2.1497	-2.0679	-1.955	-1.225	-1.1047	-1.1084	-1.1292	-1.07	-1.1499	-0.9222	-0.8325	-1.0077		18.8	-0.1997	-0.0808	-0.2822	-0.188	-0.1041	-0.1797	-0.1173	-0.2914	-0.2173	-0.4238	-0.4405	-0.6912
	19.7	-0.0012207			9.85	-1.1536	-1.3342			19.7	-3.7152e-11	-4.6116e-11			18.85	-0.8716	-1.0413	-0.8435	-1.0504	-1.0169	-0.885	-1.2048	-1.6596	-1.922	-2.0697	-1.9678	-1.2616	-1.0217	-1.0681	-1.1847	-1.1292	-1.1194	-0.8295	-0.9412	-1.0181		18.85	-0.1862	0.0027701	-0.0667	0.0556	0.0234	-0.48	-0.1087	-0.0802	-0.1868	-0.5312	-0.5846	-0.6289
	19.8	-0.0507			9.9	-1.1414	-1.2988			19.8	-5.9184e-11	-6.2366e-11			18.9	-0.9253	-1.0761	-0.943	-0.9503	-1.0034	-0.9961	-1.2225	-1.7133	-1.9287	-2.1204	-1.8915	-1.3239	-1.0638	-1.217	-1.2213	-1.1188	-1.1896	-0.9924	-0.9753	-1.0431		18.9	-0.221	-0.1211	-0.0362	0.0085684	-0.0645	-0.1217	-0.1814	-0.104	-0.2557	-0.4921	-0.5235	-0.6143
	19.9	-0.0934			9.95	-1.0809	-1.3501			19.9	-1.7777e-11	-3.3304e-11			18.95	-0.8569	-0.9686	-0.9863	-0.9473	-0.932	-1.0651	-1.3123	-1.6541	-1.7877	-2.1649	-1.9379	-1.4093	-1.0669	-1.2219	-1.1786	-1.0999	-1.1292	-0.9912	-0.99	-1.1145		18.95	-0.196	-0.0247	-0.1815	-0.285	-0.1261	0.0138	-0.0337	-0.2273	-0.4718	-0.3792	-0.5553	-0.5001
	20	-0.0336			10	-1.0761	-1.2555			20	-8.1059e-11	-5.3616e-11			19	-0.9222	-0.9137	-0.896	-1.1176	-0.9442	-1.0535	-1.2427	-1.5869	-1.922	-2.0923	-1.9055	-1.322	-1.1572	-1.1829	-1.0053	-1.1328	-1.0114	-1.0162	-0.9656	-0.9631		19	-0.2918	-0.1571	-0.1039	-0.3125	-0.1865	-0.209	-0.0184	-0.2072	-0.2759	-0.3353	-0.5632	-0.7168
	20.1	-0.0018311			10.05	-1.1249	-1.2677			20.1	-4.5746e-11	-2.4241e-11			19.05	-0.8722	-0.8771	-0.9167	-1.0516	-1.0144	-1.0687	-1.2714	-1.6455	-1.8939	-1.9598	-1.8994	-1.3178	-1.1884	-1.0632	-1.109	-1.0907	-1.0938	-1.0529	-0.8673	-1.0962		19.05	-0.1582	-0.1584	-0.1894	-0.0293	0.0081576	-0.1583	-0.3102	-0.2249	-0.2014	-0.4128	-0.6163	-0.8218
	20.2	-0.0244			10.1	-1.0059	-1.2354			20.2	1.8941e-11	-7.9911e-12			19.1	-1.0126	-0.9375	-0.9509	-1.0162	-1.0663	-1.0382	-1.2585	-1.5533	-1.8042	-1.9171	-1.9769	-1.3355	-1.1285	-1.0144	-1.1646	-1.1292	-1.1401	-0.8807	-0.8453	-1.1389		19.1	0.0457	-0.1437	-0.2736	-0.0262	-0.0468	-0.0765	-0.3126	-0.1644	-0.2179	-0.4744	-0.7237	-0.6405
	20.3	-0.0262			10.15	-1.0693	-1.3001			20.3	-3.5434e-11	-4.5491e-11			19.15	-0.9735	-0.9283	-0.8777	-1.0767	-0.9393	-1.0571	-1.2732	-1.532	-1.8817	-1.9934	-1.8909	-1.2622	-0.9949	-0.9998	-1.1871	-1.1304	-0.9918	-0.8496	-1.0138	-1.0468		19.15	-0.1337	0.0369	-0.1393	-0.0763	-0.0449	0.0541	-0.0959	-0.2468	-0.459	-0.3688	-0.811	-0.6417
	20.4	0.0403			10.2	-1.0504	-1.3361			20.4	3.1285e-11	-2.4241e-11			19.2	-0.9113	-0.9326	-0.8356	-1.1523	-0.9418	-1.1139	-1.2671	-1.6174	-1.9971	-2.0197	-1.8158	-1.2158	-1.015	-1.0675	-1.1517	-0.9692	-1.142	-1.0016	-1.0443	-0.9918		19.2	-0.2766	-0.0961	-0.143	-0.1263	-0.062	-0.0497	-0.00070426	-0.2511	-0.5279	-0.3029	-0.4033	-0.693
	20.5	-0.036			10.25	-1.0022	-1.2476			20.5	-2.1371e-11	-1.9085e-11			19.25	-0.8972	-0.8801	-0.9393	-1.0339	-0.9564	-1.1572	-1.239	-1.7676	-1.8781	-2.041	-1.9238	-1.264	-1.0504	-1.1261	-0.9985	-0.9894	-1.1572	-0.9955	-1.0675	-0.9216		19.25	-0.1344	-0.1053	-0.2736	-0.0561	-0.1615	-0.2596	-0.1917	-0.1846	-0.2093	-0.3945	-0.6542	-0.6662
	20.6	-0.0153			10.3	-0.9711	-1.2463			20.6	-1.4965e-11	8.2589e-12			19.3	-0.9137	-0.979	-0.9271	-0.9583	-0.9613	-1.0669	-1.3483	-1.6492	-1.7401	-2.0673	-1.8781	-1.1664	-1.0089	-1.1102	-0.9729	-1.0754	-1.1487	-0.8221	-0.9851	-1.037		19.3	-0.2515	-0.2389	-0.3646	-0.1056	-0.0559	-0.1321	-0.3163	-0.2652	-0.0635	-0.4537	-0.5901	-0.8358
	20.7	-0.0146			10.35	-1.0657	-1.1884			20.7	-6.3712e-12	-1.7991e-11			19.35	-1.0547	-0.9088	-0.9082	-1.0425	-1.0327	-0.9509	-1.3477	-1.7627	-1.9104	-2.0734	-1.7975	-1.239	-0.9711	-1.1102	-0.9314	-1.084	-1.0327	-0.9247	-0.9119	-1.1731		19.35	-0.2363	-0.0192	-0.096	-0.1172	-0.106	-0.3671	-0.3449	-0.2572	-0.2728	-0.5471	-0.2947	-0.6686
	20.8	-0.0305			10.4	-1.0333	-1.1304			20.8	-2.3246e-11	-4.4866e-11			19.4	-1.0693	-0.8234	-0.9296	-1.2097	-1.0828	-1.0498	-1.2811	-1.7151	-1.7419	-2.052	-1.853	-1.2891	-1.0535	-1.1182	-1.0596	-1.2103	-1.0297	-1.0077	-0.8221	-1.1493		19.4	-0.2076	-0.0882	-0.0203	-0.0714	-0.2274	-0.2419	-0.0172	0.0058453	-0.4156	-0.3621	-0.5504	-0.5471
	20.9	-0.0024414			10.45	-0.976	-1.1981			20.9	-1.8246e-11	3.8839e-12			19.45	-1.0095	-0.8478	-0.9161	-1.2061	-1.1322	-1.0889	-1.2195	-1.5851	-1.7725	-2.1545	-1.8817	-1.2982	-1.0028	-1.1652	-1.2012	-0.9406	-1.0748	-0.8966	-0.8044	-1.1243		19.45	-0.138	-0.0607	-0.2028	0.0049063	-0.0175	-0.0106	-0.0538	-0.2511	-0.249	-0.3475	-0.7579	-0.585
	21	-0.047			10.5	-0.9149	-1.203			21	-2.559e-11	-7.8348e-12			19.5	-0.9583	-0.8563	-0.9753	-1.0486	-1.0431	-1.156	-1.2231	-1.5009	-1.9135	-2.0612	-1.7206	-1.3318	-0.9515	-1.2183	-1.2958	-1.0303	-1.1163	-0.9393	-0.9271	-1.0394		19.5	-0.1606	-0.1803	-0.0862	-0.1587	-0.1383	0.1139	-0.1588	-0.3305	-0.1568	-0.5495	-0.5968	-0.7296
	21.1	-0.0488			10.55	-0.9851	-1.2756			21.1	-2.2934e-11	-2.9554e-11			19.55	-0.9387	-0.9082	-0.9082	-0.9656	-0.957	-1.0522	-1.2561	-1.59	-1.8744	-1.9592	-1.8372	-1.2354	-1.1072	-1.1456	-1.1389	-1.0425	-1.0651	-0.7703	-1.0303	-0.9839		19.55	-0.1514	-0.2475	-0.0624	-0.1336	-0.0901	-0.0808	-0.2632	-0.3073	-0.3992	-0.4213	-0.4436	-0.66
	21.2	-0.0342			10.6	-0.9601	-1.1066			21.2	-2.8402e-11	1.154e-11			19.6	-0.9442	-0.8618	-1.0205	-0.9796	-0.9521	-1.0059	-1.2305	-1.601	-1.778	-1.9934	-1.7914	-1.2054	-1.051	-1.0901	-1.0321	-0.9564	-1.0657	-0.8392	-1.0022	-1.0516		19.6	-0.3675	-0.0363	-0.0631	-0.1147	-0.1243	-0.1754	0.0060096	-0.0729	-0.2832	-0.3139	-0.5657	-0.7498
	21.3	-0.0024414			10.65	-0.9113	-0.9949			21.3	-1.3715e-11	-4.5804e-11			19.65	-0.9888	-0.9167	-1.048	-1.037	-1.1292	-1.1011	-1.2421	-1.4996	-1.7297	-1.9434	-1.7743	-1.2225	-0.8801	-1.1066	-1.0516	-0.9857	-1.0144	-0.99	-1.0059	-1.0248		19.65	-0.2741	0.0717	-0.0429	-0.1562	-0.1121	-0.1321	-0.0721	-0.2285	-0.39	-0.6392	-0.5077	-0.7717
	21.4	-0.0348			10.7	-0.9027	-1.0651			21.4	-2.7309e-11	-2.2315e-14			19.7	-1.0297	-0.8392	-0.9747	-0.9882	-1.059	-1.1682	-1.3117	-1.546	-1.7731	-1.9202	-1.8146	-1.1481	-0.9442	-1.1298	-1.1371	-1.0651	-1.2012	-0.929	-0.9174	-1.0596		19.7	0.1434	-0.1516	-0.046	-0.1129	-0.1005	-0.0649	-0.304	-0.2652	-0.5023	-0.5159	-0.6474	-0.8255
	21.5	-0.0153			10.75	-0.8606	-1.1682			21.5	-3.0746e-11	-4.2054e-11			19.75	-0.9003	-0.882	-0.9119	-0.9894	-1.0779	-1.1066	-1.2402	-1.6199	-1.7792	-1.9458	-1.8958	-1.3342	-0.9998	-1.1603	-1.1249	-1.0077	-1.1957	-0.8575	-0.9363	-1.1633		19.75	0.0188	-0.3225	-0.0502	-0.0433	-0.1078	-0.1809	-0.3633	-0.2627	-0.3992	-0.4049	-0.5925	-0.5264
	21.6	-0.0604			10.8	-0.9167	-1.1041			21.6	-3.9965e-11	-2.7991e-11			19.8	-0.8954	-0.9869	-1.0284	-1.0541	-1.0144	-1.0059	-1.2653	-1.5772	-1.7743	-2.0087	-1.7786	-1.1762	-1.0321	-1.059	-1.0834	-1.0895	-1.0419	-0.9729	-0.9845	-1.0138		19.8	-0.1325	-0.1669	-0.165	-0.119	-0.1737	-0.0869	-0.0776	-0.198	-0.1556	-0.4561	-0.6114	-0.5899
	21.7	-0.0287			10.85	-0.9058	-1.0651			21.7	1.6441e-11	-1.4554e-11			19.85	-0.9509	-0.9515	-0.9534	-1.026	-1.0718	-0.9937	-1.3397	-1.5772	-1.7419	-1.8561	-1.77	-1.062	-1.0889	-1.0449	-1.1884	-1.0657	-1.0767	-0.8649	-0.9479	-1.0199		19.85	-0.243	0.0815	-0.1455	-0.2191	-0.2	-0.1309	-0.1014	-0.2517	-0.2209	-0.2877	-0.7128	-0.5722
	21.8	-0.0427			10.9	-0.9521	-1.1615			21.8	1.0816e-11	1.529e-11			19.9	-0.9509	-0.9344	-0.9412	-1.0693	-0.9973	-1.0693	-1.2524	-1.6473	-1.8781	-1.9556	-1.7932	-1.3342	-1.0693	-1.048	-1.192	-1.0004	-0.9631	-0.8691	-1.0053	-1.0046		19.9	-0.3364	-0.1797	-0.0502	0.0489	-0.0291	-0.2279	-0.1698	-0.1419	-0.3271	-0.3676	-0.609	-0.7815
	21.9	0.0397			10.95	-0.9796	-1.0742			21.9	-1.6837e-12	1.8527e-12			19.95	-0.8948	-0.99	-0.9589	-1.0217	-1.0602	-1.109	-1.1627	-1.6144	-1.8536	-2.0642	-1.8085	-1.2677	-0.8386	-1.0596	-1.2677	-1.0547	-1.095	-0.8392	-0.9576	-0.9332		19.95	-0.1008	-0.444	-0.046	-0.1153	-0.0889	-0.0698	-0.1429	-0.1193	-0.4498	-0.353	-0.5034	-0.585
	22	-0.0946			11	-0.9186	-1.0815			22	-1.6215e-11	-2.971e-11			20	-0.9027	-0.9497	-0.9833	-0.965	-1.0919	-1.0486	-1.1884	-1.6553	-1.7908	-1.8835	-1.778	-1.1932	-0.8514	-1.0968	-1.1664	-1.0895	-1.0681	-0.813	-0.9741	-1.0144		20	-0.1319	-0.2023	-0.0637	-0.0030283	0.0246	0.0645	-0.1374	-0.2322	-0.2289	-0.5751	-0.5516	-0.6674
	22.1	0.0061035			11.05	-0.9442	-1.1005			22.1	6.2223e-11	-3.5335e-11			20.05	-1.0596	-0.9082	-0.9167	-0.9772	-0.9845	-1.0944	-1.2213	-1.6687	-1.7719	-1.8195	-1.6632	-1.0974	-0.9027	-1.0986	-1.0681	-1.1096	-0.968	-0.9052	-0.9729	-1.0834		20.05	-0.2284	0.0162	-0.306	-0.0677	0.0112	-0.0173	-0.019	-0.2578	-0.1953	-0.7399	-0.5675	-0.5862
	22.2	-0.0348			11.1	-0.8423	-1.0437			22.2	3.3629e-11	-7.5223e-12			20.1	-0.9943	-0.9753	-0.8179	-1.1279	-0.9717	-1.1316	-1.2531	-1.532	-1.7133	-1.8665	-1.6785	-1.1261	-0.9076	-1.0602	-1.1047	-1.1646	-1.0162	-0.8661	-1.0992	-0.9991		20.1	-0.1276	-0.0107	-0.1015	-0.1654	-0.2494	-0.1498	-0.1887	-0.3378	-0.2997	-0.5031	-0.6181	-0.6839
	22.3	0.036			11.15	-0.9308	-1.062			22.3	-2.2309e-11	-3.0335e-11			20.15	-0.9155	-0.9265	-0.7275	-1.0486	-1.0248	-1.0779	-1.3397	-1.5778	-1.8024	-1.9873	-1.7694	-1.1585	-0.9393	-1.1505	-1.2012	-1.0608	-1.1468	-0.8948	-0.9991	-0.9784		20.15	0.0646	-0.0943	0.0316	-0.083	-0.178	-0.1077	-0.3321	-0.2273	-0.4095	-0.2156	-0.5974	-0.8084
	22.4	-0.072			11.2	-0.8453	-1.1371			22.4	1.0191e-11	-1.4866e-11			20.2	-0.9448	-0.8075	-0.7471	-1.0693	-1.0437	-1.0266	-1.3397	-1.5283	-1.7499	-1.8897	-1.7511	-1.0449	-1.0022	-1.0919	-1.203	-1.0284	-1.0156	-0.9955	-0.9106	-0.9857		20.2	-0.3083	-0.1034	-0.0588	-0.2331	-0.062	-0.2578	-0.1002	0.0254	-0.3509	-0.2584	-0.6407	-0.6906
	22.5	-0.0195			11.25	-0.8716	-1.0742			22.5	-6.0587e-12	1.1853e-11			20.25	-1.0053	-0.8673	-0.8728	-1.07	-1.0968	-0.9821	-1.3428	-1.471	-1.6809	-1.8591	-1.7651	-1.1078	-0.9827	-1.0742	-1.1499	-0.9943	-1.015	-0.9619	-0.9277	-0.9656		20.25	-0.3071	-0.0296	-0.2211	0.055	-0.0895	-0.2078	0.0664	-0.1223	-0.2197	-0.317	-0.5327	-0.6283
	22.6	-0.0372			11.3	-0.8179	-1.0742			22.6	2.5348e-11	-1.8616e-11			20.3	-0.9668	-0.9259	-0.9375	-1.0101	-1.0284	-1.1353	-1.2872	-1.4941	-1.7078	-1.8878	-1.8054	-1.1121	-0.9338	-1.2079	-1.1468	-1.1682	-0.9937	-0.7568	-0.9064	-0.9174		20.3	-0.0678	-0.2145	-0.0814	-0.0866	0.0918	-0.0032983	-0.2094	-0.3646	-0.3265	-0.4866	-0.6841	-0.5972
	22.7	-0.0555			11.35	-0.788	-1.0669			22.7	-1.3559e-11	-2.2054e-11			20.35	-0.9027	-0.9052	-1.0046	-0.9656	-1.0071	-1.0815	-1.2189	-1.5796	-1.8274	-1.8127	-1.8366	-1.145	-0.9058	-1.2744	-1.1444	-1.026	-1.0559	-0.6842	-1.0028	-0.9406		20.35	-0.0080167	-0.087	0.0022536	-0.1263	-0.1017	-0.0228	-0.4371	-0.3183	-0.3528	-0.5599	-1.0246	-0.6265
	22.8	-0.036			11.4	-0.7776	-1.0278			22.8	-1.2309e-11	1.0714e-12			20.4	-0.9076	-0.9528	-0.9167	-0.9967	-0.9692	-1.0565	-1.1182	-1.5942	-1.629	-1.8408	-1.8036	-1.0944	-0.9845	-1.07	-1.2402	-1.051	-1.0602	-0.8014	-0.9955	-1.0461		20.4	-0.2906	0.0492	-0.0771	-0.0958	-0.2885	0.0529	-0.3352	-0.195	-0.2746	-0.4549	-0.6358	-0.5996
	22.9	0.0305			11.45	-0.8197	-1.0169			22.9	-2.6684e-11	-1.8147e-11			20.45	-0.9753	-0.9998	-0.863	-1.1011	-1.0248	-1.0846	-1.1499	-1.6028	-1.6876	-1.7047	-1.6071	-1.0938	-0.8521	-1.1212	-1.2592	-1.0114	-1.1566	-1.0553	-0.9259	-0.9949		20.45	-0.2943	-0.054	-0.1577	-0.0403	-0.2165	-0.1681	-0.0404	-0.2377	-0.2942	-0.5336	-0.3331	-0.6942
	23	-0.0385			11.5	-0.8051	-1.0712			23	2.3473e-11	-5.8036e-12			20.5	-0.9906	-1.0791	-1.0492	-1.0742	-0.9839	-1.0309	-1.1304	-1.5924	-1.8195	-1.8085	-1.5833	-1.1334	-0.802	-1.2213	-1.2775	-0.9589	-1.0968	-0.8954	-1.0162	-1.0443		20.5	-0.0971	-0.0345	-0.1741	-0.0799	-0.0272	-0.3298	0.1006	-0.2896	-0.2923	-0.4018	-0.4436	-0.718
	23.1	-0.022			11.55	-0.8716	-1.0095			23.1	-9.4962e-12	-1.0491e-11			20.55	-0.9637	-0.9369	-1.0828	-1.0297	-0.9552	-1.0547	-1.0858	-1.3928	-1.7871	-1.8176	-1.6815	-1.1231	-0.8923	-1.095	-1.2189	-1.0541	-1.1829	-0.8881	-0.9448	-1.0352		20.55	-0.2192	-0.1687	-0.1155	-0.0274	0.0161	-0.2395	-0.11	-0.14	-0.3644	-0.2748	-0.5516	-0.7699
	23.2	0.0171			11.6	-0.7861	-0.9772			23.2	2.1129e-11	-4.3973e-12			20.6	-1.0083	-0.8258	-0.9521	-0.9937	-0.932	-1.0162	-1.1328	-1.4722	-1.7175	-1.8189	-1.6937	-1.0382	-0.968	-0.9882	-1.1981	-0.9619	-1.1292	-0.976	-0.9692	-1.0407		20.6	-0.0422	-0.2701	-0.082	-0.188	-0.1115	-0.2322	-0.3077	0.0351	-0.4321	-0.4012	-0.5827	-0.6851
	23.3	-0.0763			11.65	-0.7843	-0.9912			23.3	4.4101e-12	-5.6473e-12			20.65	-0.9247	-0.8942	-0.9601	-1.0077	-1.0138	-1.087	-1.1554	-1.615	-1.7078	-1.7963	-1.7108	-1.0291	-0.9552	-1.0602	-1.0236	-0.9875	-1.0889	-0.9296	-0.8618	-0.9369		20.65	-0.0465	-0.1443	-0.1607	-0.0854	-0.2659	-0.1852	-0.2717	-0.2896	-0.3381	-0.5355	-0.62	-0.7028
	23.4	-0.0116			11.7	-0.8203	-0.979			23.4	1.6441e-11	1.279e-11			20.7	-0.8582	-0.9271	-1.1591	-0.9747	-1.087	-1.0919	-1.1597	-1.5405	-1.7389	-1.8427	-1.7078	-1.0925	-0.9851	-1.0028	-1.1548	-1.048	-1.0583	-1.0468	-0.8594	-1.0034		20.7	-0.1539	-0.0033335	0.0493	0.0030752	-0.1945	0.1108	-0.221	-0.2932	-0.0048711	-0.5635	-0.5962	-0.7144
	23.5	-0.0244			11.75	-0.8514	-0.8374			23.5	1.8629e-11	-2.5804e-11			20.75	-0.896	-0.9045	-1.1249	-1.0321	-0.993	-0.9259	-1.2439	-1.4771	-1.7169	-1.817	-1.6461	-1.1835	-1.0046	-1.059	-1.1798	-1.0449	-1.084	-1.098	-0.9418	-1.0986		20.75	-0.0123	-0.2078	-0.038	-0.1526	0.0155	-0.032	-0.0227	-0.3628	-0.2179	-0.3243	-0.6279	-0.6509
	23.6	0.0085449			11.8	-0.8545	-0.86			23.6	3.6285e-11	7.9464e-12			20.8	-0.9546	-1.0022	-0.9863	-0.9949	-0.9637	-1.0114	-1.3178	-1.5405	-1.6669	-1.8897	-1.7444	-1.1981	-0.9753	-0.9784	-1.2073	-1.0956	-1.1536	-1.0669	-1.0065	-1.0913		20.8	-0.1508	-0.2908	-0.3408	-0.1507	-0.1652	-0.1992	-0.2375	-0.1895	-0.4541	-0.5642	-0.6224	-0.5807
	23.7	-0.0042725			11.85	-0.7367	-0.8429			23.7	1.5035e-11	1.4353e-11			20.85	-0.9338	-1.0468	-0.8978	-1.0095	-1.0767	-1.048	-1.17	-1.6492	-1.7102	-1.8787	-1.6705	-1.2189	-1.0498	-1.0053	-1.1572	-1.084	-1.1084	-1.0284	-0.9229	-1.073		20.85	-0.3193	-0.1742	-0.168	0.0348	-0.2201	-0.1058	-0.2455	0.0718	-0.3912	-0.663	-0.6627	-0.4794
	23.8	-0.025			11.9	-0.7391	-0.9265			23.8	7.5351e-12	4.3527e-12			20.9	-1.0034	-0.9003	-0.9747	-0.9509	-1.0034	-1.015	-1.236	-1.6766	-1.6492	-1.8396	-1.6901	-1.1145	-0.8893	-1.0638	-1.109	-1.0828	-1.0407	-0.9204	-0.9167	-1.0291		20.9	-0.279	-0.0033335	-0.0594	-0.1782	-0.0309	-0.1327	-0.0202	-0.3286	-0.365	-0.2297	-0.7079	-0.5685
	23.9	-0.0275			11.95	-0.7904	-0.9839			23.9	-9.9649e-12	5.9152e-12			20.95	-1.0504	-0.8929	-0.9576	-0.9558	-1.0193	-1.0382	-1.2891	-1.5546	-1.568	-1.8213	-1.7621	-1.1261	-0.8197	-1.0718	-1.145	-0.9918	-1.1054	-0.9308	-1.0083	-1.0895		20.95	0.0103	0.1102	-0.0624	-0.263	0.0545	-0.0692	-0.0703	-0.3726	-0.2624	-0.3493	-0.5168	-0.7803
	24	-0.0305			12	-0.7288	-0.9778			24	-2.9337e-12	-1.4241e-11			21	-0.9338	-0.9625	-0.9021	-1.0071	-0.9485	-1.0834	-1.1713	-1.4478	-1.5546	-1.7743	-1.7487	-1.1316	-0.7324	-1.0364	-1.0785	-0.9143	-1.0596	-1.0761	-0.9338	-1.0394		21	-0.102	0.026	-0.0118	-0.1141	-0.2036	-0.2139	-0.1643	-0.1351	-0.227	-0.5233	-0.4851	-0.5789
	24.1	-0.0977			12.05	-0.7697	-0.9827			24.1	-4.0274e-12	-1.6429e-11			21.05	-0.9125	-1.0126	-0.9265	-1.0364	-0.9967	-1.1169	-1.2433	-1.4551	-1.6351	-1.7517	-1.5338	-1.0687	-0.8075	-1.0986	-1.0095	-0.9363	-1.1188	-0.9143	-0.9314	-1.0461		21.05	-0.2168	-0.1999	-0.1223	0.0409	-0.1292	-0.148	-0.1734	-0.1406	-0.3113	-0.6429	-0.6987	-0.6436
	24.2	0.0439			12.1	-0.7422	-0.9326			24.2	1.6441e-11	-1.1741e-11			21.1	-1.0413	-0.976	-0.9479	-0.9167	-1.0809	-0.9589	-1.2701	-1.5033	-1.7926	-1.8597	-1.5277	-1.1572	-0.8301	-0.9863	-1.0205	-1.1102	-1.0822	-0.8667	-0.8356	-1.1298		21.1	-0.0398	-0.3781	-0.1876	-0.0628	-0.1481	-0.2249	-0.1557	-0.2719	-0.2447	-0.4921	-0.6566	-0.6332
	24.3	0.0165			12.15	-0.7343	-0.8673			24.3	1.6285e-11	5.6027e-12			21.15	-0.9198	-0.91	-0.9137	-0.9619	-0.9546	-0.9064	-1.2421	-1.4978	-1.7206	-1.8707	-1.6455	-1.1133	-0.8563	-0.9839	-1.0938	-1.1725	-1.0236	-0.8167	-0.8392	-1.1029		21.15	-0.0098478	-0.0705	-0.0887	-0.2398	0.0405	-0.1046	-0.3272	-0.2932	-0.4712	-0.3316	-0.5827	-0.7601
	24.4	-0.0726			12.2	-0.6866	-0.8899			24.4	-1.309e-11	-3.2835e-11			21.2	-1.0205	-0.9381	-1.0449	-0.9851	-0.9766	-1.0126	-1.3586	-1.424	-1.6083	-1.8109	-1.6003	-0.8636	-0.8575	-1.0754	-1.1224	-1.1902	-1.0846	-0.8966	-0.9705	-1.0815		21.2	-0.1453	-0.0772	-0.0905	-0.2411	-0.1084	-0.2633	-0.2003	-0.2395	-0.4278	-0.4036	-0.3948	-0.6295
	24.5	-0.0134			12.25	-0.7642	-0.9589			24.5	3.8004e-11	-1.3929e-11			21.25	-0.9863	-0.9839	-1.0364	-1.1194	-0.9515	-0.9979	-1.1871	-1.5411	-1.6553	-1.7603	-1.593	-0.8185	-0.8887	-1.109	-1.04	-0.9723	-0.9766	-1.012	-0.9503	-1.0327		21.25	-0.1679	-0.2017	-0.0826	0.0097891	-0.156	-0.057	-0.0294	-0.2462	-0.2252	-0.3603	-0.4949	-0.5612
	24.6	-0.0354			12.3	-0.733	-0.8789			24.6	-5.9024e-12	-1.2723e-12			21.3	-0.9094	-0.9094	-0.9021	-1.0284	-0.9747	-1.0382	-1.2164	-1.5027	-1.7767	-1.7798	-1.6565	-1.0089	-0.8423	-1.0016	-1.0028	-1.0602	-0.9912	-0.9967	-0.907	-1.1572		21.3	-0.1014	-0.1529	-0.1192	-0.122	-0.1646	-0.1156	-0.1515	-0.1864	-0.3412	-0.5196	-0.7811	-0.6423
	24.7	-0.0067139			12.35	-0.7379	-0.907			24.7	2.1129e-11	-2.9397e-11			21.35	-0.9106	-0.8649	-0.9406	-0.8929	-0.8862	-1.1285	-1.2	-1.5308	-1.7273	-1.72	-1.7157	-1.0089	-0.9198	-0.9613	-1.0425	-1.0864	-1.0449	-0.8496	-0.8881	-1.1231		21.35	-0.2155	-0.2481	0.0389	0.0781	-0.2683	-0.2682	-0.2363	-0.242	-0.3027	-0.4134	-0.667	-0.6851
	24.8	-0.0342			12.4	-0.7025	-0.8453			24.8	2.2066e-11	-1.2679e-11			21.4	-1.0889	-0.8014	-0.9637	-0.863	-1.0358	-1.1859	-1.2085	-1.4832	-1.554	-1.6913	-1.6266	-0.9729	-0.8057	-0.9479	-1.0327	-1.0193	-1.1884	-0.8655	-0.9045	-1.0437		21.4	-0.276	-0.0894	0.0077468	-0.1697	0.0576	-0.1303	-0.1368	-0.3121	-0.2704	-0.5214	-0.4198	-0.5789
	24.9	-0.0385			12.45	-0.6403	-0.9448			24.9	-2.3246e-11	-4.0179e-11			21.45	-1.0608	-0.9161	-0.8997	-0.9528	-1.0144	-1.1066	-1.1731	-1.3208	-1.5344	-1.7108	-1.5698	-0.8905	-0.8453	-1.0364	-1.0327	-1.0486	-0.9845	-0.8954	-0.968	-1.0931		21.45	-0.1484	0.0284	-0.2822	-0.271	0.1125	0.0187	-0.1161	-0.2645	-0.473	-0.7015	-0.7097	-0.447
	25	0.0415			12.5	-0.683	-0.7965			25	1.2066e-11	-8.0358e-13			21.5	-0.8539	-0.9308	-0.8618	-1.0657	-1.012	-0.9436	-1.2744	-1.4349	-1.5546	-1.7566	-1.6644	-0.9741	-0.8942	-1.0083	-1.1597	-1.2048	-0.9686	-0.9222	-0.8807	-1.12		21.5	-0.2601	-0.0503	-0.1393	-0.0488	-0.1347	-0.1711	-0.1209	-0.2365	-0.4944	-0.4323	-0.7933	-0.693
	25.1	-0.0287			12.55	-0.694	-0.7611			25.1	-3.8712e-12	-1.2991e-11			21.55	-0.907	-0.9314	-0.9265	-0.9192	-0.9808	-0.9711	-1.3135	-1.543	-1.5808	-1.6791	-1.5436	-1.0309	-0.7861	-1.0846	-1.1084	-1.1468	-1.1255	-0.8832	-1.001	-1.0877		21.55	-0.1801	-0.231	0.2446	0.0781	-0.1939	-0.2767	0.0133	-0.0631	-0.2777	-0.3157	-0.3044	-0.8401
	25.2	-0.0067139			12.6	-0.7196	-0.9491			25.2	-2.2152e-11	2.3214e-12			21.6	-0.9625	-0.9125	-0.9021	-0.8521	-1.0217	-1.0346	-1.2647	-1.4441	-1.6534	-1.6565	-1.571	-1.0407	-0.8203	-1.1218	-1.0284	-1.0925	-1.1035	-0.7916	-0.9644	-0.9827		21.6	-0.0471	-0.123	-0.0307	-0.1007	-0.2049	-0.0002465	-0.2766	-0.3451	-0.2527	-0.4341	-0.374	-0.5996
	25.3	-0.0256			12.65	-0.7117	-0.8972			25.3	1.441e-11	3.7277e-12			21.65	-0.9106	-1.0559	-0.9454	-0.9705	-1.084	-1.1725	-1.1298	-1.452	-1.5668	-1.6888	-1.6162	-1.0132	-0.9521	-1.015	-0.957	-1.1029	-1.1273	-0.849	-0.8832	-0.9912		21.65	-0.1337	-0.043	-0.1851	-0.1025	-0.2604	-0.1632	-0.1557	-0.4592	-0.3619	-0.4085	-0.5791	-0.5789
	25.4	-0.072			12.7	-0.6104	-0.899			25.4	2.5816e-11	1.8728e-11			21.7	-1.0083	-1.0797	-0.9998	-0.9802	-1.0297	-1.0608	-1.1475	-1.4331	-1.5234	-1.8274	-1.6528	-1.0089	-0.791	-1.0449	-1.1212	-1.0858	-1.1334	-0.9637	-0.9302	-0.9155		21.7	-0.2302	-0.234	-0.0069017	-0.0036386	-0.0052702	-0.1449	-0.1881	-0.1944	-0.3039	-0.7045	-0.631	-0.7339
	25.5	0.0128			12.75	-0.7111	-0.9039			25.5	-1.434e-11	1.654e-11			21.75	-1.004	-0.9833	-0.9601	-0.8417	-1.0065	-1.1011	-1.1529	-1.3751	-1.6278	-1.7755	-1.5894	-0.8075	-0.8185	-1.0602	-1.1609	-1.0681	-1.2195	-0.8527	-0.8673	-0.954		21.75	-0.1106	-0.1053	-0.1094	-0.2618	-0.0492	-0.1699	-0.2302	-0.0674	-0.2771	-0.7167	-0.7066	-0.5447
	25.6	-0.011			12.8	-0.6781	-0.8356			25.6	2.1754e-11	1.1071e-11			21.8	-0.8759	-0.8282	-0.9418	-0.9558	-0.9601	-1.0828	-1.1023	-1.5051	-1.5472	-1.7511	-1.6077	-0.896	-0.7263	-1.0394	-1.1267	-1.0901	-1.2189	-0.8282	-0.8649	-0.9369		21.8	0.0933	0.0394	-0.2828	-0.2075	-0.2024	-0.0259	-0.2192	-0.2743	-0.4498	-0.3603	-0.6566	-0.4537
	25.7	-0.0525			12.85	-0.6378	-0.8649			25.7	8.3163e-12	5.2478e-11			21.85	-0.8685	-0.9509	-0.9229	-1.0175	-0.9576	-1.0638	-1.026	-1.5149	-1.568	-1.7694	-1.72	-0.9576	-0.8929	-1.0358	-1.1627	-1.0803	-1.12	-0.9558	-0.9521	-0.9924		21.85	-0.0996	-0.009437	-0.2767	-0.0744	0.0259	-0.1449	-0.1686	-0.3231	-0.3766	-0.3804	-0.504	-0.6686
	25.8	-0.0165			12.9	-0.694	-0.8661			25.8	1.191e-11	2.6071e-11			21.9	-0.9387	-0.9363	-1.0217	-0.9772	-0.9613	-1.17	-1.1426	-1.5204	-1.6132	-1.7035	-1.6425	-1.0266	-0.8685	-1.2103	-0.9839	-1.1548	-1.2073	-0.824	-0.9998	-1.0877		21.9	-0.2058	-0.09	-0.2114	-0.1928	0.00022301	-0.1486	-0.0746	-0.1736	-0.2917	-0.3115	-0.4448	-0.6729
	25.9	-0.072			12.95	-0.6866	-0.943			25.9	1.6129e-11	-3.2054e-11			21.95	-0.9521	-0.9485	-0.9619	-0.918	-0.9552	-1.1102	-1.1603	-1.377	-1.6406	-1.6956	-1.6632	-0.9998	-0.8087	-1.0718	-1.0309	-1.1487	-1.2421	-0.8197	-0.957	-1.0675		21.95	-0.3596	0.0107	-0.2504	-0.086	-0.2433	-0.0424	-0.0941	-0.1431	-0.4242	-0.3737	-0.5724	-0.8883
	26	0.0036621			13	-0.6219	-0.9192			26	1.8473e-11	2.0759e-11			22	-0.9363	-1.04	-0.9406	-0.9991	-0.9723	-1.0651	-1.1121	-1.2653	-1.6449	-1.7157	-1.5253	-1.0089	-0.9357	-0.9436	-1.1255	-0.9546	-1.2811	-0.9839	-0.9552	-1.0437		22	-0.3376	-0.209	0.0053054	-0.0921	-0.3196	-0.0772	-0.1264	-0.4653	-0.3931	-0.4122	-0.8226	-0.7473
	26.1	0.0024414			13.05	-0.7104	-0.8325			26.1	-3.934e-11	1.654e-11			22.05	-0.8875	-1.0828	-0.9735	-1.0211	-0.9369	-1.1023	-1.1353	-1.3312	-1.6663	-1.651	-1.5527	-0.9625	-0.9277	-1.0516	-1.1316	-0.9412	-1.2415	-0.9406	-0.8887	-1.0199		22.05	0.0158	-0.2957	0.0285	-0.1129	0.0845	-0.176	-0.2461	-0.4666	-0.0891	-0.4872	-0.916	-0.4086
	26.2	-0.011			13.1	-0.6409	-0.7312			26.2	1.0816e-11	9.9777e-12			22.1	-0.8606	-1.0736	-0.9088	-1.0486	-0.9393	-1.156	-1.2073	-1.4392	-1.5973	-1.5485	-1.4887	-0.9479	-0.9607	-1.1426	-1.2372	-0.9113	-1.1884	-0.8173	-0.8716	-1.1139		22.1	0.0854	-0.1327	-0.187	0.0122	-0.1713	-0.1681	-0.218	-0.1644	-0.3339	-0.4024	-0.595	-0.7107
	26.3	0.0018311			13.15	-0.6195	-0.8722			26.3	3.316e-11	1.0603e-11			22.15	-0.8856	-1.0144	-0.8868	-1.0089	-0.9821	-1.087	-1.2	-1.5302	-1.5436	-1.5967	-1.5326	-0.8948	-0.9589	-1.2531	-1.3104	-0.993	-1.087	-0.8527	-0.9521	-0.9979		22.15	-0.1997	0.0058218	-0.0228	0.0727	-0.1664	-0.0985	-0.1692	-0.0546	-0.509	-0.3872	-0.4973	-0.5941
	26.4	0.0091553			13.2	-0.636	-0.8795			26.4	1.5973e-11	9.1518e-13			22.2	-0.9705	-1.0492	-0.9662	-0.8545	-0.9692	-1.0632	-1.2091	-1.5625	-1.4642	-1.8146	-1.6296	-0.8734	-0.9753	-1.1798	-1.1609	-1.0114	-1.1615	-0.8765	-0.9674	-1.087		22.2	-0.1887	-0.1443	-0.1046	-0.3216	-0.0736	-0.1541	-0.1478	-0.1406	-0.3454	-0.6411	-0.4314	-0.549
	26.5	0.0336			13.25	-0.6287	-0.8551			26.5	3.0191e-11	-1.3304e-11			22.25	-0.9314	-1.0138	-0.9259	-1.0211	-1.0413	-0.946	-1.167	-1.4307	-1.6083	-1.781	-1.6571	-0.8826	-0.9796	-1.1731	-1.0748	-0.9058	-1.156	-0.9137	-0.8795	-1.1932		22.25	-0.1374	-0.1822	-0.1088	-0.2484	-0.1096	-0.2181	-0.1783	-0.1651	-0.2173	-0.4464	-0.4698	-0.6271
	26.6	-0.0336			13.3	-0.6708	-0.8136			26.6	2.5504e-11	-7.9911e-12			22.3	-0.7922	-0.9747	-0.9375	-1.0925	-1.0236	-1.0492	-1.2079	-1.4569	-1.637	-1.6864	-1.6309	-0.824	-0.8594	-1.0956	-1.1505	-0.7849	-1.2622	-0.907	-0.9277	-1.2201		22.3	-0.0849	-0.0442	-0.0478	-0.0311	0.0613	-0.0894	-0.1222	-0.1461	-0.1782	-0.3395	-0.7622	-0.6668
	26.7	0.0183			13.35	-0.614	-0.8081			26.7	-2.4184e-11	-7.0536e-12			22.35	-0.8417	-0.9686	-1.0004	-1.0522	-0.9753	-1.142	-1.1609	-1.4343	-1.662	-1.6901	-1.6687	-0.8173	-0.8179	-1.0571	-1.1151	-0.8746	-1.0919	-0.816	-0.9711	-1.1639		22.35	-0.1624	-0.2548	-0.1668	0.0348	-0.0614	-0.2316	-0.0556	-0.2859	-0.4547	-0.4616	-0.6859	-0.7424
	26.8	0.0159			13.4	-0.6641	-0.8649			26.8	2.9566e-11	1.4821e-11			22.4	-0.8362	-1.0138	-0.9003	-1.0992	-1.0095	-1.0846	-1.1316	-1.4612	-1.6486	-1.7206	-1.5533	-0.9015	-0.8319	-1.189	-1.1096	-0.874	-1.2354	-0.9045	-0.9772	-1.0895		22.4	-0.2058	-0.2194	0.0328	-0.0458	-0.1963	-0.1571	-0.193	-0.4953	-0.5011	-0.4793	-0.5834	-0.5606
	26.9	-0.0073242			13.45	-0.6824	-0.8203			26.9	-3.7149e-12	-3.7723e-12			22.45	-0.8771	-1.0901	-0.9973	-1.0492	-0.9644	-1.0986	-1.1444	-1.4093	-1.6791	-1.7816	-1.471	-0.7788	-0.7745	-1.059	-1.1572	-0.9912	-1.2091	-0.907	-1.0877	-0.9918		22.45	-0.2741	0.0388	0.1426	-0.2142	-0.0572	-0.1071	-0.2955	-0.3073	-0.199	-0.4238	-0.5888	-0.4922
	27	-0.0342			13.5	-0.6268	-0.7715			27	3.7379e-11	-3.0022e-11			22.5	-0.91	-1.0291	-0.9967	-1.0504	-0.8429	-0.9863	-1.272	-1.4661	-1.6193	-1.7157	-1.5747	-0.8765	-0.9308	-0.863	-1.2244	-1.1096	-1.1725	-0.8972	-1.1322	-1.0333		22.5	-0.0837	0.0479	-0.1046	-0.3265	-0.0315	-0.1187	-0.2821	-0.2121	-0.3107	-0.5391	-0.4131	-0.6839
	27.1	0.0128			13.55	-0.5939	-0.7709			27.1	3.9723e-11	-2.1741e-11			22.55	-0.9497	-1.0913	-0.8765	-0.9656	-0.849	-0.9778	-1.2518	-1.5155	-1.6327	-1.5302	-1.4661	-0.8978	-1.0272	-0.8789	-1.1682	-1.1243	-1.1041	-1.12	-1.0571	-1.0852		22.55	-0.0855	-0.0229	-0.3048	-0.0689	-0.239	-0.1754	-0.1783	-0.2987	-0.4816	-0.3719	-0.6169	-0.6973
	27.2	0.0293			13.6	-0.5267	-0.7507			27.2	2.8785e-11	-4.0848e-12			22.6	-0.9778	-1.1523	-1.012	-0.9369	-0.9198	-1.0858	-1.1841	-1.5216	-1.5442	-1.6174	-1.4417	-0.9674	-0.943	-1.012	-1.1176	-1.0419	-0.9503	-0.9796	-1.037	-1.1481		22.6	-0.1826	-0.0247	-0.284	0.0885	-0.1231	-0.3066	-0.1478	-0.1998	-0.3454	-0.4506	-0.7201	-0.5868
	27.3	-0.022			13.65	-0.6177	-0.8405			27.3	4.0348e-11	2.4353e-11			22.65	-0.954	-1.0455	-1.0077	-1.0126	-1.0016	-1.1298	-1.1426	-1.4343	-1.4539	-1.6199	-1.5625	-0.9961	-0.824	-0.9583	-1.073	-1.1841	-0.9253	-0.8453	-1.0815	-1.2378		22.65	-0.2113	-0.231	-0.168	-0.199	-0.1011	-0.0936	-0.2967	-0.1553	-0.2008	-0.4518	-0.612	-0.6332
	27.4	-0.0848			13.7	-0.6201	-0.7764			27.4	1.5348e-11	-1.7835e-11			22.7	-0.8972	-0.9027	-1.037	-1.0181	-1.0309	-1.0742	-1.2115	-1.4563	-1.4862	-1.6284	-1.5515	-0.968	-0.8557	-1.0437	-1.0413	-1.1304	-1.0712	-0.8563	-1.1755	-1.1603		22.7	-0.0465	-0.2865	-0.0161	-0.1507	-0.1206	-0.1394	-0.1588	-0.2505	-0.437	-0.3591	-0.3533	-0.6356
	27.5	-0.0397			13.75	-0.6177	-0.8356			27.5	2.691e-11	-5.0223e-12			22.75	-0.9528	-0.9967	-1.0339	-0.9863	-0.9821	-1.0352	-1.1468	-1.4764	-1.4941	-1.673	-1.3709	-0.9662	-0.8765	-1.1023	-1.1115	-1.0455	-1.2109	-0.8386	-1.0419	-1.0675		22.75	-0.2332	-0.1755	0.0712	-0.0256	-0.1157	-0.2542	-0.0385	-0.159	-0.3723	-0.5367	-0.6352	-0.5178
	27.6	0.0104			13.8	-0.5676	-0.8154			27.6	4.5816e-11	-1.3929e-11			22.8	-0.871	-1.0626	-0.9094	-0.9296	-1.0217	-1.0492	-1.2158	-1.2549	-1.5686	-1.6437	-1.3452	-0.9113	-0.9351	-1.012	-1.0687	-1.026	-1.2311	-0.9003	-1.0407	-1.0455		22.8	-0.0898	-0.1297	-0.0179	-0.3015	-0.1542	0.0345	0.0060096	-0.245	-0.2637	-0.4061	-0.6761	-0.6192
	27.7	0.0824			13.85	-0.5908	-0.827			27.7	3.0191e-11	4.779e-11			22.85	-0.8087	-0.9827	-0.957	-0.9698	-0.9845	-1.0175	-1.2616	-1.3416	-1.5485	-1.5875	-1.4526	-0.9467	-0.8899	-1.0638	-1.0486	-1.1688	-1.095	-0.9106	-1.1603	-1.1517		22.85	-0.1057	-0.0125	-0.2205	-0.0818	-0.1487	-0.1949	-0.0764	-0.4715	-0.4089	-0.2602	-0.4192	-0.8389
	27.8	0.00061035			13.9	-0.5798	-0.8502			27.8	1.6285e-11	-5.6473e-12			22.9	-0.7904	-0.8759	-1.1475	-1.0547	-0.9668	-0.8978	-1.2665	-1.3818	-1.4447	-1.5491	-1.3995	-1.0175	-0.9058	-1.1395	-1.0883	-1.1414	-1.0712	-0.9637	-1.0461	-1.2085		22.9	-0.3089	0.0088736	-0.0417	-0.039	-0.1713	-0.223	-0.1728	-0.1486	-0.4791	-0.5928	-0.5516	-0.5239
	27.9	0.0018311			13.95	-0.6445	-0.7568			27.9	1.4723e-11	2.904e-11			22.95	-0.9198	-0.8649	-1.1456	-1.1017	-1.0492	-0.957	-1.2091	-1.4093	-1.5643	-1.5265	-1.4398	-0.8582	-0.9692	-0.9509	-1.1005	-1.2146	-1.0632	-0.9143	-0.8868	-1.1713		22.95	-0.276	-0.2371	-0.00079817	-0.1269	-0.0797	-0.223	-0.113	-0.3036	-0.3693	-0.6105	-0.6145	-0.5343
	28	-0.0604			14	-0.5475	-0.7172			28	2.5816e-11	-2.4085e-11			23	-0.9253	-0.8563	-1.012	-1.1408	-0.9674	-0.9546	-1.2445	-1.3251	-1.5631	-1.6785	-1.4764	-0.8209	-0.9375	-0.8282	-1.167	-1.1408	-1.1115	-0.8173	-1.023	-1.0736		23	-0.1063	-0.1376	-0.0838	0.0763	0.0674	-0.1077	-0.0959	-0.3884	-0.3314	-0.4909	-0.6859	-0.931
	28.1	0.0104			14.05	-0.5109	-0.7672			28.1	4.941e-11	-1.6429e-11			23.05	-0.957	-0.9753	-1.0907	-0.9869	-0.871	-0.9149	-1.1481	-1.4008	-1.6003	-1.5674	-1.3812	-0.9064	-0.9186	-0.874	-1.1951	-1.1572	-1.2872	-0.7422	-1.0944	-1.2128		23.05	0.005411	-0.198	0.0242	-0.0488	-0.1572	-0.2029	-0.2241	-0.187	-0.4706	-0.3365	-0.7622	-0.7186
	28.2	-0.0208			14.1	-0.564	-0.755			28.2	4.8473e-11	2.9018e-13			23.1	-0.9735	-1.0065	-1.0352	-1.0132	-0.9192	-1.0541	-0.9595	-1.3825	-1.5515	-1.5784	-1.3294	-0.8948	-0.9589	-0.9912	-1.2482	-0.9668	-1.2506	-0.8185	-1.0083	-1.1823		23.1	-0.0861	-0.2334	-0.14	-0.3412	-0.2482	-0.2645	-0.2876	0.0242	-0.2795	-0.3859	-0.8049	-0.4495
	28.3	0.0018311			14.15	-0.5371	-0.766			28.3	4.7379e-11	1.9665e-11			23.15	-1.0089	-0.9869	-1.1145	-1.0901	-0.9485	-1.0407	-1.0657	-1.4221	-1.496	-1.7102	-1.4166	-0.9277	-0.9369	-1.0901	-1.1389	-1.0761	-1.2445	-0.8966	-0.9106	-1.1835		23.15	-0.2662	-0.0638	-0.1339	-0.1275	-0.2329	-0.2108	-0.1679	-0.173	-0.2612	-0.472	-0.6011	-0.5307
	28.4	-0.0195			14.2	-0.5469	-0.7947			28.4	2.0816e-11	-3.3036e-12			23.2	-0.9955	-0.8789	-1.087	-1.0468	-0.954	-0.9985	-1.1572	-1.4356	-1.4935	-1.5973	-1.377	-1.0101	-0.9668	-1.2018	-0.9662	-1.07	-1.2408	-0.9613	-1.1206	-1.1218		23.2	-0.1319	-0.1156	-0.2163	0.055	-0.0657	-0.0747	-0.1545	-0.5075	-0.2313	-0.7302	-0.4802	-0.6094
	28.5	-0.0030518			14.25	-0.611	-0.7196			28.5	2.066e-11	3.9665e-11			23.25	-1.0211	-0.9589	-0.9589	-0.9979	-0.9918	-1.0169	-1.0999	-1.4032	-1.6254	-1.5881	-1.3763	-0.8246	-0.8105	-1.0614	-1.1072	-1.1414	-1.1163	-1.0016	-1.1731	-1.0046		23.25	-0.044	-0.0833	-0.2199	-0.2124	-0.034	-0.0295	-0.2278	-0.2346	-0.4083	-0.4213	-0.5785	-0.7827
	28.6	-0.0146			14.3	-0.5334	-0.8026			28.6	2.8004e-11	-2.5223e-12			23.3	-0.9058	-0.9448	-1.087	-1.109	-1.0449	-1.0779	-1.1652	-1.4557	-1.6242	-1.6687	-1.5369	-0.8746	-0.8765	-0.9497	-1.181	-1.2518	-0.9998	-0.7745	-1.1139	-1.0675		23.3	-0.1978	-0.1394	-0.0423	0.0592	-0.0834	-0.2108	-0.0904	0.0101	-0.4803	-0.1766	-0.5126	-0.5459
	28.7	-0.0128			14.35	-0.5292	-0.7343			28.7	6.0035e-11	-1.7366e-11			23.35	-0.8594	-0.946	-1.0968	-1.0822	-1.0248	-1.0169	-1.1762	-1.4819	-1.5851	-1.6553	-1.5369	-1.0053	-0.954	-1.051	-1.1353	-1.0693	-0.99	-0.8655	-0.9302	-1.1169		23.35	-0.1417	-0.22	0.0444	-0.0824	-0.1127	-0.1101	-0.0055871	-0.1889	-0.3192	-0.1839	-0.5864	-0.3414
	28.8	0.0305			14.4	-0.5554	-0.7129			28.8	4.6129e-11	2.529e-11			23.4	-0.9338	-0.9534	-1.0248	-1.0803	-1.0974	-1.012	-1.131	-1.2982	-1.4838	-1.6473	-1.3232	-1.0291	-1.0529	-1.0437	-1.134	-1.0999	-1.0138	-1.0132	-1.0443	-0.9998		23.4	-0.2381	0.0162	0.0132	-0.1709	-0.0797	-0.1119	-0.1539	-0.3121	-0.2045	-0.4476	-0.6432	-0.6283
	28.9	-0.0452			14.45	-0.5859	-0.7727			28.9	5.8316e-11	2.7902e-12			23.45	-0.9253	-0.9442	-0.9796	-0.9882	-1.0284	-1.0162	-1.1273	-1.4069	-1.5619	-1.543	-1.2463	-0.9979	-1.0107	-0.9802	-1.2036	-1.0944	-1.1096	-0.9863	-1.0553	-1.0291		23.45	-0.146	0.0888	-0.2632	-0.0842	-0.1298	-0.1528	-0.1307	-0.3329	-0.4187	-0.5477	-0.5528	-0.754
	29	-0.0104			14.5	-0.484	-0.7629								23.5	-0.9595	-0.9381	-0.9576	-1.073	-1.0535	-0.9705	-1.1237	-1.2585	-1.6473	-1.5491	-1.1652	-0.9955	-1.0126	-1.0046	-1.1517	-1.1206	-1.0388	-0.896	-0.9821	-1.0669		23.5	-0.08	-0.079	-0.2272	-0.2521	-0.1035	-0.2175	-0.1472	-0.1211	-0.4486	-0.3768	-0.5382	-0.7308
	29.1	-0.0488			14.55	-0.5048	-0.7294								23.55	-1.0333	-1.0217	-1.0358	-1.1206	-0.9723	-0.8521	-1.0712	-1.369	-1.4502	-1.5662	-1.2408	-1.051	-0.9583	-0.9656	-1.1157	-1.0913	-1.1523	-0.8417	-1.0608	-0.9991		23.55	-0.0855	-0.0516	-0.1406	-0.0946	-0.2506	-0.2676	-0.1417	-0.2792	-0.3393	-0.4903	-0.7091	-0.4879
	29.2	0.0104			14.6	-0.5579	-0.7068								23.6	-0.9485	-0.8997	-1.1084	-1.1554	-1.0925	-0.8771	-1.1334	-1.4447	-1.5338	-1.499	-1.2866	-0.9772	-0.9851	-1.1054	-1.2085	-1.0126	-1.1658	-0.7123	-1.1182	-0.99		23.6	-0.2656	-0.1419	0.0535	0.0861	-0.1975	-0.0259	-0.304	-0.3469	-0.296	-0.6502	-0.6474	-0.278
	29.3	0.0427			14.65	-0.6152	-0.769								23.65	-0.849	-0.9149	-0.9943	-1.1108	-1.0644	-1.0046	-1.225	-1.4075	-1.5204	-1.6174	-1.294	-0.8594	-0.9265	-1.0309	-1.2219	-1.1841	-1.1792	-0.9039	-1.023	-1.1377		23.65	-0.1582	-0.2743	0.048	-0.0818	-0.062	0.0046363	-0.1148	-0.2328	-0.26	-0.4067	-0.4381	-0.6118
	29.4	-0.0165			14.7	-0.5731	-0.733								23.7	-0.9149	-0.8948	-1.0284	-1.0358	-0.9637	-1.0583	-1.2158	-1.3263	-1.532	-1.5643	-1.3196	-0.9131	-0.8911	-0.9918	-1.0773	-1.1218	-1.0614	-0.9625	-1.0083	-1.1163		23.7	-0.2003	-0.1321	-0.284	-0.0787	-0.1652	-0.3329	-0.0575	-0.1223	-0.3381	-0.2523	-0.5461	-0.9219
	29.5	-0.0024414			14.75	-0.509	-0.6946								23.75	-0.9619	-1.0089	-1.0083	-1.059	-1.0376	-1.0468	-1.0864	-1.3776	-1.4984	-1.5784	-1.3757	-0.9692	-0.8893	-1.0126	-1.0419	-1.106	-1.015	-0.9253	-1.0431	-1.1981		23.75	-0.1661	-0.1095	-0.0698	-0.0836	-0.1371	-0.151	-0.1313	-0.1791	-0.4663	-0.4317	-0.6535	-0.7876
	29.6	0.0097656			14.8	-0.4919	-0.6836								23.8	-0.9753	-0.9851	-1.0242	-1.0797	-1.0602	-1.07	-1.2366	-1.4166	-1.4258	-1.546	-1.3702	-0.9387	-0.9906	-0.9833	-1.1121	-1.0272	-1.106	-0.9668	-1.0358	-1.1292		23.8	-0.0282	-0.0247	-0.071	-0.1813	-0.1676	-0.1058	-0.1563	-0.325	-0.2862	-0.5788	-0.7005	-0.4672
	29.7	-0.0507			14.85	-0.5365	-0.7928								23.85	-1.0144	-0.9772	-1.0742	-1.0883	-0.946	-1.0724	-1.2018	-1.4685	-1.4801	-1.5002	-1.3355	-1.0583	-1.0211	-0.8887	-1.1346	-0.9839	-1.1066	-0.9705	-1.0181	-1.0693		23.85	-0.1466	-0.2157	0.081	-0.3192	0.0143	-0.1962	-0.478	-0.4306	-0.578	-0.5519	-0.5266	-0.4617
	29.8	-0.0024414			14.9	-0.5115	-0.752								23.9	-1.0291	-0.993	-1.0449	-1.0822	-0.874	-1.0162	-1.1243	-1.4002	-1.5869	-1.4545	-1.2518	-1.0034	-0.9979	-0.9625	-1.1426	-1.12	-1.1841	-1.0095	-1.084	-0.9851		23.9	-0.3364	-0.2078	0.0383	-0.1886	-0.0449	-0.3219	-0.1521	-0.4715	-0.365	-0.4244	-0.4137	-0.6155
	29.9	-0.0024414			14.95	-0.5768	-0.7306								23.95	-0.9216	-1.0211	-0.9894	-1.0779	-0.8752	-1.0095	-1.1566	-1.4533	-1.4258	-1.4978	-1.2543	-0.8105	-1.0583	-1.004	-1.0346	-1.0156	-1.1536	-1.0223	-1.1243	-1.167		23.95	-0.0837	0.0199	-0.1509	-0.119	0.1119	-0.1797	-0.066	-0.1248	-0.1446	-0.2846	-0.5797	-0.8041
	30	-0.025			15	-0.5664	-0.7147								24	-0.9692	-0.9875	-0.9515	-1.1499	-0.9119	-1.1218	-1.0938	-1.4618	-1.5393	-1.5356	-1.3464	-0.9399	-0.8862	-0.9912	-1.0614	-0.9875	-1.04	-1.001	-1.1163	-1.2512		24	0.1342	-0.0723	-0.2474	-0.2234	-0.0602	-0.0741	-0.2564	-0.0576	-0.2911	-0.533	-0.6072	-0.5838
	30.1	0.0171			15.05	-0.5212	-0.7489								24.05	-0.8508	-0.9729	-1.0577	-1.0309	-1.0101	-1.1224	-1.0956	-1.33	-1.4404	-1.5582	-1.5228	-0.929	-0.9064	-0.9924	-1.106	-1.0724	-1.1285	-1.0169	-1.0846	-1.1847		24.05	-0.2223	-0.2438	-0.1833	0.00063384	-0.3141	-0.1364	-0.0343	-0.3707	-0.3613	-0.5904	-0.6273	-0.353
	30.2	0.0085449			15.1	-0.498	-0.7483								24.1	-0.9326	-0.9485	-1.0492	-1.0718	-0.9943	-1.0193	-1.2006	-1.2421	-1.427	-1.557	-1.4191	-0.8435	-1.0162	-0.9143	-1.1334	-1.0175	-1.0846	-0.9546	-1.1646	-1.225		24.1	-0.3022	-0.1077	-0.1387	0.0366	-0.1127	-0.1138	-0.1161	-0.4025	-0.5041	-0.475	-0.4619	-0.7467
	30.3	-0.0385			15.15	-0.5878	-0.7129								24.15	-0.9082	-0.9937	-1.1749	-1.1255	-0.9668	-0.9943	-1.2579	-1.402	-1.6626	-1.4917	-1.2988	-0.8636	-0.921	-0.896	-1.1133	-1.0522	-1.0669	-0.9229	-1.0956	-1.1719		24.15	-0.3272	-0.079	-0.0801	-0.1446	-0.164	-0.2053	-0.2931	-0.1242	-0.2881	-0.4244	-0.5876	-0.8248
	30.4	-0.0336			15.2	-0.531	-0.7727								24.2	-0.9039	-0.9863	-1.0858	-1.2402	-0.9839	-0.9998	-1.2061	-1.3898	-1.6284	-1.5479	-1.2463	-0.9033	-0.9576	-0.9827	-1.1926	-1.1609	-1.1292	-0.8875	-1.1585	-1.1603		24.2	-0.1447	-0.1437	0.0389	-0.1037	-0.1438	-0.0479	-0.254	-0.043	-0.2197	-0.4378	-0.7475	-0.621
	30.5	-0.0226			15.25	-0.498	-0.7379								24.25	-0.9436	-0.9399	-1.0455	-1.1749	-0.9595	-0.9619	-1.2225	-1.275	-1.4545	-1.6309	-1.3861	-0.9485	-1.0779	-0.9979	-1.2604	-1.0974	-0.9821	-0.9528	-1.142	-1.084		24.25	-0.1447	-0.1529	-0.0185	0.0745	-0.0596	-0.3011	-0.1594	-0.2835	-0.4388	-0.3078	-0.6828	-0.5361
	30.6	-0.0299			15.3	-0.5115	-0.6299								24.3	-0.899	-0.9662	-1.0407	-1.0492	-1.0169	-0.9906	-1.2518	-1.2854	-1.4233	-1.5802	-1.3068	-0.9509	-1.0583	-0.9747	-1.0321	-1.0346	-0.9985	-0.9497	-1.0712	-1.1408		24.3	-0.3669	-0.1144	0.142	-0.1141	-0.1939	-0.0698	-0.0691	-0.3561	-0.4053	-0.3713	-0.4784	-0.4721
	30.7	-0.0604			15.35	-0.4334	-0.6274								24.35	-0.9332	-0.976	-1.1139	-1.0815	-1.0388	-0.9821	-1.1841	-1.3208	-1.4264	-1.4508	-1.3947	-0.8716	-0.9326	-0.9839	-1.1908	-1.0468	-1.0815	-0.9326	-1.0742	-1.2518		24.35	0.0029696	-0.054	-0.2614	-0.296	-0.3074	0.0364	-0.2754	-0.1846	-0.1831	-0.5239	-0.3673	-0.5807
	30.8	0.0024414			15.4	-0.4797	-0.7379								24.4	-0.9735	-1.0248	-1.1487	-1.0169	-0.9186	-0.9485	-1.272	-1.3123	-1.3971	-1.4221	-1.377	-0.9277	-0.8594	-0.9766	-1.1475	-1.0938	-1.1017	-0.9521	-1.0638	-1.1108		24.4	0.0402	-0.1913	-0.3774	-0.2545	-0.1316	-0.0985	-0.3913	-0.065	-0.1794	-0.5574	-0.4418	-0.5685
	30.9	0.0317			15.45	-0.4938	-0.7428								24.45	-1.0388	-0.921	-1.0815	-0.9119	-1.0303	-1.062	-1.2317	-1.4227	-1.4331	-1.4801	-1.3367	-0.9625	-0.8472	-0.965	-1.0193	-1.1554	-1.145	-0.921	-1.0736	-1.109		24.45	0.0542	-0.1199	-0.0203	-0.1275	0.0295	-0.372	-0.2607	-0.4043	-0.4553	-0.4232	-0.7695	-0.6008
	31	0.0073242			15.5	-0.5426	-0.6781								24.5	-1.015	-0.9015	-0.9839	-0.9991	-1.0938	-0.99	-1.0785	-1.3812	-1.5173	-1.4294	-1.3702	-1.0327	-1.0046	-1.0474	-1.0895	-1.0455	-1.0407	-0.7916	-0.9515	-1.0461		24.5	-0.1923	-0.0967	0.0779	-0.0635	0.0106	-0.2896	0.0035682	-0.4519	-0.4962	-0.5251	-0.6963	-0.6253
	31.1	-0.0781			15.55	-0.4846	-0.6238								24.55	-0.9253	-0.9576	-0.9119	-1.037	-1.1468	-1.0211	-1.1432	-1.2561	-1.4795	-1.5442	-1.4447	-0.9998	-1.095	-1.0907	-1.1468	-1.0413	-1.0309	-0.8356	-0.9863	-1.0425		24.55	-0.431	-0.1492	0.0901	0.0336	-0.1316	-0.1321	-0.0269	-0.22	-0.5768	-0.5739	-0.6908	-0.5654
	31.2	-0.0372			15.6	-0.4352	-0.6494								24.6	-0.8978	-0.8521	-0.8661	-0.9705	-1.0931	-0.9369	-1.1951	-1.2476	-1.5686	-1.6016	-1.3519	-0.8606	-1.0468	-1.1322	-0.9772	-1.1188	-1.134	-1.0797	-1.0797	-1.0437		24.6	-0.1179	-0.0619	-0.2242	-0.0934	-0.0089323	-0.0668	-0.1112	-0.1174	-0.3662	-0.2816	-0.4399	-0.5392
	31.3	-0.0097656			15.65	-0.5243	-0.6488								24.65	-1.0272	-0.8545	-0.9607	-1.0083	-1.1249	-1.0181	-1.1652	-1.2799	-1.5759	-1.4844	-1.4258	-0.9113	-0.8557	-1.0199	-1.048	-1.1353	-1.2286	-0.9564	-1.0535	-0.9412		24.65	-0.0904	0.0308	-0.1827	-0.1538	-0.0755	-0.162	-0.1313	-0.0589	-0.1904	-0.3737	-0.482	-0.4287
	31.4	0.0097656			15.7	-0.4755	-0.6732								24.7	-1.0181	-0.9967	-0.9985	-1.095	-1.0437	-0.9985	-1.142	-1.3409	-1.6046	-1.4539	-1.4282	-0.8948	-0.8203	-1.0754	-1.12	-1.0559	-1.1981	-0.8997	-1.1505	-0.8997		24.7	-0.1545	-0.1419	-0.2138	-0.2624	-0.1597	-0.2072	-0.1216	-0.1907	-0.166	-0.475	-0.6535	-0.646
	31.5	-0.0366			15.75	-0.4022	-0.7336								24.75	-0.9821	-1.0504	-0.976	-1.0443	-0.9741	-0.9546	-1.2085	-1.3043	-1.5857	-1.6113	-1.322	-0.9363	-0.9393	-0.9454	-1.1145	-1.0022	-1.2231	-1.0138	-1.1041	-0.9668		24.75	-0.1075	-0.2933	-0.035	-0.0604	-0.1414	-0.198	-0.2387	-0.4544	-0.1941	-0.544	-0.5974	-0.7308
	31.6	-0.0299			15.8	-0.4211	-0.708								24.8	-0.9943	-1.0388	-1.0156	-0.9998	-0.9003	-0.8887	-1.1408	-1.3953	-1.4941	-1.5741	-1.2488	-0.8679	-0.9576	-0.9601	-1.0266	-1.0156	-1.1816	-1.0004	-1.1298	-1.1804		24.8	-0.1649	-0.2456	0.0535	-0.0915	-0.2964	-0.0558	-0.2015	-0.3652	-0.3326	-0.4049	-0.5669	-0.6771
	31.7	-0.0262			15.85	-0.5438	-0.6281								24.85	-0.9601	-0.9869	-0.9625	-0.9851	-1.0321	-0.979	-1.2354	-1.4002	-1.568	-1.4197	-1.2524	-0.9717	-0.9045	-1.1127	-1.0828	-0.9082	-1.1774	-0.9222	-1.1633	-1.1511		24.85	-0.1875	-0.04	-0.0148	-0.2917	-0.1634	-0.0558	-0.3932	-0.1535	-0.545	-0.3945	-0.5425	-0.5844
	31.8	0.0018311			15.9	-0.4767	-0.636								24.9	-0.9674	-0.9686	-0.9918	-0.993	-1.0834	-0.993	-1.1871	-1.3355	-1.4612	-1.5167	-1.2402	-0.932	-0.8673	-1.1066	-1.0724	-0.968	-1.2494	-0.899	-1.1139	-1.0028		24.9	-0.102	-0.0937	0.0206	0.006127	-0.1157	-0.0839	-0.1893	-0.1205	-0.4492	-0.5477	-0.5815	-0.4861
	31.9	0.00061035			15.95	-0.4187	-0.611								24.95	-0.9857	-1.012	-0.9515	-1.1658	-1.0095	-1.026	-1.12	-1.2824	-1.5009	-1.6052	-1.1041	-0.8392	-0.9998	-1.0016	-1.1163	-1.1572	-1.2176	-0.8905	-0.9851	-0.9381		24.95	-0.1972	-0.1047	-0.1284	-0.0427	-0.1701	-0.1736	-0.1197	-0.3158	-0.4101	-0.4714	-0.6712	-0.4086
	32	-0.0378			16	-0.4706	-0.6592								25	-0.9222	-1.0724	-0.9161	-1.1401	-1.0297	-1.0089	-1.0803	-1.2061	-1.4795	-1.5497	-1.283	-0.871	-1.026	-0.9802	-1.1597	-1.134	-1.0907	-1.0046	-0.9467	-1.0669		25	-0.2558	-0.0546	-0.1644	-0.1178	-0.0333	-0.0863	-0.088	-0.1889	-0.274	-0.4647	-0.5846	-0.5703
	32.1	-0.0091553			16.05	-0.5573	-0.6665								25.05	-0.9784	-1.0693	-0.9705	-1.0761	-1.0492	-0.9186	-1.2073	-1.2311	-1.5039	-1.496	-1.3617	-0.9467	-0.9778	-1.0053	-1.1804	-1.0284	-1.142	-0.9534	-0.9235	-1.0706		25.05	-0.102	-0.2499	-0.0838	-0.0665	-0.0224	-0.1083	-0.2125	-0.0881	-0.1721	-0.4262	-0.5571	-0.6533
	32.2	-0.0183			16.1	-0.4865	-0.6683								25.1	-1.0522	-0.9564	-1.0077	-1.1749	-1.0303	-0.9613	-1.2518	-1.0907	-1.3916	-1.4002	-1.33	-0.9204	-1.04	-1.1182	-1.1987	-1.037	-1.1243	-0.8582	-1.0083	-1.1475		25.1	-0.1862	-0.2395	-0.0264	-0.2301	-0.3043	-0.1101	-0.2113	-0.2407	-0.246	-0.4171	-0.4173	-0.6521
	32.3	-0.0262			16.15	-0.4553	-0.6921								25.15	-1.0065	-1.0346	-0.9796	-1.1597	-1.0767	-0.9491	-1.3086	-1.2421	-1.4563	-1.4502	-1.2787	-0.871	-0.9332	-1.0132	-1.0706	-1.0706	-1.051	-0.8826	-0.965	-1.1176		25.15	-0.1392	-0.1278	-0.1461	-0.058	-0.2598	-0.1632	-0.2302	-0.3848	-0.2838	-0.6594	-0.8305	-0.447
	32.4	-0.0091553			16.2	-0.4321	-0.741								25.2	-0.9705	-1.0358	-1.0742	-1.0608	-0.9283	-0.9753	-1.2457	-1.3739	-1.5527	-1.5631	-1.2537	-0.8508	-0.9778	-1.073	-1.0968	-1.2	-1.0962	-0.9625	-1.098	-0.9839		25.2	-0.1154	-0.0699	-0.1351	-0.0653	0.00083336	-0.3158	-0.2149	-0.444	-0.2191	-0.4097	-0.7665	-0.5917
	32.5	0.0488			16.25	-0.3851	-0.6903								25.25	-0.9869	-1.0004	-1.0529	-1.012	-0.8856	-0.9949	-1.145	-1.2799	-1.4716	-1.6614	-1.2231	-0.8356	-0.9344	-1.0626	-1.2067	-1.1694	-1.1243	-0.954	-1.073	-1.1603		25.25	-0.1954	-0.1181	0.0462	0.0409	-0.145	-0.212	-0.149	-0.3665	-0.426	-0.4311	-0.3887	-0.5099
	32.6	-0.0391			16.3	-0.3503	-0.6464								25.3	-0.9082	-0.9985	-0.9601	-0.9296	-1.0046	-1.0309	-1.0449	-1.1884	-1.546	-1.5888	-1.2262	-0.8185	-0.9125	-1.0718	-1.1298	-1.0577	-1.1389	-0.9363	-1.1395	-1.1542		25.3	-0.2424	-0.159	-0.1393	-0.2704	-0.1341	-0.0759	-0.0642	-0.0827	-0.5347	-0.5666	-0.3984	-0.4843
	32.7	0.0024414			16.35	-0.5005	-0.6598								25.35	-0.9735	-1.0053	-1.0193	-1.012	-1.0217	-0.9521	-1.0498	-1.2598	-1.5363	-1.5662	-1.3086	-0.8746	-0.9064	-1.1432	-1.0583	-1.0938	-1.2158	-0.9155	-1.0486	-1.1096		25.35	-0.1923	-0.1089	-0.2578	-0.2191	-0.1188	-0.1162	-0.1362	-0.0637	-0.4614	-0.4085	-0.5132	-0.7455
	32.8	-0.0671			16.4	-0.4779	-0.6403								25.4	-0.9467	-1.0577	-0.9564	-1.0992	-1.0443	-0.9253	-1.1023	-1.2579	-1.4484	-1.5198	-1.2714	-0.8813	-0.9491	-1.1108	-1.0028	-1.109	-1.1279	-1.0535	-0.9204	-1.1194		25.4	-0.1496	-0.0204	-0.3157	0.094	-0.1231	-0.2462	-0.171	-0.1681	-0.3967	-0.3115	-0.6664	-0.4495
	32.9	-0.0305			16.45	-0.4285	-0.6525								25.45	-0.9326	-1.0059	-0.9357	-1.2622	-1.1011	-0.965	-1.1993	-1.3275	-1.3861	-1.4514	-1.189	-0.9985	-0.9564	-1.0089	-1.0468	-1.0693	-1.0394	-0.9845	-0.9528	-1.0303		25.45	-0.0135	0.0339	-0.1784	0.0385	-0.2317	0.0034156	-0.1899	-0.4721	-0.2637	-0.5251	-0.8165	-0.4898
	33	-0.0054932			16.5	-0.4498	-0.6464								25.5	-1.0858	-0.9796	-1.0809	-1.2512	-1.1377	-1.0071	-1.0675	-1.236	-1.3837	-1.4246	-1.1621	-0.9393	-0.9229	-1.0681	-1.1176	-1.2219	-1.1462	-0.8832	-1.0449	-1.0834		25.5	-0.0105	-0.1755	0.211	-0.2246	-0.1164	-0.281	-0.2723	-0.4806	-0.3674	-0.652	-0.5943	-0.5587
	33.1	0.0128			16.55	-0.39	-0.7043								25.55	-1.1029	-1.0071	-0.9833	-1.1121	-0.9338	-0.9039	-1.0815	-1.2726	-1.3904	-1.5094	-1.1371	-0.8582	-0.9302	-0.968	-1.0651	-1.1621	-1.1481	-0.8942	-1.0559	-1.0223		25.55	-0.3443	-0.2987	0.1542	-0.2844	-0.0828	-0.22	0.0811	-0.2572	-0.3247	-0.3908	-0.4906	-0.4489
	33.2	-0.0482			16.6	-0.3949	-0.6219								25.6	-1.07	-1.0602	-0.9735	-1.0614	-0.907	-0.8875	-1.1334	-1.38	-1.4545	-1.5961	-1.1719	-0.7916	-0.8856	-1.0547	-1.0242	-1.1157	-1.239	-0.9943	-1.1438	-1.2237		25.6	-0.2912	0.0094839	-0.259	-0.1532	-0.1035	0.0242	-0.0758	-0.3085	-0.2502	-0.3536	-0.5614	-0.5532
	33.3	-0.0226			16.65	-0.4047	-0.5664								25.65	-0.9906	-1.1194	-0.9808	-1.0968	-0.9662	-0.9875	-1.1102	-1.3519	-1.5167	-1.6345	-1.2616	-0.9137	-1.004	-0.9937	-0.9827	-1.0284	-1.1023	-0.9503	-1.1926	-1.1389		25.65	-0.0404	0.1346	-0.2455	-0.0738	0.00083336	-0.1113	-0.0678	-0.3219	-0.3863	-0.4061	-0.4741	-0.7321
	33.4	-0.0226			16.7	-0.3455	-0.6055								25.7	-0.9467	-1.0309	-1.0498	-1.1353	-1.0236	-1.0742	-1.0321	-1.3599	-1.5106	-1.615	-1.1896	-0.8551	-0.9369	-0.9338	-0.9735	-1.0388	-1.004	-0.9717	-1.0608	-1.0657		25.7	-0.2003	-0.1504	0.0901	-0.1343	0.0405	-0.2609	-0.2784	-0.0069721	-0.2728	-0.32	-0.7286	-0.7449
	33.5	-0.0061035			16.75	-0.4352	-0.6738								25.75	-0.9796	-1.0107	-1.0522	-1.1292	-0.9314	-1.0407	-1.131	-1.2647	-1.5082	-1.6492	-1.1468	-0.6903	-0.9796	-1.0718	-0.9998	-1.1334	-1.12	-1.0162	-1.0022	-1.0248		25.75	0.0371	-0.3457	0.0114	-0.1684	-0.0547	-0.2834	-0.4725	-0.2761	-0.2582	-0.5165	-0.5699	-0.6716
	33.6	-0.0366			16.8	-0.3845	-0.6738								25.8	-1.1041	-0.9216	-0.9381	-1.0834	-0.9082	-1.087	-1.0925	-1.3037	-1.6565	-1.4789	-0.8435	-0.368	-0.6287	-0.5884	-0.7172	-0.647	-0.6555	-0.3113	-0.473	-0.5066		25.8	-0.3443	-0.2987	0.1542	-0.2844	-0.0828	-0.22	0.0811	-0.2572	-0.3247	-0.3908	-0.4906	-0.4489
	33.7	-0.0024414			16.85	-0.4108	-0.611								25.85	-0.9906	-1.1194	-0.9808	-1.0968	-0.9662	-0.9875	-1.1102	-1.3519	-1.5167	-1.6345	-1.2616	-0.9137	-1.004	-0.9937	-0.9827	-1.0284	-1.1023	-0.9503	-1.1926	-1.1389		25.85	-0.2912	0.0094839	-0.259	-0.1532	-0.1035	0.0242	-0.0758	-0.3085	-0.2502	-0.3536	-0.5614	-0.5532
	33.8	-0.0269			16.9	-0.5084	-0.6323								25.9	-0.9467	-1.0309	-1.0498	-1.1353	-1.0236	-1.0742	-1.0321	-1.3599	-1.5106	-1.615	-1.1896	-0.8551	-0.9369	-0.9338	-0.9735	-1.0388	-1.004	-0.9717	-1.0608	-1.0657		25.9	-0.0404	0.1346	-0.2455	-0.0738	0.00083336	-0.1113	-0.0678	-0.3219	-0.3863	-0.4061	-0.4741	-0.7321
	33.9	-0.0305			16.95	-0.4987	-0.6146								25.95	-0.9552	-1.0644	-0.9595	-1.0339	-1.1578	-1.2549	-1.3812	-1.77	-1.9598	-2.2833	-1.922	-1.6119	-1.8042	-2.1161	-2.334	-2.3901	-2.2961	-2.2089	-2.2467	-2.2632		25.95	-0.3797	-0.137	-0.06	-0.2521	-0.3593	-0.4092	-0.5219	-0.3018	-0.7544	-0.7174	-0.9673	-1.611
	34	-0.0061035			17	-0.4102	-0.6433								26	-1.0193	-0.9399	-0.8441	-1.0211	-1.0278	-1.1572	-1.2323	-1.6992	-1.933	-2.2156	-2.1484	-2.1197	-2.5562	-3.0219	-3.3173	-3.443	-3.3997	-3.2251	-3.3283	-3.2019		26	-0.0471	-0.057	-0.0423	-0.3015	-0.3471	-0.2426	-0.6587	-0.4342	-0.5908	-0.7235	-0.7823	-1.5487
	34.1	-0.0201			17.05	-0.3699	-0.6								26.05	-0.9735	-0.9381	-0.9686	-1.145	-0.9717	-1.0644	-1.1939	-1.5472	-1.7706	-1.9183	-1.9702	-1.8744	-2.3621	-2.7484	-3.1091	-3.3002	-3.2086	-3.0774	-3.2349	-3.0048		26.05	0.0457	-0.1352	-0.1821	-0.155	-0.2958	-0.09	-0.4103	-0.3945	-0.4315	-0.685	-0.8824	-1.4926
	34.2	0.0018311			17.1	-0.3741	-0.6207								26.1	-0.9882	-0.8984	-1.0468	-1.228	-0.9784	-1.1316	-1.1743	-1.2927	-1.6315	-1.7108	-1.7999	-1.4606	-1.9049	-2.4499	-2.677	-2.8473	-2.6386	-2.6172	-2.7716	-2.5287		26.1	-0.0886	-0.2151	-0.1381	0.0641	0.1083	0.0504	-0.044	-0.4306	-0.2991	-0.671	-1.0503	-1.398
	34.3	-0.0122			17.15	-0.4608	-0.6177								26.15	-1.0101	-0.9625	-0.957	-1.0455	-1.0535	-1.0718	-1.004	-1.0486	-1.3397	-1.5015	-1.3904	-1.1786	-1.5326	-2.0575	-2.1167	-2.3541	-2.1314	-2.1814	-2.1936	-2.0502		26.15	-0.2656	-0.0607	-0.1271	-0.1556	-0.0626	-0.0656	-0.0746	-0.4397	-0.3064	-0.5886	-0.9337	-1.2564
	34.4	-0.0366			17.2	-0.4871	-0.5804								26.2	-0.9338	-1.0712	-0.9052	-0.9387	-0.9918	-0.9521	-0.9534	-0.9546	-1.1346	-1.2317	-1.1627	-1.2079	-1.4526	-1.7554	-1.7816	-2.0166	-1.853	-1.8384	-1.8085	-1.8549		26.2	-0.2082	-0.079	-0.1833	-0.1568	-0.0761	-0.2932	-0.1484	-0.1107	-0.4455	-0.635	-0.6767	-0.8834
	34.5	0.0385			17.25	-0.4346	-0.5988								26.25	-0.99	-1.0272	-1.0248	-0.9485	-0.9546	-0.9265	-1.062	-0.9528	-1.0663	-1.2946	-1.1011	-1.1292	-1.2836	-1.6583	-1.7053	-1.7371	-1.7682	-1.7304	-1.5704	-1.7139		26.25	-0.218	-0.2542	-0.1522	0.044	-0.1035	-0.3726	-0.3462	-0.1077	-0.3534	-0.5544	-0.5681	-0.8914
	34.6	-0.0128			17.3	-0.5115	-0.6403								26.3	-0.9796	-1.0211	-1.0736	-1.0364	-1.0773	-0.9375	-0.9924	-1.0278	-1.0596	-1.1713	-1.1029	-1.0724	-1.2323	-1.579	-1.6357	-1.6199	-1.6492	-1.6522	-1.6449	-1.5173		26.3	-0.2845	-0.2383	0.0413	-0.0299	-0.0913	-0.1614	-0.3004	-0.2688	-0.282	-0.3792	-0.5431	-0.7327
	34.7	-0.0726			17.35	-0.4517	-0.6677								26.35	-0.9961	-0.9735	-0.9918	-1.1176	-1.0968	-0.9265	-0.946	-1.0596	-1.0382	-1.1066	-1.0767	-1.0169	-1.1389	-1.4838	-1.4533	-1.4246	-1.5778	-1.4948	-1.5814	-1.5314		26.35	-0.3639	-0.2334	-0.0246	-0.072	-0.0279	-0.1834	-0.1869	-0.2603	-0.3552	-0.3951	-0.5553	-0.6155
	34.8	-0.0555			17.4	-0.4004	-0.636								26.4	-0.9558	-1.0199	-0.885	-1.1121	-1.0419	-0.9656	-0.9216	-0.86	-1.0486	-1.0785	-1.1017	-1.048	-1.1652	-1.3367	-1.4008	-1.4557	-1.6644	-1.3623	-1.4777	-1.5179		26.4	-0.102	0.0241	-0.1235	-0.1373	0.024	-0.0002465	-0.0105	-0.3341	-0.3174	-0.392	-0.8	-0.6723
	34.9	0.0262			17.45	-0.4041	-0.6134								26.45	-1.0407	-0.9656	-0.8423	-0.9973	-0.8972	-0.8527	-0.943	-0.8807	-1.1542	-1.073	-1.0321	-1.0547	-1.1713	-1.3446	-1.4093	-1.488	-1.5167	-1.4117	-1.4594	-1.4484		26.45	0.183	-0.0088266	-0.0576	-0.0195	-0.0486	-0.0845	-0.1521	-0.3598	-0.2716	-0.3469	-0.6346	-0.6845
	35	0.0439			17.5	-0.4614	-0.6482								26.5	-1.095	-0.9241	-1.0132	-0.9454	-0.9283	-0.9155	-0.9332	-0.7922	-1.1639	-1.0693	-1.0535	-1.023	-1.0852	-1.3648	-1.4337	-1.5186	-1.4386	-1.3672	-1.4813	-1.4343		26.5	0.0402	0.1145	-0.1857	-0.1629	-0.1255	-0.2499	-0.2845	-0.1797	-0.2942	-0.5092	-0.3319	-0.4489
	35.1	-0.0269			17.55	-0.4309	-0.5994								26.55	-0.885	-1.0089	-1.1023	-1.0663	-0.9412	-0.954	-0.9021	-0.8661	-1.0767	-1.1462	-1.0407	-0.99	-1.0596	-1.3745	-1.3623	-1.3953	-1.4856	-1.4404	-1.4276	-1.4661		26.55	-0.2326	-0.2731	-0.107	-0.1709	-0.2189	-0.1882	-0.0776	0.04	-0.3491	-0.3945	-0.3264	-0.4611
	35.2	0.0116			17.6	-0.4095	-0.6281								26.6	-0.979	-1.0706	-0.9381	-1.0681	-1.0016	-0.9344	-0.9192	-0.9094	-1.0535	-1.1768	-1.0779	-1.1536	-1.2262	-1.358	-1.2891	-1.3568	-1.4728	-1.3013	-1.5204	-1.5302		26.6	-0.3449	-0.1175	-0.0692	-0.0909	-0.1994	-0.1602	-0.2351	-0.2652	-0.2637	-0.3231	-0.6511	-0.6643
	35.3	-0.0287			17.65	-0.4211	-0.5573								26.65	-1.0394	-1.1194	-0.9442	-1.1621	-1.023	-0.9369	-0.9198	-1.001	-1.0266	-1.1017	-1.1578	-1.1823	-1.1139	-1.3416	-1.3245	-1.2952	-1.4575	-1.1932	-1.546	-1.3245		26.65	-0.2821	-0.0918	-0.0405	-0.1422	-0.2763	-0.0967	-0.2345	-0.4745	-0.1971	-0.5361	-0.4015	-0.588
	35.4	-0.033			17.7	-0.3851	-0.5725								26.7	-1.0211	-1.1157	-1.0663	-1.2158	-0.9412	-0.9485	-0.8441	-0.9717	-0.9235	-1.1426	-1.1566	-1.2012	-1.0761	-1.319	-1.261	-1.1194	-1.3739	-1.3818	-1.3776	-1.2897		26.7	-0.3211	-0.1797	-0.1296	-0.1672	-0.3642	-0.2572	-0.0947	-0.3469	-0.3577	-0.3383	-0.4979	-0.4983
	35.5	-0.0439			17.75	-0.4437	-0.6329								26.75	-0.9631	-0.9406	-1.0339	-1.1621	-0.8948	-1.0004	-0.7715	-0.8783	-1.0309	-1.1169	-1.2073	-0.9381	-1.2189	-1.2396	-1.2647	-1.3403	-1.3306	-1.3049	-1.3312	-1.4459		26.75	-0.0776	-0.1706	-0.2266	0.0769	-0.1511	-0.1034	0.0402	-0.1828	-0.3186	-0.2858	-0.4076	-0.5325
	35.6	-0.0299			17.8	-0.3894	-0.6274								26.8	-1.0114	-1.0779	-0.8948	-1.0754	-0.9772	-1.0175	-0.9601	-1.0242	-0.9869	-1.0449	-1.2463	-1.0156	-1.1597	-1.3788	-1.2201	-1.4648	-1.4423	-1.1121	-1.3666	-1.3422		26.8	-0.0605	-0.0192	-0.0649	0.0946	-0.1206	0.0449	0.0029579	0.007066	-0.5029	-0.4219	-0.2544	-0.4342
	35.7	0.0275			17.85	-0.4321	-0.5304								26.85	-1.0034	-1.0486	-0.9906	-1.0388	-0.979	-0.9766	-1.0626	-1.0016	-0.9668	-1.0651	-1.1365	-1.1108	-1.1316	-1.3635	-1.2927	-1.272	-1.4166	-1.2506	-1.3629	-1.2622		26.85	0.0603	-0.1419	-0.0289	-0.1159	-0.0193	0.04	-0.3108	0.0296	-0.4339	-0.2327	-0.4271	-0.3079
	35.8	0.036			17.9	-0.6305	-0.4901								26.9	-1.0101	-1.0181	-0.9558	-1.0468	-0.8807	-0.9027	-1.0883	-0.9973	-0.9747	-1.051	-1.1664	-1.1859	-1.1456	-1.2756	-1.272	-1.2579	-1.3763	-1.2506	-1.3416	-1.3257		26.9	-0.221	-0.1626	-0.0508	-0.3045	0.0845	-0.2303	-0.1441	-0.4269	-0.1977	-0.411	-0.5547	-0.433
	35.9	-0.0616			17.95	-1.1694	-1.1493								26.95	-0.8423	-1.0407	-0.9869	-1.1041	-0.9387	-0.8655	-0.9595	-0.9064	-1.0223	-1.12	-1.131	-1.1511	-1.2439	-1.1572	-1.1865	-1.2616	-1.333	-1.2335	-1.2842	-1.2647		26.95	-0.1508	-0.0796	-0.0655	-0.086	-0.1756	-0.2389	-0.1118	-0.2346	0.0916	-0.2797	-0.2428	-0.4574
	36	0.0122			18	-1.6388	-1.7255								27	-0.907	-1.0999	-1.1078	-0.9589	-0.9857	-0.8942	-0.9924	-0.8484	-1.0346	-1.0071	-1.0278	-1.1395	-1.1346	-1.225	-1.2079	-1.3586	-1.3159	-1.134	-1.2482	-1.1505		27	-0.1698	-0.1358	-0.1247	-0.0799	-0.0852	-0.0332	-0.3517	-0.115	-0.2618	-0.3347	-0.2141	-0.4586
	36.1	-0.0897			18.05	-1.861	-1.9244								27.05	-1.0297	-1.1151	-0.9821	-1.0583	-0.9271	-0.9338	-0.9454	-0.8563	-0.9564	-1.0809	-1.1774	-1.2408	-1.0724	-1.2915	-1.2109	-1.2647	-1.4844	-1.1725	-1.2457	-1.2378		27.05	-0.03	-0.0931	-0.1485	-0.0531	-0.1676	-0.0619	-0.1283	-0.1669	-0.5047	-0.2297	-0.324	-0.2499
	36.2	0.022			18.1	-1.9128	-2.0258								27.1	-0.9094	-1.1371	-1.001	-1.0962	-0.9741	-0.9979	-0.9082	-0.8923	-0.9491	-1.0559	-1.1957	-1.1096	-1.131	-1.2836	-1.2335	-1.3519	-1.4075	-1.2714	-1.369	-1.1914		27.1	-0.0721	-0.112	-0.2114	-0.1373	-0.2268	-0.2371	-0.1978	-0.2383	-0.4309	-0.2193	-0.407	-0.2298
	36.3	-0.061			18.15	-1.6779	-1.6913								27.15	-0.9076	-1.0046	-0.9741	-1.1115	-0.9924	-0.9814	-0.9619	-0.882	-0.9589	-0.9845	-1.1157	-1.0583	-1.1005	-1.3171	-1.286	-1.4734	-1.2518	-1.2518	-1.3904	-1.2164		27.15	-0.3626	-0.198	0.034	-0.2392	-0.0858	-0.2639	-0.4194	-0.1577	0.0171	-0.2486	-0.4515	-0.3079
	36.4	-0.0232			18.2	-1.5033	-1.4404								27.2	-0.968	-1.0156	-0.9088	-1.0907	-0.9711	-0.9723	-0.9381	-0.8423	-1.0291	-1.2	-1.1731	-1.1267	-1.1957	-1.2061	-1.2305	-1.3342	-1.2494	-1.1932	-1.1932	-1.2537		27.2	-0.2943	-0.1217	0.1634	-0.0048593	-0.0883	-0.0997	-0.1032	-0.4037	-0.0336	-0.14	-0.3435	-0.5343
	36.5	0.0317			18.25	-1.2433	-1.2256								27.25	-1.0321	-1.087	-0.9692	-1.0931	-0.9662	-0.9637	-0.9009	-0.9662	-1.0529	-1.0297	-1.2115	-1.1743	-1.2195	-1.2537	-1.1981	-1.2524	-1.2982	-1.051	-1.2158	-1.3928		27.25	-0.1264	-0.2133	-0.1546	0.0904	-0.1878	0.0803	-0.1405	-0.1162	-0.365	-0.3408	-0.1665	-0.3805
	36.6	-0.0458			18.3	-1.0101	-1.0638								27.3	-0.9967	-1.1151	-0.9192	-1.1072	-0.9595	-0.8179	-1.015	-0.9357	-1.0925	-0.9479	-1.1798	-1.1365	-1.239	-1.4124	-1.344	-1.2408	-1.3135	-1.0352	-1.3226	-1.2958		27.3	-0.174	-0.1114	-0.1625	-0.0903	-0.2732	0.0449	0.0072303	-0.1754	-0.2093	-0.3054	-0.2098	-0.3579
	36.7	0.0446			18.35	-0.8405	-0.8307								27.35	-0.8893	-1.0822	-0.9558	-1.001	-0.9009	-0.968	-0.993	-1.0315	-0.946	-1.0217	-1.1554	-1.1041	-1.1395	-1.4063	-1.3019	-1.3532	-1.3525	-1.1725	-1.2567	-1.2042		27.35	-0.0227	-0.2041	-0.0557	-0.2453	-0.192	-0.1418	-0.0324	-0.1663	-0.2331	-0.3463	-0.3069	-0.3891
	36.8	-0.0323			18.4	-0.6763	-0.802								27.4	-0.9143	-1.1969	-0.954	-1.0901	-0.9064	-1.0889	-0.8618	-0.9186	-1.0065	-1.0773	-1.1194	-1.1621	-1.1377	-1.3702	-1.2274	-1.2073	-1.2988	-1.1658	-1.311	-1.1658		27.4	-0.0874	-0.1559	-0.0313	-0.2203	0.1186	-0.1284	-0.2186	-0.0112	-0.3113	-0.3304	-0.1323	-0.3067
	36.9	0.0079346			18.45	-0.6488	-0.6091								27.45	-0.9937	-1.07	-1.07	-1.109	-0.8832	-0.882	-1.0156	-0.91	-1.0492	-1.0303	-1.2415	-1.181	-1.106	-1.261	-1.2531	-1.2415	-1.2787	-1.1853	-1.2946	-1.3818		27.45	0.0121	-0.0931	0.1732	-0.238	-0.1774	-0.057	-0.1667	-0.1773	-0.2405	-0.2278	-0.3233	-0.2719
	37	-0.0269			18.5	-0.5261	-0.5414								27.5	-0.9467	-1.0815	-1.0364	-1.1462	-0.9912	-0.9094	-1.0577	-0.929	-1.0712	-1.1774	-1.247	-1.2176	-1.2262	-1.3361	-1.1853	-1.4288	-1.3263	-1.2128	-1.2933	-1.3422		27.5	-0.2107	-0.2432	0.0419	-0.0689	-0.1933	-0.2914	0.0554	-0.195	-0.0732	-0.0728	-0.4137	-0.1968
	37.1	0.0146			18.55	-0.5591	-0.4108								27.55	-0.9235	-1.1176	-0.9589	-1.1359	-0.9912	-1.001	-0.9583	-0.8411	-1.1127	-1.2213	-1.1523	-1.2878	-1.1725	-1.2293	-1.1475	-1.3397	-1.3409	-1.2726	-1.3318	-1.1908		27.55	-0.3211	-0.1339	-0.0661	0.0757	-0.0651	-0.3799	-0.0544	-0.1205	-0.0934	-0.1601	-0.2092	-0.3921
	37.2	-0.0385			18.6	-0.4462	-0.4114								27.6	-0.871	-1.1237	-0.9943	-1.0864	-0.9424	-0.9436	-1.0181	-0.8649	-1.0608	-1.1322	-1.2555	-1.1737	-1.1713	-1.3287	-1.2201	-1.3446	-1.2793	-1.2683	-1.2976	-1.1981		27.6	-0.3272	-0.0937	-0.0515	-0.2594	0.0204	-0.0466	-0.2503	-0.3164	-0.296	-0.4366	-0.2458	-0.2444
	37.3	-0.033			18.65	-0.2997	-0.4022								27.65	-0.918	-1.1646	-1.0706	-1.1194	-1.0181	-0.9137	-0.9955	-0.9668	-0.9283	-1.0443	-1.2866	-1.1133	-1.1102	-1.2537	-1.1707	-1.402	-1.2848	-1.1621	-1.3458	-1.2427		27.65	0.005411	-0.1761	-0.1546	-0.1013	-0.1408	-0.1132	-0.1692	-0.2066	-0.2722	-0.317	-0.3374	-0.1174
	37.4	-0.0275			18.7	-0.2783	-0.3094								27.7	-0.9912	-1.1542	-1.0162	-1.1487	-1.0089	-0.9998	-1.0791	-1.0376	-0.9717	-1.0333	-1.2225	-1.2109	-1.1749	-1.2152	-1.1896	-1.3379	-1.4398	-1.1224	-1.3049	-1.1749		27.7	0.0652	-0.1089	-0.165	-0.2057	-0.3452	-0.1461	0.0579	-0.1925	-0.1184	-0.1308	-0.3508	-0.2151
	37.5	0.0751			18.75	-0.3015	-0.3101								27.75	-0.9729	-1.2067	-0.9039	-1.0687	-0.9857	-1.0114	-1.1408	-1.0907	-1.0913	-1.0907	-1.2237	-1.1047	-1.1298	-1.2061	-1.1908	-1.3672	-1.4087	-1.1884	-1.2299	-1.2109		27.75	-0.2149	-0.173	-0.0405	-0.1642	-0.0956	-0.0424	-0.0825	-0.082	-0.0317	-0.1192	-0.1586	-0.1425
	37.6	-0.033			18.8	-0.3125	-0.293								27.8	-0.9344	-1.1322	-1.0889	-1.1078	-1.0309	-0.9308	-1.0187	-0.9723	-1.0431	-0.9717	-1.1768	-1.1438	-1.0346	-1.2549	-1.1468	-1.3733	-1.3037	-1.1054	-1.2201	-1.2054		27.8	-0.2229	-0.3122	0.0059157	-0.0348	0.0161	0.0291	-0.1887	-0.079	-0.1739	-0.0228	-0.2171	-0.1437
	37.7	-0.105			18.85	-0.2271	-0.3253								27.85	-0.9418	-1.145	-1.0877	-1.1408	-1.0352	-0.8856	-1.0284	-0.9253	-0.9869	-0.9576	-1.2	-1.1304	-1.0565	-1.3263	-1.2421	-1.3464	-1.3214	-1.1054	-1.3538	-1.225		27.85	-0.1087	-0.1706	0.0218	-0.0757	-0.2781	-0.0613	-0.2772	-0.0149	-0.285	-0.2028	-0.2855	-0.1998
	37.8	0.014			18.9	-0.2271	-0.2747								27.9	-0.8838	-1.0571	-1.0437	-1.131	-1.0809	-0.8862	-1.0834	-0.9259	-1.0071	-0.9607	-1.2488	-1.2109	-1.2018	-1.3263	-1.2054	-1.5363	-1.2787	-1.1005	-1.1981	-1.1664		27.9	-0.0733	-0.0516	-0.0808	-0.0677	-0.2158	-0.0906	-0.2638	-0.1968	-0.061	-0.4616	-0.147	-0.3665
	37.9	-0.0153			18.95	-0.3003	-0.2356								27.95	-0.8099	-0.99	-1.0791	-1.048	-1.0443	-0.9326	-0.9583	-0.9924	-1.0071	-0.9485	-1.2091	-1.214	-1.2183	-1.2531	-1.2988	-1.3532	-1.2744	-1.1633	-1.2079	-1.1963		27.95	-0.2699	-0.1755	-0.2163	-0.1025	-0.0254	-0.1705	-0.1728	-0.4306	-0.2014	-0.2565	-0.1964	-0.3781
	38	0.036			19	-0.2307	-0.2502								28	-0.8905	-1.0162	-1.095	-1.0162	-0.9906	-1.048	-0.9326	-0.9772	-0.9845	-1.0992	-1.1462	-1.2201	-1.1823	-1.0779	-1.3013	-1.3391	-1.2543	-1.1432	-1.2335	-1.1249		28	-0.2436	0.1444	-0.0814	-0.0824	0.1339	-0.2188	-0.0703	-0.2017	-0.4254	-0.1119	-0.2507	-0.2133
	38.1	-0.0159			19.05	-0.2209	-0.2563								28.05	-0.9381	-1.109	-1.1456	-1.1206	-1.0205	-1.0242	-0.9216	-0.9479	-1.1047	-1.0339	-1.0968	-1.2158	-1.0901	-1.1475	-1.25	-1.3849	-1.3599	-1.0968	-1.1823	-1.2824		28.05	-0.0135	-0.0503	-0.1979	-0.05	-0.0596	-0.0802	-0.2534	-0.01	-0.0054814	-0.0826	-0.1018	-0.0979
	38.2	-0.0183			19.1	-0.1746	-0.2142								28.1	-1.0358	-1.012	-0.9564	-1.1194	-0.9979	-1.0583	-0.9778	-0.8252	-0.9668	-0.9802	-1.1792	-1.1633	-1.07	-1.225	-1.1487	-1.3403	-1.3867	-1.1688	-1.2146	-1.3117		28.1	-0.0361	-0.1339	-0.1101	-0.0946	-0.1859	-0.2175	-0.0697	0.015	-0.1898	-0.1863	-0.3185	-0.2163
	38.3	-0.0342			19.15	-0.1526	-0.1971								28.15	-1.1023	-1.0321	-0.918	-1.0742	-1.0535	-1.1292	-1.0199	-0.8759	-1.0016	-0.9473	-1.1731	-1.0461	-1.084	-1.3013	-1.1932	-1.3306	-1.3385	-1.1841	-1.228	-1.25		28.15	-0.2973	-0.1034	0.0499	-0.1275	-0.1139	-0.1077	0.0744	-0.1687	-0.3339	-0.2443	-0.2593	-0.2395
	38.4	-0.0024414			19.2	-0.2606	-0.2917								28.2	-1.1566	-1.131	-1.0132	-1.0577	-1.0278	-0.9198	-1.0376	-0.9772	-1.0907	-0.8606	-1.1267	-1.1353	-1.1762	-1.2592	-1.2628	-1.3318	-1.3165	-1.0498	-1.2805	-1.2769		28.2	-0.2271	-0.2347	-0.1314	0.0348	-0.1817	-0.1046	-0.0434	-0.1693	-0.1697	-0.2437	-0.2306	-0.1675
	38.5	0.0287			19.25	-0.2838	-0.2246								28.25	-0.9686	-1.0693	-1.1023	-0.8868	-1.0272	-0.946	-1.1438	-0.8606	-1.0614	-0.9045	-1.106	-1.2134	-1.1493	-1.2537	-1.1731	-1.3129	-1.3245	-1.0999	-1.2524	-1.2622		28.25	-0.0318	-0.0863	-0.1815	0.058	-0.1377	-0.0369	-0.2497	-0.1638	-0.105	-0.2724	-0.1085	-0.1956
	38.6	-0.0214			19.3	-0.2185	-0.21								28.3	-0.9247	-1.0669	-1.0877	-0.8582	-1.0034	-1.0577	-1.0541	-0.9149	-1.134	-1.1505	-1.0791	-1.2237	-1.1682	-1.2311	-1.1609	-1.3678	-1.3068	-1.0309	-1.1548	-1.2305		28.3	-0.1807	-0.0186	-0.2309	-0.1953	-0.081	-0.0753	-0.1594	-0.0851	-0.2612	-0.2767	-0.103	-0.2438
	38.7	-0.0012207			19.35	-0.1636	-0.2429								28.35	-0.9247	-1.1749	-1.0205	-0.9808	-0.9338	-1.0162	-1.037	-0.9357	-1.1139	-1.2012	-1.2024	-1.1139	-1.142	-1.2018	-1.2927	-1.4825	-1.2958	-1.1047	-1.189	-1.2183		28.35	-0.2046	-0.0815	0.1164	-0.105	-0.1701	-0.0637	-0.0013146	-0.1577	-0.0873	-0.1686	-0.1341	-0.1937
	38.8	0.0183			19.4	-0.2179	-0.2557								28.4	-0.9778	-1.2213	-1.0754	-1.0724	-0.8893	-0.9387	-1.0632	-0.8691	-1.1279	-1.0638	-1.2708	-1.07	-1.1517	-1.3025	-1.167	-1.4111	-1.2372	-1.1792	-1.2622	-1.2225		28.4	-0.1093	-0.2817	-0.0924	-0.2148	-0.145	-0.1803	-0.1698	-0.3195	-0.1306	-0.2071	-0.1872	-0.1412
	38.9	-0.0189			19.45	-0.2814	-0.2692								28.45	-1.0388	-1.1194	-1.0437	-1.0858	-0.9882	-0.957	-1.0498	-0.896	-1.1047	-0.9381	-1.2506	-1.0004	-1.1591	-1.1456	-1.1237	-1.2817	-1.1835	-1.0712	-1.1877	-1.1792		28.45	-0.3169	-0.2609	-0.1912	-0.2154	-0.2555	-0.1998	-0.099	-0.2944	-0.116	-0.2993	-0.1335	-0.1846
	39	-0.0378			19.5	-0.2368	-0.1862								28.5	-0.8978	-1.0614	-1.0156	-1.0333	-0.9833	-1.0388	-0.9991	-1.0059	-1.1029	-1.0681	-1.3306	-1.1847	-1.1939	-1.1273	-1.1639	-1.2085	-1.2714	-1.0284	-1.1041	-1.2268		28.5	-0.182	-0.2145	-0.176	-0.0323	0.0491	-0.0186	-0.1545	-0.1712	-0.2191	0.0383	-0.2294	-0.1736
	39.1	-0.0305			19.55	-0.2155	-0.1202								28.55	-0.9351	-1.0638	-1.0571	-1.0272	-0.9906	-0.9857	-1.0175	-1.0156	-1.0498	-0.9949	-1.1816	-1.1462	-1.1725	-1.1694	-1.2628	-1.2799	-1.3031	-1.0632	-1.2256	-1.3538		28.55	-0.0343	-0.1675	-0.082	-0.047	-0.0089323	0.1145	-0.3144	0.0596	-0.2942	-0.1674	-0.2568	-0.1986
	39.2	0.0061035			19.6	-0.2008	-0.1587								28.6	-1.0877	-1.1719	-0.9717	-1.0736	-1.0248	-0.9094	-0.9686	-0.8783	-1.0107	-1.0504	-1.1719	-1.1932	-1.2268	-1.2189	-1.2	-1.3391	-1.3055	-1.1408	-1.2952	-1.2805		28.6	-0.1429	-0.0717	-0.1564	-0.1648	-0.2189	-0.071	-0.3608	0.0931	-0.1196	-0.2028	-0.2294	-0.0955
	39.3	-0.036			19.65	-0.1794	-0.1849								28.65	-1.0425	-1.0309	-0.9918	-1.0785	-0.9668	-0.9027	-1.0278	-0.9772	-1.0736	-1.1285	-1.3001	-1.0455	-1.2054	-1.1621	-1.1987	-1.2408	-1.4099	-1.1017	-1.1743	-1.2152		28.65	-0.3394	0.0785	-0.1278	-0.3406	-0.2342	-0.2413	-0.1069	-0.1583	-0.1874	-0.1619	-0.302	-0.1284
	39.4	0.025			19.7	-0.1123	-0.2002								28.7	-1.0077	-0.9991	-0.9192	-1.0553	-1.0169	-0.8582	-1.0346	-0.9131	-1.0687	-1.0516	-1.3007	-1.0455	-1.1548	-1.2091	-1.2299	-1.25	-1.3635	-1.131	-1.272	-1.2347		28.7	-0.2241	-0.0235	-0.1174	-0.2002	0.0167	-0.2316	-0.0288	-0.2529	-0.0879	-0.0356	-0.1988	-0.1058
	39.5	-0.0421			19.75	-0.1599	-0.1172								28.75	-0.9436	-1.0333	-0.91	-1.0486	-0.9528	-0.9296	-1.0107	-0.899	-1.0736	-1.1462	-1.1529	-1.0883	-1.1273	-1.1877	-1.1316	-1.3007	-1.369	-1.12	-1.2415	-1.1688		28.75	0.1293	-0.2817	0.0462	-0.00608	-0.1322	-0.1791	-0.0355	-0.0796	-0.2447	-0.1943	-0.1415	-0.1315
	39.6	-0.0042725			19.8	-0.1611	-0.1489								28.8	-1.0059	-1.1542	-0.9125	-0.9918	-0.9863	-0.9967	-1.0565	-0.8917	-0.9863	-1.1054	-1.0583	-1.0986	-1.1835	-1.1859	-1.1316	-1.2897	-1.2988	-1.1615	-1.2372	-1.1676		28.8	-0.1948	-0.3402	0.0364	-0.0079111	-0.1103	0.026	-0.0477	-0.0967	-0.2234	-0.3115	-0.0591	-0.2035
	39.7	0.0452			19.85	-0.2411	-0.141								28.85	-0.9351	-1.1078	-1.0107	-1.0583	-0.9882	-0.9357	-1.0638	-1.087	-1.0217	-0.9741	-1.1597	-0.9955	-1.1115	-1.0834	-1.0992	-1.3623	-1.4032	-1.12	-1.2152	-1.1798		28.85	-0.2381	-0.1462	-0.0978	0.0018545	-0.0565	-0.1296	0.0255	-0.2475	-0.199	-0.1992	-0.0133	-0.2475
	39.8	0.0317			19.9	-0.2783	-0.1636								28.9	-0.9338	-1.2701	-1.0626	-1.12	-0.9241	-0.8606	-0.9869	-1.0529	-1.1072	-0.9741	-1.0944	-1.0956	-1.0608	-0.9106	-1.1517	-1.2897	-1.3196	-1.0767	-1.1414	-1.1377		28.9	-0.2381	-0.0302	-0.2144	-0.1324	-0.0712	-0.1724	-0.1014	-0.2249	-0.0989	-0.0283	-0.2409	0.0119
	39.9	-0.0452			19.95	-0.1721	-0.1849								28.95	-1.0724	-1.2036	-1.0681	-1.1749	-0.8972	-0.9613	-1.0022	-1.015	-1.1511	-1.0693	-1.1401	-1.0461	-1.1707	-1.0901	-1.2732	-1.2482	-1.2317	-1.1261	-1.1108	-1.1554		28.95	-0.0977	-0.0302	-0.0698	-0.0512	-0.1164	-0.1803	0.0365	-0.2413	-0.0323	-0.1784	-0.399	-0.1351
	40	0.0421			20	-0.0793	-0.1996								29	-0.9827	-1.1969	-1.0571	-1.1023	-0.9857	-0.9802	-0.9595	-0.8679	-1.062	-1.1047	-1.1871	-1.1078	-1.3458	-1.2708	-1.1353	-1.3165	-1.3232	-1.1139	-1.2024	-1.2		29	-0.0337	-0.1907	-0.0832	-0.3039	-0.1322	-0.1193	-0.1618	-0.0955	-0.1337	-0.2364	-0.2428	-0.2413
	40.1	-0.0531			20.05	-0.1624	-0.1569								29.05	-0.9497	-1.098	-1.073	-1.0602	-0.9674	-0.943	-0.9454	-0.9076	-0.9955	-1.0852	-1.1292	-0.9961	-1.275	-1.2115	-1.1273	-1.2237	-1.3007	-1.1408	-1.2763	-1.2445		29.05	-0.1588	-0.112	-0.1455	-0.1294	-0.0999	-0.0069604	-0.3431	0.0528	-0.2038	-0.0789	-0.1872	-0.2407
	40.2	-0.0275			20.1	-0.1935	-0.1337								29.1	-0.9241	-1.0644	-0.899	-1.0089	-0.9454	-0.9937	-0.9723	-0.9515	-1.0413	-1.1127	-1.0681	-0.9473	-1.1023	-1.0522	-1.1371	-1.2457	-1.2164	-1.189	-1.1145	-1.2531		29.1	-0.2064	-0.0522	0.0438	-0.1501	-0.1133	-0.14	-0.1124	-0.1644	-0.18	-0.0136	0.016	-0.2041
	40.3	-0.0195			20.15	-0.2142	-0.1807								29.15	-0.9296	-1.0169	-0.8887	-0.9784	-0.8728	-0.9375	-1.073	-0.9711	-0.9717	-1.0565	-1.0938	-0.9698	-1.1182	-1.0901	-1.1078	-1.1835	-1.2824	-1.1835	-1.1115	-1.1188		29.15	-0.0379	-0.1022	-0.0588	-0.1739	0.0509	-0.1565	-0.2217	-0.328	-0.1227	0.0187	0.0667	-0.1242
	40.4	-0.0568			20.2	-0.1715	-0.1685								29.2	-0.9113	-0.9851	-0.9344	-1.0059	-0.9369	-1.0583	-1.0663	-0.932	-0.9192	-1.0315	-1.0944	-0.9875	-1.1273	-1.1621	-1.2476	-1.3147	-1.3214	-1.0773	-1.203	-1.0425		29.2	-0.033	-0.2444	-0.1607	0.0495	-0.1151	-0.0356	-0.102	-0.0393	-0.3851	-0.0118	-0.2098	-0.0075825
	40.5	0.0073242			20.25	-0.1147	-0.1642								29.25	-0.9796	-1.0419	-1.0382	-1.0529	-0.8752	-0.9912	-1.0547	-0.8838	-1.1292	-1.0144	-1.0675	-1.0193	-1.1639	-1.1829	-1.2183	-1.2195	-1.2848	-0.9882	-1.2463	-1.2744		29.25	-0.3565	-0.3067	0.0132	0.0574	-0.1682	-0.093	-0.0544	-0.0424	-0.1062	-0.1674	-0.2257	-0.1828
	40.6	0.0024414			20.3	-0.1556	-0.2246								29.3	-1.026	-1.1707	-1.0919	-1.0016	-0.8923	-0.9753	-1.0089	-0.9705	-1.1969	-1.0895	-1.2305	-0.9607	-1.2	-1.1688	-1.2042	-1.1395	-1.2372	-1.1383	-1.1566	-1.2378		29.3	-0.3217	-0.0607	-0.2309	-0.1159	-0.203	-0.0582	-0.0398	-0.223	-0.1568	-0.2382	-0.2324	-0.1858
	40.7	0.0012207			20.35	-0.1154	-0.1416								29.35	-1.0107	-1.0974	-1.0059	-1.0364	-0.8954	-0.9406	-1.0138	-0.932	-1.0181	-0.9772	-1.0999	-0.9521	-1.2042	-1.2683	-1.1762	-1.2012	-1.3507	-1.2494	-1.1194	-1.2237		29.35	-0.171	0.0192	-0.0789	-0.3064	-0.1554	-0.1571	0.0341	-0.2053	-0.0696	-0.1509	0.0923	0.0388
	40.8	-0.00061035			20.4	-0.1959	-0.1172								29.4	-1.0944	-0.993	-1.0364	-1.0535	-0.8691	-0.9015	-0.9204	-0.9808	-0.9705	-0.9619	-0.9674	-1.0791	-1.2402	-1.1719	-1.2152	-1.1926	-1.3477	-1.1981	-1.1841	-1.156		29.4	0.0732	-0.1932	0.0028639	-0.0866	-0.1255	-0.0271	-0.0685	-0.1602	-0.1849	-0.2736	-0.0536	-0.1168
	40.9	-0.0415			20.45	-0.1764	-0.1379								29.45	-1.0254	-1.0468	-1.0602	-1.0767	-0.9674	-0.9894	-0.8911	-0.9143	-1.0236	-1.0272	-1.0644	-1.0419	-1.203	-1.1548	-1.2048	-1.2366	-1.2384	-1.0065	-1.2293	-1.0687		29.45	-0.1679	-0.1364	-0.0588	0.0672	-0.0633	0.0114	-0.2357	-0.2786	-0.1697	-0.3005	-0.2379	-0.3012
	41	0.0281			20.5	-0.1184	-0.1422								29.5	-0.9363	-1.0553	-1.0773	-1.0083	-0.9937	-1.0358	-1.1206	-0.8508	-1.0803	-0.921	-1.0962	-0.9845	-1.1371	-1.178	-1.062	-1.2268	-1.2054	-1.0303	-1.1591	-1.095		29.5	-0.2686	-0.0339	-0.1833	-0.105	0.0051058	-0.2645	-0.3126	0.037	-0.0964	-0.06	-0.4283	-0.2304
	41.1	-0.0183			20.55	-0.1978	-0.1715								29.55	-1.0077	-1.0486	-1.0077	-1.0583	-0.99	-0.9338	-0.9741	-0.8478	-1.0718	-0.976	-1.1017	-1.0236	-1.1468	-1.1212	-1.1285	-1.1414	-1.3037	-1.0718	-1.0944	-1.1377		29.55	-0.2296	-0.1028	-0.2095	-0.097	-0.153	-0.198	-0.0196	0.0754	-0.1984	-0.1088	-0.3288	-0.1828
	41.2	-0.0385			20.6	-0.2228	-0.1971								29.6	-0.9576	-1.0797	-0.9784	-1.059	-1.0864	-0.921	-0.9485	-0.9979	-1.0016	-1.0162	-1.0632	-1.1041	-1.1194	-1.1475	-1.1871	-1.1639	-1.358	-1.0321	-1.0724	-1.1096		29.6	-0.229	-0.2225	0.0358	-0.0213	-0.1817	-0.0094018	-0.0733	-0.1968	-0.1385	-0.2462	-0.1586	-0.195
	41.3	0.0030518			20.65	-0.166	-0.1038								29.65	-0.9509	-1.1212	-0.9613	-1.0767	-0.9521	-0.9937	-1.0309	-1.0205	-1.0144	-1.0156	-1.1121	-1.1054	-1.0968	-1.1273	-1.1768	-1.1475	-1.3397	-1.0437	-1.1035	-1.178		29.65	-0.1838	-0.1126	0.0981	-0.1684	-0.164	-0.0442	-0.077	-0.2957	-0.1764	-0.0673	-0.0016902	0.0138
	41.4	-0.0097656			20.7	-0.1257	-0.1099								29.7	-1.0321	-1.1029	-1.0626	-1.0437	-0.943	-0.9717	-1.0522	-1.0706	-1.0046	-1.0999	-1.0864	-0.9259	-1.1328	-1.1859	-1.0419	-1.1749	-1.2665	-1.17	-1.0938	-1.2152		29.7	-0.1264	-0.0137	-0.1278	-0.2417	-0.0645	-0.1834	-0.0746	-0.2743	-0.2154	0.0169	-0.0071834	-0.159
	41.5	0.0079346			20.75	-0.1306	-0.1257								29.75	-1.012	-1.0761	-1.012	-1.0468	-0.9802	-0.9296	-1.0565	-0.9766	-1.0614	-1.0278	-1.189	-0.9448	-1.131	-1.1169	-1.087	-1.2073	-1.3855	-1.098	-1.0986	-1.2286		29.75	0.0164	-0.2261	-0.3475	-0.2624	-0.0199	-0.4031	0.1977	-0.054	-0.2576	-0.024	-0.0719	-0.1687
	41.6	0.0183			20.8	-0.0555	-0.1538								29.8	-0.9076	-1.0547	-1.0126	-1.1072	-1.0284	-1.026	-0.9802	-0.979	-1.0181	-1.1627	-1.1194	-0.9473	-1.0773	-1.2115	-1.1731	-1.2176	-1.4056	-1.1078	-1.2189	-1.0437		29.8	-0.1728	-0.1645	-0.1717	-0.119	-0.0889	-0.0069604	-0.1063	0.1407	-0.1727	-0.2199	-0.0755	0.0211
	41.7	-0.0165			20.85	-0.1129	-0.1306								29.85	-0.9106	-1.0779	-0.9747	-1.1346	-1.0437	-1.0571	-0.8783	-0.9454	-1.07	-1.1353	-1.0956	-1.0553	-1.1536	-1.1981	-1.0883	-1.2305	-1.2927	-1.0681	-1.1639	-0.9888		29.85	-0.4359	-0.1382	0.0163	0.0055167	-0.1292	0.1865	-0.3364	-0.018	-0.2148	-0.1381	-0.2513	-0.0692
	41.8	0.0116			20.9	-0.155	-0.0879								29.9	-0.9668	-1.0028	-0.8905	-0.9863	-1.0083	-1.0364	-1.037	-0.9991	-1.0877	-1.0455	-1.1249	-1.0065	-1.1578	-1.051	-1.1212	-1.1438	-1.2433	-1.0992	-1.1597	-1.1243		29.9	-0.1679	-0.1449	-0.1143	-0.047	0.0497	-0.1107	-0.1557	-0.112	-0.0757	-0.1278	-0.266	-0.0833
	41.9	0.0433			20.95	-0.0574	-0.1209								29.95	-0.921	-0.91	-0.8722	-0.9674	-1.0602	-0.9204	-0.9637	-1.0761	-1.0333	-0.9497	-1.1206	-1.0065	-1.0443	-1.0657	-1.2415	-1.1768	-1.3043	-1.1438	-1.1871	-1.1078		29.95	0.0988	-0.0912	-0.223	-0.0689	-0.0675	-0.2291	-0.1875	-0.1565	-0.2594	-0.0362	-0.197	-0.0613
	42	0.0104			21	-0.0995	-0.1178								30	-0.9442	-1.0535	-0.8942	-1.0791	-1.051	-0.965	-1.0144	-0.968	-0.9967	-0.9528	-1.2787	-1.0034	-1.1133	-1.1615	-1.1517	-1.203	-1.2909	-1.1597	-1.1829	-1.0181		30	-0.0752	0.1016	-0.3499	-0.2466	-0.2543	-0.093	-0.1704	-0.2267	-0.0165	-0.2242	-0.1732	-0.09
	42.1	-0.05			21.05	-0.2057	-0.1056
	42.2	0.0036621			21.1	-0.2118	-0.1044
	42.3	-0.0848			21.15	-0.1386	-0.0983
	42.4	0.0171			21.2	-0.1093	-0.1154
	42.5	0.0012207			21.25	-0.127	-0.1654
	42.6	0.0195			21.3	-0.1392	-0.191
	42.7	-0.0275			21.35	-0.1971	-0.0806
	42.8	-0.0391			21.4	-0.1813	-0.0909
	42.9	-0.0073242			21.45	-0.116	-0.0598
	43	-0.0067139			21.5	-0.1019	-0.0641
	43.1	0.0128			21.55	-0.0958	-0.1251
	43.2	0.0146			21.6	-0.1624	-0.0562
	43.3	0.0128			21.65	-0.1746	-0.119
	43.4	0.0519			21.7	-0.1025	-0.1849
	43.5	-0.036			21.75	-0.0897	-0.0702
	43.6	-0.0409			21.8	-0.1172	-0.0732
	43.7	0.0128			21.85	-0.1477	-0.058
	43.8	0.0146			21.9	-0.0903	-0.1263
	43.9	0.0073242			21.95	-0.0958	-0.1227
	44	-0.0122			22	-0.094	-0.1154
	44.1	-0.0427			22.05	-0.1788	-0.1031
	44.2	-0.011			22.1	-0.1337	-0.0427
	44.3	-0.0146			22.15	-0.0073242	-0.105
	44.4	-0.0256			22.2	-0.0861	-0.2014
	44.5	0.0146			22.25	-0.1233	-0.0806
	44.6	-0.05			22.3	-0.0042725	0.0226
	44.7	0.0134			22.35	-0.025	-0.1276
	44.8	-0.0036621			22.4	-0.0879	-0.1886
	44.9	-0.0177			22.45	-0.1282	-0.0848
	45	-0.0476			22.5	-0.1538	-0.0433
	45.1	-0.0116			22.55	-0.1819	-0.0671
	45.2	-0.0036621			22.6	-0.0122	-0.0048828
	45.3	-0.0159			22.65	-0.0336	0.0091553
	45.4	-0.0012207			22.7	-0.1386	-0.0446
	45.5	-0.0488			22.75	-0.0604	-0.1025
	45.6	0.0275			22.8	-0.1025	-0.0781
	45.7	0.0269			22.85	-0.097	-0.0281
	45.8	-0.0476			22.9	-0.0702	-0.0793
	45.9	-0.0415			22.95	-0.0323	-0.1062
	46	-0.0458			23	-0.1251	-0.1294
	46.1	0.0671			23.05	-0.0464	-0.1093
	46.2	-0.083			23.1	-0.0403	-0.0116
	46.3	0.011			23.15	-0.1379	-0.0555
	46.4	0.00061035			23.2	-0.1605	-0.0543
	46.5	-0.0012207			23.25	-0.025	-0.0054932
	46.6	-0.0030518			23.3	-0.097	-0.1434
	46.7	-0.0592			23.35	-0.1489	-0.1019
	46.8	-0.0421			23.4	-0.0366	-0.0293
	46.9	0.0067139			23.45	-0.0018311	-0.0604
	47	0.0317			23.5	-0.1038	-0.1343
	47.1	0.0048828			23.55	-0.0989	-0.0745
	47.2	-0.0623			23.6	-0.05	-0.0385
	47.3	-0.058			23.65	-0.1147	-0.0543
	47.4	0.0085449			23.7	-0.0751	-0.0513
	47.5	-0.0317			23.75	-0.1245	-0.0464
	47.6	0.0311			23.8	-0.0598	-0.0928
	47.7	-0.0269			23.85	-0.0696	-0.0397
	47.8	-0.0354			23.9	-0.1209	-0.0097656
	47.9	-0.0458			23.95	-0.0513	-0.0293
	48	-0.0012207			24	-0.1422	-0.0091553
	48.1	-0.0616			24.05	-0.0867	-0.072
	48.2	0.0226			24.1	-0.1117	-0.1245
	48.3	-0.0336			24.15	-0.1019	-0.0372
	48.4	-0.0018311			24.2	-0.0848	0.0048828
	48.5	-0.0153			24.25	-0.0323	-0.0519
	48.6	-0.0262			24.3	-0.0165	-0.0812
	48.7	-0.0116			24.35	-0.0641	-0.0458
	48.8	-0.0097656			24.4	-0.0732	-0.0415
	48.9	-0.0177			24.45	-0.1379	-0.0641
	49	0.0128			24.5	-0.0604	-0.1038
	49.1	-0.0348			24.55	-0.0537	-0.0403
	49.2	-0.0183			24.6	-0.0604	-0.036
	49.3	0.0177			24.65	-0.0378	-0.1117
	49.4	-0.0085449			24.7	-0.1514	-0.0916
	49.5	-0.0806			24.75	-0.1282	0.0091553
	49.6	-0.0061035			24.8	-0.1398	-0.1019
	49.7	0.0067139			24.85	-0.1056	-0.0574
	49.8	-0.0372			24.9	-0.0452	-0.00061035
	49.9	-0.0714			24.95	0.0122	0.0323
	50	-0.0641			25	-0.0262	-0.0739
	50.1	-0.0091553			25.05	-0.0446	-0.0134
	50.2	-0.0592			25.1	-0.0208	-0.1038
	50.3	-0.0165			25.15	-0.0464	-0.0256
	50.4	-0.0061035			25.2	-0.0696	-0.0433
	50.5	-0.0201			25.25	-0.0391	-0.0732
	50.6	-0.0042725			25.3	-0.0122	-0.0916
	50.7	0.0091553			25.35	-0.0446	0.0208
	50.8	0.00061035			25.4	-0.0641	0.0848
	50.9	-0.0195			25.45	-0.0403	0.0201
	51	-0.0269			25.5	-0.0403	-0.0269
	51.1	-0.0134			25.55	-0.0702	-0.1501
	51.2	0.0385			25.6	-0.174	-0.1257
	51.3	0.0061035			25.65	-0.105	-0.0696
	51.4	-0.0446			25.7	-0.1184	-0.0836
	51.5	0.0079346			25.75	-0.0781	0.0122
	51.6	-0.0195			25.8	-0.0097656	0.0104
	51.7	-0.0079346			25.85	-0.0439	-0.0116
	51.8	-0.0409			25.9	-0.036	0.0079346
	51.9	-0.0238			25.95	-0.0653	-0.0537
	52	0.0153			26	-0.0745	-0.0507
	52.1	0.00061035			26.05	-0.0403	-0.1111
	52.2	0.0232			26.1	-0.05	-0.0592
	52.3	-0.025			26.15	-0.0592	-0.0226
	52.4	-0.0317			26.2	-0.069	-0.0403
	52.5	0.0354			26.25	-0.0391	-0.0793
	52.6	-0.0165			26.3	-0.0519	-0.0641
	52.7	0.0030518			26.35	-0.1056	-0.0519
	52.8	-0.0574			26.4	-0.094	-0.0531
	52.9	-0.0165			26.45	-0.0226	0.0036621
	53	-0.0372			26.5	-0.0097656	0.00061035
	53.1	0.0226			26.55	-0.0708	0.058
	53.2	-0.058			26.6	-0.0446	-0.0201
	53.3	-0.0745			26.65	0.0024414	-0.0079346
	53.4	0.0153			26.7	-0.1282	-0.0854
	53.5	-0.0342			26.75	-0.0934	-0.1093
	53.6	0.0116			26.8	0.0165	-0.0537
	53.7	-0.0042725			26.85	0.0494	-0.0018311
	53.8	-0.00061035			26.9	0.0238	0.0024414
	53.9	0.0085449			26.95	-0.0281	-0.0531
	54	0.0018311			27	-0.0238	-0.0159
	54.1	0.0269			27.05	0.0354	-0.0269
	54.2	-0.0989			27.1	0.0342	-0.0757
	54.3	-0.0018311			27.15	-0.0549	-0.1056
	54.4	-0.0409			27.2	-0.0848	-0.0232
	54.5	0.0030518			27.25	-0.0909	-0.0244
	54.6	-0.0739			27.3	-0.0256	0.0922
	54.7	0.0116			27.35	-0.0616	0.0036621
	54.8	-0.0287			27.4	-0.0494	-0.116
	54.9	0.0232			27.45	-0.0091553	-0.0958
	55	0.0030518			27.5	-0.0775	-0.0928
	55.1	-0.0385			27.55	-0.0177	-0.0183
	55.2	0.0171			27.6	-0.0537	0.0317
	55.3	0.011			27.65	0.0415	0.0446
	55.4	-0.0397			27.7	0.0171	-0.0836
	55.5	-0.0336			27.75	-0.0549	-0.0085449
	55.6	-0.0287			27.8	-0.1233	0.0012207
	55.7	0.0061035			27.85	-0.0409	-0.0763
	55.8	-0.0024414			27.9	-0.0726	0.0036621
	55.9	-0.0476			27.95	-0.0568	-0.0818
	56	0.0305			28	-0.1495	-0.1605
	56.1	0.0030518			28.05	-0.2197	-0.1666
	56.2	0.0342			28.1	-0.2802	-0.2985
	56.3	-0.0085449			28.15	-0.1874	-0.2521
	56.4	0.0042725			28.2	-0.1703	-0.2515
	56.5	-0.0275			28.25	-0.2325	-0.1526
	56.6	0.0091553			28.3	-0.177	-0.1672
	56.7	-0.0391			28.35	-0.1386	-0.1215
	56.8	-0.0195			28.4	-0.1678	-0.1123
	56.9	0.0042725			28.45	-0.1459	-0.1868
	57	-0.0042725			28.5	-0.0507	-0.0397
	57.1	0.0030518			28.55	-0.0848	-0.0214
	57.2	-0.0519			28.6	-0.1251	-0.0763
	57.3	-0.0097656			28.65	-0.083	-0.1007
	57.4	-0.0616			28.7	-0.1331	-0.0085449
	57.5	-0.0097656			28.75	-0.1685	0.0048828
	57.6	0.058			28.8	-0.1147	-0.0647
	57.7	-0.0342			28.85	-0.1794	-0.0702
	57.8	-0.0208			28.9	-0.1569	-0.0824
	57.9	0.0354			28.95	-0.0958	-0.1617
	58	-0.033			29	-0.0964	-0.1288
	58.1	-0.0201			29.05	-0.0507	-0.0861
	58.2	0.0189			29.1	-0.1184	-0.0873
	58.3	-0.0403			29.15	0.0048828	-0.0494
	58.4	-0.0214			29.2	-0.0995	-0.0867
	58.5	-0.0153			29.25	-0.1599	-0.1111
	58.6	0.0159			29.3	-0.1111	-0.1093
	58.7	0.0030518			29.35	-0.1135	-0.0769
	58.8	0.0195			29.4	-0.1324	-0.0714
	58.9	-0.0323			29.45	-0.116	-0.1166
	59	-0.0201			29.5	-0.0427	-0.0995
	59.1	-0.0134			29.55	-0.05	-0.1282
	59.2	-0.0366			29.6	-0.0861	-0.1178
	59.3	0			29.65	-0.1282	-0.0458
	59.4	-0.0073242			29.7	-0.0946	-0.116
	59.5	-0.00061035			29.75	-0.05	-0.0555
	59.6	0.0073242			29.8	-0.1282	-0.0091553
	59.7	-0.0116			29.85	-0.0922	-0.0616
	59.8	-0.08			29.9	-0.0867	-0.0879
	59.9	-0.0543			29.95	-0.0653	-0.072
	60	0.0171			30	-0.144	-0.0317
	60.1	-0.0421			30.05	-0.1141	-0.0775
	60.2	-0.0757			30.1	-0.0684	-0.1019
	60.3	0.0299			30.15	-0.0488	-0.0922
	60.4	-0.0073242			30.2	-0.0238	-0.0366
	60.5	0.0366			30.25	-0.0134	-0.1288
	60.6	-0.0549			30.3	-0.0647	-0.1416
	60.7	-0.0104			30.35	-0.0952	-0.0378
	60.8	-0.0116			30.4	-0.0916	-0.0763
	60.9	-0.0348			30.45	-0.0562	-0.0751
	61	0.0244			30.5	-0.0171	-0.1105
	61.1	-0.0030518			30.55	-0.1239	-0.0708
	61.2	-0.0659			30.6	-0.1532	-0.0671
	61.3	-0.0165			30.65	-0.1031	-0.0702
	61.4	-0.0696			30.7	-0.0604	-0.0104
	61.5	0.0403			30.75	-0.0537	-0.0659
	61.6	0.0336			30.8	-0.0446	-0.1752
	61.7	-0.0281			30.85	-0.1031	-0.0787
	61.8	-0.0586			30.9	-0.0433	-0.0323
	61.9	-0.0054932			30.95	-0.0409	0.0201
	62	-0.0555			31	-0.1251	-0.0269
	62.1	-0.0177			31.05	-0.1074	-0.0891
	62.2	0.0323			31.1	-0.0745	-0.1172
	62.3	-0.0097656			31.15	-0.0592	-0.1031
	62.4	-0.0165			31.2	-0.033	-0.0659
	62.5	-0.0146			31.25	-0.022	-0.0458
	62.6	0.0024414			31.3	-0.0909	-0.0097656
	62.7	0.0036621			31.35	-0.0812	-0.025
	62.8	-0.0269			31.4	-0.0262	-0.116
	62.9	-0.0385			31.45	-0.0519	-0.0275
	63	-0.0159			31.5	-0.0348	-0.0042725
	63.1	0.0073242			31.55	-0.0635	-0.1123
	63.2	-0.0030518			31.6	-0.0482	-0.0934
	63.3	-0.0641			31.65	-0.0708	-0.0153
	63.4	0.0159			31.7	-0.0604	-0.1074
	63.5	-0.014			31.75	-0.0848	-0.0952
	63.6	-0.0091553			31.8	-0.0977	-0.0897
	63.7	-0.0336			31.85	-0.0067139	-0.0543
	63.8	-0.0018311			31.9	0.0391	-0.0439
	63.9	0.0067139			31.95	-0.0214	0.0317
	64	0.0091553			32	-0.0891	0.00061035
	64.1	-0.0482			32.05	-0.0488	-0.0366
	64.2	-0.0659			32.1	-0.00061035	-0.0054932
	64.3	-0.0604			32.15	-0.0079346	-0.0525
	64.4	-0.0097656			32.2	-0.0299	-0.1007
	64.5	-0.0189			32.25	-0.0116	-0.0757
	64.6	-0.0629			32.3	-0.0885	-0.0201
	64.7	-0.0153			32.35	-0.0616	-0.0366
	64.8	0.0287			32.4	-0.0812	0.0036621
	64.9	-0.0604			32.45	-0.1025	-0.0201
	65	-0.0305			32.5	0.0073242	-0.1166
	65.1	-0.0085449			32.55	0	-0.1257
	65.2	0.0159			32.6	-0.0208	-0.0537
	65.3	-0.0146			32.65	-0.0732	0.0036621
	65.4	0.0097656			32.7	-0.069	-0.05
	65.5	0.0165			32.75	-0.0409	-0.014
	65.6	-0.0378			32.8	-0.0232	0.0189
	65.7	-0.0134			32.85	-0.0134	-0.0336
	65.8	-0.0091553			32.9	-0.033	-0.0769
	65.9	-0.0171			32.95	-0.0269	-0.0244
	66	-0.0659			33	-0.072	0.0097656
	66.1	0.0153			33.05	-0.0598	0.0244
	66.2	-0.0189			33.1	-0.0604	-0.0555
	66.3	-0.0372			33.15	-0.0665	-0.0769
	66.4	-0.0256			33.2	-0.1038	-0.1154
	66.5	0.0061035			33.25	-0.0385	-0.0616
	66.6	-0.0494			33.3	0.0012207	-0.0549
	66.7	-0.0415			33.35	-0.0269	-0.0806
	66.8	-0.0519			33.4	0.0091553	-0.0165
	66.9	-0.0623			33.45	0.0391	0.0024414
	67	0.0348			33.5	-0.0366	-0.083
	67.1	-0.0519			33.55	-0.097	-0.0714
	67.2	-0.0079346			33.6	0.0238	-0.0189
	67.3	-0.0592			33.65	-0.0604	0.0116
	67.4	-0.0042725			33.7	-0.0476	-0.0122
	67.5	0.0146			33.75	-0.0653	-0.0946
	67.6	-0.0189			33.8	-0.0793	-0.0366
	67.7	-0.0488			33.85	0.0091553	-0.0128
	67.8	-0.0146			33.9	-0.0238	-0.0195
	67.9	0.0134			33.95	0.0586	-0.0189
	68	-0.0177			34	0.0507	-0.0714
	68.1	-0.0214			34.05	-0.0311	-0.1331
	68.2	-0.011			34.1	-0.0641	-0.083
	68.3	-0.0519			34.15	-0.0262	-0.127
	68.4	-0.0293			34.2	-0.116	-0.0507
	68.5	-0.0036621			34.25	-0.0641	-0.0458
	68.6	-0.0091553			34.3	-0.0287	-0.1129
	68.7	-0.0299			34.35	-0.022	-0.0562
	68.8	-0.0036621			34.4	-0.0079346	-0.0269
	68.9	-0.0030518			34.45	0.0641	-0.0568
	69	0.0018311			34.5	-0.0818	-0.0909
	69.1	0.0214			34.55	-0.152	-0.0336
	69.2	-0.00061035			34.6	-0.0659	-0.0061035
	69.3	-0.0036621			34.65	-0.0397	-0.0403
	69.4	-0.0269			34.7	-0.0171	-0.0348
	69.5	-0.0146			34.75	-0.0903	-0.0293
	69.6	-0.0091553			34.8	-0.0201	-0.0745
	69.7	-0.0739			34.85	-0.0238	-0.0555
	69.8	-0.0073242			34.9	-0.0562	-0.0439
	69.9	-0.0244			34.95	0.0201	-0.036
	70	-0.0476			35	-0.0732	-0.1386
	70.1	0.0299			35.05	0.0054932	-0.0677
	70.2	0.0232			35.1	-0.0446	-0.0024414
	70.3	-0.0317			35.15	-0.1147	-0.0091553
	70.4	0.0281			35.2	-0.1025	0.0378
	70.5	0.0116			35.25	-0.0885	0.0171
	70.6	-0.0537			35.3	-0.0427	-0.1141
	70.7	-0.0036621			35.35	-0.0482	-0.166
	70.8	-0.0183			35.4	0.0128	-0.0592
	70.9	-0.0323			35.45	0.00061035	-0.025
	71	0.0054932			35.5	-0.0366	-0.0671
	71.1	0.0054932			35.55	-0.0201	-0.0446
	71.2	-0.0183			35.6	-0.011	-0.0891
	71.3	-0.0281			35.65	-0.0208	-0.0525
	71.4	-0.0189			35.7	-0.0623	-0.036
	71.5	0.0537			35.75	-0.011	-0.1312
	71.6	0.0012207			35.8	0.0189	-0.0458
	71.7	-0.0507			35.85	-0.0793	-0.0269
	71.8	-0.0262			35.9	-0.0555	-0.0311
	71.9	0.0195			35.95	-0.0696	0.022
	72	0.0439			36	-0.011	-0.0916
	72.1	-0.0513			36.05	-0.0464	-0.1196
	72.2	-0.0348			36.1	-0.0873	-0.0745
	72.3	0.0793			36.15	-0.0409	0.0214
	72.4	0.0153			36.2	-0.0714	0.0421
	72.5	-0.0366			36.25	-0.0482	-0.0348
	72.6	-0.0097656			36.3	0.0525	-0.0409
	72.7	0.0116			36.35	-0.0476	0.0519
	72.8	0.0342			36.4	-0.0232	-0.0256
	72.9	-0.0085449			36.45	0.014	-0.105
	73	0.0036621			36.5	-0.0366	-0.0867
	73.1	0.0024414			36.55	-0.0183	0.0305
	73.2	0.0195			36.6	-0.0385	-0.0226
	73.3	0.0281			36.65	-0.1007	-0.0647
	73.4	0.014			36.7	-0.047	-0.0482
	73.5	-0.0378			36.75	0.036	-0.0116
	73.6	-0.014			36.8	0.0036621	-0.0909
	73.7	-0.0757			36.85	0.00061035	-0.141
	73.8	0.0214			36.9	-0.0348	-0.1807
	73.9	0.0048828			36.95	0.033	-0.0879
	74	-0.0403			37	-0.0525	-0.072
	74.1	0.0128			37.05	-0.025	-0.0928
	74.2	-0.0476			37.1	-0.0659	0.0348
	74.3	-0.0342			37.15	-0.0739	-0.036
	74.4	0.0519			37.2	0.0275	-0.025
	74.5	-0.0104			37.25	-0.0256	-0.0244
	74.6	0.0446			37.3	-0.0226	-0.0549
	74.7	-0.0269			37.35	-0.0293	-0.0476
	74.8	-0.0018311			37.4	-0.0513	0.0012207
	74.9	0.0354			37.45	-0.0433	-0.0091553
	75	0.061			37.5	-0.0464	-0.0812
	75.1	-0.0104			37.55	0.0372	-0.022
	75.2	0.0018311			37.6	-0.0214	-0.0336
	75.3	0.0146			37.65	-0.05	-0.0452
	75.4	0.011			37.7	-0.1056	0.011
	75.5	-0.0195			37.75	0	-0.0793
	75.6	0.0256			37.8	-0.1074	-0.1038
	75.7	-0.0134			37.85	-0.0653	0.0030518
	75.8	0.0275			37.9	-0.0543	0.033
	75.9	-0.0189			37.95	-0.0354	-0.0238
	76	-0.0714			38	0	-0.0293
	76.1	-0.0201			38.05	-0.0153	-0.0775
	76.2	-0.0201			38.1	-0.0745	-0.08
	76.3	-0.0134			38.15	0.0085449	-0.0287
	76.4	-0.0036621			38.2	-0.0091553	-0.0647
	76.5	0.0134			38.25	-0.0665	-0.0989
	76.6	0.0598			38.3	-0.0751	-0.0354
	76.7	-0.0054932			38.35	0.0391	0.0244
	76.8	0.0262			38.4	-0.0476	-0.0555
	76.9	-0.0116			38.45	-0.0024414	-0.0623
	77	-0.0226			38.5	-0.0024414	-0.0635
	77.1	0			38.55	0.033	-0.0452
	77.2	-0.0775			38.6	-0.0042725	-0.1086
	77.3	-0.0946			38.65	-0.0653	-0.0317
	77.4	-0.0269			38.7	-0.1263	0.014
	77.5	-0.0128			38.75	-0.1013	-0.0275
	77.6	-0.0513			38.8	0.0323	-0.1233
	77.7	0.0366			38.85	0.0403	-0.0568
	77.8	0.0616			38.9	-0.0177	-0.014
	77.9	0.0378			38.95	0.0238	-0.0238
	78	-0.0177			39	0.0104	-0.0018311
	78.1	-0.0598			39.05	-0.0128	-0.0030518
	78.2	-0.0177			39.1	-0.0757	-0.0183
	78.3	-0.0592			39.15	-0.014	-0.0641
	78.4	0.0012207			39.2	-0.0397	-0.0391
	78.5	0.00061035			39.25	-0.0342	-0.0336
	78.6	0.0366			39.3	0.0061035	-0.0122
	78.7	-0.0275			39.35	0.0165	-0.0629
	78.8	-0.08			39.4	0.0232	-0.0684
	78.9	0.0165			39.45	0.0048828	-0.0177
	79	-0.0061035			39.5	-0.1086	0.0482
	79.1	-0.033			39.55	0.0446	-0.0323
	79.2	0.0391			39.6	0.0745	-0.0415
	79.3	-0.0281			39.65	-0.0104	0.083
	79.4	-0.0189			39.7	0	-0.08
	79.5	-0.0189			39.75	-0.033	-0.0562
	79.6	0.0054932			39.8	-0.0244	-0.0885
	79.7	0.0116			39.85	-0.0494	-0.0769
	79.8	-0.011			39.9	-0.0293	-0.0867
	79.9	-0.0439			39.95	-0.0354	-0.025
	80	0.0036621
	80.1	-0.0464
	80.2	-0.0079346
	80.3	-0.0061035
	80.4	-0.0525
	80.5	0.0091553
	80.6	0.0262
	80.7	-0.0067139
	80.8	-0.0177
	80.9	0.0269
	81	-0.0439
	81.1	-0.0104
	81.2	-0.033
	81.3	-0.0311
	81.4	0.0232
	81.5	-0.0256
	81.6	0.0189
	81.7	0.0012207
	81.8	-0.036
	81.9	0.0232
	82	-0.0305
	82.1	-0.0079346
	82.2	0.0549
	82.3	-0.0763
	82.4	-0.0097656
	82.5	-0.0342
	82.6	-0.0385
	82.7	0.0159
	82.8	-0.0036621
	82.9	-0.0336
	83	-0.0281
	83.1	-0.0048828
	83.2	0
	83.3	0.0018311
	83.4	-0.0354
	83.5	-0.0256
	83.6	-0.0281
	83.7	-0.0214
	83.8	-0.0232
	83.9	-0.0293
	84	-0.0073242
	84.1	0.0555
	84.2	-0.0372
	84.3	0.0018311
	84.4	-0.0336
	84.5	-0.0415
	84.6	0.0165
	84.7	-0.0366
	84.8	-0.0336
	84.9	0.0073242
	85	-0.0269
	85.1	-0.0226
	85.2	-0.0146
	85.3	-0.05
	85.4	-0.0293
	85.5	-0.011
	85.6	0.033
	85.7	0.0091553
	85.8	-0.0104
	85.9	-0.0122
	86	-0.0128
	86.1	-0.0323
	86.2	0.0421
	86.3	-0.0128
	86.4	-0.0562
	86.5	-0.0494
	86.6	-0.08
	86.7	0.0604
	86.8	-0.0513
	86.9	-0.0354
	87	0.0562
	87.1	-0.0287
	87.2	-0.08
	87.3	0.0153
	87.4	-0.0409
	87.5	-0.0354
	87.6	-0.0128
	87.7	-0.0293
	87.8	0.0226
	87.9	-0.0018311
	88	0.033
	88.1	0.014
	88.2	-0.0189
	88.3	-0.0085449
	88.4	0.0226
	88.5	-0.0214
	88.6	-0.0317
	88.7	-0.014
	88.8	0.0085449
	88.9	0.036
	89	-0.0342
	89.1	-0.0269
	89.2	0.0048828
	89.3	0.0256
	89.4	0.0146
	89.5	-0.0421
	89.6	-0.0054932
	89.7	-0.0293
	89.8	-0.0134
	89.9	-0.0433
	90	0.0659
	90.1	0.0024414
	90.2	-0.0488
	90.3	-0.0714
	90.4	0.0116
	90.5	0
	90.6	-0.0073242
	90.7	0.0085449
	90.8	-0.0464
	90.9	0.0629
	91	-0.0189
	91.1	-0.072
	91.2	-0.0256
	91.3	-0.0201
	91.4	0
	91.5	0.0116
	91.6	-0.0116
	91.7	0.025
	91.8	-0.0562
	91.9	0.0397
	92	-0.0091553
	92.1	0.0323
	92.2	-0.0385
	92.3	0.0354
	92.4	0.0507
	92.5	-0.0482
	92.6	-0.0275
	92.7	0.00061035
	92.8	-0.05
	92.9	-0.0177
	93	0.0415
	93.1	-0.036
	93.2	-0.0214
	93.3	0.0201
	93.4	-0.0201
	93.5	0.0391
	93.6	0.0238
	93.7	-0.00061035
	93.8	0.0116
	93.9	-0.0671
	94	0.0201
	94.1	-0.0317
	94.2	-0.0623
	94.3	0.0079346
	94.4	0.0104
	94.5	-0.0042725
	94.6	-0.0122
	94.7	-0.0189
	94.8	-0.022
	94.9	0.0519
	95	0.0012207
	95.1	0.0153
	95.2	-0.0189
	95.3	0.0128
	95.4	-0.0751
	95.5	0.0403
	95.6	0.0415
	95.7	0.0262
	95.8	-0.0671
	95.9	-0.0073242
	96	-0.0452
	96.1	0.0159
	96.2	-0.0208
	96.3	-0.0024414
	96.4	0.0104
	96.5	-0.0012207
	96.6	-0.0189
	96.7	0.0030518
	96.8	0.0079346
	96.9	-0.0042725
	97	-0.0073242
	97.1	-0.0891
	97.2	0.0439
	97.3	0.0153
	97.4	-0.0323
	97.5	-0.0659
	97.6	0.0048828
	97.7	0.0165
	97.8	-0.0153
	97.9	-0.0287
	98	-0.0091553
	98.1	-0.0281
	98.2	0.0018311
	98.3	-0.0543
	98.4	-0.0165
	98.5	0
	98.6	0
	98.7	-0.0604
	98.8	0.0385
	98.9	0.0018311
	99	-0.0195
	99.1	0.0030518
	99.2	-0.0366
	99.3	-0.0122
	99.4	-0.0262
	99.5	-0.0397
	99.6	0.0439
	99.7	-0.0787
	99.8	0
	99.9	-0.0061035
	100	0.0244
	100.1	-0.0488
	100.2	-0.0677
	100.3	0.0097656
	100.4	-0.0458
	100.5	-0.0543
	100.6	-0.0036621
	100.7	-0.0116
	100.8	-0.0195
	100.9	-0.0238
	101	0.0214
	101.1	-0.0555
	101.2	0.0085449
	101.3	-0.022
	101.4	-0.0012207
	101.5	-0.0159
	101.6	-0.0421
	101.7	0.0256
	101.8	-0.0067139
	101.9	-0.0452
	102	0.0030518
	102.1	-0.0397
	102.2	-0.025
	102.3	0.036
	102.4	0.00061035
	102.5	-0.0201
	102.6	-0.0439
	102.7	-0.0030518
	102.8	0.0354
	102.9	-0.0165
	103	-0.0366
	103.1	0.0067139
	103.2	0.0036621
	103.3	-0.0293
	103.4	0.0165
	103.5	-0.0378
	103.6	-0.0488
	103.7	0.0287
	103.8	-0.0287
	103.9	-0.0079346
	104	0.0226
	104.1	0.0061035
	104.2	-0.0146
	104.3	-0.0842
	104.4	-0.0275
	104.5	-0.0042725
	104.6	0.0372
	104.7	-0.0366
	104.8	-0.0409
	104.9	0.0153
	105	-0.0085449
	105.1	-0.0543
	105.2	0.0214
	105.3	-0.0543
	105.4	0.0091553
	105.5	0.0048828
	105.6	-0.0464
	105.7	0.0183
	105.8	0.0134
	105.9	-0.058
	106	-0.0042725
	106.1	-0.0366
	106.2	0.0323
	106.3	-0.0671
	106.4	-0.0061035
	106.5	0.0342
	106.6	-0.0476
	106.7	0.0244
	106.8	-0.0195
	106.9	0.0085449
	107	-0.0269
	107.1	-0.0159
	107.2	-0.0183
	107.3	-0.0232
	107.4	-0.0165
	107.5	0.0189
	107.6	-0.0085449
	107.7	-0.0104
	107.8	-0.0097656
	107.9	0.0409
	108	-0.058
	108.1	-0.0042725
	108.2	0.0714
	108.3	-0.0134
	108.4	0.0030518
	108.5	-0.0153
	108.6	0.0317
	108.7	-0.0024414
	108.8	-0.0433
	108.9	-0.0153
	109	-0.0159
	109.1	0.0305
	109.2	0.025
	109.3	-0.0836
	109.4	0.0256
	109.5	-0.0189
	109.6	-0.0684
	109.7	0.0201
	109.8	-0.0146
	109.9	0.0458
	110	0.0189
	110.1	-0.0586
	110.2	-0.0048828
	110.3	-0.0012207
	110.4	0.08
	110.5	-0.0391
	110.6	-0.0195
	110.7	-0.105
	110.8	-0.0244
	110.9	-0.022
	111	-0.0275
	111.1	0.0385
	111.2	-0.0488
	111.3	0.025
	111.4	0.033
	111.5	-0.0073242
	111.6	-0.0073242
	111.7	-0.0531
	111.8	-0.0079346
	111.9	0.0214
	112	0.0128
	112.1	-0.0757
	112.2	-0.0403
	112.3	-0.0568
	112.4	0.0244
	112.5	-0.0208
	112.6	0.0562
	112.7	0.025
	112.8	-0.0507
	112.9	0.0452
	113	-0.0903
	113.1	-0.014
	113.2	-0.0403
	113.3	0.00061035
	113.4	-0.00061035
	113.5	0.0549
	113.6	-0.0281
	113.7	-0.0592
	113.8	-0.0054932
	113.9	0.0134
	114	0.0201
	114.1	-0.0165
	114.2	-0.0244
	114.3	-0.0091553
	114.4	0.0036621
	114.5	-0.014
	114.6	-0.0525
	114.7	-0.0549
	114.8	-0.0134
	114.9	-0.0403
	115	-0.0085449
	115.1	0.0122
	115.2	-0.0085449
	115.3	-0.0165
	115.4	0.0323
	115.5	-0.0848
	115.6	0.0128
	115.7	-0.0183
	115.8	0.0415
	115.9	-0.0153
	116	-0.0964
	116.1	0.0226
	116.2	-0.0604
	116.3	-0.0183
	116.4	-0.0116
	116.5	-0.0244
	116.6	-0.0165
	116.7	-0.0232
	116.8	-0.0433
	116.9	-0.0568
	117	-0.0036621
	117.1	-0.0629
	117.2	-0.0122
	117.3	-0.0397
	117.4	0.0275
	117.5	-0.0623
	117.6	-0.0238
	117.7	0.0684
	117.8	0.0073242
	117.9	-0.0574
	118	-0.0134
	118.1	-0.0085449
	118.2	-0.0226
	118.3	0.0549
	118.4	-0.0317
	118.5	-0.0134
	118.6	-0.025
	118.7	0.0159
	118.8	-0.0244
	118.9	-0.033
	119	-0.0171
	119.1	0.0195
	119.2	0.0641
	119.3	0.0079346
	119.4	-0.0494
	119.5	-0.0256
	119.6	-0.0623
	119.7	-0.0153
	119.8	-0.0427
	119.9	0.0275
	120	-0.0549
	120.1	0.0061035
	120.2	-0.0201
	120.3	-0.0214
	120.4	0.0366
	120.5	-0.0177
	120.6	-0.0476
	120.7	0.0146
	120.8	0.0030518
	120.9	-0.105
	121	-0.0134
	121.1	-0.0171
	121.2	-0.0378
	121.3	0.0269
	121.4	0.0507
	121.5	-0.0232
	121.6	-0.0226
	121.7	-0.0433
	121.8	0.0476
	121.9	0.0256
	122	-0.0091553
	122.1	0.0189
	122.2	-0.0269
	122.3	-0.0048828
	122.4	-0.0415
	122.5	0.0232
	122.6	0.025
	122.7	-0.0293
	122.8	0.025
	122.9	0.0012207
	123	-0.0262
	123.1	0.0171
	123.2	-0.0671
	123.3	0.00061035
	123.4	-0.0146
	123.5	0.0153
	123.6	0.047
	123.7	0.0238
	123.8	-0.0464
	123.9	-0.022
	124	-0.0507
	124.1	0.0452
	124.2	-0.0042725
	124.3	-0.0226
	124.4	0.0238
	124.5	-0.0085449
	124.6	-0.0507
	124.7	-0.0287
	124.8	-0.0409
	124.9	-0.0024414
	125	0.0104
	125.1	0.0464
	125.2	-0.0177
	125.3	0.0128
	125.4	-0.0256
	125.5	-0.0048828
	125.6	-0.033
	125.7	-0.0305
	125.8	0.014
	125.9	-0.033
	126	-0.0030518
	126.1	-0.0134
	126.2	-0.0824
	126.3	0.0299
	126.4	-0.0189
	126.5	-0.0262
	126.6	0.0909
	126.7	-0.069
	126.8	0.0183
	126.9	0.0018311
	127	-0.0403
	127.1	0.014
	127.2	-0.0433
	127.3	-0.0054932
	127.4	-0.0342
	127.5	-0.0146
	127.6	0.0018311
	127.7	0.0171
	127.8	-0.0458
	127.9	0.0085449
	128	0.0061035
	128.1	-0.0153
	128.2	0.0128
	128.3	-0.0494
	128.4	-0.0269
	128.5	0.0012207
	128.6	-0.0293
	128.7	-0.061
	128.8	0.0122
	128.9	-0.0342
	129	0.0036621
	129.1	-0.0488
	129.2	0.011
	129.3	0.0519
	129.4	-0.0262
	129.5	0.0177
	129.6	-0.0519
	129.7	-0.0189
	129.8	-0.0079346
	129.9	0.0085449
	130	-0.0183
	130.1	-0.0482
	130.2	0.0403
	130.3	0
	130.4	-0.0513
	130.5	0.0153
	130.6	-0.0299
	130.7	-0.0146
	130.8	-0.0513
	130.9	-0.0488
	131	-0.0232
	131.1	-0.0439
	131.2	0.0128
	131.3	0.0085449
	131.4	-0.0073242
	131.5	-0.0299
	131.6	-0.0586
	131.7	0.0183
	131.8	-0.0104
	131.9	0.0079346
	132	-0.0574
	132.1	-0.08
	132.2	-0.0036621
	132.3	-0.0336
	132.4	-0.0073242
	132.5	-0.0012207
	132.6	-0.0122
	132.7	-0.0391
	132.8	-0.0012207
	132.9	-0.0048828
	133	-0.0018311
	133.1	-0.0433
	133.2	-0.0177
	133.3	-0.0763
	133.4	-0.0048828
	133.5	-0.0439
	133.6	-0.0348
	133.7	-0.0421
	133.8	-0.0208
	133.9	0.0091553
	134	0.0201
	134.1	0.0073242
	134.2	-0.0598
	134.3	-0.0104
	134.4	0.0598
	134.5	-0.0671
	134.6	-0.0238
	134.7	-0.0378
	134.8	-0.0244
	134.9	0.0054932
	135	-0.0091553
	135.1	0.0024414
	135.2	0.0054932
	135.3	-0.0531
	135.4	-0.0568
	135.5	0.0232
	135.6	-0.0684
	135.7	0.05
	135.8	-0.0336
	135.9	0.0048828
	136	-0.025
	136.1	-0.0781
	136.2	-0.0079346
	136.3	0.0391
	136.4	-0.1056
	136.5	-0.0372
	136.6	-0.0317
	136.7	0.011
	136.8	-0.0787
	136.9	-0.0342
	137	0.0054932
	137.1	-0.0073242
	137.2	-0.0311
	137.3	0.0488
	137.4	-0.0464
	137.5	-0.0366
	137.6	-0.0464
	137.7	-0.0269
	137.8	-0.0165
	137.9	-0.0079346
	138	-0.0763
	138.1	0.0171
	138.2	0.0232
	138.3	-0.0208
	138.4	0.0048828
	138.5	0.0189
	138.6	-0.0299
	138.7	-0.0238
	138.8	-0.0024414
	138.9	0.0018311
	139	-0.011
	139.1	-0.0097656
	139.2	-0.0097656
	139.3	-0.0525
	139.4	0.0159
	139.5	0.00061035
	139.6	-0.0042725
	139.7	0.0104
	139.8	-0.0458
	139.9	0.0317
	140	0.0042725
	140.1	-0.0305
	140.2	0.011
	140.3	-0.0153
	140.4	-0.033
	140.5	0.0323
	140.6	-0.0482
	140.7	-0.0366
	140.8	0.0256
	140.9	-0.0458
	141	0.0293
	141.1	-0.0201
	141.2	0.0134
	141.3	0.0054932
	141.4	0.0085449
	141.5	0.022
	141.6	-0.0378
	141.7	0.0146
	141.8	0.0519
	141.9	0.0287
	142	-0.0616
	142.1	-0.0305
	142.2	-0.0488
	142.3	-0.0214
	142.4	0.047
	142.5	0.0012207
	142.6	-0.0293
	142.7	0.0153
	142.8	0.0036621
	142.9	-0.0214
	143	-0.0403
	143.1	0.0201
	143.2	-0.0287
	143.3	0.0012207
	143.4	-0.0391
	143.5	0.0317
	143.6	0.0048828
	143.7	-0.0165
	143.8	-0.0946
	143.9	-0.0275
	144	0.0348
	144.1	-0.047
	144.2	0.0262
	144.3	-0.0861
	144.4	0.0452
	144.5	0.0067139
	144.6	0.0208
	144.7	-0.08
	144.8	-0.0409
	144.9	0.0299
	145	-0.0275
	145.1	-0.036
	145.2	-0.0171
	145.3	-0.0378
	145.4	0.0317
	145.5	-0.0977
	145.6	0
	145.7	-0.0488
	145.8	-0.0061035
	145.9	0.0354
	146	-0.0568
	146.1	0.0482
	146.2	0.0073242
	146.3	-0.0171
	146.4	-0.0336
	146.5	0.0153
	146.6	-0.0494
	146.7	-0.0409
	146.8	-0.0421
	146.9	-0.0018311
	147	-0.036
	147.1	-0.0604
	147.2	0.0195
	147.3	0.033
	147.4	-0.0275
	147.5	-0.0287
	147.6	-0.0287
	147.7	-0.0232
	147.8	-0.022
	147.9	-0.0671
	148	0.036
	148.1	-0.0372
	148.2	-0.0397
	148.3	-0.0214
	148.4	-0.0391
	148.5	-0.0030518
	148.6	-0.0262
	148.7	-0.025
	148.8	-0.0042725
	148.9	0.0048828
	149	0.0232
	149.1	-0.014
	149.2	-0.0269
	149.3	-0.022
	149.4	-0.0824
	149.5	-0.0091553
	149.6	0.011
	149.7	0.0067139
	149.8	0.0232
	149.9	-0.069
	150	-0.0366
	150.1	-0.0287
	150.2	-0.0336
	150.3	-0.0091553
	150.4	-0.0348
	150.5	-0.0293
	150.6	-0.0641
	150.7	-0.0427
	150.8	0.0171
	150.9	-0.0415
	151	-0.0048828
	151.1	0.0048828
	151.2	0.0293
	151.3	0.0042725
	151.4	-0.0391
	151.5	-0.0714
	151.6	-0.0122
	151.7	-0.022
	151.8	-0.0543
	151.9	0.0079346
	152	0.0042725
	152.1	-0.0183
	152.2	-0.0977
	152.3	0.0122
	152.4	-0.0177
	152.5	0.0201
	152.6	-0.0214
	152.7	-0.0012207
	152.8	-0.0091553
	152.9	0.0299
	153	-0.014
	153.1	-0.0165
	153.2	-0.0085449
	153.3	-0.0183
	153.4	-0.047
	153.5	-0.0684
	153.6	0
	153.7	-0.0787
	153.8	-0.0201
	153.9	-0.0153
	154	0.0281
	154.1	0.0531
	154.2	-0.0262
	154.3	-0.0299
	154.4	-0.0134
	154.5	-0.0085449
	154.6	-0.0378
	154.7	-0.0372
	154.8	0.0311
	154.9	-0.0208
	155	-0.0299
	155.1	0.0201
	155.2	-0.0281
	155.3	-0.0311
	155.4	-0.0189
	155.5	-0.0067139
	155.6	-0.0452
	155.7	-0.0128
	155.8	-0.0042725
	155.9	-0.0128
	156	-0.0048828
	156.1	0.0018311
	156.2	0.0403
	156.3	0.0354
	156.4	0
	156.5	-0.0122
	156.6	-0.0153
	156.7	-0.0555
	156.8	0.0048828
	156.9	-0.0054932
	157	-0.0146
	157.1	-0.0427
	157.2	0
	157.3	-0.0244
	157.4	-0.0256
	157.5	0.0061035
	157.6	0.0433
	157.7	-0.0232
	157.8	0.0116
	157.9	-0.0293
	158	0.0048828
	158.1	0.0171
	158.2	-0.0079346
	158.3	0.0244
	158.4	0.0054932
	158.5	-0.0195
	158.6	0.0244
	158.7	-0.0311
	158.8	0.0073242
	158.9	-0.0208
	159	-0.0342
	159.1	-0.0488
	159.2	0.0299
	159.3	0.0085449
	159.4	-0.0574
	159.5	0.0269
	159.6	-0.0287
	159.7	-0.0342
	159.8	-0.0281
	159.9	0.0036621
	160	0.0079346
	160.1	0.0201
	160.2	0.0391
	160.3	-0.0030518
	160.4	-0.0067139
	160.5	-0.0030518
	160.6	-0.011
	160.7	-0.0122
	160.8	0.0061035
	160.9	-0.0836
	161	0.0519
	161.1	0.0073242
	161.2	-0.0128
	161.3	0.0146
	161.4	-0.0299
	161.5	-0.0354
	161.6	-0.0336
	161.7	0.0397
	161.8	0.0299
	161.9	-0.047
	162	0.0629
	162.1	-0.0598
	162.2	-0.0226
	162.3	0
	162.4	-0.0305
	162.5	-0.0769
	162.6	0.0195
	162.7	0.0275
	162.8	0.0153
	162.9	-0.0061035
	163	0.0305
	163.1	-0.0195
	163.2	0.0159
	163.3	-0.00061035
	163.4	0.0018311
	163.5	0.0104
	163.6	-0.0433
	163.7	-0.0293
	163.8	-0.0201
	163.9	-0.0054932
	164	-0.0476
	164.1	-0.0012207
	164.2	-0.0671
	164.3	0.0091553
	164.4	-0.0488
	164.5	-0.0104
	164.6	-0.0226
	164.7	-0.0128
	164.8	0
	164.9	-0.0018311
	165	-0.0165
	165.1	-0.036
	165.2	0.0293
	165.3	-0.0433
	165.4	-0.0397
	165.5	0.0183
	165.6	0.0146
	165.7	-0.0458
	165.8	-0.0171
	165.9	0.0183
	166	-0.0616
	166.1	0.011
	166.2	-0.0946
	166.3	0.0104
	166.4	0.0079346
	166.5	0.0256
	166.6	-0.0378
	166.7	-0.022
	166.8	-0.0208
	166.9	-0.1001
	167	-0.0311
	167.1	-0.0146
	167.2	0.0036621
	167.3	-0.0378
	167.4	0.0042725
	167.5	-0.014
	167.6	-0.0464
	167.7	0.0067139
	167.8	-0.0269
	167.9	-0.0275
	168	-0.0598
	168.1	0.0030518
	168.2	-0.0299
	168.3	0.0293
	168.4	-0.0494
	168.5	-0.069
	168.6	-0.0183
	168.7	0.0079346
	168.8	0.0183
	168.9	-0.0073242
	169	0.011
	169.1	-0.0073242
	169.2	-0.0287
	169.3	-0.0446
	169.4	0.0433
	169.5	0.0134
	169.6	-0.0226
	169.7	-0.0769
	169.8	-0.0275
	169.9	-0.0134
	170	0
	170.1	0.0030518
	170.2	0.0214
	170.3	-0.0415
	170.4	-0.0183
	170.5	-0.0195
	170.6	0.0305
	170.7	-0.0153
	170.8	-0.0854
	170.9	-0.0336
	171	0.0323
	171.1	-0.0616
	171.2	-0.0397
	171.3	-0.0012207
	171.4	-0.0085449
	171.5	-0.0293
	171.6	-0.0323
	171.7	0.0104
	171.8	0.0195
	171.9	-0.0311
	172	-0.0036621
	172.1	-0.0104
	172.2	-0.0433
	172.3	-0.0146
	172.4	-0.0256
	172.5	0.0464
	172.6	-0.0372
	172.7	-0.0378
	172.8	0.0128
	172.9	-0.0183
	173	0.0085449
	173.1	-0.014
	173.2	0.0018311
	173.3	0.0159
	173.4	0.0012207
	173.5	-0.0281
	173.6	0.0073242
	173.7	0.0153
	173.8	0.0134
	173.9	0.0238
	174	-0.0226
	174.1	0.0116
	174.2	-0.0085449
	174.3	-0.014
	174.4	-0.0513
	174.5	-0.0183
	174.6	0.014
	174.7	0.0342
	174.8	-0.0513
	174.9	-0.0659
	175	-0.0549
	175.1	0.0116
	175.2	0.0208
	175.3	0.0397
	175.4	-0.0781
	175.5	0.0085449
	175.6	-0.0208
	175.7	-0.0165
	175.8	0.0238
	175.9	0.0030518
	176	-0.0195
	176.1	0.0036621
	176.2	-0.0421
	176.3	-0.0531
	176.4	0.0122
	176.5	-0.0116
	176.6	-0.0385
	176.7	0.0079346
	176.8	-0.0256
	176.9	-0.0091553
	177	0.0073242
	177.1	-0.0525
	177.2	-0.0342
	177.3	-0.0598
	177.4	0.0238
	177.5	-0.0317
	177.6	-0.0391
	177.7	0.0391
	177.8	-0.0348
	177.9	0.014
	178	-0.0281
	178.1	0.0287
	178.2	-0.0598
	178.3	-0.0116
	178.4	0.022
	178.5	-0.0061035
	178.6	-0.0226
	178.7	-0.0256
	178.8	-0.0391
	178.9	-0.0513
	179	0.0269
	179.1	-0.0036621
	179.2	0.0269
	179.3	0.0464
	179.4	0.0238
	179.5	-0.0159
	179.6	-0.0153
	179.7	0.0287
	179.8	-0.0153
	179.9	-0.0397
	180	-0.0293
	180.1	-0.0287
	180.2	-0.0659
	180.3	-0.0568
	180.4	-0.0403
	180.5	-0.0048828
	180.6	0.0097656
	180.7	-0.0604
	180.8	-0.0458
	180.9	0.0275
	181	-0.0012207
	181.1	-0.0623
	181.2	0.0452
	181.3	-0.0299
	181.4	-0.0067139
	181.5	-0.047
	181.6	-0.0696
	181.7	0.0134
	181.8	-0.0366
	181.9	0.0134
	182	-0.0061035
	182.1	0.0104
	182.2	-0.0562
	182.3	-0.033
	182.4	0.0519
	182.5	-0.0391
	182.6	-0.0287
	182.7	-0.0036621
	182.8	-0.0494
	182.9	-0.0397
	183	-0.0287
	183.1	-0.0262
	183.2	-0.0195
	183.3	-0.0433
	183.4	-0.0842
	183.5	-0.0054932
	183.6	-0.0073242
	183.7	-0.0061035
	183.8	-0.0439
	183.9	-0.0238
	184	0.0195
	184.1	-0.0415
	184.2	-0.0464
	184.3	0.0452
	184.4	-0.047
	184.5	0
	184.6	-0.0030518
	184.7	-0.0598
	184.8	-0.0385
	184.9	0.0054932
	185	-0.0238
	185.1	0.0201
	185.2	-0.0385
	185.3	-0.0653
	185.4	-0.0067139
	185.5	-0.0012207
	185.6	-0.0171
	185.7	-0.0042725
	185.8	-0.0623
	185.9	0.0983
	186	-0.0562
	186.1	-0.0934
	186.2	-0.014
	186.3	-0.0299
	186.4	0.0348
	186.5	0.0061035
	186.6	-0.0482
	186.7	0.0018311
	186.8	-0.0079346
	186.9	0.0171
	187	-0.00061035
	187.1	-0.0531
	187.2	0.0018311
	187.3	0.00061035
	187.4	-0.0305
	187.5	-0.0214
	187.6	-0.0036621
	187.7	-0.0372
	187.8	-0.0122
	187.9	-0.0104
	188	-0.0012207
	188.1	0.0122
	188.2	-0.0378
	188.3	0.0128
	188.4	0.0311
	188.5	-0.0391
	188.6	0.025
	188.7	0.0030518
	188.8	-0.0067139
	188.9	0.0104
	189	-0.0397
	189.1	0.0116
	189.2	-0.0598
	189.3	0
	189.4	0.0104
	189.5	-0.0012207
	189.6	-0.0494
	189.7	0.0348
	189.8	-0.0238
	189.9	-0.0061035
	190	-0.0165
	190.1	-0.0464
	190.2	-0.0397
	190.3	-0.014
	190.4	0.0036621
	190.5	0.0091553
	190.6	-0.0195
	190.7	-0.0054932
	190.8	0.0293
	190.9	-0.0317
	191	0.0323
	191.1	-0.0464
	191.2	-0.0342
	191.3	0.025
	191.4	-0.0397
	191.5	0.0091553
	191.6	0.0323
	191.7	0.0171
	191.8	0.0452
	191.9	0.0128
	192	-0.0208
	192.1	0.0366
	192.2	-0.0397
	192.3	-0.0397
	192.4	-0.0177
	192.5	0.0555
	192.6	-0.0079346
	192.7	0.0061035
	192.8	-0.0293
	192.9	0.0042725
	193	-0.0262
	193.1	0.0097656
	193.2	-0.0024414
	193.3	0.0323
	193.4	-0.0409
	193.5	0.0048828
	193.6	-0.0281
	193.7	0.0244
	193.8	-0.0378
	193.9	-0.0275
	194	-0.0042725
	194.1	-0.0885
	194.2	0.0305
	194.3	-0.0097656
	194.4	0.036
	194.5	-0.0012207
	194.6	-0.0159
	194.7	0.0159
	194.8	0.0061035
	194.9	0.0287
	195	0.0104
	195.1	-0.0323
	195.2	-0.0195
	195.3	-0.0598
	195.4	-0.0305
	195.5	-0.0281
	195.6	0.0128
	195.7	-0.0097656
	195.8	0.025
	195.9	0.0079346
	196	0.0024414
	196.1	0.0372
	196.2	0.0085449
	196.3	-0.0555
	196.4	-0.0208
	196.5	-0.0604
	196.6	-0.0195
	196.7	-0.0775
	196.8	-0.0208
	196.9	-0.0323
	197	-0.0171
	197.1	0.0122
	197.2	-0.0030518
	197.3	0.0397
	197.4	-0.0201
	197.5	-0.0403
	197.6	0.0317
	197.7	-0.0952
	197.8	-0.0238
	197.9	0.0537
	198	-0.0629
	198.1	0.0134
	198.2	-0.0024414
	198.3	0.00061035
	198.4	-0.0201
	198.5	-0.0317
	198.6	-0.0165
	198.7	-0.047
	198.8	-0.0214
	198.9	-0.0189
	199	-0.061
	199.1	-0.0067139
	199.2	-0.0372
	199.3	-0.0287
	199.4	-0.0458
	199.5	0.0104
	199.6	-0.0354
	199.7	0.0494
	199.8	-0.0232
[truncated: 8,001 more rows]
[truncated: 55 more columns]
